# Supplementary material for: Cayman enables large-scale analysis of gut microbiome carbohydrate-active enzyme repertoires
Source: Nat Microbiol. 2026 Apr 24;11(6):1739–53. doi: 10.1038/s41564-026-02318-2 (PMC13236585; doi:10.1038/s41564-026-02318-2)
Supplement: Supplementary file 4 — Excel file containing Supplementary Tables 1–6. [file 41564_2026_2318_MOESM4_ESM.xlsx]

## Sheet: TableS1
Table S1: Hierarchical substrate annotations for all CAZyme families of the classes GH, PL and CBM.
ORIGIN	FUNCTION_IN_ORIGIN	FUNCTION_AT_DESTINATION_1	FUNCTION_AT_DESTINATION_2	FUNCTION_AT_DESTINATION_3	Family	Subfamily	Activity description	Glycan_annotation	Substrate annotation taken from characterized enzyme description CAZy.org	dbCAN3_Substrate_curated	dbCAN3_Substrate_high_level	Agreement	Comments
Plant,Algae,Bacteria,Animal,Fungi	Structural	DF	NSP	Cellulose,Chitin	CBM1	CBM1	cellulose binding; chitin binding	chitin,cellulose	yes	cellulose, chitin	cellulose, chitin	Largely agree
Plant,Algae,Bacteria,Animal,Fungi	Structural	DF	NSP	Cellulose,Hemicellulose,Chitin	CBM2	CBM2	cellulose binding; chitin binding; xylan binding	xylan,chitin,cellulose	yes	cellulose, chitin, xylan	cellulose, chitin, xylan	Largely agree
Plant,Algae,Bacteria,Animal,Fungi	Structural	DF	NSP	Cellulose,Chitin	CBM3	CBM3	cellulose binding; chitin binding	chitin,cellulose	yes	cellulose,chitin	cellulose, chitin	Largely agree
Plant,Bacteria,Fungi,Algae	Structural	DF	NSP	Hemicellulose,Cellulose	CBM4	CBM4	xylan binding; β-1,3-glucan, β-1,3-1,4-glucan, and β-1,6-glucan binding; cellulose binding	beta-glucan,xylan,cellulose	yes	xylan, beta-1,3-glucan, beta-1,3-1,4-glucan, beta-1,6-glucan and amorphous cellulose	xylan, beta-glucan	Largely agree
Animal,Fungi	Structural	DF	NSP	Chitin	CBM5	CBM5	chitin binding	chitin	yes	chitin	chitin	Largely agree
Plant,Bacteria,Fungi,Algae	Structural	DF	NSP	Hemicellulose,Cellulose	CBM6	CBM6	xylan binding; β-1,3-glucan, β-1,3-1,4-glucan, and β-1,6-glucan binding; cellulose binding	beta-glucan,xylan,cellulose	yes	amorphous cellulose, beta-1,4-xylan,beta-1,3-glucan, beta-1,3-1,4-glucan, and beta-1,4-glucan	beta-glucan, xylan, cellulose	Largely agree
Plant,Algae,Bacteria	Structural	DF	NSP	Cellulose	CBM8	CBM8	cellulose binding	cellulose	yes	cellulose	cellulose	Largely agree
Plant,Algae,Bacteria	Structural	DF	NSP	Cellulose,Hemicellulose	CBM9	CBM9	xylan binding; cellulose binding	xylan,cellulose	yes	cellulose	cellulose	Agree, in favor of our annotation	based on reported function
Plant,Algae,Bacteria	Structural	DF	NSP	Cellulose	CBM10	CBM10	cellulose binding	cellulose	yes	cellulose	cellulose	Largely agree
Plant,Bacteria,Fungi,Algae	Structural	DF	NSP	Hemicellulose,Cellulose	CBM11	CBM11	β-1,4-glucan and β-1,3-1,4-mixed linked glucans binding	beta-glucan,cellulose	yes	cellulose, mixed linked glucan	beta-glucan	Largely agree
Animal,Fungi	Structural	DF	NSP	Chitin	CBM12	CBM12	chitin binding	chitin	yes	chitin	chitin	Largely agree
Plant,Animal	Structural	DF	NSP	Hemicellulose,Glycoprotein	CBM13	CBM13	xylan binding; GalNAc binding	xylan,GalNAc	yes	plant lectin, xylan	xylan	Agree, in favor of our annotation	based on reported function
Animal,Fungi	Structural	DF	NSP	Chitin	CBM14	CBM14	chitin binding	chitin	yes	chitin	chitin	Largely agree
Plant	Structural	DF	NSP	Hemicellulose	CBM15	CBM15	xylan binding; XOS binding	xylan	yes	xylan and xylooligosaccharide	xylan	Largely agree
Plant,Algae,Bacteria,Fungi	Structural,Structural_or_Storage	DF	NSP	Cellulose,Mannans_and_Heteromannans,Hemicellulose	CBM16	CBM16	cellulose binding; glucomannan binding	glucomannan,cellulose	yes	cellulose and glucomannan	cellulose, glucomannan	Largely agree
Plant,Algae,Bacteria	Structural	DF	NSP	Cellulose	CBM17	CBM17	cellulose binding	cellulose	yes	amorphous cellulose, cellooligosaccharides and derivatized cellulose	cellulose	Largely agree
Animal,Fungi	Structural	DF	NSP	Chitin	CBM18	CBM18	chitin binding	chitin	yes	chitin	chitin	Largely agree
Animal,Fungi	Structural	DF	NSP	Chitin	CBM19	CBM19	chitin binding	chitin	yes	chitin	chitin	Largely agree
Plant,Algae	Storage	DF	Resistant_starch	Amylose_and_Amylopectin	CBM20	CBM20	starch binding	starch	yes	granular starch, cyclodextrin	starch	Largely agree
Plant,Algae	Storage	DF	Resistant_starch	Amylose_and_Amylopectin	CBM21	CBM21	starch binding	starch	yes	granular starch	starch	Largely agree
Plant,Bacteria,Fungi	Structural	DF	NSP	Hemicellulose	CBM22	CBM22	β-1,4-glucan and β-1,3-1,4-mixed linked glucans binding; xylan binding	beta-glucan,xylan	yes	xylan,1,3/beta-1,4-glucans	xylan, beta-glucan	Largely agree
Plant,Fungi,Bacteria	Structural,Structural_or_Storage	DF	NSP	Mannans_and_Heteromannans	CBM23	CBM23	β-mannan binding	beta-mannan,glucomannan,galactomannan	yes	mannan	beta-mannan	Largely agree
Plant,Algae	Storage	DF	Resistant_starch	Amylose_and_Amylopectin	CBM24	CBM24	α-1,3-glucan (mutan)-binding	starch	yes	mutan	beta-glucan	Disagree, in favor of our annotation	based on reported function
Plant,Algae	Storage	DF	Resistant_starch	Amylose_and_Amylopectin	CBM25	CBM25	starch binding	starch	yes	starch	starch	Largely agree
Plant,Algae	Storage	DF	Resistant_starch	Amylose_and_Amylopectin	CBM26	CBM26	starch binding	starch	yes	starch	starch	Largely agree
Plant,Fungi,Bacteria	Structural,Structural_or_Storage	DF	NSP	Mannans_and_Heteromannans	CBM27	CBM27	β-mannan binding	beta-mannan,glucomannan,galactomannan	yes	mannan	beta-mannan	Largely agree
Plant,Bacteria,Fungi,Algae	Structural	DF	NSP	Hemicellulose,Cellulose	CBM28	CBM28	cellulose binding; β-1,4-glucan and β-1,3-1,4-mixed linked glucans binding	beta-glucan,cellulose	yes	non-crystalline cellulose, cellooligosaccharides, and beta-(1,3)(1,4)-glucans	cellulose	Largely agree
Plant,Fungi,Bacteria	Structural,Structural_or_Storage	DF	NSP	Mannans_and_Heteromannans	CBM29	CBM29	β-mannan binding; glucomannan binding	beta-mannan,glucomannan	yes	mannan,glucomannan	beta-mannan	Largely agree
Plant,Algae,Bacteria	Structural	DF	NSP	Cellulose	CBM30	CBM30	cellulose binding	cellulose	yes	cellulose	cellulose	Largely agree
Plant	Structural	DF	NSP	Hemicellulose	CBM31	CBM31	β-1,3-xylan binding	xylan	yes	beta-1,3-xylan	xylan	Largely agree
Plant,Animal	Structural,Other	DF,Mucin	NSP,Resistant_oligosaccharides	Pectin,Glycoprotein	CBM32	CBM32	galactose and lactose binding; polygalacturonic acid binding; LacNAc (β-D-galactosyl-1,4-β-D-N-acetylglucosamine) binding	homogalacturonan,rhamnogalacturonan,human_milk_glycan,mucin_glycan	yes	galactose, lactose, LacNAc	host glycan	Agree, in favor of our annotation	based on reported function
Plant,Algae	Storage	DF	Resistant_starch	Amylose_and_Amylopectin	CBM34	CBM34	starch binding	starch	yes	granular starch	starch	Largely agree
Plant,Algae,Bacteria	Structural	DF	NSP	Mannans_and_Heteromannans,Hemicellulose	CBM35	CBM35	xylan binding; β-mannan binding; β-galactan binding	xylan,galactan,beta-mannan	yes	xylan,decorated soluble mannan and mannooligosaccharide,beta-galactan	xylan, beta-mannan, beta-galactan	Largely agree
Plant	Structural	DF	NSP	Hemicellulose	CBM36	CBM36	xylan binding; XOS binding	xylan	yes	xylan and xylooligosaccharide	xylan	Largely agree
Plant,Algae,Bacteria,Animal,Fungi	Structural	DF	NSP	Cellulose,Hemicellulose,Chitin	CBM37	CBM37	cellulose binding; chitin binding; xylan binding	xylan,chitin,cellulose	yes	xylan, chitin, microcrystalline and phosphoric-acid swollen cellulose, as well as more heterogeneous substrates, such as alfalfa cell walls, banana stem and wheat straw.	xylan, chitin, cellulose	Largely agree
Plant	Storage	DF	NSP	Fructan	CBM38	CBM38	inulin binding	fructan	yes	inulin	fructan	Largely agree
Plant,Bacteria,Fungi	Structural	DF	NSP	Hemicellulose	CBM39	CBM39	β-1,3-glucan binding	beta-glucan	yes	beta-1,3-glucan,lipopolysaccharide and lipoteichoic acid	beta-glucan,lipopolysaccharide	Largely agree
Animal,Bacteria,Algae	Unknown	Unknown	Unknown	Unknown	CBM40	CBM40	sialic acid binding	sialic_acid	yes	sialic acid	sialic acid	Largely agree
Fungi,Plant,Algae	Structural,Storage	DF	Resistant_starch	Amylose_and_Amylopectin	CBM41	CBM41	amylose, amylopectin, pullulan binding	starch,pullulan	yes	alpha-glucans amylose, amylopectin, pullulan, and oligosaccharide fragments derived from these polysaccharides	beta-glucan	Largely agree
Plant	Structural	DF	NSP	Hemicellulose	CBM42	CBM42	arabinofuranose (arabinoxylan) binding	arabinoxylan	yes	arabinoxylan	xylan	Largely agree
Plant,Bacteria,Fungi	Structural	DF	NSP	Hemicellulose	CBM43	CBM43	β-1,3-glucan binding	beta-glucan	yes	beta-1,3-glucan	beta-glucan	Largely agree
Plant,Algae,Bacteria	Structural	DF	NSP	Cellulose,Hemicellulose	CBM44	CBM44	cellulose binding; xyloglucan binding	xyloglucan,cellulose	yes	cellulose and xyloglucan	cellulose, xyloglucan	Largely agree
Plant,Algae	Storage	DF	Resistant_starch	Amylose_and_Amylopectin	CBM45	CBM45	starch binding; α-glucan binding	starch	yes	starch	starch	Largely agree
Plant,Algae,Bacteria	Structural	DF	NSP	Cellulose	CBM46	CBM46	cellulose binding	cellulose	yes	cellulose	cellulose	Largely agree
Animal,Algae	Unknown	Unknown	Unknown	Unknown	CBM47	CBM47	fucose binding	fucosylated_glycan	yes	fucose	fucose	Agree, in favor of neither and corrected to a better glycan category	fucoidan is not correct, fucan is. Maybe this category could be named "fucan, fucoidan or other fucose-linked glycan"
Animal,Fungi,Bacteria	Storage	Glycogen	Unknown	Unknown	CBM48	CBM48	glycogen-binding function	glycogen	yes	glycogen	glycogen	Largely agree
Plant,Algae,Bacteria	Structural	DF	NSP	Cellulose	CBM49	CBM49	cellulose binding	cellulose	yes	crystalline cellulose	cellulose	Largely agree
Animal,Fungi,Bacteria	Structural	DF,PG	PG	PG,Chitin	CBM50	CBM50	chitin binding; peptidoglycan binding	chitin,peptidoglycan	yes	chitin or peptidoglycan	chitin, peptidoglycan	Largely agree
Animal	Structural	Mucin	NSP	Glycoprotein	CBM51	CBM51	galactose binding; blood group A/B-antigens binding	mucin_glycan	yes	galactose and to blood group A/B-antigens	host glycan	Largely agree
Plant,Bacteria,Fungi	Structural	DF	NSP	Hemicellulose	CBM52	CBM52	β-1,3-glucan binding	beta-glucan	yes	beta-1,3-glucan	beta-glucan	Largely agree
Plant,Algae	Storage	DF	Resistant_starch	Amylose_and_Amylopectin	CBM53	CBM53	starch binding; α-glucan binding	starch	yes	starch	starch	Largely agree
Plant,Animal,Fungi	Structural	DF	NSP	Hemicellulose,Chitin	CBM54	CBM54	chitin binding; xylan binding	xylan,chitin	yes	xylan, yeast cell wall glucan and chitin	xylan, beta-glucan, chitin	Largely agree
Animal,Fungi	Structural	DF	NSP	Chitin	CBM55	CBM55	chitin binding	chitin	yes	chitin	chitin	Largely agree
Plant,Bacteria,Fungi	Structural	DF	NSP	Hemicellulose	CBM56	CBM56	β-1,3-glucan binding	beta-glucan	yes	beta-1,3-glucan	beta-glucan	Largely agree
Plant	Structural	DF	NSP	Hemicellulose	CBM57	CBM57	β-1,4-xylan binding; arabinoxylan binding	arabinoxylan,xylan	yes	glycosidases	glycosidases	Disagree, in favor of our annotation	based on reported function
Plant,Algae	Storage	DF	Resistant_starch,Resistant_oligosaccharides	Amylose_and_Amylopectin	CBM58	CBM58	maltoheptaose binding	starch,dextrin	yes	maltoheptaose	starch	Largely agree
Plant,Algae,Bacteria	Structural	DF	NSP	Mannans_and_Heteromannans,Cellulose,Hemicellulose	CBM59	CBM59	xylan binding; β-mannan binding; cellulose binding	xylan,beta-mannan,cellulose	yes	mannan, xylan, and cellulose	mannan, xylan, and cellulose	Largely agree
Plant	Structural	DF	NSP,Resistant_oligosaccharides	Hemicellulose	CBM60	CBM60	xylan binding; XOS binding	xylan	yes	xylan	xylan	Largely agree
Algae,Plant,Bacteria	Structural	DF	NSP,Resistant_oligosaccharides	Pectin,Gum	CBM61	CBM61	β-1,4-galactan binding	galactan	yes	beta-1,4-galactan	beta-galactan	Largely agree
Plant,Bacteria,Algae,Fungi	Structural	DF	NSP	Gum,Pectin,Glycoprotein,Mannans_and_Heteromannans,Hemicellulose	CBM62	CBM62	xyloglucan binding; arabinogalactan binding; galactomannan binding	xyloglucan,arabinogalactan,galactomannan	yes	xyloglucan, arabinogalactan and galactomannan	xyloglucan, arabinogalactan and galactomannan	Largely agree
Plant,Algae,Bacteria	Structural	DF	NSP	Cellulose	CBM63	CBM63	cellulose binding	cellulose	yes	cellulose	cellulose	Largely agree
Plant,Algae,Bacteria	Structural	DF	NSP	Cellulose	CBM64	CBM64	cellulose binding	cellulose	yes	cellulose	cellulose	Largely agree
Plant,Bacteria,Fungi	Structural	DF	NSP	Hemicellulose	CBM65	CBM65	β-glucan binding; xyloglucan binding	beta-glucan,xyloglucan	yes	xyloglucan	xyloglucan	Agree, in favor of our annotation	based on reported function
Plant	Storage	DF	NSP	Fructan	CBM66	CBM66	fructan binding	fructan	yes	fructan	fructan	Largely agree
Plant	Structural	DF	NSP	Pectin	CBM67	CBM67	L-rhamnose binding	rhamnogalacturonan	yes	L-rhamnose	rhamnose	Largely agree
Plant,Algae	Storage	DF	Resistant_starch,Resistant_oligosaccharides	Amylose_and_Amylopectin	CBM68	CBM68	maltotriose and maltotetraose binding	starch,dextrin	yes	maltotriose and maltotetraose	starch	Largely agree
Plant,Algae	Storage	DF	Resistant_starch	Amylose_and_Amylopectin	CBM69	CBM69	starch binding; α-glucan binding	starch	yes	starch	starch	Largely agree
Animal,Bacteria	Structural	GAG	Unknown	Unknown	CBM70	CBM70	hyaluronan-specific binding	hyaluronan	yes	hyaluronan	host glycan	Largely agree
Animal	Other	Mucin,Other	Resistant_oligosaccharides	Glycoprotein	CBM71	CBM71	lactose and LacNAc binding	human_milk_glycan,mucin_glycan	yes	lactose and LacNAc	host glycan	Largely agree
Plant,Bacteria,Fungi,Algae	Structural	DF	NSP	Hemicellulose,Cellulose,Mannans_and_Heteromannans	CBM72	CBM72	cellulose binding; β-1,3/1,4-mixed linked glucan binding; xylan binding; β-mannan binding	beta-glucan,xylan,beta-mannan,cellulose	yes	broad spectrum of polysaccharides including soluble and insoluble cellulose, beta-1,3/1,4-mixed linked glucans, xylan, and beta-mannan	beta-glucan, xylan, and beta-mannan	Largely agree
Animal,Fungi	Structural	DF	NSP	Chitin	CBM73	CBM73	chitin binding	chitin	yes	chitin	chitin	Largely agree
Plant,Algae	Storage	DF	Resistant_starch	Amylose_and_Amylopectin	CBM74	CBM74	starch binding; α-glucan binding	starch	yes	starch	starch	Largely agree
Plant	Structural	DF	NSP	Hemicellulose	CBM75	CBM75	xyloglucan binding	xyloglucan	yes	xyloglucan	xyloglucan	Largely agree
Plant,Bacteria,Fungi	Structural,Structural_or_Storage	DF	NSP	Hemicellulose,Mannans_and_Heteromannans	CBM76	CBM76	xyloglucan binding; glucomannan binding; β-glucan binding	beta-glucan,xyloglucan,glucomannan	yes	xyloglucan, glucomannan, and barley beta-glucan	xyloglucan, glucomannan, and beta-glucan	Largely agree
Plant	Structural	DF	NSP	Pectin	CBM77	CBM77	pectin binding	homogalacturonan,rhamnogalacturonan	yes	various	pectin	Largely agree
Plant,Bacteria,Fungi	Structural	DF	NSP	Hemicellulose	CBM78	CBM78	β-1,4-glucan binding; xyloglucan binding	beta-glucan,xyloglucan	yes	beta-1,4-glucans	beta-glucan	Agree, in favor of our annotation	based on reported function
Plant,Bacteria,Fungi	Structural	DF	NSP	Hemicellulose	CBM79	CBM79	β-glucan binding; xyloglucan binding	beta-glucan,xyloglucan	yes	beta-glucans	beta-glucan	Agree, in favor of our annotation	based on reported function
Plant,Bacteria,Fungi	Structural,Structural_or_Storage	DF	NSP	Hemicellulose,Mannans_and_Heteromannans	CBM80	CBM80	xyloglucan binding; glucomannan binding; galactomannan binding; β-glucan binding	beta-glucan,xyloglucan,glucomannan,galactomannan	yes	beta-glycans (xyloglucan, glucomannan, galactomannan, barley beta-glucan)	beta-glucan, beta-mannan	Largely agree
Plant,Bacteria,Fungi	Structural	DF	NSP	Hemicellulose	CBM81	CBM81	β-1,3-1,4-mixed linked glucan binding; xyloglucan	beta-glucan,xyloglucan	yes	beta-1,4-, beta-1,3,-glucans, xyloglucan, avicel and cellooligosaccharides	beta-glucan	Largely agree
Plant,Algae	Storage	DF	Resistant_starch	Amylose_and_Amylopectin	CBM82	CBM82	starch binding; α-glucan binding	starch	yes	starch	starch	Largely agree
Plant,Algae	Storage	DF	Resistant_starch	Amylose_and_Amylopectin	CBM83	CBM83	starch binding; α-glucan binding	starch	yes	starch	starch	Largely agree
Bacteria	Unknown	DF	NSP	Gum	CBM84	CBM84	xanthan binding	xanthan	yes	xanthan	xanthan	Largely agree
Plant,Bacteria,Fungi,Algae	Structural,Structural_or_Storage	DF	NSP	Hemicellulose,Cellulose,Mannans_and_Heteromannans	CBM85	CBM85	cellulose binding; glucuronoxylan binding; β-1,3-1,4-mixed linked glucan binding; glucomannan binding	beta-glucan,glucomannan,xylan,cellulose	yes	glycans (cellulose, glucuronoxylan, b-1,3-1,4-glucan and glucomannan)	cellulose, xylan, beta-glucan, beta-mannan	Agree, in favor of our annotation with minor edit (see comments)	based on reported function, replacement of arabinoxylan with xylan
Plant	Structural	DF	NSP	Hemicellulose	CBM86	CBM86	xylan binding	xylan	yes	xylan	xylan	Largely agree
Fungi	Structural	Unknown	Unknown	Unknown	CBM87	CBM87	galactosaminogalactan binding	galactosaminogalactan	yes	galactosaminogalactan	galactosaminogalactan	Largely agree
Plant,Bacteria,Fungi,Algae,Animal	Structural,Structural_or_Storage	DF	NSP,Resistant_oligosaccharides	Hemicellulose,Mannans_and_Heteromannans,Pectin,Gum,Glycoprotein	GH1	GH1	β-glucosidase (EC 3.2.1.21); β-galactosidase (EC 3.2.1.23); β-mannosidase (EC 3.2.1.25); β-glucuronidase (EC 3.2.1.31); β-xylosidase (EC 3.2.1.37); β-D-fucosidase (EC 3.2.1.38); phlorizin hydrolase (EC 3.2.1.62); exo-β-1,4-glucanase (EC 3.2.1.74); 6-phospho-β-galactosidase (EC 3.2.1.85); 6-phospho-β-glucosidase (EC 3.2.1.86); strictosidine β-glucosidase (EC 3.2.1.105); lactase (EC 3.2.1.108); amy…	beta-glucan,xyloglucan,glucomannan,galactomannan,galactan,xylan,arabinoxylan,beta-mannan,rhamnogalacturonan,beta-glucuronan	yes	strictosidine (monoterpene indole alkaloids),Raucaffricine (glucoalkaloid),beta-fucosides,beta-galactoside,6-phospho-beta-galactoside,beta-glucan,beta-glucoside,6-phospho-beta-glucoside,beta-glucuronoside,beta-mannoside,lactose in milk, phlorizin (polyphenols) in fruit,rutin (polyphenol),amygdalin (cyanogenic glycosides),prunasin (cyanogenic glycosides),vicianin (cyanogenic glycosides),glucosinol…	alkaloid,beta-fucosides,beta-galactan,beta-glucan,beta-glucuronan,beta-mannan,human milk polysaccharide,polyphenol,uric acid,xylan	Agree, in favor of our annotation	based on reported function
Plant,Bacteria,Fungi,Algae,Animal	Structural,Structural_or_Storage,Other	DF,Mucin,Other	NSP	Gum,Pectin,Glycoprotein,Hemicellulose,Mannans_and_Heteromannans	GH2	GH2	β-galactosidase (EC 3.2.1.23) ; β-mannosidase (EC 3.2.1.25); β-glucuronidase (EC 3.2.1.31); α-L-arabinofuranosidase (EC 3.2.1.55); mannosylglycoprotein endo-β-mannosidase (EC 3.2.1.152); exo-β-glucosaminidase (EC 3.2.1.165); α-L-arabinopyranosidase (EC 3.2.1.-); β-galacturonidase (EC 3.2.1.-); β-xylosidase (EC 3.2.1.37); β-D-galactofuranosidase (EC 3.2.1.146); β-glucosidase (EC 3.2.1.21)	beta-glucan,xyloglucan,glucomannan,galactomannan,galactan,arabinan,arabinogalactan,xylan,arabinoxylan,beta-mannan,beta-glucuronan,mucin_glycan,human_milk_glycan	yes	galactomannan (fungi),arabinan,beta-galactoside,beta-glucoside,beta-glucuronoside,beta-mannoside,chitosan or chitosan oligosaccharides (nonacetylated chitin),N-glycan (plant),pectin (rhamnogalacturonan II),beta-xyloside	alpha-mannan,arabinan,beta-galactan,beta-glucan,beta-glucuronan,beta-mannan,chitosan,host glycan,pectin,xylan	Agree, in favor of our annotation	based on reported function
Plant,Bacteria,Fungi,Algae,Animal	Structural,Structural_or_Storage,Storage	DF,GAG	NSP	Gum,Pectin,Glycoprotein,Hemicellulose,Mannans_and_Heteromannans	GH3	GH3	β-glucosidase (EC 3.2.1.21); xylan 1,4-β-xylosidase (EC 3.2.1.37); β-glucosylceramidase (EC 3.2.1.45); β-N-acetylhexosaminidase (EC 3.2.1.52); α-L-arabinofuranosidase (EC 3.2.1.55); glucan 1,4-β-glucosidase (EC 3.2.1.74); isoprimeverose-producing oligoxyloglucan hydrolase (EC 3.2.1.120); coniferin β-glucosidase (EC 3.2.1.126); exo-1,3-1,4-glucanase (EC 3.2.1.-); β-N-acetylglucosaminide phosphoryl…	beta-glucan,xyloglucan,glucomannan,arabinan,arabinogalactan,xylan,arabinoxylan,beta-glucuronan,lichenin	yes	arabinan, arabinoxylan,beta-1,3-1,4-glucan (laminarin, lichenin and cereal D-glucans),beta-1,2-glucan (bacteria),beta-1,3-glucan (laminarin, lichenin and cereal D-glucans),beta-glucan,cellodextrin (beta-1,3-glucan),chitin, peptidoglycan,glycosphingolipid (host glycan),peptidoglycan,coniferin (glucoside of coniferyl alcohol),protodioscin (plant steroidal saponin),xylan,xyloglucan (plant)	arabinan,beta-glucan,chitin,host glycan,peptidoglycan,polyphenol,xylan,xyloglucan	Agree, in favor of our annotation	based on reported function
Plant,Fungi,Algae,Bacteria	Structural,Storage	DF	NSP,Resistant_starch,Resistant_oligosaccharides	Mannans_and_Heteromannans,Amylose_and_Amylopectin,Pectin,Gum,Alpha-Galactooligosacharides	GH4	GH4	maltose-6-phosphate glucosidase (EC 3.2.1.122); α-glucosidase (EC 3.2.1.20); α-galactosidase (EC 3.2.1.22); 6-phospho-β-glucosidase (EC 3.2.1.86); α-glucuronidase (EC 3.2.1.139); α-galacturonase (EC 3.2.1.67); palatinase (EC 3.2.1.-)	galactomannan,starch,galactan,homogalacturonan,rhamnogalacturonan,alpha-glucuronan,raffinose,melibiose,dextrin	yes	beta-glucoside (sinigrin, cellubiose),isomaltulose (palatinose, from honey and sugar cane),galacturonides (polygalacturonan of pectin),alpha-galactoside (raffinose family of oligosaccharides),maltose and other small maltooligosaccharides,sucrose and its isomeric disaccharides,alpha-glucuronide in glucuronoxylan	beta-glucan,palatinose,pectin,raffinose,starch,sucrose,xylan	Agree, in favor of our annotation with minor edit (see comments)	based on reported function, addition of raffinose
Plant,Bacteria,Fungi,Algae,Animal	Structural,Structural_or_Storage,Storage	DF	NSP,Resistant_oligosaccharides	Gum,Pectin,Glycoprotein,Hemicellulose,Cellulose,Mannans_and_Heteromannans,Chitin	GH5	GH5	endo-β-1,4-glucanase / cellulase (EC 3.2.1.4); endo-β-1,4-xylanase (EC 3.2.1.8); β-glucosidase (EC 3.2.1.21); β-mannosidase (EC 3.2.1.25); β-glucosylceramidase (EC 3.2.1.45); glucan β-1,3-glucosidase (EC 3.2.1.58); exo-β-1,4-glucanase / cellodextrinase (EC 3.2.1.74); glucan endo-1,6-β-glucosidase (EC 3.2.1.75); mannan endo-β-1,4-mannosidase (EC 3.2.1.78); cellulose β-1,4-cellobiosidase (EC 3.2.1.…	beta-glucan,xyloglucan,glucomannan,galactomannan,galactan,arabinan,arabinogalactan,xylan,arabinoxylan,beta-mannan,chitosan,cellulose,rhamnogalacturonan,lichenin,laminarin	yes	arabinan,arabinogalactan (bacteria),arabinogalactan,laminarin (algae), pustulan (fungi),cellulose, beta-glucan,beta-1,3-glucans (laminarin),beta-glucan(contains both (1->3)- and (1->4)-bonds),lichenin and cereal beta-glucan,beta-glycoside,beta-mannan (plant),beta-mannan,glucomannan,N-glycan, beta-mannan,mannans, galactomannans and glucomannan,cellulose and similar substrates,cellulose,chitin,chit…	arabinan,arabinogalactan protein,beta-glucan,beta-glycan,beta-mannan,cellulose,chitin,chitosan,glycolipid,polyphenol,xylan,xyloglucan	Agree, in favor of our annotation	based on reported function
Plant,Bacteria,Fungi,Algae	Structural,Structural_or_Storage,Storage	DF	NSP	Hemicellulose,Cellulose,Mannans_and_Heteromannans	GH5	GH5_1	endo-β-1,4-glucanase (EC 3.2.1.4);lichenase / endo-β-1,3-1,4-glucanase (EC 3.2.1.73);exo-β-1,4-glucanase / cellodextrinase (EC 3.2.1.74)	beta-glucan,xyloglucan,glucomannan,cellulose,lichenin	yes
Plant,Bacteria,Fungi,Animal	Structural,Structural_or_Storage	DF	NSP	Hemicellulose,Mannans_and_Heteromannans,Chitin	GH5	GH5_2	b-glycosidase (EC 3.2.1.-);chitosanase (EC 3.2.1.132);endo-b-1,4-glucanase (EC 3.2.1.4);endo-b-1,4-xylanase (EC 3.2.1.8)	beta-glucan,xyloglucan,glucomannan,xylan,arabinoxylan,chitosan	yes
Plant,Bacteria,Fungi,Algae	Structural,Structural_or_Storage,Storage	DF	NSP	Hemicellulose,Mannans_and_Heteromannans	GH5	GH5_4	b-glycosidase (EC 3.2.1.-);glucomannan-specific endo-b-1,4-glucanase (EC 3.2.1.-);[retaining] exo-xyloglucanase (EC 3.2.1.-);xyloglucan-specific endo-b-1,4-glucanase / endo-xyloglucanase (EC 3.2.1.151);endo-b-1,4-glucanase (EC 3.2.1.4);lichenase / endo-b-1,3-1,4-glucanase (EC 3.2.1.73);endo-b-1,4-xylanase (EC 3.2.1.8)	beta-glucan,xyloglucan,glucomannan,xylan,arabinoxylan,lichenin	yes
Plant,Bacteria,Fungi	Structural,Structural_or_Storage	DF	NSP	Hemicellulose,Mannans_and_Heteromannans	GH5	GH5_5	endo-b-1,4-glucanase (EC 3.2.1.4)	beta-glucan,xyloglucan,glucomannan	yes
Plant,Fungi,Bacteria	Structural,Structural_or_Storage	DF	NSP	Mannans_and_Heteromannans	GH5	GH5_7	[retaining] b-1,4-mannan transglycosylase (EC 2.4.1.-);b-mannosidase (EC 3.2.1.25);endo-b-1,4-mannanase (EC 3.2.1.78)	beta-mannan,glucomannan,galactomannan	yes
Plant,Fungi,Bacteria	Structural,Structural_or_Storage	DF	NSP	Mannans_and_Heteromannans	GH5	GH5_8	endo-b-1,4-mannanase (EC 3.2.1.78)	beta-mannan,glucomannan,galactomannan	yes
Plant,Bacteria,Fungi,Algae	Structural,Structural_or_Storage	DF	NSP	Hemicellulose	GH5	GH5_9	b-glucosidase (EC 3.2.1.21);exo-b-1,3-glucanase (EC 3.2.1.58);endo-b-1,6-glucanase (EC 3.2.1.75)	beta-glucan	yes
Plant,Fungi,Bacteria	Structural,Structural_or_Storage	DF	NSP	Mannans_and_Heteromannans	GH5	GH5_10	endo-b-1,4-mannanase (EC 3.2.1.78)	beta-mannan,glucomannan,galactomannan	yes
Plant,Bacteria,Fungi,Algae,Animal	Structural,Structural_or_Storage,Storage	DF	NSP,Resistant_oligosaccharides	Gum,Pectin,Glycoprotein,Hemicellulose,Cellulose,Mannans_and_Heteromannans,Chitin	GH5	GH5_11	NO KNOWN ACTIVITY; [retaining] b-1,4-mannan transglycosylase (EC 2.4.1.-);[retaining] arabinoxylan-specific endo-b-1,4-xylanase (EC 3.2.1.-);[retaining] exo-xyloglucanase (EC 3.2.1.-);b-1,3-mannanase (EC 3.2.1.-);b-glycosidase (EC 3.2.1.-);b-rutinosidase /a-L-rhamnose-(1,6)-b-D-glucosidase (EC 3.2.1.-);glucomannan-specific endo-b-1,4-glucanase (EC 3.2.1.-);exo-b-1,4-mannobiohydrolase / mannobiose…	beta-glucan,xyloglucan,glucomannan,galactomannan,galactan,arabinan,arabinogalactan,xylan,arabinoxylan,beta-mannan,chitosan,cellulose,rhamnogalacturonan,lichenin,laminarin	yes
Plant,Bacteria,Fungi	Structural,Structural_or_Storage	DF	NSP	Hemicellulose	GH5	GH5_12	steryl b-glucosidase (EC 3.2.1.104);b-glucosidase (EC 3.2.1.21);b-glucosylceramidase (EC 3.2.1.45)	beta-glucan	yes
Plant,Bacteria,Algae	Structural	DF	NSP,Resistant_oligosaccharides	Gum,Pectin,Glycoprotein,Hemicellulose	GH5	GH5_13	b-D-galactofuranosidase (EC 3.2.1.146);a-L-arabinofuranosidase (EC 3.2.1.55)	galactan,arabinan,arabinogalactan,arabinoxylan	yes
Plant,Bacteria,Fungi	Structural,Structural_or_Storage	DF	NSP	Hemicellulose	GH5	GH5_14	b-glucosidase (EC 3.2.1.21);exo-b-1,3-glucanase (EC 3.2.1.58)	beta-glucan	yes
Fungi,Algae	Structural,Structural_or_Storage	DF	NSP	Hemicellulose	GH5	GH5_15	endo-b-1,6-glucanase (EC 3.2.1.75)	beta-glucan	yes
Plant,Bacteria,Algae	Structural	DF	NSP	Gum,Pectin,Glycoprotein	GH5	GH5_16	endo-b-1,6-galactanase (EC 3.2.1.164)	galactan,arabinogalactan	yes
Plant,Fungi,Bacteria	Structural,Structural_or_Storage	DF	NSP	Mannans_and_Heteromannans	GH5	GH5_17	endo-b-1,4-mannanase (EC 3.2.1.78)	beta-mannan,glucomannan,galactomannan	yes
Plant,Fungi,Bacteria,Animal	Structural,Structural_or_Storage	DF,Mucin	NSP	Mannans_and_Heteromannans,Glycoprotein	GH5	GH5_18	b-mannosidase (EC 3.2.1.25)	beta-mannan,glucomannan,galactomannan,mucin_glycan	yes
Plant,Fungi,Bacteria	Structural,Structural_or_Storage	DF	NSP	Mannans_and_Heteromannans	GH5	GH5_19	exo-b-1,4-mannobiohydrolase / mannobiose-producing exo-b-mannanase (EC 3.2.1.100);b-mannosidase (EC 3.2.1.25)	beta-mannan,glucomannan,galactomannan	yes
Plant,Bacteria,Fungi,Algae,Animal	Structural,Structural_or_Storage,Storage	DF	NSP,Resistant_oligosaccharides	Gum,Pectin,Glycoprotein,Hemicellulose,Cellulose,Mannans_and_Heteromannans,Chitin	GH5	GH5_20	NO KNOWN ACTIVITY; [retaining] b-1,4-mannan transglycosylase (EC 2.4.1.-);[retaining] arabinoxylan-specific endo-b-1,4-xylanase (EC 3.2.1.-);[retaining] exo-xyloglucanase (EC 3.2.1.-);b-1,3-mannanase (EC 3.2.1.-);b-glycosidase (EC 3.2.1.-);b-rutinosidase /a-L-rhamnose-(1,6)-b-D-glucosidase (EC 3.2.1.-);glucomannan-specific endo-b-1,4-glucanase (EC 3.2.1.-);exo-b-1,4-mannobiohydrolase / mannobiose…	beta-glucan,xyloglucan,glucomannan,galactomannan,galactan,arabinan,arabinogalactan,xylan,arabinoxylan,beta-mannan,chitosan,cellulose,rhamnogalacturonan,lichenin,laminarin	yes
Plant	Structural	DF	NSP	Hemicellulose	GH5	GH5_21	endo-b-1,4-xylanase (EC 3.2.1.8)	xylan,arabinoxylan	yes
Plant,Bacteria,Fungi	Structural,Structural_or_Storage	DF	NSP	Hemicellulose,Mannans_and_Heteromannans	GH5	GH5_22	xylan 1,4-b-xylosidase (EC 3.2.1.37);endo-b-1,4-glucanase (EC 3.2.1.4)	beta-glucan,xyloglucan,glucomannan,xylan,arabinoxylan	yes
Plant	Structural	DF	NSP	Pectin	GH5	GH5_23	b-rutinosidase /a-L-rhamnose-(1,6)-b-D-glucosidase (EC 3.2.1.-);b-primeverosidase (EC 3.2.1.149);hesperidin 6-O-a-L-rhamnosyl-b-glucosidase (EC 3.2.1.168)	rhamnogalacturonan	yes
Plant,Bacteria,Fungi,Algae,Animal	Structural,Structural_or_Storage,Storage	DF	NSP,Resistant_oligosaccharides	Gum,Pectin,Glycoprotein,Hemicellulose,Cellulose,Mannans_and_Heteromannans,Chitin	GH5	GH5_24	NO KNOWN ACTIVITY; [retaining] b-1,4-mannan transglycosylase (EC 2.4.1.-);[retaining] arabinoxylan-specific endo-b-1,4-xylanase (EC 3.2.1.-);[retaining] exo-xyloglucanase (EC 3.2.1.-);b-1,3-mannanase (EC 3.2.1.-);b-glycosidase (EC 3.2.1.-);b-rutinosidase /a-L-rhamnose-(1,6)-b-D-glucosidase (EC 3.2.1.-);glucomannan-specific endo-b-1,4-glucanase (EC 3.2.1.-);exo-b-1,4-mannobiohydrolase / mannobiose…	beta-glucan,xyloglucan,glucomannan,galactomannan,galactan,arabinan,arabinogalactan,xylan,arabinoxylan,beta-mannan,chitosan,cellulose,rhamnogalacturonan,lichenin,laminarin	yes
Plant,Bacteria,Fungi,Algae	Structural,Structural_or_Storage,Storage	DF	NSP	Hemicellulose,Mannans_and_Heteromannans	GH5	GH5_25	endo-b-1,4-glucanase (EC 3.2.1.4);endo-b-1,3(4)-glucanase / lichenase-laminarinase (EC 3.2.1.6);endo-b-1,4-mannanase (EC 3.2.1.78);endo-b-1,4-xylanase (EC 3.2.1.8)	beta-glucan,xyloglucan,glucomannan,galactomannan,xylan,arabinoxylan,beta-mannan,lichenin,laminarin	yes
Plant,Bacteria,Fungi	Structural,Structural_or_Storage,Storage	DF	NSP	Hemicellulose,Mannans_and_Heteromannans	GH5	GH5_26	b-glycosidase (EC 3.2.1.-);endo-b-1,4-glucanase (EC 3.2.1.4);lichenase / endo-b-1,3-1,4-glucanase (EC 3.2.1.73)	beta-glucan,xyloglucan,glucomannan,lichenin	yes
Animal	Unknown	Mucin	Unknown	Unknown	GH5	GH5_27	endoglycosylceramidase (EC 3.2.1.123)	mucin_glycan	yes
Animal	Unknown	Mucin	Unknown	Unknown	GH5	GH5_28	endoglycosylceramidase (EC 3.2.1.123)	mucin_glycan	yes
Animal	Unknown	Mucin	Unknown	Unknown	GH5	GH5_29	endoglycosylceramidase (EC 3.2.1.123);b-galactosylceramidase (EC 3.2.1.46)	mucin_glycan	yes
Plant,Bacteria,Fungi,Algae,Animal	Structural,Structural_or_Storage,Storage	DF	NSP,Resistant_oligosaccharides	Gum,Pectin,Glycoprotein,Hemicellulose,Cellulose,Mannans_and_Heteromannans,Chitin	GH5	GH5_30	NO KNOWN ACTIVITY; [retaining] b-1,4-mannan transglycosylase (EC 2.4.1.-);[retaining] arabinoxylan-specific endo-b-1,4-xylanase (EC 3.2.1.-);[retaining] exo-xyloglucanase (EC 3.2.1.-);b-1,3-mannanase (EC 3.2.1.-);b-glycosidase (EC 3.2.1.-);b-rutinosidase /a-L-rhamnose-(1,6)-b-D-glucosidase (EC 3.2.1.-);glucomannan-specific endo-b-1,4-glucanase (EC 3.2.1.-);exo-b-1,4-mannobiohydrolase / mannobiose…	beta-glucan,xyloglucan,glucomannan,galactomannan,galactan,arabinan,arabinogalactan,xylan,arabinoxylan,beta-mannan,chitosan,cellulose,rhamnogalacturonan,lichenin,laminarin	yes
Plant,Fungi,Bacteria	Structural,Structural_or_Storage	DF	NSP	Mannans_and_Heteromannans	GH5	GH5_31	β-1,3-mannanase (EC 3.2.1.-)	beta-mannan,glucomannan	yes
Plant,Bacteria,Fungi,Algae,Animal	Structural,Structural_or_Storage,Storage	DF	NSP,Resistant_oligosaccharides	Gum,Pectin,Glycoprotein,Hemicellulose,Cellulose,Mannans_and_Heteromannans,Chitin	GH5	GH5_32	NO KNOWN ACTIVITY; [retaining] b-1,4-mannan transglycosylase (EC 2.4.1.-);[retaining] arabinoxylan-specific endo-b-1,4-xylanase (EC 3.2.1.-);[retaining] exo-xyloglucanase (EC 3.2.1.-);b-1,3-mannanase (EC 3.2.1.-);b-glycosidase (EC 3.2.1.-);b-rutinosidase /a-L-rhamnose-(1,6)-b-D-glucosidase (EC 3.2.1.-);glucomannan-specific endo-b-1,4-glucanase (EC 3.2.1.-);exo-b-1,4-mannobiohydrolase / mannobiose…	beta-glucan,xyloglucan,glucomannan,galactomannan,galactan,arabinan,arabinogalactan,xylan,arabinoxylan,beta-mannan,chitosan,cellulose,rhamnogalacturonan,lichenin,laminarin	yes
Plant,Bacteria,Fungi,Algae,Animal	Structural,Structural_or_Storage,Storage	DF	NSP,Resistant_oligosaccharides	Gum,Pectin,Glycoprotein,Hemicellulose,Cellulose,Mannans_and_Heteromannans,Chitin	GH5	GH5_33	NO KNOWN ACTIVITY; [retaining] b-1,4-mannan transglycosylase (EC 2.4.1.-);[retaining] arabinoxylan-specific endo-b-1,4-xylanase (EC 3.2.1.-);[retaining] exo-xyloglucanase (EC 3.2.1.-);b-1,3-mannanase (EC 3.2.1.-);b-glycosidase (EC 3.2.1.-);b-rutinosidase /a-L-rhamnose-(1,6)-b-D-glucosidase (EC 3.2.1.-);glucomannan-specific endo-b-1,4-glucanase (EC 3.2.1.-);exo-b-1,4-mannobiohydrolase / mannobiose…	beta-glucan,xyloglucan,glucomannan,galactomannan,galactan,arabinan,arabinogalactan,xylan,arabinoxylan,beta-mannan,chitosan,cellulose,rhamnogalacturonan,lichenin,laminarin	yes
Plant	Structural	DF	NSP	Hemicellulose	GH5	GH5_34	[retaining] arabinoxylan-specific endo-β-1,4-xylanase (EC 3.2.1.-)	arabinoxylan	yes
Plant	Structural	DF	NSP	Hemicellulose	GH5	GH5_35	endo-b-1,4-xylanase (EC 3.2.1.8)	xylan,arabinoxylan	yes
Plant,Fungi,Bacteria	Structural,Structural_or_Storage	DF	NSP	Mannans_and_Heteromannans	GH5	GH5_36	endo-b-1,4-mannanase (EC 3.2.1.78)	beta-mannan,glucomannan,galactomannan	yes
Plant,Bacteria,Fungi	Structural,Structural_or_Storage,Storage	DF	NSP	Hemicellulose,Mannans_and_Heteromannans	GH5	GH5_37	b-glycosidase (EC 3.2.1.-);endo-b-1,4-glucanase (EC 3.2.1.4);lichenase / endo-b-1,3-1,4-glucanase (EC 3.2.1.73);exo-b-1,4-glucanase / cellodextrinase (EC 3.2.1.74)	beta-glucan,xyloglucan,glucomannan,lichenin	yes
Plant,Bacteria,Fungi	Structural,Structural_or_Storage,Storage	DF	NSP	Hemicellulose,Mannans_and_Heteromannans	GH5	GH5_38	b-glycosidase (EC 3.2.1.-);endo-b-1,4-glucanase (EC 3.2.1.4);lichenase / endo-b-1,3-1,4-glucanase (EC 3.2.1.73)	beta-glucan,xyloglucan,glucomannan,lichenin	yes
Plant,Bacteria,Fungi,Algae,Animal	Structural,Structural_or_Storage,Storage	DF	NSP,Resistant_oligosaccharides	Gum,Pectin,Glycoprotein,Hemicellulose,Cellulose,Mannans_and_Heteromannans,Chitin	GH5	GH5_39	NO KNOWN ACTIVITY; [retaining] b-1,4-mannan transglycosylase (EC 2.4.1.-);[retaining] arabinoxylan-specific endo-b-1,4-xylanase (EC 3.2.1.-);[retaining] exo-xyloglucanase (EC 3.2.1.-);b-1,3-mannanase (EC 3.2.1.-);b-glycosidase (EC 3.2.1.-);b-rutinosidase /a-L-rhamnose-(1,6)-b-D-glucosidase (EC 3.2.1.-);glucomannan-specific endo-b-1,4-glucanase (EC 3.2.1.-);exo-b-1,4-mannobiohydrolase / mannobiose…	beta-glucan,xyloglucan,glucomannan,galactomannan,galactan,arabinan,arabinogalactan,xylan,arabinoxylan,beta-mannan,chitosan,cellulose,rhamnogalacturonan,lichenin,laminarin	yes
Plant,Fungi,Bacteria	Structural,Structural_or_Storage	DF	NSP	Mannans_and_Heteromannans	GH5	GH5_40	endo-b-1,4-mannanase (EC 3.2.1.78)	beta-mannan,glucomannan,galactomannan	yes
Plant,Fungi,Bacteria	Structural,Structural_or_Storage	DF	NSP	Mannans_and_Heteromannans	GH5	GH5_41	endo-b-1,4-mannanase (EC 3.2.1.78)	beta-mannan,glucomannan,galactomannan	yes
Plant,Bacteria,Fungi,Algae,Animal	Structural,Structural_or_Storage,Storage	DF	NSP,Resistant_oligosaccharides	Gum,Pectin,Glycoprotein,Hemicellulose,Cellulose,Mannans_and_Heteromannans,Chitin	GH5	GH5_42	NO KNOWN ACTIVITY; [retaining] b-1,4-mannan transglycosylase (EC 2.4.1.-);[retaining] arabinoxylan-specific endo-b-1,4-xylanase (EC 3.2.1.-);[retaining] exo-xyloglucanase (EC 3.2.1.-);b-1,3-mannanase (EC 3.2.1.-);b-glycosidase (EC 3.2.1.-);b-rutinosidase /a-L-rhamnose-(1,6)-b-D-glucosidase (EC 3.2.1.-);glucomannan-specific endo-b-1,4-glucanase (EC 3.2.1.-);exo-b-1,4-mannobiohydrolase / mannobiose…	beta-glucan,xyloglucan,glucomannan,galactomannan,galactan,arabinan,arabinogalactan,xylan,arabinoxylan,beta-mannan,chitosan,cellulose,rhamnogalacturonan,lichenin,laminarin	yes
Plant,Bacteria,Fungi	Structural,Structural_or_Storage	DF	NSP	Hemicellulose,Mannans_and_Heteromannans	GH5	GH5_43	b-glucosidase (EC 3.2.1.21)	beta-glucan,xyloglucan,glucomannan	yes
Plant,Bacteria,Fungi	Structural,Structural_or_Storage	DF	NSP	Hemicellulose	GH5	GH5_44	exo-b-1,3-glucanase (EC 3.2.1.58)	beta-glucan	yes
Plant,Bacteria,Fungi	Structural,Structural_or_Storage	DF	NSP	Gum,Pectin,Glycoprotein,Hemicellulose,Mannans_and_Heteromannans	GH5	GH5_45	b-glucosidase (EC 3.2.1.21);a-L-arabinofuranosidase (EC 3.2.1.55)	beta-glucan,xyloglucan,glucomannan,arabinan,arabinogalactan,arabinoxylan	yes
Plant,Bacteria,Fungi	Structural,Structural_or_Storage	DF	NSP	Hemicellulose,Mannans_and_Heteromannans	GH5	GH5_46	endo-b-1,4-glucanase (EC 3.2.1.4)	beta-glucan,xyloglucan,glucomannan	yes
Plant,Bacteria,Fungi,Algae	Structural,Structural_or_Storage,Storage	DF	NSP	Hemicellulose,Mannans_and_Heteromannans	GH5	GH5_47	endo-b-1,3-glucanase / laminarinase (EC 3.2.1.39);endo-b-1,6-glucanase (EC 3.2.1.75)	beta-glucan,laminarin	yes
Animal,Fungi	Structural	DF	NSP	Chitin	GH5	GH5_48	chitosanase (EC 3.2.1.132);b-N-acetylhexosaminidase (EC 3.2.1.52)	chitosan	yes
Plant,Bacteria,Fungi,Algae,Animal	Structural,Structural_or_Storage,Storage	DF	NSP,Resistant_oligosaccharides	Gum,Pectin,Glycoprotein,Hemicellulose,Cellulose,Mannans_and_Heteromannans,Chitin	GH5	GH5_49	NO KNOWN ACTIVITY; [retaining] b-1,4-mannan transglycosylase (EC 2.4.1.-);[retaining] arabinoxylan-specific endo-b-1,4-xylanase (EC 3.2.1.-);[retaining] exo-xyloglucanase (EC 3.2.1.-);b-1,3-mannanase (EC 3.2.1.-);b-glycosidase (EC 3.2.1.-);b-rutinosidase /a-L-rhamnose-(1,6)-b-D-glucosidase (EC 3.2.1.-);glucomannan-specific endo-b-1,4-glucanase (EC 3.2.1.-);exo-b-1,4-mannobiohydrolase / mannobiose…	beta-glucan,xyloglucan,glucomannan,galactomannan,galactan,arabinan,arabinogalactan,xylan,arabinoxylan,beta-mannan,chitosan,cellulose,rhamnogalacturonan,lichenin,laminarin	yes
Plant,Bacteria,Fungi,Algae,Animal	Structural,Structural_or_Storage,Storage	DF	NSP,Resistant_oligosaccharides	Gum,Pectin,Glycoprotein,Hemicellulose,Cellulose,Mannans_and_Heteromannans,Chitin	GH5	GH5_50	NO KNOWN ACTIVITY; [retaining] b-1,4-mannan transglycosylase (EC 2.4.1.-);[retaining] arabinoxylan-specific endo-b-1,4-xylanase (EC 3.2.1.-);[retaining] exo-xyloglucanase (EC 3.2.1.-);b-1,3-mannanase (EC 3.2.1.-);b-glycosidase (EC 3.2.1.-);b-rutinosidase /a-L-rhamnose-(1,6)-b-D-glucosidase (EC 3.2.1.-);glucomannan-specific endo-b-1,4-glucanase (EC 3.2.1.-);exo-b-1,4-mannobiohydrolase / mannobiose…	beta-glucan,xyloglucan,glucomannan,galactomannan,galactan,arabinan,arabinogalactan,xylan,arabinoxylan,beta-mannan,chitosan,cellulose,rhamnogalacturonan,lichenin,laminarin	yes
Plant,Bacteria,Fungi,Algae,Animal	Structural,Structural_or_Storage,Storage	DF	NSP,Resistant_oligosaccharides	Gum,Pectin,Glycoprotein,Hemicellulose,Cellulose,Mannans_and_Heteromannans,Chitin	GH5	GH5_51	NO KNOWN ACTIVITY; [retaining] b-1,4-mannan transglycosylase (EC 2.4.1.-);[retaining] arabinoxylan-specific endo-b-1,4-xylanase (EC 3.2.1.-);[retaining] exo-xyloglucanase (EC 3.2.1.-);b-1,3-mannanase (EC 3.2.1.-);b-glycosidase (EC 3.2.1.-);b-rutinosidase /a-L-rhamnose-(1,6)-b-D-glucosidase (EC 3.2.1.-);glucomannan-specific endo-b-1,4-glucanase (EC 3.2.1.-);exo-b-1,4-mannobiohydrolase / mannobiose…	beta-glucan,xyloglucan,glucomannan,galactomannan,galactan,arabinan,arabinogalactan,xylan,arabinoxylan,beta-mannan,chitosan,cellulose,rhamnogalacturonan,lichenin,laminarin	yes
Plant,Bacteria,Fungi,Algae	Structural,Structural_or_Storage	DF	NSP	Hemicellulose,Cellulose,Mannans_and_Heteromannans	GH5	GH5_52	exo-b-1,4-glucanase / cellodextrinase (EC 3.2.1.74)	beta-glucan,xyloglucan,glucomannan,cellulose	yes
Plant,Bacteria,Fungi,Algae	Structural,Structural_or_Storage	DF	NSP	Hemicellulose,Cellulose,Mannans_and_Heteromannans	GH5	GH5_53	exo-b-1,4-glucanase / cellodextrinase (EC 3.2.1.74)	beta-glucan,xyloglucan,glucomannan,cellulose	yes
Plant,Bacteria,Fungi,Algae,Animal	Structural,Structural_or_Storage,Storage	DF	NSP,Resistant_oligosaccharides	Gum,Pectin,Glycoprotein,Hemicellulose,Cellulose,Mannans_and_Heteromannans,Chitin	GH5	GH5_54	NO KNOWN ACTIVITY; [retaining] b-1,4-mannan transglycosylase (EC 2.4.1.-);[retaining] arabinoxylan-specific endo-b-1,4-xylanase (EC 3.2.1.-);[retaining] exo-xyloglucanase (EC 3.2.1.-);b-1,3-mannanase (EC 3.2.1.-);b-glycosidase (EC 3.2.1.-);b-rutinosidase /a-L-rhamnose-(1,6)-b-D-glucosidase (EC 3.2.1.-);glucomannan-specific endo-b-1,4-glucanase (EC 3.2.1.-);exo-b-1,4-mannobiohydrolase / mannobiose…	beta-glucan,xyloglucan,glucomannan,galactomannan,galactan,arabinan,arabinogalactan,xylan,arabinoxylan,beta-mannan,chitosan,cellulose,rhamnogalacturonan,lichenin,laminarin	yes
Plant,Bacteria,Fungi	Structural,Structural_or_Storage	DF	NSP	Hemicellulose,Mannans_and_Heteromannans	GH5	GH5_55	endo-b-1,4-glucanase (EC 3.2.1.4);endo-b-1,4-mannanase (EC 3.2.1.78)	beta-glucan,xyloglucan,glucomannan,galactomannan,beta-mannan	yes
Plant,Bacteria,Fungi,Algae,Animal	Structural,Structural_or_Storage,Storage	DF	NSP,Resistant_oligosaccharides	Gum,Pectin,Glycoprotein,Hemicellulose,Cellulose,Mannans_and_Heteromannans,Chitin	GH5	GH5_56	NO KNOWN ACTIVITY; [retaining] b-1,4-mannan transglycosylase (EC 2.4.1.-);[retaining] arabinoxylan-specific endo-b-1,4-xylanase (EC 3.2.1.-);[retaining] exo-xyloglucanase (EC 3.2.1.-);b-1,3-mannanase (EC 3.2.1.-);b-glycosidase (EC 3.2.1.-);b-rutinosidase /a-L-rhamnose-(1,6)-b-D-glucosidase (EC 3.2.1.-);glucomannan-specific endo-b-1,4-glucanase (EC 3.2.1.-);exo-b-1,4-mannobiohydrolase / mannobiose…	beta-glucan,xyloglucan,glucomannan,galactomannan,galactan,arabinan,arabinogalactan,xylan,arabinoxylan,beta-mannan,chitosan,cellulose,rhamnogalacturonan,lichenin,laminarin	yes
Plant,Bacteria,Fungi,Algae	Structural,Storage	DF	NSP	Hemicellulose,Cellulose	GH6	GH6	endoglucanase (EC 3.2.1.4); cellobiohydrolase (EC 3.2.1.91); lichenase / endo-β-1,3-1,4-glucanase (EC 3.2.1.73);	beta-glucan,cellulose,lichenin	yes	cellulose	cellulose	Agree, in favor of our annotation	based on reported function
Plant,Bacteria,Fungi,Algae,Animal	Structural	DF	NSP	Hemicellulose,Cellulose,Chitin	GH7	GH7	endo-β-1,4-glucanase (EC 3.2.1.4); reducing end-acting cellobiohydrolase (EC 3.2.1.176); chitosanase (EC 3.2.1.132); endo-β-1,3-1,4-glucanase (EC 3.2.1.73)	beta-glucan,cellulose,chitosan	yes	cellulose and similar substrates,cellulose, lichenin and cereal beta-glucan,beta-glucan, lichenin,chitosan	cellulose,chitosan	Largely agree
Plant,Bacteria,Fungi,Algae,Animal	Structural,Structural_or_Storage,Storage	DF	NSP	Hemicellulose,Cellulose,Mannans_and_Heteromannans,Chitin	GH8	GH8	chitosanase (EC 3.2.1.132); cellulase (EC 3.2.1.4); licheninase (EC 3.2.1.73); endo-1,4-β-xylanase (EC 3.2.1.8); reducing-end-xylose releasing exo-oligoxylanase (EC 3.2.1.156); endo-β-1,3(4)-glucanase / lichenase-laminarinase (EC 3.2.1.6)	beta-glucan,xylan,arabinoxylan,chitosan,cellulose,lichenin,laminarin	yes	beta-glucan (laminarin, lichenin and cereal D-glucans),beta-glucan (lichenin and cereal beta-glucan),cellulose,chitosan,xylan	beta-glucan,cellulose,chitosan,xylan	Agree, in favor of our annotation with minor edit (see comments)	based on reported function, removal of xyloglucan and glucomannan
Plant,Bacteria,Fungi,Algae	Structural,Structural_or_Storage,Storage	DF	NSP	Hemicellulose,Cellulose,Mannans_and_Heteromannans	GH9	GH9	endoglucanase (EC 3.2.1.4); endo-β-1,3(4)-glucanase / lichenase-laminarinase (EC 3.2.1.6); lichenase / endo-β-1,3-1,4-glucanase (EC 3.2.1.73); exo-β-1,4-glucanase / cellodextrinase (EC 3.2.1.74); cellobiohydrolase (EC 3.2.1.91); xyloglucan-specific endo-β-1,4-glucanase / endo-xyloglucanase (EC 3.2.1.151); exo-β-glucosaminidase (EC 3.2.1.165); endo-β-1,4-glucanase (xanthanase) (EC 3.2.1.-)	beta-glucan,xyloglucan,glucomannan,cellulose,lichenin,laminarin,xanthan	yes	xanthan,xyloglucan,beta-glucan(laminarin, lichenin and cereal D-glucans),beta-glucan, lichenin,cellulose,cellulose and cellotetraose,chitosan or chitosan oligosaccharides	beta-glucan,cellulose,chitosan	Agree, in favor of dbCAN with minor edit (see comments)	based on reported function, xanthan needed to be included
Plant,Bacteria,Fungi	Structural,Structural_or_Storage	DF	NSP	Hemicellulose,Mannans_and_Heteromannans	GH10	GH10	endo-1,4-β-xylanase (EC 3.2.1.8); endo-1,3-β-xylanase (EC 3.2.1.32); tomatinase (EC 3.2.1.-); xylan endotransglycosylase (EC 2.4.2.-); endo-β-1,4-glucanase (EC 3.2.1.4); [retaining] arabinoxylan-specific endo-β-1,4-xylanase (EC 3.2.1.-)	beta-glucan,xyloglucan,glucomannan,xylan,arabinoxylan	yes	alpha-tomatine (glycoalkaloids),cellulose, xylan, beta-1,4-glucan,xylan,arabinoxylan	alkaloid,beta-glucan,xylan	Agree, in favor of our annotation	based on reported function
Plant	Structural	DF	NSP,Resistant_oligosaccharides	Hemicellulose	GH11	GH11	endo-β-1,4-xylanase (EC 3.2.1.8); exo-1,4-β-xylosidase (EC 3.2.1.-)	xylan,arabinoxylan	yes	xylan	xylan	Agree, in favor of our annotation	based on reported function
Plant,Bacteria,Fungi	Structural,Structural_or_Storage	DF	NSP	Hemicellulose,Mannans_and_Heteromannans	GH12	GH12	endoglucanase (EC 3.2.1.4); xyloglucan hydrolase (EC 3.2.1.151); β-1,3-1,4-glucanase (EC 3.2.1.73); xyloglucan endotransglycosylase (EC 2.4.1.207)	beta-glucan,xyloglucan,glucomannan	yes	mixed-linkage glucan,cellulose, beta-glucan,xyloglucan	beta-glucan,cellulose,xyloglucan	Agree, in favor of our annotation	based on reported function
Animal,Fungi,Bacteria,Plant,Algae	Storage,Structural	Glycogen,DF	Resistant_starch,Resistant_oligosaccharides	Amylose_and_Amylopectin	GH13	GH13	α-amylase (EC 3.2.1.1); pullulanase (EC 3.2.1.41); cyclomaltodextrin glucanotransferase (EC 2.4.1.19); cyclomaltodextrinase (EC 3.2.1.54); trehalose-6-phosphate hydrolase (EC 3.2.1.93); oligo-α-glucosidase (EC 3.2.1.10); maltogenic amylase (EC 3.2.1.133); neopullulanase (EC 3.2.1.135); α-glucosidase (EC 3.2.1.20); maltotetraose-forming α-amylase (EC 3.2.1.60); isoamylase (EC 3.2.1.68); glucodextr…	starch,pullulan,dextrin,glycogen	yes	starch, glycogen, and malto-oligosaccharides,cyclodextrin (alpha-1,4 glycosidic glucan from starch degradation),glucosylglycerate,glucosylglycerol,glycogen,starch,amylopectin (starch),pullulan (starch degradation by fungi),maltooligosaccharides,cyclomaltodextrins,starch, glycogen, and alpha-1,6 glucan,maltose,sucrose,Sucrose,sucrose 6(F)-phosphate,trehalose	alpha-glucan,glucosylglycerate,glucosylglycerol,glycogen,starch,sucrose,trehalose	Largely agree
Plant,Algae	Storage	DF	Resistant_starch	Amylose_and_Amylopectin	GH13	GH13_1	Hexosyltransferases (EC 2.4.1.-);[retaining] 4-a-glucanotransferase / amylomaltase (EC 2.4.1.25);[retaining] a-amylase (EC 3.2.1.1);[retaining] maltotriose-producing a-amylase (EC 3.2.1.116)	starch	yes
Plant,Algae	Storage	DF	Resistant_starch,Resistant_oligosaccharides	Amylose_and_Amylopectin	GH13	GH13_2	[retaining] acarviosyltransferase (EC 2.4.1.-);[retaining] cyclomaltodextrin glucanotransferase (EC 2.4.1.19);[retaining] a-amylase (EC 3.2.1.1);[retaining] maltotriose-producing a-amylase (EC 3.2.1.116);[retaining] maltogenic a-amylase (EC 3.2.1.133)	starch,dextrin	yes
Plant,Algae	Storage	DF	Resistant_starch	Amylose_and_Amylopectin	GH13	GH13_3	a-1,4-glucan: phosphate a-maltosyltransferase (EC 2.4.99.16)	starch	yes
Plant,Algae	Storage	DF	Resistant_starch	Amylose_and_Amylopectin	GH13	GH13_4	[retaining] amylosucrase (EC 2.4.1.4);[retaining] sucrose a-glucosidase (EC 3.2.1.48)	starch	yes
Plant,Algae	Storage	DF	Resistant_starch	Amylose_and_Amylopectin	GH13	GH13_5	Hexosyltransferases (EC 2.4.1.-);[retaining] maltopentaose-producing a-amylase (EC 3.2.1.-);[retaining] a-amylase (EC 3.2.1.1);[retaining] maltotriose-producing a-amylase (EC 3.2.1.116);[retaining] maltohexaose-producing a-amylase (EC 3.2.1.98)	starch	yes
Plant,Algae	Storage	DF	Resistant_starch	Amylose_and_Amylopectin	GH13	GH13_6	[retaining] a-amylase (EC 3.2.1.1);[retaining] maltohexaose-producing a-amylase (EC 3.2.1.98)	starch	yes
Plant,Algae	Storage	DF	Resistant_starch	Amylose_and_Amylopectin	GH13	GH13_7	[retaining] a-amylase (EC 3.2.1.1)	starch	yes
Plant,Algae	Storage	DF	Resistant_starch	Amylose_and_Amylopectin	GH13	GH13_8	[retaining] a-1,4-glucan branching enzyme (EC 2.4.1.18)	starch	yes
Plant,Algae	Storage	DF	Resistant_starch	Amylose_and_Amylopectin	GH13	GH13_9	[retaining] a-1,4-glucan branching enzyme (EC 2.4.1.18)	starch	yes
Plant,Algae	Storage	DF	Resistant_starch	Amylose_and_Amylopectin	GH13	GH13_10	[retaining] a-amylase (EC 3.2.1.1);[retaining] maltooligosyltrehalose trehalohydrolase (EC 3.2.1.141)	starch	yes
Plant,Algae	Storage	DF	Resistant_starch	Amylose_and_Amylopectin	GH13	GH13_11	[retaining] 4-a-glucanotransferase / amylomaltase (EC 2.4.1.25);a-glycosidase (EC 3.2.1.-);[retaining] isoamylase (EC 3.2.1.68)	starch	yes
Fungi,Plant,Algae	Storage,Structural	DF	Resistant_starch	Amylose_and_Amylopectin	GH13	GH13_12	[retaining] pullulanase (EC 3.2.1.41);[retaining] isoamylase (EC 3.2.1.68)	starch,pullulan	yes
Fungi,Plant,Algae	Storage,Structural	DF	Resistant_starch	Amylose_and_Amylopectin	GH13	GH13_13	[retaining] pullulanase (EC 3.2.1.41);[retaining] isoamylase (EC 3.2.1.68)	starch,pullulan	yes
Fungi,Plant,Algae	Storage,Structural	DF	Resistant_starch	Amylose_and_Amylopectin	GH13	GH13_14	a-glycosidase (EC 3.2.1.-);[retaining] a-amylase (EC 3.2.1.1);[retaining] pullulanase (EC 3.2.1.41);[retaining] isoamylase (EC 3.2.1.68)	starch,pullulan	yes
Plant,Algae	Storage	DF	Resistant_starch	Amylose_and_Amylopectin	GH13	GH13_15	[retaining] a-amylase (EC 3.2.1.1)	starch	yes
Plant,Algae	Storage	DF	Resistant_starch,Resistant_oligosaccharides	Amylose_and_Amylopectin	GH13	GH13_16	trehalose synthase / maltose glucosylmutase (EC 5.4.99.16)	starch,dextrin	yes
Plant,Algae	Storage	DF	Resistant_starch,Resistant_oligosaccharides	Amylose_and_Amylopectin	GH13	GH13_17	a-glucosidase (EC 3.2.1.20);[retaining] sucrose a-glucosidase (EC 3.2.1.48)	starch,dextrin	yes
Plant,Algae	Storage	Other	Unknown	Sucrose	GH13	GH13_18	[retaining] sucrose 6(F)-phosphate phosphorylase (EC 2.4.1.329);Glucosylglycerate phosphorylase (EC 2.4.1.352);[retaining] glucosylglycerol phosphorylase (EC 2.4.1.359);[retaining] sucrose phosphorylase (EC 2.4.1.7)	sucrose	yes
Plant,Algae	Storage	DF	Resistant_starch	Amylose_and_Amylopectin	GH13	GH13_19	[retaining] maltopentaose-producing a-amylase (EC 3.2.1.-);[retaining] a-amylase (EC 3.2.1.1);[retaining] maltotetraose-producing a-amylase (EC 3.2.1.60);[retaining] maltohexaose-producing a-amylase (EC 3.2.1.98)	starch	yes
Fungi,Plant,Algae	Storage,Structural	DF	Resistant_starch,Resistant_oligosaccharides	Amylose_and_Amylopectin	GH13	GH13_20	[retaining] cyclic a-1,6-maltosyl-maltose hydrolase (EC 3.2.1.-);a-glycosidase hydrolyzing pullulan, starch and g-cyclodextrin (EC 3.2.1.-);[retaining] a-amylase (EC 3.2.1.1);[retaining] maltogenic a-amylase (EC 3.2.1.133);[retaining] neopullulanase (EC 3.2.1.135);[retaining] pullulanase (EC 3.2.1.41);[retaining] cyclomaltodextrinase (EC 3.2.1.54)	starch,pullulan,dextrin	yes
Plant,Algae	Storage	DF	Resistant_starch,Resistant_oligosaccharides	Amylose_and_Amylopectin	GH13	GH13_21	[retaining] a-amylase (EC 3.2.1.1);a-glucosidase (EC 3.2.1.20)	starch,dextrin	yes
Plant,Algae	Storage	DF	Resistant_starch	Amylose_and_Amylopectin	GH13	GH13_22	a-1,4-glucan synthase (EC 2.4.1.-);a-1,3-glucan synthase (EC 2.4.1.183)	starch	yes
Plant,Algae	Storage	DF	Resistant_starch,Resistant_oligosaccharides	Amylose_and_Amylopectin	GH13	GH13_23	a-glucosyltransferase (EC 2.4.1.-);[retaining] oligo-a-1,6-glucosidase (EC 3.2.1.10);a-glucosidase (EC 3.2.1.20);a,a-trehalase (EC 3.2.1.28)	starch,dextrin	yes
Plant,Algae	Storage	DF	Resistant_starch	Amylose_and_Amylopectin	GH13	GH13_24	[retaining] a-amylase (EC 3.2.1.1)	starch	yes
Plant,Algae	Storage	DF	Resistant_starch	Amylose_and_Amylopectin	GH13	GH13_25	[retaining] 4-a-glucanotransferase / amylomaltase (EC 2.4.1.25)	starch	yes
Plant,Algae	Storage	DF	Resistant_starch,Resistant_oligosaccharides	Amylose_and_Amylopectin	GH13	GH13_26	malto-oligosyltrehalose synthase (EC 5.4.99.15)	starch,dextrin	yes
Plant,Algae	Storage	DF	Resistant_starch	Amylose_and_Amylopectin	GH13	GH13_27	[retaining] a-amylase (EC 3.2.1.1)	starch	yes
Plant,Algae	Storage	DF	Resistant_starch	Amylose_and_Amylopectin	GH13	GH13_28	[retaining] a-amylase (EC 3.2.1.1)	starch	yes
Plant,Algae	Storage	DF	Resistant_starch,Resistant_oligosaccharides	Amylose_and_Amylopectin	GH13	GH13_29	a-glucosidase (EC 3.2.1.20);[retaining] a,a-trehalose-6-phosphate hydrolase (EC 3.2.1.93)	starch,dextrin	yes
Plant,Algae	Storage	DF	Resistant_starch,Resistant_oligosaccharides	Amylose_and_Amylopectin	GH13	GH13_30	a-glucosidase (EC 3.2.1.20)	starch,dextrin	yes
Plant,Algae	Storage	DF	Resistant_starch,Resistant_oligosaccharides	Amylose_and_Amylopectin	GH13	GH13_31	Hexosyltransferases (EC 2.4.1.-);oligosaccharide a-4-glucosyltransferase (EC 2.4.1.161);palatinase (EC 3.2.1.-);[retaining] a-amylase (EC 3.2.1.1);[retaining] oligo-a-1,6-glucosidase (EC 3.2.1.10);a-glucosidase (EC 3.2.1.20);glucodextranase (EC 3.2.1.70);[retaining] isomaltulose synthase / sucrose isomerase / sucrose glucosylmutase (EC 5.4.99.11)	starch,dextrin	yes
Plant,Algae	Storage	DF	Resistant_starch	Amylose_and_Amylopectin	GH13	GH13_32	[retaining] a-amylase (EC 3.2.1.1);[retaining] maltotriose-producing a-amylase (EC 3.2.1.116)	starch	yes
Plant,Algae	Storage	DF	Resistant_starch,Resistant_oligosaccharides	Amylose_and_Amylopectin	GH13	GH13_33	trehalose synthase / maltose glucosylmutase (EC 5.4.99.16)	starch,dextrin	yes
Animal,Fungi,Bacteria,Plant,Algae	Storage,Structural	Glycogen,DF	Resistant_starch,Resistant_oligosaccharides	Amylose_and_Amylopectin	GH13	GH13_34	NO KNOWN ACTIVITY; Hexosyltransferases (EC 2.4.1.-);[retaining] acarviosyltransferase (EC 2.4.1.-);a-1,4-glucan synthase (EC 2.4.1.-);a-glucosyltransferase (EC 2.4.1.-);oligosaccharide a-4-glucosyltransferase (EC 2.4.1.161);[retaining] a-1,4-glucan branching enzyme (EC 2.4.1.18);a-1,3-glucan synthase (EC 2.4.1.183);[retaining] cyclomaltodextrin glucanotransferase (EC 2.4.1.19);[retaining] 4-a-glu…	starch,pullulan,dextrin,glycogen	yes
Animal,Fungi,Bacteria,Plant,Algae	Storage,Structural	Glycogen,DF	Resistant_starch,Resistant_oligosaccharides	Amylose_and_Amylopectin	GH13	GH13_35	NO KNOWN ACTIVITY; Hexosyltransferases (EC 2.4.1.-);[retaining] acarviosyltransferase (EC 2.4.1.-);a-1,4-glucan synthase (EC 2.4.1.-);a-glucosyltransferase (EC 2.4.1.-);oligosaccharide a-4-glucosyltransferase (EC 2.4.1.161);[retaining] a-1,4-glucan branching enzyme (EC 2.4.1.18);a-1,3-glucan synthase (EC 2.4.1.183);[retaining] cyclomaltodextrin glucanotransferase (EC 2.4.1.19);[retaining] 4-a-glu…	starch,pullulan,dextrin,glycogen	yes
Plant,Algae	Storage	DF	Resistant_starch,Resistant_oligosaccharides	Amylose_and_Amylopectin	GH13	GH13_36	[retaining] a-amylase (EC 3.2.1.1);[retaining] maltogenic a-amylase (EC 3.2.1.133);[retaining] cyclomaltodextrinase (EC 3.2.1.54)	starch,dextrin	yes
Plant,Algae	Storage	DF	Resistant_starch	Amylose_and_Amylopectin	GH13	GH13_37	[retaining] a-amylase (EC 3.2.1.1)	starch	yes
Plant,Algae	Storage	DF	Resistant_starch,Resistant_oligosaccharides	Amylose_and_Amylopectin	GH13	GH13_38	a-glucosidase (EC 3.2.1.20)	starch,dextrin	yes
Fungi,Plant,Algae	Storage,Structural	DF	Resistant_starch	Amylose_and_Amylopectin	GH13	GH13_39	[retaining] a-amylase (EC 3.2.1.1);[retaining] pullulanase (EC 3.2.1.41)	starch,pullulan	yes
Plant,Algae	Storage	DF	Resistant_starch,Resistant_oligosaccharides	Amylose_and_Amylopectin	GH13	GH13_40	[retaining] oligo-a-1,6-glucosidase (EC 3.2.1.10);a-glucosidase (EC 3.2.1.20);glucodextranase (EC 3.2.1.70)	starch,dextrin	yes
Plant,Algae	Storage	DF	Resistant_starch	Amylose_and_Amylopectin	GH13	GH13_41	[retaining] a-amylase (EC 3.2.1.1)	starch	yes
Plant,Algae	Storage	DF	Resistant_starch	Amylose_and_Amylopectin	GH13	GH13_42	[retaining] a-amylase (EC 3.2.1.1);[retaining] maltohexaose-producing a-amylase (EC 3.2.1.98)	starch	yes
Plant,Algae	Storage	DF	Resistant_starch	Amylose_and_Amylopectin	GH14	GH14	β-amylase (EC 3.2.1.2)	starch	yes	starch, glycogen and related polysaccharides and oligosaccharides	alpha-glucan	Agree, in favor of our annotation	based on reported function
Plant,Algae	Storage	DF	Resistant_starch,Resistant_oligosaccharides	Amylose_and_Amylopectin	GH15	GH15	glucoamylase (EC 3.2.1.3); glucodextranase (EC 3.2.1.70); α,α-trehalase (EC 3.2.1.28); dextran dextrinase (EC 2.4.1.2)	starch,dextrin	yes	starch,trehalose	starch,trehalose	Largely agree
Plant,Bacteria,Fungi,Algae,Animal	Structural,Structural_or_Storage,Storage	DF,GAG,Mucin	NSP,Resistant_oligosaccharides	Hemicellulose,Mannans_and_Heteromannans,Pectin,Gum,Glycoprotein	GH16	GH16	xyloglucan:xyloglucosyltransferase (EC 2.4.1.207); keratan-sulfate endo-1,4-β-galactosidase (EC 3.2.1.103); endo-1,3-β-glucanase / laminarinase (EC 3.2.1.39); endo-1,3(4)-β-glucanase (EC 3.2.1.6); licheninase (EC 3.2.1.73); β-agarase (EC 3.2.1.81); κ-carrageenase (EC 3.2.1.83); xyloglucanase (EC 3.2.1.151); endo-β-1,3-galactanase (EC 3.2.1.181); [retaining] β-porphyranase (EC 3.2.1.178); hyaluron…	beta-glucan,xyloglucan,glucomannan,galactan,arabinogalactan,chitin,keratan,hyaluronan,agar,carragenan,porphyran,lichenin,laminarin,mucin_glycan	yes	agarose,arabinogalactan proteins,beta-1,3-glucan,beta-1,3-glucan (fungi, algae, plant),beta-1,3-1,4-glucan (laminarin, lichenin and cereal D-glucans),carrageenan,chitin,exopolysaccharides (bacteria),mucin-type O-glycans,keratan sulfate (host glycan),hyaluronate (glycosaminoglycan of host glycan),porphyran (red algal beta-galactose-sulfate),xyloglucan (plant),xyloglucan	agarose,arabinogalactan protein,beta-glucan,carrageenan,chitin,exo-polysaccharide,host glycan,porphyran,xyloglucan	Agree, in favor of dbCAN with minor edit (see comments)	based on reported function, arabinogalactan needed to be included
Plant,Bacteria,Fungi,Algae,Animal	Structural,Storage	DF,GAG	NSP	Hemicellulose,Glycoprotein	GH16	GH16_1	[retaining] b-1,3-glucanosyltransglucosidase (EC 2.4.1.-);[retaining] b-glucanase (EC 3.2.1.-);hyaluronidase / hyaluronoglucosaminidase (EC 3.2.1.35);endo-b-1,3-glucanase / laminarinase (EC 3.2.1.39);endo-b-1,3(4)-glucanase / lichenase-laminarinase (EC 3.2.1.6);lichenase / endo-b-1,3-1,4-glucanase (EC 3.2.1.73)	beta-glucan,hyaluronan,lichenin,laminarin	yes
Plant,Bacteria,Fungi,Algae,Animal	Structural,Structural_or_Storage,Storage	DF,GAG	NSP,Resistant_oligosaccharides	Hemicellulose,Mannans_and_Heteromannans,Pectin,Gum,Glycoprotein	GH16	GH16_2	NO ACTIVITY [retaining] b-1,3-glucanosyltransglucosidase (EC 2.4.1.-);b-transglycosidase (EC 2.4.1.-);chitin b-1,3/1,6-glucanosyltransferase (EC 2.4.1.-);xyloglucan:xyloglucosyl transferase (EC 2.4.1.207);GlcNAc-a-1,4-Gal-releasing endo-b-galactosidase (EC 3.2.1.-);[retaining] b-glucanase (EC 3.2.1.-);b-carrageenase (EC 3.2.1.-);b-glycosidase (EC 3.2.1.-);endo-b-1,4-galactosidase (EC 3.2.1.-);ker…	beta-glucan,xyloglucan,glucomannan,galactan,chitin,keratan,hyaluronan,agar,carragenan,porphyran,lichenin,laminarin	yes
Plant,Bacteria,Fungi,Algae	Structural,Structural_or_Storage,Storage	DF	NSP,Resistant_oligosaccharides	Hemicellulose,Mannans_and_Heteromannans,Pectin	GH16	GH16_3	endo-b-1,4-galactosidase (EC 3.2.1.-);b-glucosidase (EC 3.2.1.21);endo-b-1,3-glucanase / laminarinase (EC 3.2.1.39);endo-b-1,3(4)-glucanase / lichenase-laminarinase (EC 3.2.1.6);lichenase / endo-b-1,3-1,4-glucanase (EC 3.2.1.73)	beta-glucan,xyloglucan,glucomannan,galactan,lichenin,laminarin	yes
Plant,Bacteria,Fungi,Algae	Structural,Structural_or_Storage,Storage	DF	NSP	Hemicellulose	GH16	GH16_4	endo-b-1,3-glucanase / laminarinase (EC 3.2.1.39)	beta-glucan,laminarin	yes
Plant,Bacteria,Fungi	Structural,Structural_or_Storage	DF	NSP	Hemicellulose,Mannans_and_Heteromannans	GH16	GH16_5	endo-1,3(4)-β-glucanase	beta-glucan,xyloglucan,glucomannan	yes
Plant,Bacteria,Fungi,Algae,Animal	Structural,Structural_or_Storage,Storage	DF,GAG	NSP,Resistant_oligosaccharides	Hemicellulose,Mannans_and_Heteromannans,Pectin,Gum,Glycoprotein	GH16	GH16_6	NO ACTIVITY [retaining] b-1,3-glucanosyltransglucosidase (EC 2.4.1.-);b-transglycosidase (EC 2.4.1.-);chitin b-1,3/1,6-glucanosyltransferase (EC 2.4.1.-);xyloglucan:xyloglucosyl transferase (EC 2.4.1.207);GlcNAc-a-1,4-Gal-releasing endo-b-galactosidase (EC 3.2.1.-);[retaining] b-glucanase (EC 3.2.1.-);b-carrageenase (EC 3.2.1.-);b-glycosidase (EC 3.2.1.-);endo-b-1,4-galactosidase (EC 3.2.1.-);ker…	beta-glucan,xyloglucan,glucomannan,galactan,chitin,keratan,hyaluronan,agar,carragenan,porphyran,lichenin,laminarin	yes
Plant,Bacteria,Fungi,Algae,Animal	Structural,Structural_or_Storage,Storage	DF,GAG	NSP,Resistant_oligosaccharides	Hemicellulose,Mannans_and_Heteromannans,Pectin,Gum,Glycoprotein	GH16	GH16_7	NO ACTIVITY [retaining] b-1,3-glucanosyltransglucosidase (EC 2.4.1.-);b-transglycosidase (EC 2.4.1.-);chitin b-1,3/1,6-glucanosyltransferase (EC 2.4.1.-);xyloglucan:xyloglucosyl transferase (EC 2.4.1.207);GlcNAc-a-1,4-Gal-releasing endo-b-galactosidase (EC 3.2.1.-);[retaining] b-glucanase (EC 3.2.1.-);b-carrageenase (EC 3.2.1.-);b-glycosidase (EC 3.2.1.-);endo-b-1,4-galactosidase (EC 3.2.1.-);ker…	beta-glucan,xyloglucan,glucomannan,galactan,chitin,keratan,hyaluronan,agar,carragenan,porphyran,lichenin,laminarin	yes
Animal	Structural	DF,Mucin	NSP	Glycoprotein	GH16	GH16_8	endo-b-1,4-galactosidase (EC 3.2.1.-);b-galactosidase (EC 3.2.1.23)	galactan,mucin_glycan	yes
Plant,Bacteria,Fungi,Algae,Animal	Structural,Structural_or_Storage,Storage	DF,GAG	NSP,Resistant_oligosaccharides	Hemicellulose,Mannans_and_Heteromannans,Pectin,Gum,Glycoprotein	GH16	GH16_9	NO ACTIVITY [retaining] b-1,3-glucanosyltransglucosidase (EC 2.4.1.-);b-transglycosidase (EC 2.4.1.-);chitin b-1,3/1,6-glucanosyltransferase (EC 2.4.1.-);xyloglucan:xyloglucosyl transferase (EC 2.4.1.207);GlcNAc-a-1,4-Gal-releasing endo-b-galactosidase (EC 3.2.1.-);[retaining] b-glucanase (EC 3.2.1.-);b-carrageenase (EC 3.2.1.-);b-glycosidase (EC 3.2.1.-);endo-b-1,4-galactosidase (EC 3.2.1.-);ker…	beta-glucan,xyloglucan,glucomannan,galactan,chitin,keratan,hyaluronan,agar,carragenan,porphyran,lichenin,laminarin	yes
Plant,Bacteria,Algae	Structural	DF	NSP	Gum,Pectin,Glycoprotein	GH16	GH16_10	endo-b-1,3-galactanase (EC 3.2.1.181)	galactan,arabinogalactan	yes
Algae	Structural	DF	NSP	Unknown	GH16	GH16_11	[retaining] b-porphyranase (EC 3.2.1.178)	porphyran	yes
Algae	Structural	DF	NSP	Unknown	GH16	GH16_12	[retaining] b-porphyranase (EC 3.2.1.178)	porphyran	yes
Algae	Structural	DF	NSP	Unknown	GH16	GH16_13	b-carrageenase (EC 3.2.1.-);k-carrageenase (EC 3.2.1.83)	carragenan	yes
Algae	Structural	DF	NSP	Unknown	GH16	GH16_14	b-agarase (EC 3.2.1.81)	agar	yes
Algae	Structural	DF	NSP	Unknown	GH16	GH16_15	b-agarase (EC 3.2.1.81)	agar	yes
Algae	Structural	DF	NSP	Unknown	GH16	GH16_16	[retaining] b-porphyranase (EC 3.2.1.178);b-agarase (EC 3.2.1.81)	agar,porphyran	yes
Algae	Structural	DF	NSP	Unknown	GH16	GH16_17	k-carrageenase (EC 3.2.1.83)	carragenan	yes
Algae,Animal,Fungi	Storage,Structural	DF	NSP	Chitin	GH16	GH16_18	b-transglycosidase (EC 2.4.1.-);chitin b-1,3/1,6-glucanosyltransferase (EC 2.4.1.-);endo-b-1,3-glucanase / laminarinase (EC 3.2.1.39)	chitin,laminarin	yes
Animal,Fungi	Structural	DF	NSP	Chitin	GH16	GH16_19	chitin b-1,3/1,6-glucanosyltransferase (EC 2.4.1.-)	chitin	yes
Plant	Structural	DF	NSP	Hemicellulose	GH16	GH16_20	xyloglucan:xyloglucosyl transferase (EC 2.4.1.207);xyloglucan-specific endo-b-1,4-glucanase / endo-xyloglucanase (EC 3.2.1.151)	beta-glucan,xyloglucan	yes
Plant,Bacteria,Fungi	Structural,Structural_or_Storage,Storage	DF	NSP	Hemicellulose,Mannans_and_Heteromannans	GH16	GH16_21	b-glycosidase (EC 3.2.1.-);endo-b-1,3(4)-glucanase / lichenase-laminarinase (EC 3.2.1.6);lichenase / endo-b-1,3-1,4-glucanase (EC 3.2.1.73)	beta-glucan,xyloglucan,glucomannan,lichenin	yes
Plant,Bacteria,Fungi,Algae,Animal	Structural,Structural_or_Storage,Storage	DF,GAG	NSP,Resistant_oligosaccharides	Hemicellulose,Mannans_and_Heteromannans,Pectin,Gum,Glycoprotein	GH16	GH16_22	NO ACTIVITY [retaining] b-1,3-glucanosyltransglucosidase (EC 2.4.1.-);b-transglycosidase (EC 2.4.1.-);chitin b-1,3/1,6-glucanosyltransferase (EC 2.4.1.-);xyloglucan:xyloglucosyl transferase (EC 2.4.1.207);GlcNAc-a-1,4-Gal-releasing endo-b-galactosidase (EC 3.2.1.-);[retaining] b-glucanase (EC 3.2.1.-);b-carrageenase (EC 3.2.1.-);b-glycosidase (EC 3.2.1.-);endo-b-1,4-galactosidase (EC 3.2.1.-);ker…	beta-glucan,xyloglucan,glucomannan,galactan,chitin,keratan,hyaluronan,agar,carragenan,porphyran,lichenin,laminarin	yes
Plant,Bacteria,Fungi,Algae,Animal	Structural,Structural_or_Storage,Storage	DF,GAG	NSP,Resistant_oligosaccharides	Hemicellulose,Mannans_and_Heteromannans,Pectin,Gum,Glycoprotein	GH16	GH16_23	NO ACTIVITY [retaining] b-1,3-glucanosyltransglucosidase (EC 2.4.1.-);b-transglycosidase (EC 2.4.1.-);chitin b-1,3/1,6-glucanosyltransferase (EC 2.4.1.-);xyloglucan:xyloglucosyl transferase (EC 2.4.1.207);GlcNAc-a-1,4-Gal-releasing endo-b-galactosidase (EC 3.2.1.-);[retaining] b-glucanase (EC 3.2.1.-);b-carrageenase (EC 3.2.1.-);b-glycosidase (EC 3.2.1.-);endo-b-1,4-galactosidase (EC 3.2.1.-);ker…	beta-glucan,xyloglucan,glucomannan,galactan,chitin,keratan,hyaluronan,agar,carragenan,porphyran,lichenin,laminarin	yes
Animal,Bacteria	Structural	Unknown	Unknown	Unknown	GH16	GH16_24	GlcNAc-a-1,4-Gal-releasing endo-b-galactosidase (EC 3.2.1.-)	GlcNAc,GalNAc	yes
Plant,Bacteria,Fungi,Algae	Structural,Structural_or_Storage,Storage	DF	NSP	Hemicellulose,Mannans_and_Heteromannans	GH16	GH16_25	b-glycosidase (EC 3.2.1.-);lichenase / endo-b-1,3-1,4-glucanase (EC 3.2.1.73)	beta-glucan,xyloglucan,glucomannan,lichenin	yes
Algae	Structural	DF	NSP	Unknown	GH16	GH16_26	[retaining] b-porphyranase (EC 3.2.1.178)	porphyran	yes
Plant,Bacteria,Fungi	Structural,Storage	DF	NSP	Hemicellulose	GH16	GH16_27	xyloglucan-specific endo-b-1,4-glucanase / endo-xyloglucanase (EC 3.2.1.151);lichenase / endo-b-1,3-1,4-glucanase (EC 3.2.1.73)	beta-glucan,xyloglucan,lichenin	yes
Plant,Bacteria,Fungi	Structural,Storage	DF	NSP	Hemicellulose	GH17	GH17	glucan endo-1,3-β-glucosidase (EC 3.2.1.39); licheninase (EC 3.2.1.73); ABA-specific β-glucosidase (EC 3.2.1.175); β-1,3-glucanosyltransglycosylase (EC 2.4.1.-); β-1,3-glucosidase (EC 3.2.1.-)	beta-glucan,lichenin	yes	abscisic acid (plant),beta-1,3-glucan (fungi, algae, plant),beta-1,3-glucan (fungi),beta-1,3-glucan (algae, plant),beta-1,3-1,4-glucan (laminarin, lichenin and cereal D-glucans)	abscisic acid,beta-glucan	Agree, in favor of our annotation	based on reported function
Animal,Fungi,Bacteria	Structural,Other	DF,Mucin,PG	PG,Resistant_oligosaccharides	PG,Glycoprotein,Chitin	GH18	GH18	chitinase (EC 3.2.1.14); lysozyme (EC 3.2.1.17); endo-β-N-acetylglucosaminidase (EC 3.2.1.96); peptidoglycan hydrolase with endo-β-N-acetylglucosaminidase specificity (EC 3.2.1.-); Nod factor hydrolase (EC 3.2.1.-); xylanase inhibitor; concanavalin B; narbonin	chitin,GlcNAc,mucin_glycan,human_milk_glycan,peptidoglycan	yes	chitooligosaccharides (symbiotic nitrogen-fixing bacteria),chitin,N-glycan (host glycan),peptidoglycan	chitin,host glycan,peptidoglycan	Largely agree
Animal,Bacteria,Fungi	Structural	DF,PG	NSP,PG	Chitin,PG	GH19	GH19	chitinase (EC 3.2.1.14); lysozyme (EC 3.2.1.17); [reducing end] chitinase (EC 3.2.1.-)	chitin,peptidoglycan	yes	chitin,peptidoglycan	chitin,peptidoglycan	Agree, in favor of dbCAN with minor edit (see comments)	based on reported function, peptidoglycan needed to be included
Animal,Bacteria	Structural,Other	Mucin,Other	Resistant_oligosaccharides	Glycoprotein	GH20	GH20	β-hexosaminidase (EC 3.2.1.52); lacto-N-biosidase (EC 3.2.1.140); β-1,6-N-acetylglucosaminidase (EC 3.2.1.-); β-6-SO3-N-acetylglucosaminidase (EC 3.2.1.-)	GlcNAc,mucin_glycan,human_milk_glycan	yes	capsular polysaccharide (bacteria),mucin,N-glycan (host glycan, human milk oligosaccharides, chitin),lacto-N-tetraose (human milk oligosaccharides)	exo-polysaccharide,host glycan,human milk polysaccharide	Largely agree
Bacteria	Structural	PG	PG	PG	GH22	GH22	lysozyme type C (EC 3.2.1.17); lysozyme type i (EC 3.2.1.17); α-lactalbumin	peptidoglycan	yes	peptidoglycan	peptidoglycan	Largely agree
Animal,Bacteria,Fungi	Structural	DF,PG	NSP,PG	Chitin,PG	GH23	GH23	lysozyme type G (EC 3.2.1.17); peptidoglycan lyase (EC 4.2.2.n1) also known in the literature as peptidoglycan lytic transglycosylase; chitinase (EC 3.2.1.14)	chitin,peptidoglycan	yes	chitin,peptidoglycan	chitin,peptidoglycan	Agree, in favor of dbCAN with minor edit (see comments)	based on reported function, chitin needed to be included
Bacteria	Structural	PG	PG	PG	GH24	GH24	lysozyme (EC 3.2.1.17)	peptidoglycan	yes	peptidoglycan	peptidoglycan	Largely agree
Bacteria	Structural	PG	PG	PG	GH25	GH25	lysozyme (EC 3.2.1.17)	peptidoglycan	yes	peptidoglycan	peptidoglycan	Largely agree
Plant,Bacteria,Fungi	Structural,Structural_or_Storage,Storage	DF	NSP	Hemicellulose,Mannans_and_Heteromannans	GH26	GH26	β-mannanase (EC 3.2.1.78); exo-β-1,4-mannobiohydrolase (EC 3.2.1.100); β-1,3-xylanase (EC 3.2.1.32); lichenase / endo-β-1,3-1,4-glucanase (EC 3.2.1.73); mannobiose-producing exo-β-mannanase (EC 3.2.1.-)	beta-glucan,glucomannan,galactomannan,xylan,beta-mannan,lichenin	yes	beta-glucan,beta-mannan,beta-mannan (plant),beta(1,3)-xylan (algae)	beta-glucan,beta-mannan,xylan	Agree, in favor of our annotation with minor edit (see comments)	based on reported function, remove xyloglucan
Algae,Plant,Bacteria,Animal	Structural	DF,Mucin	NSP,Resistant_oligosaccharides	Gum,Alpha-Galactooligosacharides,Glycoprotein	GH27	GH27	α-galactosidase (EC 3.2.1.22); α-N-acetylgalactosaminidase (EC 3.2.1.49); isomalto-dextranase (EC 3.2.1.94); β-L-arabinopyranosidase (EC 3.2.1.88); galactan:galactan galactosyltransferase (EC 2.4.1.-)	galactan,arabinogalactan,GalNAc,dextrin,raffinose,mucin_glycan	yes	alpha-galactoside, galactose oligosaccharides (plant), galactomannans (plant) and galactolipid (animal),arabinogalactan,human blood group A, mucin, host glycan,raffinose family oligosaccharide (plant),dextran and isomalto-oligosaccharides (bacteria)	alpha-galactan,arabinogalactan protein,host glycan,raffinose,starch	Agree, in favor of our annotation with minor edit (see comments)	based on reported function, add arabinogalactan and raffinose
Plant	Structural	DF	NSP	Pectin	GH28	GH28	polygalacturonase (EC 3.2.1.15); exo-polygalacturonase (EC 3.2.1.67); exo-polygalacturonosidase (EC 3.2.1.82); rhamnogalacturonase (EC 3.2.1.171); rhamnogalacturonan α-1,2-galacturonohydrolase (EC 3.2.1.173); xylogalacturonan hydrolase (EC 3.2.1.-)	homogalacturonan,rhamnogalacturonan	yes	xylogalacturonan (pectin),galacturonan (pectin),rhamnogalacturonan (pectin),pectin (rhamnogalacturonan I)	pectin	Largely agree
Animal	Structural,Other	Mucin,Other	Resistant_oligosaccharides	Glycoprotein	GH29	GH29	α-L-fucosidase (EC 3.2.1.51); α-1,3/1,4-L-fucosidase (EC 3.2.1.111); α-1,2-L-fucosidase (EC 3.2.1.63)	mucin_glycan,human_milk_glycan	yes	human milk oligosaccharides, mucin, host glycan	host glycan	Largely agree
Plant,Bacteria,Fungi,Algae	Structural,Structural_or_Storage	DF,GAG	NSP,Resistant_oligosaccharides	Hemicellulose,Mannans_and_Heteromannans,Pectin,Glycoprotein	GH30	GH30	endo-β-1,4-xylanase (EC 3.2.1.8); β-glucosidase (3.2.1.21); β-glucuronidase (EC 3.2.1.31); β-xylosidase (EC 3.2.1.37); β-fucosidase (EC 3.2.1.38); glucosylceramidase (EC 3.2.1.45); β-1,6-glucanase (EC 3.2.1.75); glucuronoarabinoxylan endo-β-1,4-xylanase (EC 3.2.1.136); endo-β-1,6-galactanase (EC:3.2.1.164); [reducing end] β-xylosidase (EC 3.2.1.-)	beta-glucan,galactan,xylan,arabinoxylan,beta-glucuronan	yes	arabinogalactan proteins,beta-fucoside,beta-glucan,beta-1,6-glucan (fungal and algal cell wall),beta-glucuronoside,glucosylsphingosine, glucosylceramide (host glycans),xylan	arabinogalactan protein,beta-fucosides,beta-glucan,beta-glucuronan,host glycan,xylan	Agree, in favor of our annotation	based on reported function
Fungi,Algae	Structural,Structural_or_Storage	DF	NSP	Unknown	GH30	GH30_1	b-1,6-glucosidase (EC 3.2.1.-);b-glucosidase (EC 3.2.1.21);b-glucosylceramidase (EC 3.2.1.45)	beta-glucan	yes
Plant	Structural	DF	NSP,Resistant_oligosaccharides	Hemicellulose	GH30	GH30_2	xylan 1,4-b-xylosidase (EC 3.2.1.37)	xylan,arabinoxylan	yes
Fungi,Algae	Structural,Structural_or_Storage	DF	NSP	Unknown	GH30	GH30_3	b-1,6-glucosidase (EC 3.2.1.-);endo-b-1,6-glucanase (EC 3.2.1.75)	beta-glucan	yes
Plant	Structural	DF	NSP	Hemicellulose	GH30	GH30_4	b-D-fucosidase (EC 3.2.1.38)	arabinoxylan	yes
Plant,Bacteria,Algae	Structural	DF	NSP,Resistant_oligosaccharides	Gum,Pectin,Glycoprotein	GH30	GH30_5	endo-b-1,6-galactanase (EC 3.2.1.164);galactan exo-1,6-b-galactobiohydrolase (non-reducing end) (EC 3.2.1.213)	galactan,arabinogalactan	yes
Plant,Bacteria,Fungi	Structural,Structural_or_Storage	DF	NSP	Hemicellulose,Mannans_and_Heteromannans	GH30	GH30_6	b-glucosidase (EC 3.2.1.21)	beta-glucan,xyloglucan,glucomannan	yes
Plant	Structural	DF	NSP,Resistant_oligosaccharides	Hemicellulose	GH30	GH30_7	xylanase cleaving 4-Me-GlcA or GlcA-substituted xylan (EC 3.2.1.-);[reducing end] b-xylosidase (EC 3.2.1.-);non-reducing end-specific xylobiohydrolase (EC 3.2.1.-);endo-b-1,4-xylanase (EC 3.2.1.8)	xylan,arabinoxylan	yes
Plant	Structural	DF	NSP	Hemicellulose	GH30	GH30_8	glucuronoarabinoxylan-specific endo-b-1,4-xylanase (EC 3.2.1.136);endo-b-1,4-xylanase (EC 3.2.1.8)	xylan,arabinoxylan	yes
Algae,Fungi,Bacteria	Structural	DF	NSP	Unknown	GH30	GH30_9	baicalin b-glucuronidase (EC 3.2.1.167).	beta-glucuronan	yes
Plant,Fungi,Algae,Bacteria,Animal	Structural,Storage	DF,Mucin	NSP,Resistant_starch,Resistant_oligosaccharides	Mannans_and_Heteromannans,Hemicellulose,Amylose_and_Amylopectin,Gum,Alpha-Galactooligosacharides	GH31	GH31	α-glucosidase (EC 3.2.1.20); α-galactosidase (EC 3.2.1.22); α-mannosidase (EC 3.2.1.24); α-1,3-glucosidase (EC 3.2.1.84); sucrase-isomaltase (EC 3.2.1.48) (EC 3.2.1.10); α-xylosidase (EC 3.2.1.177); α-glucan lyase (EC 4.2.2.13); isomaltosyltransferase (EC 2.4.1.387); oligosaccharide α-1,4-glucosyltransferase (EC 2.4.1.161); α-N-acetylgalactosaminidase (EC 3.2.1.49); sulfoquinovosidase (EC 3.2.1.1…	xyloglucan,galactomannan,starch,galactan,GalNAc,mucin_glycan,alpha-mannan,raffinose,melibiose,dextrin	yes	alpha-galactoside,alpha-mannoside,human blood group A, mucin, host glycan,sulfoquinovoside (plant sulfolipid),glycogen and starch,starch,sucrose,xyloglucan (plant)	alpha-galactan,alpha-mannan,host glycan,polyphenol,starch,sucrose,xyloglucan	Agree, in favor of our annotation	based on reported function
Plant	Storage	DF	NSP	Fructan	GH32	GH32	invertase (EC 3.2.1.26); endo-inulinase (EC 3.2.1.7); β-2,6-fructan 6-levanbiohydrolase (EC 3.2.1.64); endo-levanase (EC 3.2.1.65); exo-inulinase (EC 3.2.1.80); fructan β-(2,1)-fructosidase/1-exohydrolase (EC 3.2.1.153); fructan β-(2,6)-fructosidase/6-exohydrolase (EC 3.2.1.154); sucrose:sucrose 1-fructosyltransferase (EC 2.4.1.99); fructan:fructan 1-fructosyltransferase (EC 2.4.1.100); sucrose:f…	fructan	yes	levan (fructan),graminan- and levan-type fructans,fructan(inulin, levan and sucrose),fructan,inulin	fructan	Largely agree
Animal	Structural,Other	Mucin,Other	Resistant_oligosaccharides	Glycoprotein	GH33	GH33	sialidase or neuraminidase (EC 3.2.1.18); trans-sialidase (EC 2.4.1.-); anhydrosialidase (EC 4.2.2.15); Kdo hydrolase (EC 3.2.1.-); 2-keto-3-deoxynononic acid hydrolase / KDNase (EC 3.2.1.-)	mucin_glycan,human_milk_glycan,sialic_acid	yes	pectin (rhamnogalacturonan II), lipopolysaccharides (bacteria),sialic acid,sialic acid (O-glycan, N-glycan, mucin, host glycan)	pectin,sialic acid	Agree, in favor of our annotation with minor edit (see comments)	based on reported function,addition of sialic acid
Animal	Structural	Mucin	Unknown	Glycoprotein	GH34	GH34	sialidase or neuraminidase (EC 3.2.1.18)	mucin_glycan,sialic_acid	yes	sialic acid (O-glycan, N-glycan, mucin, host glycan)	sialic acid	Largely agree
Plant,Animal	Structural	DF,Mucin	NSP	Glycoprotein,Pectin	GH35	GH35	β-galactosidase (EC 3.2.1.23); exo-β-glucosaminidase (EC 3.2.1.165); exo-β-1,4-galactanase (EC 3.2.1.-); β-1,3-galactosidase (EC 3.2.1.-)	galactan,mucin_glycan,arabinogalactan	yes	galactan and arabinogalactan,chitosan, chitin,beta-galactoside (pectin)	beta-galactan,chitin,pectin	Agree, in favor of our annotation	based on reported function
Plant,Animal	Structural	DF,Mucin	NSP,Resistant_oligosaccharides	Glycoprotein,Gum,Alpha-Galactooligosacharides	GH36	GH36	α-galactosidase (EC 3.2.1.22); α-N-acetylgalactosaminidase (EC 3.2.1.49); stachyose synthase (EC 2.4.1.67); raffinose synthase (EC 2.4.1.82)	galactan,GalNAc,raffinose,melibiose,galactomannan,mucin_glycan	yes	alpha-galactoside (galactose oligosaccharides, galactomannans and galactolipid),acetylgalactosamine (human blood group A and b, mucin glycoproteins),raffinose/stachyose oligosaccharides (plant seeds),raffinose oligosaccharides	alpha-galactan,host glycan,raffinose	Largely agree
Plant,Algae	Storage	DF	Resistant_starch	Amylose_and_Amylopectin	GH37	GH37	α,α-trehalase (EC 3.2.1.28).	starch	yes	alpha-trehalose	trehalose	Agree, in favor of our annotation	based on reported function
Fungi	Structural	DF	NSP	Mannans_and_Heteromannans	GH38	GH38	α-mannosidase (EC 3.2.1.24); mannosyl-oligosaccharide α-1,2-mannosidase (EC 3.2.1.113); mannosyl-oligosaccharide α-1,3-1,6-mannosidase (EC 3.2.1.114); mannosyl-oligosaccharide α-1,3-mannosidase (EC 3.2.1.-)	alpha-mannan	yes	alpha-mannan (fungi),N-glycan, O-glycans, alpha-mannan (fungi),N-glycan	alpha-mannan,host glycan	Largely agree
Plant,Bacteria,Fungi,Algae	Structural,Structural_or_Storage	DF	NSP,Resistant_oligosaccharides	Gum,Pectin,Glycoprotein,Hemicellulose,Cellulose,Mannans_and_Heteromannans	GH39	GH39	α-L-iduronidase (EC 3.2.1.76); β-xylosidase (EC 3.2.1.37); α-L-arabinofuranosidase (EC 3.2.1.55); β-glucosidase (EC 3.2.1.21); β-galactosidase (EC 3.2.1.23); exo-β-1,4-glucanase / cellodextrinase (EC 3.2.1.74);	beta-glucan,xyloglucan,glucomannan,galactan,arabinan,arabinogalactan,xylan,arabinoxylan,cellulose	yes	beta-galactoside,beta-glucoside (exopolysaccharide, cellubiose),beta-glucoside (cellubiose),glycosaminoglycans heparan sulfate and dermatan sulfate (host glycan),xylan,arabinoxylan (galacto-(alpha-1,2)-arabinosidase)	beta-galactan,beta-glucan,cellulose,host glycan,xylan	Agree, in favor of our annotation	based on reported function
Plant,Algae,Bacteria,Animal	Structural,Other	DF,Mucin,Other	NSP,Resistant_oligosaccharides	Pectin,Gum,Glycoprotein	GH42	GH42	β-galactosidase (EC 3.2.1.23); α-L-arabinopyranosidase (EC 3.2.1.-)	galactan,arabinan,mucin_glycan,human_milk_glycan	yes	paeonolide, ginsenoside, arabinoxylan, and arabinan,beta-1,6/1,3-galactoside (arabinogalactan)	arabinan,arabinogalactan protein	Agree, in favor of our annotation	based on reported function
Plant,Bacteria,Algae	Structural	DF	NSP,Resistant_oligosaccharides	Gum,Pectin,Glycoprotein,Hemicellulose	GH43	GH43	β-xylosidase (EC 3.2.1.37); α-L-arabinofuranosidase (EC 3.2.1.55); xylanase (EC 3.2.1.8); α-1,2-L-arabinofuranosidase (EC 3.2.1.-); exo-α-1,5-L-arabinofuranosidase (EC 3.2.1.-); [inverting] exo-α-1,5-L-arabinanase (EC 3.2.1.-); β-1,3-xylosidase (EC 3.2.1.-); [inverting] exo-α-1,5-L-arabinanase (EC 3.2.1.-); [inverting] endo-α-1,5-L-arabinanase (EC 3.2.1.99); exo-β-1,3-galactanase (EC 3.2.1.145); …	galactan,arabinan,arabinogalactan,xylan,arabinoxylan	yes	arabinan, arabinoxylan,arabinan,beta-1,3-galactan, arabinogalactan,beta-galactofuranoside,beta-1,3-xylan (algae),xylan,arabinoxylan	arabinan,arabinogalactan protein,beta-galactan,xylan	Largely agree
Plant,Bacteria,Algae	Structural	DF	NSP	Gum,Pectin,Glycoprotein,Hemicellulose	GH43	GH43_1	xylan 1,4-b-xylosidase (EC 3.2.1.37);a-L-arabinofuranosidase (EC 3.2.1.55)	arabinan,arabinogalactan,xylan,arabinoxylan	yes
Plant,Bacteria,Algae	Structural	DF	NSP	Gum,Pectin,Glycoprotein,Hemicellulose	GH43	GH43_2	a-L-arabinofuranosidase (EC 3.2.1.55)	arabinan,arabinogalactan,arabinoxylan	yes
Plant,Bacteria,Algae	Structural	DF	NSP,Resistant_oligosaccharides	Gum,Pectin,Glycoprotein	GH43	GH43_3	b-D-galactofuranosidase (EC 3.2.1.146)	galactan,arabinogalactan	yes
Plant	Structural	DF	NSP	Pectin	GH43	GH43_4	[inverting] exo-a-1,5-L-arabinanase (EC 3.2.1.-);[inverting] endo-a-1,5-L-arabinanase (EC 3.2.1.99)	arabinan	yes
Plant	Structural	DF	NSP	Pectin	GH43	GH43_5	[inverting] exo-a-1,5-L-arabinanase (EC 3.2.1.-);[inverting] endo-a-1,5-L-arabinanase (EC 3.2.1.99)	arabinan	yes
Plant	Structural	DF	NSP	Pectin	GH43	GH43_6	[inverting] endo-a-1,5-L-arabinanase (EC 3.2.1.99)	arabinan	yes
Plant	Structural	DF	NSP	Hemicellulose	GH43	GH43_7	endo-b-1,4-xylanase (EC 3.2.1.8)	xylan,arabinoxylan	yes
Plant,Bacteria,Algae	Structural	DF	NSP,Resistant_oligosaccharides	Gum,Pectin,Glycoprotein	GH43	GH43_8	b-D-galactofuranosidase (EC 3.2.1.146)	galactan,arabinogalactan	yes
Plant,Bacteria,Algae	Structural	DF	NSP	Gum,Pectin,Glycoprotein,Hemicellulose	GH43	GH43_9	a-L-arabinofuranosidase (EC 3.2.1.55)	arabinan,arabinogalactan,arabinoxylan	yes
Plant,Bacteria,Algae	Structural	DF	NSP	Gum,Pectin,Glycoprotein,Hemicellulose	GH43	GH43_10	xylan 1,4-b-xylosidase (EC 3.2.1.37);a-L-arabinofuranosidase (EC 3.2.1.55)	arabinan,arabinogalactan,xylan,arabinoxylan	yes
Plant,Bacteria,Algae	Structural	DF	NSP	Gum,Pectin,Glycoprotein,Hemicellulose	GH43	GH43_11	b-1,3-xylosidase (EC 3.2.1.-);xylan 1,4-b-xylosidase (EC 3.2.1.37);a-L-arabinofuranosidase (EC 3.2.1.55)	arabinan,arabinogalactan,xylan,arabinoxylan	yes
Plant,Bacteria,Algae	Structural	DF	NSP	Gum,Pectin,Glycoprotein,Hemicellulose	GH43	GH43_12	xylan 1,4-b-xylosidase (EC 3.2.1.37);a-L-arabinofuranosidase (EC 3.2.1.55)	arabinan,arabinogalactan,xylan,arabinoxylan	yes
Plant,Bacteria,Algae	Structural	DF	NSP	Gum,Pectin,Glycoprotein,Hemicellulose	GH43	GH43_13	NO KNOWN ACTIVITY; α-1,2-L-arabinofuranosidase (EC 3.2.1.-);α-1,3-L-arabinofuranosidase (EC 3.2.1.-);α-1,4-L-arabinofuranosidase (EC 3.2.1.-);Exo-1,4-β-xylosidase (EC 3.2.1.-);Exo-α-1,5-D-arabinofuranosidase (EC 3.2.1.-);Exo-α-1,5-L-arabinofuranosidase (EC 3.2.1.-);Exo-β-1,3-galactanase (EC 3.2.1.145);β-D-galactofuranosidase (EC 3.2.1.146);Xylan β-1,4-xylosidase (EC 3.2.1.37);α-L-arabinofuranosid…	galactan,arabinan,arabinogalactan,xylan,arabinoxylan	yes
Plant	Structural	DF	NSP,Resistant_oligosaccharides	Hemicellulose	GH43	GH43_14	xylan 1,4-b-xylosidase (EC 3.2.1.37)	xylan,arabinoxylan	yes
Plant,Bacteria,Algae	Structural	DF	NSP	Gum,Pectin,Glycoprotein,Hemicellulose	GH43	GH43_15	NO KNOWN ACTIVITY; α-1,2-L-arabinofuranosidase (EC 3.2.1.-);α-1,3-L-arabinofuranosidase (EC 3.2.1.-);α-1,4-L-arabinofuranosidase (EC 3.2.1.-);Exo-1,4-β-xylosidase (EC 3.2.1.-);Exo-α-1,5-D-arabinofuranosidase (EC 3.2.1.-);Exo-α-1,5-L-arabinofuranosidase (EC 3.2.1.-);Exo-β-1,3-galactanase (EC 3.2.1.145);β-D-galactofuranosidase (EC 3.2.1.146);Xylan β-1,4-xylosidase (EC 3.2.1.37);α-L-arabinofuranosid…	galactan,arabinan,arabinogalactan,xylan,arabinoxylan	yes
Plant,Bacteria,Algae	Structural	DF	NSP	Gum,Pectin,Glycoprotein,Hemicellulose	GH43	GH43_16	a-L-arabinofuranosidase (EC 3.2.1.55);endo-b-1,4-xylanase (EC 3.2.1.8)	arabinan,arabinogalactan,xylan,arabinoxylan	yes
Plant,Bacteria,Algae	Structural	DF	NSP	Gum,Pectin,Glycoprotein,Hemicellulose	GH43	GH43_17	a-L-arabinofuranosidase (EC 3.2.1.55);endo-b-1,4-xylanase (EC 3.2.1.8)	arabinan,arabinogalactan,xylan,arabinoxylan	yes
Plant,Bacteria,Algae	Structural	DF	NSP	Gum,Pectin,Glycoprotein,Hemicellulose	GH43	GH43_18	a-L-arabinofuranosidase (EC 3.2.1.55)	arabinan,arabinogalactan,arabinoxylan	yes
Plant,Bacteria,Algae	Structural	DF	NSP	Gum,Pectin,Glycoprotein,Hemicellulose	GH43	GH43_19	a-L-arabinofuranosidase (EC 3.2.1.55)	arabinan,arabinogalactan,arabinoxylan	yes
Plant,Bacteria,Algae	Structural	DF	NSP	Gum,Pectin,Glycoprotein,Hemicellulose	GH43	GH43_20	a-L-arabinofuranosidase (EC 3.2.1.55)	arabinan,arabinogalactan,arabinoxylan	yes
Plant,Bacteria,Algae	Structural	DF	NSP	Gum,Pectin,Glycoprotein,Hemicellulose	GH43	GH43_21	a-L-arabinofuranosidase (EC 3.2.1.55)	arabinan,arabinogalactan,arabinoxylan	yes
Plant,Bacteria,Algae	Structural	DF	NSP	Gum,Pectin,Glycoprotein,Hemicellulose	GH43	GH43_22	a-1,3-L-arabinofuranosidase (EC 3.2.1.-);xylan 1,4-b-xylosidase (EC 3.2.1.37);a-L-arabinofuranosidase (EC 3.2.1.55);[inverting] endo-a-1,5-L-arabinanase (EC 3.2.1.99)	arabinan,arabinogalactan,xylan,arabinoxylan	yes
Plant,Bacteria,Algae	Structural	DF	NSP	Gum,Pectin,Glycoprotein,Hemicellulose	GH43	GH43_23	a-L-arabinofuranosidase (EC 3.2.1.55)	arabinan,arabinogalactan,arabinoxylan	yes
Plant,Bacteria,Algae	Structural	DF	NSP	Gum,Pectin,Glycoprotein	GH43	GH43_24	exo-b-1,3-galactanase (EC 3.2.1.145)	galactan,arabinogalactan	yes
Plant,Bacteria,Algae	Structural	DF	NSP	Gum,Pectin,Glycoprotein,Hemicellulose	GH43	GH43_25	NO KNOWN ACTIVITY; α-1,2-L-arabinofuranosidase (EC 3.2.1.-);α-1,3-L-arabinofuranosidase (EC 3.2.1.-);α-1,4-L-arabinofuranosidase (EC 3.2.1.-);Exo-1,4-β-xylosidase (EC 3.2.1.-);Exo-α-1,5-D-arabinofuranosidase (EC 3.2.1.-);Exo-α-1,5-L-arabinofuranosidase (EC 3.2.1.-);Exo-β-1,3-galactanase (EC 3.2.1.145);β-D-galactofuranosidase (EC 3.2.1.146);Xylan β-1,4-xylosidase (EC 3.2.1.37);α-L-arabinofuranosid…	galactan,arabinan,arabinogalactan,xylan,arabinoxylan	yes
Plant,Bacteria,Algae	Structural	DF	NSP	Gum,Pectin,Glycoprotein,Hemicellulose	GH43	GH43_26	exo-a-1,5-L-arabinofuranosidase (EC 3.2.1.-);a-L-arabinofuranosidase (EC 3.2.1.55)	arabinan,arabinogalactan,arabinoxylan	yes
Plant,Bacteria,Algae	Structural	DF	NSP	Gum,Pectin,Glycoprotein,Hemicellulose	GH43	GH43_27	xylan 1,4-b-xylosidase (EC 3.2.1.37);a-L-arabinofuranosidase (EC 3.2.1.55)	arabinan,arabinogalactan,xylan,arabinoxylan	yes
Plant,Bacteria,Algae	Structural	DF	NSP	Gum,Pectin,Glycoprotein,Hemicellulose	GH43	GH43_28	NO KNOWN ACTIVITY; α-1,2-L-arabinofuranosidase (EC 3.2.1.-);α-1,3-L-arabinofuranosidase (EC 3.2.1.-);α-1,4-L-arabinofuranosidase (EC 3.2.1.-);Exo-1,4-β-xylosidase (EC 3.2.1.-);Exo-α-1,5-D-arabinofuranosidase (EC 3.2.1.-);Exo-α-1,5-L-arabinofuranosidase (EC 3.2.1.-);Exo-β-1,3-galactanase (EC 3.2.1.145);β-D-galactofuranosidase (EC 3.2.1.146);Xylan β-1,4-xylosidase (EC 3.2.1.37);α-L-arabinofuranosid…	galactan,arabinan,arabinogalactan,xylan,arabinoxylan	yes
Plant,Bacteria,Algae	Structural	DF	NSP	Gum,Pectin,Glycoprotein,Hemicellulose	GH43	GH43_29	a-1,2-L-arabinofuranosidase (EC 3.2.1.-);xylan 1,4-b-xylosidase (EC 3.2.1.37);a-L-arabinofuranosidase (EC 3.2.1.55)	arabinan,arabinogalactan,xylan,arabinoxylan	yes
Plant,Bacteria,Algae	Structural	DF	NSP,Resistant_oligosaccharides	Gum,Pectin,Glycoprotein	GH43	GH43_30	b-D-galactofuranosidase (EC 3.2.1.146)	galactan,arabinogalactan	yes
Plant,Bacteria,Algae	Structural	DF	NSP,Resistant_oligosaccharides	Gum,Pectin,Glycoprotein	GH43	GH43_31	b-D-galactofuranosidase (EC 3.2.1.146)	galactan,arabinogalactan	yes
Plant,Bacteria,Algae	Structural	DF	NSP,Resistant_oligosaccharides	Gum,Pectin,Glycoprotein	GH43	GH43_32	b-D-galactofuranosidase (EC 3.2.1.146)	galactan,arabinogalactan	yes
Plant,Bacteria,Algae	Structural	DF	NSP	Gum,Pectin,Glycoprotein,Hemicellulose	GH43	GH43_33	a-L-arabinofuranosidase (EC 3.2.1.55)	arabinan,arabinogalactan,arabinoxylan	yes
Plant,Bacteria,Algae	Structural	DF	NSP,Resistant_oligosaccharides	Gum,Pectin,Glycoprotein,Hemicellulose	GH43	GH43_34	b-D-galactofuranosidase (EC 3.2.1.146);a-L-arabinofuranosidase (EC 3.2.1.55)	galactan,arabinan,arabinogalactan,arabinoxylan	yes
Plant,Bacteria,Algae	Structural	DF	NSP	Gum,Pectin,Glycoprotein,Hemicellulose	GH43	GH43_35	xylan 1,4-b-xylosidase (EC 3.2.1.37);a-L-arabinofuranosidase (EC 3.2.1.55)	arabinan,arabinogalactan,xylan,arabinoxylan	yes
Plant,Bacteria,Algae	Structural	DF	NSP	Gum,Pectin,Glycoprotein,Hemicellulose	GH43	GH43_36	a-L-arabinofuranosidase (EC 3.2.1.55)	arabinan,arabinogalactan,arabinoxylan	yes
Plant,Algae,Bacteria	Structural	DF	NSP,Resistant_oligosaccharides	Pectin,Gum	GH43	GH43_37	b-D-galactofuranosidase (EC 3.2.1.146);[inverting] endo-a-1,5-L-arabinanase (EC 3.2.1.99)	galactan,arabinan	yes
Plant,Bacteria,Fungi	Structural,Structural_or_Storage	DF	NSP	Hemicellulose,Mannans_and_Heteromannans	GH44	GH44	endoglucanase (EC 3.2.1.4); xyloglucanase (EC 3.2.1.151)	beta-glucan,xyloglucan,glucomannan	yes	cellulose, lichenin and cereal beta-glucan,xyloglucan	beta-glucan,xyloglucan	Agree, in favor of our annotation	based on reported function
Plant,Bacteria,Fungi	Structural,Structural_or_Storage	DF	NSP	Hemicellulose,Mannans_and_Heteromannans	GH45	GH45	endoglucanase (EC 3.2.1.4); xyloglucan-specific endo-β-1,4-glucanase / endo-xyloglucanase (EC 3.2.1.151); endo-β-1,4-mannanase (EC 3.2.1.78)	beta-glucan,xyloglucan,glucomannan,galactomannan,beta-mannan	yes	cellulose, lichenin and cereal beta-glucan,mannans, galactomannans and glucomannan,xyloglucan	beta-glucan,beta-mannan,xyloglucan	Agree, in favor of our annotation	based on reported function
Animal,Fungi	Structural	DF	NSP	Chitin	GH46	GH46	chitosanase (EC 3.2.1.132)	chitosan	yes	chitosan	chitosan	Largely agree
Fungi	Structural	DF	NSP	Mannans_and_Heteromannans	GH47	GH47	α-mannosidase (EC 3.2.1.113)	alpha-mannan	yes	protein-linked N-glycan (host glycan)	host glycan	Agree, in favor of our annotation	based on reported function
Plant,Bacteria,Fungi,Animal	Structural	DF	NSP	Hemicellulose,Cellulose,Chitin	GH48	GH48	reducing end-acting cellobiohydrolase (EC 3.2.1.176); endo-β-1,4-glucanase (EC 3.2.1.4); chitinase (EC 3.2.1.14)	beta-glucan,chitin,cellulose	yes	cellulose,chitin and chitodextrin	cellulose,chitin	Agree, in favor of our annotation with minor edit (see comments)	based on reported function, addition of cellulose
Plant,Bacteria	Structural	DF	NSP	Pectin,Dextran	GH49	GH49	dextranase (EC 3.2.1.11); isopullulanase (EC 3.2.1.57); dextran 1,6-α-isomaltotriosidase (EC 3.2.1.95); sulfated arabinan endo-1,4-β-L-arabinanase (EC 3.2.1.-)	dextran,pullulan,arabinan	yes	dextran (branched alpha-glucan),pullulan (starch degradation by fungi),sulfated arabinan	alpha-glucan,arabinan	Largely agree
Algae	Structural	DF	NSP	Unknown	GH50	GH50	β-agarase (EC 3.2.1.81)	agar	yes	porphyran, agarose	agarose	Largely agree
Plant,Bacteria,Fungi,Algae	Structural,Structural_or_Storage	DF	NSP	Gum,Pectin,Glycoprotein,Hemicellulose,Cellulose,Mannans_and_Heteromannans	GH51	GH51	endoglucanase (EC 3.2.1.4); endo-β-1,4-xylanase (EC 3.2.1.8); β-xylosidase (EC 3.2.1.37); α-L-arabinofuranosidase (EC 3.2.1.55); cellobiohydrolase (EC 3.2.1.91)	beta-glucan,xyloglucan,glucomannan,arabinan,arabinogalactan,xylan,arabinoxylan,cellulose	yes	arabinan,arabinan, arabinoxylan,cellulose, beta-glucan,xylan	arabinan,beta-glucan,xylan	Agree, in favor of our annotation	based on reported function
Plant	Structural	DF	NSP,Resistant_oligosaccharides	Hemicellulose	GH52	GH52	β-xylosidase (EC 3.2.1.37)	xylan,arabinoxylan	yes	xylan	xylan	Largely agree
Algae,Plant,Bacteria	Structural	DF	NSP	Pectin,Gum	GH53	GH53	endo-β-1,4-galactanase (EC 3.2.1.89)	galactan,arabinogalactan	yes	arabinogalactan	arabinogalactan protein	Disagree, in favor of our annotation	based on reported function
Plant,Bacteria,Algae	Structural	DF	NSP	Gum,Pectin,Glycoprotein,Hemicellulose	GH54	GH54	α-L-arabinofuranosidase (EC 3.2.1.55); β-xylosidase (EC 3.2.1.37)	arabinan,arabinogalactan,xylan,arabinoxylan	yes	arabinan, arabinoxylan	arabinan,xylan	Agree, in favor of our annotation	based on reported function
Plant,Bacteria,Fungi,Algae	Structural,Structural_or_Storage,Storage	DF	NSP	Hemicellulose,Pectin	GH55	GH55	exo-β-1,3-glucanase (EC 3.2.1.58); endo-β-1,3-glucanase (EC 3.2.1.39); laminarin-degrading enzyme (EC 3.2.1.-); hesperidin 6-O-α-L-rhamnosyl-β-glucosidase (EC 3.2.1.168)	beta-glucan,rhamnogalacturonan,laminarin	yes	laminarin (algae),laminarin (algae), pustulan (fungi)	beta-glucan	Agree, in favor of our annotation with minor edit (see comments)	based on reported function, removal of xyloglucan
Animal,Bacteria	Structural	GAG	Unknown	Unknown	GH56	GH56	hyaluronidase (EC 3.2.1.35); chondroitin hydrolase (EC 3.2.1.-)	chondroitin,hyaluronan	yes	glycosaminoglycan, hyaluronan, chondroitin sulfate, host glycan	host glycan	Largely agree
Fungi,Plant,Algae,Bacteria	Structural,Storage	DF	Resistant_starch,NSP,Resistant_oligosaccharides	Amylose_and_Amylopectin,Alpha-Galactooligosacharides	GH57	GH57	α-amylase (EC 3.2.1.1); α-galactosidase (EC 3.2.1.22); amylopullulanase (EC 3.2.1.41); cyclomaltodextrinase (EC 3.2.1.54); branching enzyme (EC 2.4.1.18); 4-α-glucanotransferase (EC 2.4.1.25)	starch,dextrin,galactan,pullulan,melibiose,raffinose	yes	alpha-galactoside, melibiose and raffinose,pullulan, maltodextrins and cyclodextrin,beta-1,4-glucan, glycogen,starch, glycogen, and malto-oligosaccharides,starch, glycogen and related polysaccharides and oligosaccharides(containing three or more (1->4)-alpha-linked D-glucose units)	alpha-galactan,alpha-glucan,beta-glucan,starch	Agree, in favor of our annotation with minor edit (see comments)	based on reported function, addition of dextrin
Animal	Structural	Mucin	Unknown	Glycoprotein	GH58	GH58	endo-N-acetylneuraminidase or endo-sialidase (EC 3.2.1.129)	mucin_glycan,sialic_acid	yes	sialic acid	sialic acid	Largely agree
Animal	Structural	Mucin	Unknown	Glycoprotein	GH59	GH59	β-galactosidase (EC 3.2.1.23); galactocerebrosidase (EC 3.2.1.46)	mucin_glycan	yes	beta-galactoside,galactosylceramide, sphingolipids, galactolipids	beta-galactan,glycolipid	Largely agree
Plant,Bacteria,Algae	Structural	DF	NSP	Gum,Pectin,Glycoprotein,Hemicellulose	GH62	GH62	α-L-arabinofuranosidase (EC 3.2.1.55)	arabinan,arabinogalactan,arabinoxylan	yes	arabinoxylans, arabinogalactans, arabinan	arabinan	Largely agree
Fungi,Plant,Algae	Storage,Structural	DF	Resistant_starch,Resistant_oligosaccharides,NSP	Amylose_and_Amylopectin,Mannans_and_Heteromannans	GH63	GH63	processing α-glucosidase (EC 3.2.1.106); α-1,3-glucosidase (EC 3.2.1.84); α-glucosidase (EC 3.2.1.20); mannosylglycerate α-mannosidase / mannosylglycerate hydrolase (EC 3.2.1.170); glucosylglycerate hydrolase (EC 3.2.1.208)	starch,dextrin,alpha-mannan	yes	mannosylglycerate,nigerose, trehalose, kojibiose, and maltooligosaccharide,glucosylglycerate,N-glycan	alpha-glucan,host glycan	Largely agree
Plant,Bacteria,Fungi	Structural,Structural_or_Storage	DF	NSP	Hemicellulose	GH64	GH64	β-1,3-glucanase (EC 3.2.1.39)	beta-glucan	yes	beta-1,3-glucan (fungal cell walls)	beta-glucan	Agree, in favor of our annotation with minor edit (see comments)	based on reported function, removal of xyloglucan
Plant,Algae	Storage	DF	Resistant_starch	Amylose_and_Amylopectin	GH65	GH65	α,α-trehalase (EC 3.2.1.28); maltose phosphorylase (EC 2.4.1.8); trehalose phosphorylase (EC 2.4.1.64); kojibiose phosphorylase (EC 2.4.1.230); trehalose-6-phosphate phosphorylase (EC 2.4.1.216); nigerose phosphorylase (EC 2.4.1.279); 3-O-α-glucopyranosyl-L-rhamnose phosphorylase (EC 2.4.1.282); 1,2-α-glucosylglycerol phosphorylase (EC 2.4.1.332); α-glucosyl-1,2-β-galactosyl-L-hydroxylysine α-glu…	starch	yes	kojibiose and alpha-1,2-oligoglucan,kojibiose,trehalose, kojibiose,nigerose,1,3-alpha-oligoglucan,trehalose,maltose (alpha-1,4),Glc-alpha-1,2-Gal of collagen (animal),glucopyranosyl-alpha-1,3-rhamnose (bacteria lipopolysaccharides or capsule polysaccharides)	alpha-glucan,exo-polysaccharide	Largely agree
Bacteria	Structural	DF	NSP	Dextran	GH66	GH66	cycloisomaltooligosaccharide glucanotransferase (EC 2.4.1.248); dextranase (EC 3.2.1.11).	dextran	yes	dextran (alpha-1,6),dextran	alpha-glucan	Largely agree
Plant	Structural	DF	NSP	Hemicellulose	GH67	GH67	α-glucuronidase (EC 3.2.1.139); xylan α-1,2-glucuronidase (EC 3.2.1.131)	arabinoxylan,alpha-glucuronan	yes	xylan side chain	xylan	Largely agree
Plant	Storage	DF	NSP	Fructan	GH68	GH68	levansucrase (EC 2.4.1.10); β-fructofuranosidase (EC 3.2.1.26); inulosucrase (EC 2.4.1.9).	fructan	yes	synthesize beta-(2-6)-linked fructan levan with sucrose as substrate,synthesize beta-(2-1)-linked fructan	fructan	Largely agree
Bacteria	Structural	DF	NSP	Dextran	GH70	GH70	dextransucrase (EC 2.4.1.5); alternansucrase (EC 2.4.1.140); reuteransucrase (EC 2.4.1.-); α-4,6-glucanotransferase (EC 2.4.1.-); α-1,2-branched dextransucrase (EC 2.4.1.-); α-4,3-glucanotransferase (EC 2.4.1.-)	dextran	yes	reuteran,starch,maltose, beta-glucan ,lichenan,laminarin, xylan,dextran,glucan,sucrose	alpha-glucan	Agree, in favor of our annotation	based on reported function
Bacteria	Structural	DF	NSP	Mutan	GH71	GH71	α-1,3-glucanase (EC 3.2.1.59).	mutan	yes	alpha-1,3-glucan	alpha-glucan	Largely agree
Plant,Bacteria,Fungi	Structural	DF	NSP	Hemicellulose	GH72	GH72	β-1,3-glucanosyltransglycosylase (EC 2.4.1.-)	beta-glucan	yes	beta-1,3-glucan	beta-glucan	Largely agree
Bacteria	Structural	PG	PG	PG	GH73	GH73	lysozyme (EC 3.2.1.17); mannosyl-glycoprotein endo-β-N-acetylglucosaminidase (EC 3.2.1.96); peptidoglycan hydrolase with endo-β-N-acetylglucosaminidase specificity (EC 3.2.1.-)	peptidoglycan,GlcNAc	yes	peptidoglycan	peptidoglycan	Agree, in favor of our annotation	based on reported function
Plant,Bacteria,Fungi	Structural,Structural_or_Storage	DF	NSP	Hemicellulose	GH74	GH74	endoglucanase (EC 3.2.1.4); oligoxyloglucan reducing end-specific cellobiohydrolase (EC 3.2.1.150); xyloglucanase (EC 3.2.1.151)	beta-glucan,xyloglucan	yes	carboxymethyl cellulose,oligoxyloglucan,xyloglucan	cellulose,xyloglucan	Agree, in favor of our annotation with minor edit (see comments)	based on reported function, removal of glucomannan
Animal,Fungi	Structural	DF	NSP	Chitin	GH75	GH75	chitosanase (EC 3.2.1.132)	chitosan	yes	chitosan	chitosan	Largely agree
Fungi,Plant,Algae	Storage,Structural	DF	Resistant_starch,Resistant_oligosaccharides,NSP	Amylose_and_Amylopectin,Mannans_and_Heteromannans	GH76	GH76	α-1,6-mannanase (EC 3.2.1.101); α-glucosidase (EC 3.2.1.20)	starch,dextrin,alpha-mannan	yes	alpha-glucose,yeast alpha-mannan (yeast cell wall)	alpha-glucan,alpha-mannan	Largely agree
Plant,Algae	Storage	DF	Resistant_starch	Amylose_and_Amylopectin	GH77	GH77	amylomaltase or 4-α-glucanotransferase (EC 2.4.1.25)	starch	yes	amylomaltase	starch	Largely agree
Plant	Structural	DF	NSP	Pectin	GH78	GH78	α-L-rhamnosidase (EC 3.2.1.40); rhamnogalacturonan α-L-rhamnohydrolase (EC 3.2.1.174); L-Rhap-α-1,3-D-Apif -specific α-1,3-L-rhamnosidase (EC 3.2.1.-)	rhamnogalacturonan	yes	alpha-L-rhamnosidase in polyphenol (naringin, rutin, hesperidin), ulvan, pectin, arabinogalactan-protein,rhamnogalacturonan	alpha-rhamnoside,pectin	Largely agree
Plant,Animal,Algae,Bacteria	Structural	DF,GAG	NSP	Gum,Pectin,Glycoprotein	GH79	GH79	β-glucuronidase (EC 3.2.1.31); hyaluronoglucuronidase (EC 3.2.1.36); heparanase (EC 3.2.1.166); baicalin β-glucuronidase (EC 3.2.1.167); β-4-O-methyl-glucuronidase (EC 3.2.1.-).	arabinogalactan,beta-glucuronan,hyaluronan,heparin_and_heparan_sulfate	yes	arabinogalactan protein,heparan sulfate proteoglycans,hyaluronan	arabinogalactan protein,host glycan	Agree, in favor of our annotation with minor edit (see comments)	based on reported function, removal of glucomannan
Animal,Fungi	Structural	DF	NSP	Chitin	GH80	GH80	chitosanase (EC 3.2.1.132)	chitosan	yes	chitosan	chitosan	Largely agree
Plant,Bacteria,Fungi	Structural,Structural_or_Storage	DF	NSP	Hemicellulose	GH81	GH81	endo-β-1,3-glucanase (EC 3.2.1.39)	beta-glucan	yes	beta--1,3-glucan	beta-glucan	Agree, in favor of our annotation with minor edit (see comments)	based on reported function, removal of xyloglucan
Algae	Structural	DF	NSP	Unknown	GH82	GH82	Ι-carrageenase (EC 3.2.1.157)	carragenan	yes	iota-carrageenans	carrageenan	Largely agree
Animal	Unknown	Mucin	Unknown	Glycoprotein	GH83	GH83	neuraminidase (EC 3.2.1.18)	mucin_glycan,sialic_acid	yes	paramyxovirus cleaves sialic acid of host glycans	host glycan	Largely agree
Animal,Bacteria	Structural	GAG,Mucin	Unknown	Glycoprotein	GH84	GH84	N-acetyl β-glucosaminidase (EC 3.2.1.52); hyaluronidase (EC 3.2.1.35); [protein]-3-O-(GlcNAc)-L-Ser/Thr β-N-acetylglucosaminidase (EC 3.2.1.169)	GlcNAc,mucin_glycan,hyaluronan	yes	cleave beta-O-linked GlcNAc of host glycan,hyaluronan,mucin	host glycan	Largely agree
Animal	Structural	Mucin	Unknown	Glycoprotein	GH85	GH85	endo-β-N-acetylglucosaminidase (EC 3.2.1.96)	GlcNAc,mucin_glycan	yes	N-linked glycans	host glycan	Largely agree
Algae	Structural	DF	NSP	Unknown	GH86	GH86	β-agarase (EC 3.2.1.81); β-porphyranase (EC 3.2.1.178)	agar,porphyran	yes	porphyran,porphyran, agarose	agarose	Largely agree
Bacteria	Structural	DF	NSP	Dextran	GH87	GH87	mycodextranase (EC 3.2.1.61); α-1,3-glucanase (EC 3.2.1.59)	dextran	yes	alpha-1,3-glucan,nigeran (alpha-glucan in fungi)	alpha-glucan	Largely agree
Animal	Structural	GAG	Unknown	Unknown	GH88	GH88	d-4,5-unsaturated β-glucuronyl hydrolase (EC 3.2.1.-); unsaturated chondroitin disaccharide hydrolase (EC 3.2.1.180)	chondroitin,heparin_and_heparan_sulfate	yes	sulfated glycosaminoglycans	host glycan	Agree, in favor of our annotation	based on reported function
Animal	Structural	Mucin	Unknown	Glycoprotein	GH89	GH89	α-N-acetylglucosaminidase (EC 3.2.1.50)	GlcNAc,mucin_glycan	yes	alpha-Linked N-acetylglucosamine mucin	host glycan	Largely agree
Bacteria	Structural	PG	PG	PG	GH90	GH90	endorhamnosidase (EC 3.2.1.-)	peptidoglycan	yes	lipo- or capsular polysaccharides	exo-polysaccharide	Disagree, in favor of dbCAN with minor edit (see comments)	Not a mucin degrading enzyme
Plant	Storage	DF	NSP	Fructan	GH91	GH91	inulin lyase [DFA-I-forming] (EC 4.2.2.17); inulin lyase [DFA-III-forming] (EC 4.2.2.18); difructofuranose 1,2':2,3' dianhydride hydrolase [DFA-IIIase] (EC 3.2.1.-)	fructan	yes	inulin	fructan	Largely agree
Fungi,Animal	Structural	DF,Mucin	NSP	Mannans_and_Heteromannans,Glycoprotein	GH92	GH92	mannosyl-oligosaccharide α-1,2-mannosidase (EC 3.2.1.113); mannosyl-oligosaccharide α-1,3-mannosidase (EC 3.2.1.-); mannosyl-oligosaccharide α-1,6-mannosidase (EC 3.2.1.-); α-mannosidase (EC 3.2.1.24); α-1,2-mannosidase (EC 3.2.1.-); α-1,3-mannosidase (EC 3.2.1.-); α-1,4-mannosidase (EC 3.2.1.-); mannosyl-1-phosphodiester α-1,P-mannosidase (EC 3.2.1.-)	mucin_glycan,alpha-mannan	yes	host N-glycan Man9(GlcNac)2,host N-glycan	host glycan	Largely agree
Plant	Structural	DF	NSP	Pectin	GH93	GH93	exo-α-L-1,5-arabinanase (EC 3.2.1.-)	arabinan	yes	arabinan (pectin)	arabinan	Largely agree
Plant,Algae,Bacteria,Animal,Fungi	Structural	DF	NSP	Cellulose	GH94	GH94	cellobiose phosphorylase (EC 2.4.1.20); laminaribiose phosphorylase (EC 2.4.1.31); cellodextrin phosphorylase (EC 2.4.1.49); chitobiose phosphorylase (EC 2.4.1.280); cellobionic acid phosphorylase (EC 2.4.1.321); β-1,2-oligoglucan phosphorylase (EC 2.4.1.333); 4-O-β-D-glucosyl-D-galactose phosphorylase (EC 2.4.1.-)	chitin,cellulose,laminarin	yes	1,2-beta--oligoglucan,laminarin,cellobiose,cellobionic acid,cellodextrin,chitin,4-O-beta--glucosyl-galactose	beta-glucan,cellulose,chitin	Agree, in favor of our annotation	based on reported function
Animal	Structural,Other	Mucin,Other	Resistant_oligosaccharides	Glycoprotein	GH95	GH95	α-L-fucosidase (EC 3.2.1.51); α-1,2-L-fucosidase (EC 3.2.1.63); α-L-galactosidase (EC 3.2.1.-)	mucin_glycan,human_milk_glycan	yes	alpha-L-fucoside,plant pectic polysaccharide, xylan,alpha1,2-L-fucosidase sugar	host glycan,pectin, xylan,xyloglucan, host glycan	Agree, in favor of our annotation	based on reported function
Algae	Structural	DF	NSP	Unknown	GH96	GH96	α-agarase (EC 3.2.1.158)	agar	yes	agarose	agarose	Largely agree
Plant,Algae,Bacteria,Animal	Storage,Structural	DF,Mucin	Resistant_starch,NSP,Resistant_oligosaccharides	Amylose_and_Amylopectin,Alpha-Galactooligosacharides,Mannans_and_Heteromannans,Glycoprotein	GH97	GH97	glucoamylase (EC 3.2.1.3); α-glucosidase (EC 3.2.1.20); α-galactosidase (EC 3.2.1.22)	starch,dextrin,galactan,galactomannan,melibiose,raffinose,mucin_glycan	yes	alpha-glucose residue,alpha-galactoside, alpha-fucoside,starch	alpha-glucan	Agree, in favor of our annotation	based on reported function, addition of galactomannan
Plant,Algae,Bacteria,Animal	Structural	DF,Mucin	NSP	Hemicellulose,Pectin	GH98	GH98	blood-group endo-β-1,4-galactosidase (EC 3.2.1.102); endo-β-1,4-xylanase (EC 3.2.1.8)	galactan,xylan,mucin_glycan	yes	blood group A and B substances, host glycans,xylan	host glycan,xylan	Agree, in favor of our annotation	based on reported function
Fungi	Structural	DF	NSP	Mannans_and_Heteromannans,Glycoprotein	GH99	GH99	glycoprotein endo-α-1,2-mannosidase (EC 3.2.1.130); mannan endo-1,2-α-mannanase (3.2.1.198)	alpha-mannan	yes	alpha-mannans (fungi),host N-glycan	alpha-mannan,host glycan	Largely agree
Plant,Algae	Storage	Other	Unknown	Sucrose	GH100	GH100	alkaline and neutral invertase (EC 3.2.1.26)	sucrose	yes	sucrose	sucrose	Largely agree
Animal	Structural	Mucin	Unknown	Glycoprotein	GH101	GH101	endo-α-N-acetylgalactosaminidase (EC 3.2.1.97)	GalNAc,mucin_glycan	yes	mucin	host glycan	Largely agree
Bacteria	Structural	PG	PG	PG	GH102	GH102	peptidoglycan lytic transglycosylase (EC 3.2.1.-)	peptidoglycan	yes	peptidoglycan	peptidoglycan	Largely agree
Bacteria	Structural	PG	PG	PG	GH103	GH103	peptidoglycan lytic transglycosylase (EC 3.2.1.-)	peptidoglycan	yes	peptidoglycan	peptidoglycan	Largely agree
Bacteria	Structural	PG	PG	PG	GH104	GH104	peptidoglycan lytic transglycosylase (EC 3.2.1.-)	peptidoglycan	yes	peptidoglycan	peptidoglycan	Largely agree
Plant	Structural	DF	NSP	Pectin	GH105	GH105	unsaturated rhamnogalacturonyl hydrolase (EC 3.2.1.172); d-4,5-unsaturated β-glucuronyl hydrolase (EC 3.2.1.-); d-4,5-unsaturated α-galacturonidase (EC 3.2.1.-)	homogalacturonan,rhamnogalacturonan	yes	pectin,pectin (rhamnogalacturonan I),ulvan	pectin,ulvan	Agree, in favor of our annotation	based on reported function
Plant	Structural	DF	NSP	Pectin	GH106	GH106	α-L-rhamnosidase (EC 3.2.1.40); rhamnogalacturonan α-L-rhamnohydrolase (EC 3.2.1.174)	rhamnogalacturonan	yes	pectin (rhamnogalacturonan I),pectin (rhamnogalacturonan II)	pectin	Largely agree
Algae	Structural	DF	NSP	Unknown	GH107	GH107	endo-α-1,4-L-fucanase (EC 3.2.1.212)	fucoidan	yes	fucoidan (brown algae)	fucoidan	Largely agree
Bacteria	Structural	PG	PG	PG	GH108	GH108	N-acetylmuramidase (EC 3.2.1.17)	peptidoglycan	yes	peptidoglycan	peptidoglycan	Disagree, in favor of dbCAN with major edit (see comments)	Peptidoglycan is correct. I confused it with N-acetylneuraminidase. See GH170 and GH171 which are correctly labeled with peptidoglycan and have N-acetylmuramidase activity
Animal	Structural	Mucin	Unknown	Glycoprotein	GH109	GH109	α-N-acetylgalactosaminidase (EC 3.2.1.49); β-N-acetylhexosaminidase (EC 3.2.1.52)	GalNAc,mucin_glycan	yes	mucin-type O-glycans	host glycan	Largely agree
Plant,Fungi,Algae,Bacteria,Animal	Structural	DF,Mucin	NSP,Resistant_oligosaccharides	Mannans_and_Heteromannans,Alpha-Galactooligosacharides,Glycoprotein	GH110	GH110	α-galactosidase (EC 3.2.1.22); α-1,3-galactosidase (EC 3.2.1.-)	galactomannan,galactan,raffinose,melibiose,mucin_glycan	yes	blood group B substances, host glycans	host glycan	Disagree, in favor of our annotation	based on reported function
Animal	Structural	GAG	Unknown	Unknown	GH111	GH111	keratan sulfate hydrolase (endo-β-N-acetylglucosaminidase) (EC 3.2.1.-)	keratan	yes	keratan, host glycans	host glycan	Largely agree
Animal	Structural,Other	Mucin,Other	Resistant_oligosaccharides	Glycoprotein	GH112	GH112	lacto-N-biose phosphorylase or galacto-N-biose phosphorylase (EC 2.4.1.211); D-galactosyl-β-1,4-L-rhamnose phosphorylase (EC 2.4.1.247)	mucin_glycan,human_milk_glycan	yes	human milk oligosaccharides, host glycans	human milk polysaccharide	Largely agree
Plant,Fungi,Bacteria	Structural,Structural_or_Storage	DF	NSP	Mannans_and_Heteromannans	GH113	GH113	β-mannanase (EC 3.2.1.78)	beta-mannan,glucomannan,galactomannan	yes	beta-mannan	beta-mannan	Largely agree
Animal,Bacteria	Structural	Unknown	Unknown	Unknown	GH114	GH114	endo-α-1,4-polygalactosaminidase (EC 3.2.1.109)	GalNAc	yes	galactosaminogalactan (fungal exopolysaccharide)	alpha-mannan	Largely agree
Plant	Structural	DF	NSP	Hemicellulose	GH115	GH115	xylan α-1,2-glucuronidase (3.2.1.131); α-(4-O-methyl)-glucuronidase (3.2.1.-)	arabinoxylan,alpha-glucuronan	yes	arabinogalactan,glucuronoxylan	arabinogalactan protein,xylan	Agree, in favor of our annotation	based on reported function
Plant,Bacteria,Fungi	Structural,Structural_or_Storage	DF	NSP	Hemicellulose,Mannans_and_Heteromannans	GH116	GH116	β-glucosidase (EC 3.2.1.21); β-xylosidase (EC 3.2.1.37); acid β-glucosidase/β-glucosylceramidase (EC 3.2.1.45); β-N acetylglucosaminidase (EC 3.2.1.52)	beta-glucan,xyloglucan,glucomannan,xylan	yes	human bile acid, archaea exo-polysaccharide (EPS),archaea exo-polysaccharide (EPS),lipid glucosylceramide (host cell surface)	exo-polysaccharide,host glycan	Disagree, in favor of our annotation	based on reported function
Algae,Plant,Bacteria	Structural	DF	NSP,Resistant_oligosaccharides	Gum	GH117	GH117	β-D-galactofuranosidase (EC 3.2.1.146); α-neoagaro-oligosaccharide hydrolase (EC 3.2.1.159)	galactan,agar	yes	neoagarose (marine algae)	agarose	Agree, in favor of our annotation with minor edit (see comments)	based on reported function, addition of agar
Algae	Structural	DF	NSP	Unknown	GH118	GH118	β-agarase (EC 3.2.1.81)	agar	yes	agarose (marine algae)	agarose	Largely agree
Plant,Algae	Storage	DF	Resistant_starch	Amylose_and_Amylopectin	GH119	GH119	α-amylase (EC 3.2.1.1)	starch	yes	starch	starch	Largely agree
Plant	Structural	DF	NSP,Resistant_oligosaccharides	Hemicellulose	GH120	GH120	β-xylosidase (EC 3.2.1.37)	xylan,arabinoxylan	yes	xylan	xylan	Largely agree
Plant,Bacteria,Algae	Structural	DF	NSP	Gum,Pectin,Glycoprotein	GH121	GH121	β-L-arabinobiosidase (EC 3.2.1.-)	arabinan,arabinogalactan	yes	hydroxyproline-rich glyoproteins (arabinan in extensin and lectin)	arabinan	Agree, in favor of our annotation	based on reported function
Plant,Algae	Storage	DF	Resistant_starch,Resistant_oligosaccharides	Amylose_and_Amylopectin	GH122	GH122	α-glucosidase (EC 3.2.1.20)	starch,dextrin	yes	starch	starch	Largely agree
Animal	Structural	Mucin	Unknown	Glycoprotein	GH123	GH123	β-N-acetylgalactosaminidase (EC 3.2.1.53); glycosphingolipid β-N-acetylgalactosaminidase (EC 3.2.1.-)	GalNAc,mucin_glycan	yes	glycosphingolipid (host glycan)	host glycan	Largely agree
Plant,Bacteria,Fungi,Algae	Structural	DF	NSP	Hemicellulose,Cellulose	GH124	GH124	endoglucanase (EC 3.2.1.4)	beta-glucan,cellulose	yes	cellulose	cellulose	Agree, in favor of our annotation	based on reported function
Fungi	Structural	DF	NSP	Mannans_and_Heteromannans	GH125	GH125	exo-α-1,6-mannosidase (EC 3.2.1.-)	alpha-mannan	yes	alpha-mannan, plant N-glycan	alpha-mannan	Largely agree
Plant,Algae	Storage	DF	Resistant_starch	Amylose_and_Amylopectin	GH126	GH126	α-amylase (EC 3.2.1.-)	starch	yes	starch, glycogen, and malto-oligosaccharides	alpha-glucan	Largely agree
Plant,Bacteria,Algae	Structural	DF	NSP	Gum,Pectin,Glycoprotein	GH127	GH127	β-L-arabinofuranosidase (EC 3.2.1.185); 3-C-carboxy-5-deoxy-L-xylose (aceric acid) hydrolase (EC 3.2.1.-); α-1,3-(3,6)-anhydro-D-galactosidase (EC 3.2.1.-)	arabinan,arabinogalactan,rhamnogalacturonan	yes	arabinogalactan proteins,carrageenan (marine algae),pectin (rhamnogalacturonan II)	arabinogalactan protein,carrageenan,pectin	Agree, in favor of our annotation	based on reported function
Plant,Bacteria,Fungi	Structural,Structural_or_Storage	DF	NSP	Hemicellulose	GH128	GH128	β-1,3-glucanase (EC 3.2.1.39); β-1,3-glucosidase (EC 3.2.1.-)	beta-glucan	yes	beta-1,3-glucan (bacteria, fungi, plant, algae)	beta-glucan	Agree, in favor of our annotation with minor edit (see comments)	based on reported function, removal of xyloglucan
Animal	Structural	Mucin	Unknown	Glycoprotein	GH129	GH129	α-N-acetylgalactosaminidase (EC 3.2.1.49); ; α-1,3-(3,6)-anhydro-D-galactosidase (EC 3.2.1.-)	GalNAc,mucin_glycan	yes	carrageenan (marine algae),mucin-type O-glycans	carrageenan,host glycan	Disagree, in favor of our annotation	based on reported function
Plant,Fungi,Bacteria,Animal	Structural,Structural_or_Storage	DF,Mucin	NSP	Mannans_and_Heteromannans,Glycoprotein	GH130	GH130	β-1,4-mannosylglucose phosphorylase (EC 2.4.1.281); β-1,4-mannooligosaccharide phosphorylase (EC 2.4.1.319); β-1,4-mannosyl-N-acetyl-glucosamine phosphorylase (EC 2.4.1.320); β-1,2-mannobiose phosphorylase (EC 2.4.1.339); β-1,2-oligomannan phosphorylase (EC 2.4.1.340); β-1,2-mannosidase (EC 3.2.1.-); β-1,3-oligomannan phosphorylase (EC 2.4.1.-)	beta-mannan,glucomannan,galactomannan,GlcNAc,mucin_glycan	yes	mannooligosaccharides,beta-mannan	beta-mannan	Agree, in favor of our annotation	based on reported function
Plant,Bacteria,Fungi	Structural	DF	NSP	Hemicellulose	GH131	GH131	endo-β-1,4-glucanase (EC 3.2.1.21); exo-β-1,3-glucanase (EC 3.2.1.58)	beta-glucan	yes	beta-glucans, including laminarin, curdlan, pachyman, lichenan, pustulan, and cellulosic derivatives	beta-glucan	Largely agree
Plant,Bacteria,Fungi	Structural,Structural_or_Storage	DF	NSP	Hemicellulose	GH132	GH132	exo-β-1,3-glucanase	beta-glucan	yes	beta-1,3-glucan (fungi)	beta-glucan	Agree, in favor of our annotation with minor edit (see comments)	based on reported function, removal of xyloglucan
Plant,Algae	Storage	DF	Resistant_starch,Resistant_oligosaccharides	Amylose_and_Amylopectin	GH133	GH133	amylo-α-1,6-glucosidase (EC 3.2.1.33);	starch,dextrin	yes	glycogen	glycogen	Disagree, in favor of our annotation	based on reported function
Plant,Fungi,Bacteria	Structural,Structural_or_Storage	DF	NSP	Mannans_and_Heteromannans	GH134	GH134	endo-β-1,4-mannanase (EC 3.2.1.78)	beta-mannan,glucomannan,galactomannan	yes	beta-mannan	beta-mannan	Agree, in favor of our annotation with minor edit (see comments)	based on reported function, addition of galactomannan
Fungi	Structural	GAG	Unknown	Unknown	GH135	GH135	α-1,4-galactosaminogalactan hydrolase (EC 3.2.1.-)	GalNAc	yes	exopolysaccharide galactosaminogalactan (fungal GAG)	alpha-galactan	Largely agree
Animal	Structural,Other	Mucin,Other	Resistant_oligosaccharides	Glycoprotein	GH136	GH136	lacto-N-biosidase (EC 3.2.1.140); Lacto-N-biosidase (Lewis antigen a/b specificity) (EC 3.2.1.-)	human_milk_glycan,mucin_glycan	yes	human milk oligosaccharides	human milk polysaccharide	Largely agree
Plant,Bacteria,Algae	Structural	DF	NSP	Gum,Pectin,Glycoprotein	GH137	GH137	β-L-arabinofuranosidase (EC 3.2.1.185)	arabinan,arabinogalactan,rhamnogalacturonan	yes	pectin (rhamnogalacturonan II)	pectin	Disagree, in favor of our annotation	based on reported function
Plant	Structural	DF	NSP	Pectin	GH138	GH138	rhamnogalacturonan α-1,2-galacturonohydrolase (EC 3.2.1.173)	homogalacturonan,rhamnogalacturonan	yes	pectin (rhamnogalacturonan II)	pectin	Largely agree
Plant	Structural	DF	NSP	Pectin	GH139	GH139	α-2-O-Me-L-fucosidase (EC 3.2.1.-)	rhamnogalacturonan	yes	pectin (rhamnogalacturonan II)	pectin	Largely agree
Plant	Structural	DF	NSP	Pectin	GH140	GH140	β-1,2-apiosidase (EC 3.2.1.-)	rhamnogalacturonan	yes	pectin (rhamnogalacturonan II)	pectin	Largely agree
Plant	Structural	DF	NSP	Hemicellulose,Pectin	GH141	GH141	α-L-fucosidase (EC 3.2.1.51); xylanase (EC 3.2.1.8)	xylan,arabinoxylan,rhamnogalacturonan	yes	pectin (rhamnogalacturonan II),xylan	pectin,xylan	Largely agree
Plant,Bacteria,Algae	Structural	DF	NSP	Gum,Pectin,Glycoprotein	GH142	GH142	β-L-arabinofuranosidase (EC 3.2.1.185)	arabinan,arabinogalactan,rhamnogalacturonan	yes	pectin (rhamnogalacturonan II)	pectin	Disagree, in favor of our annotation	based on reported function
Plant	Structural	DF	NSP	Pectin	GH143	GH143	2-keto-3-deoxy-D-lyxo-heptulosaric acid hydrolase (EC 3.2.1.-)	rhamnogalacturonan	yes	pectin (rhamnogalacturonan II)	pectin	Largely agree
Bacteria	Structural	Other	Unknown	Unknown	GH144	GH144	endo-β-1,2-glucanase (EC 3.2.1.71); β-1,2-glucooligosaccharide sophorohydrolase (EC 3.2.1.214)	beta-glucan	yes	beta-1,2-glucan (bacteria)	beta-glucan	Agree, in favor of dbCAN with minor edit (see comments)	based on reported function, changed to beta-glucan only
Plant,Algae,Bacteria	Structural	DF	NSP	Gum,Pectin,Glycoprotein	GH145	GH145	NOW PL42; L-rhamnose-α-1,4-D-glucuronate lyase (EC 4.2.2.-); L-Rhα-α-1,4-GlcA α-L-rhamnohydrolase (EC 3.2.1.-)	arabinogalactan	yes			Largely agree
Plant,Bacteria,Algae	Structural	DF	NSP	Gum,Pectin,Glycoprotein	GH146	GH146	β-L-arabinofuranosidase (EC 3.2.1.185)	arabinan,arabinogalactan,rhamnogalacturonan	yes	arabinan	arabinan	Largely agree
Plant,Bacteria,Algae	Structural	DF	NSP,Resistant_oligosaccharides	Gum,Pectin,Glycoprotein	GH147	GH147	β-galactosidase (EC 3.2.1.23)	galactan,arabinogalactan	yes	galactan	beta-galactan	Largely agree
Plant,Bacteria,Fungi	Structural,Structural_or_Storage	DF	NSP	Hemicellulose	GH148	GH148	β-1,3-glucanase (EC 3.2.1.-)	beta-glucan	yes	beta-glucan and lichenin,glucomannan	beta-glucan,beta-mannan	Agree, in favor of our annotation with minor edit (see comments)	based on reported function, removal of xyloglucan
Plant,Bacteria,Fungi	Structural,Structural_or_Storage,Storage	DF	NSP	Hemicellulose,Cellulose,Mannans_and_Heteromannans	GH149	GH149	β-1,3-glucan phosphorylase (EC 2.4.1.97)	beta-glucan,glucomannan	yes	beta-1,3-glucan	beta-glucan	Agree, in favor of our annotation with minor edit (see comments)	based on reported function, removal of xyloglucan, cellulose and laminarin
Algae	Structural	DF	NSP	Unknown	GH150	GH150	Ι-carrageenase (EC 3.2.1.162)	carragenan	yes	carrageenan	carrageenan	Largely agree
Animal	Structural,Other	Mucin,Other	Resistant_oligosaccharides	Glycoprotein	GH151	GH151	α-L-fucosidase (EC 3.2.1.51)	human_milk_glycan,mucin_glycan	yes	fucosylated human milk oligosaccharides	human milk polysaccharide	Largely agree
Plant,Bacteria,Fungi	Structural,Structural_or_Storage	DF	NSP	Hemicellulose	GH152	GH152	β-1,3-glucanase (EC 3.2.1.39)	beta-glucan	yes	beta-1,3-glucan (fungal lentinan)	beta-glucan	Agree, in favor of our annotation with minor edit (see comments)	based on reported function, removal of xyloglucan
Animal	Structural	Unknown	Unknown	Unknown	GH153	GH153	poly-β-1,6-D-glucosamine hydrolase (EC 3.2.1.-)	GlcNAc	yes	deacetylated poly-beta-(1,6)-N-acetyl-glucosamine (bacterial PNAG for biofilm)	exo-polysaccharide	Largely agree
Algae,Fungi,Bacteria	Structural	Unknown	Unknown	Unknown	GH154	GH154	β-glucuronidase (3.2.1.31); β-1,6-D-glucuronidase (EC 3.2.1.-); β-1,6-D-glucuronidase (EC 3.2.1.-)	beta-glucuronan	yes	arabinogalactan proteins	arabinogalactan protein	Disagree, in favor of our annotation	based on reported function
Animal	Unknown	Mucin	Unknown	Glycoprotein	GH156	GH156	exo-α-sialidase (EC 3.2.1.18)	mucin_glycan,sialic_acid	yes	sialic acid (O-glycan, N-glycan, mucin, host glycan)	host glycan	Largely agree
Plant,Bacteria,Fungi,Algae	Structural,Structural_or_Storage,Storage	DF	NSP	Hemicellulose	GH157	GH157	endo-β-1,3-glucanase / laminarinase (EC 3.2.1.39)	beta-glucan,laminarin	yes	beta-glucans (bacteria curdlan)	beta-glucan	Agree, in favor of our annotation with minor edit (see comments)	based on reported function, removal of xyloglucan
Plant,Bacteria,Fungi	Structural,Structural_or_Storage	DF	NSP	Hemicellulose	GH158	GH158	endo-β-1,3-glucanase (EC 3.2.1.39)	beta-glucan	yes	beta-glucans (yeast, seaweed, and plant)	beta-glucan	Agree, in favor of our annotation with minor edit (see comments)	based on reported function, removal of xyloglucan
Plant,Bacteria,Algae	Structural	DF	NSP,Resistant_oligosaccharides	Gum,Pectin,Glycoprotein	GH159	GH159	β-D-galactofuranosidase (EC 3.2.1.146)	galactan,arabinogalactan	yes	beta-galactoside	beta-galactan	Agree, in favor of our annotation	based on reported function
Bacteria	Structural	Unknown	Unknown	Unknown	GH160	GH160	endo-β-1,4-galactosidase (EC 3.2.1.-)	nostoc_commune_polysaccharide	yes	exopolysaccharides (bacteria)	exo-polysaccharide	Largely agree
Plant,Bacteria,Fungi	Structural	DF	NSP	Hemicellulose	GH161	GH161	β-1,3-glucan phosphorylase (EC 2.4.1.97)	beta-glucan	yes	beta-1,3-glucan (fungi, algae, plant)	beta-glucan	Largely agree
Bacteria	Structural	Unknown	Unknown	Unknown	GH162	GH162	endo-β-1,2-glucanase (EC 3.2.1.71)	beta-glucan	yes	beta-1,2-glucan (bacteria)	beta-glucan	Largely agree
Animal,Bacteria	Structural	Unknown	Unknown	Unknown	GH163	GH163	endo-β-N-acetylglucosaminidase cleaving GlcNAc-β-1,2-Man (EC 3.2.1.-)	GlcNAc	yes	N-glycan (host glycan)	host glycan	Largely agree
Plant,Fungi,Bacteria	Structural,Structural_or_Storage	DF	NSP	Mannans_and_Heteromannans	GH164	GH164	β-mannosidase (EC 3.2.1.25)	beta-mannan,glucomannan,galactomannan	yes	beta-mannoside	beta-mannan	Largely agree
Plant,Bacteria,Algae	Structural	DF	NSP,Resistant_oligosaccharides	Gum,Pectin,Glycoprotein	GH165	GH165	β-galactosidase (EC 3.2.1.23)	galactan,arabinogalactan	yes	beta-galactoside	beta-galactan	Agree, in favor of our annotation	based on reported function
Animal	Structural	GAG	Unknown	Unknown	GH166	GH166	α-1,4-galactosaminogalactan hydrolase (EC 3.2.1.-)	GalNAc	yes	exopolysaccharide galactosaminogalactan (fungal GAG)	alpha-galactan	Largely agree
Algae	Structural	DF	NSP	Unknown	GH167	GH167	β-carrageenase (EC 3.2.1.-)	carragenan	yes	carrageenan	carrageenan	Largely agree
Algae	Structural	DF	NSP	Unknown	GH168	GH168	endo-α-(1,3)-L-fucanase (EC 3.2.1.211)	fucoidan	yes	Sulfated fucans (algae)	fucoidan	Largely agree
Bacteria	Structural	PG	PG	PG	GH170	GH170	6-phospho-N-acetylmuramidase (EC 3.2.1.-)	peptidoglycan	yes	peptidoglycan	peptidoglycan	Largely agree
Bacteria	Structural	PG	PG	PG	GH171	GH171	peptidoglycan β-N-acetylmuramidase (EC 3.2.1.92)	peptidoglycan	yes	peptidoglycan	peptidoglycan	Largely agree
Plant	Storage	DF	NSP	Fructan	GH172	GH172	difructose-anhydride-I synthase (EC 4.2.1.179 (old 3.2.1.134)); α-D-Arabinofuranosidase (EC 3.2.1.-); α-D-Fructofuranosidase (EC 3.2.1.-)	fructan	yes	fructooligosaccharides	fructan	Largely agree
Algae,Plant,Bacteria	Structural	DF	NSP,Resistant_oligosaccharides	Pectin,Gum	GH173	GH173	β-galactosidase (EC 3.2.1.23)	galactan	yes	beta-galactoside (pectin)	pectin	Largely agree
Plant	Structural	DF	NSP	Pectin	PL1	PL1	pectate lyase (EC 4.2.2.2); exo-pectate lyase (EC 4.2.2.9); pectin lyase (EC 4.2.2.10).	homogalacturonan,rhamnogalacturonan	yes	pectin,homogalacturonan(de-esterified pectin)	pectin	Largely agree
Plant	Structural	DF	NSP	Pectin	PL1	PL1_1	pectate lyase (EC 4.2.2.2)	homogalacturonan,rhamnogalacturonan	yes
Plant	Structural	DF	NSP	Pectin	PL1	PL1_2	pectate lyase (EC 4.2.2.2)	homogalacturonan,rhamnogalacturonan	yes
Plant	Structural	DF	NSP	Pectin	PL1	PL1_3	pectate lyase (EC 4.2.2.2)	homogalacturonan,rhamnogalacturonan	yes
Plant	Structural	DF	NSP	Pectin	PL1	PL1_4	pectin lyase (EC 4.2.2.10)	homogalacturonan,rhamnogalacturonan	yes
Plant	Structural	DF	NSP	Pectin	PL1	PL1_5	pectate lyase (EC 4.2.2.2);exo-polygalacturonate lyase (EC 4.2.2.9)	homogalacturonan,rhamnogalacturonan	yes
Plant	Structural	DF	NSP	Pectin	PL1	PL1_6	pectate lyase (EC 4.2.2.2)	homogalacturonan,rhamnogalacturonan	yes
Plant	Structural	DF	NSP	Pectin	PL1	PL1_7	pectate lyase (EC 4.2.2.2)	homogalacturonan,rhamnogalacturonan	yes
Plant	Structural	DF	NSP	Pectin	PL1	PL1_8	pectin lyase (EC 4.2.2.10)	homogalacturonan,rhamnogalacturonan	yes
Plant	Structural	DF	NSP	Pectin	PL1	PL1_9	NO KNOWN ACTIVITY; poly a-D-N-acetylgalactosaminuric acid lyase (EC 4.2.2.-);pectin lyase (EC 4.2.2.10);pectate lyase (EC 4.2.2.2);exo-polygalacturonate lyase (EC 4.2.2.9)	homogalacturonan,rhamnogalacturonan	yes
Plant	Structural	DF	NSP	Pectin	PL1	PL1_10	NO KNOWN ACTIVITY; poly a-D-N-acetylgalactosaminuric acid lyase (EC 4.2.2.-);pectin lyase (EC 4.2.2.10);pectate lyase (EC 4.2.2.2);exo-polygalacturonate lyase (EC 4.2.2.9)	homogalacturonan,rhamnogalacturonan	yes
Plant	Structural	DF	NSP	Pectin	PL1	PL1_11	NO KNOWN ACTIVITY; poly a-D-N-acetylgalactosaminuric acid lyase (EC 4.2.2.-);pectin lyase (EC 4.2.2.10);pectate lyase (EC 4.2.2.2);exo-polygalacturonate lyase (EC 4.2.2.9)	homogalacturonan,rhamnogalacturonan	yes
Plant	Structural	DF	NSP	Pectin	PL1	PL1_12	NO KNOWN ACTIVITY; poly a-D-N-acetylgalactosaminuric acid lyase (EC 4.2.2.-);pectin lyase (EC 4.2.2.10);pectate lyase (EC 4.2.2.2);exo-polygalacturonate lyase (EC 4.2.2.9)	homogalacturonan,rhamnogalacturonan	yes
Bacteria	Structural	PG	PG	PG	PL1	PL1_13	poly a-D-N-acetylgalactosaminuric acid lyase (EC 4.2.2.-)	peptidoglycan	yes
Plant	Structural	DF	NSP	Pectin	PL2	PL2	pectate lyase (EC 4.2.2.2); exo-polygalacturonate lyase (EC 4.2.2.9).	homogalacturonan,rhamnogalacturonan	yes	pectin,homogalacturonan(de-esterified pectin)	pectin	Largely agree
Plant	Structural	DF	NSP	Pectin	PL2	PL2_1	pectate lyase (EC 4.2.2.2)	homogalacturonan,rhamnogalacturonan	yes
Plant	Structural	DF	NSP	Pectin	PL2	PL2_2	exo-polygalacturonate lyase (EC 4.2.2.9)	homogalacturonan,rhamnogalacturonan	yes
Plant	Structural	DF	NSP	Pectin	PL3	PL3	pectate lyase (EC 4.2.2.2).	homogalacturonan,rhamnogalacturonan	yes	pectate	pectin	Largely agree
Plant	Structural	DF	NSP	Pectin	PL3	PL3_1	pectate lyase (EC 4.2.2.2)	homogalacturonan,rhamnogalacturonan	yes
Plant	Structural	DF	NSP	Pectin	PL3	PL3_2	pectate lyase (EC 4.2.2.2)	homogalacturonan,rhamnogalacturonan	yes
Plant	Structural	DF	NSP	Pectin	PL3	PL3_3	NO KNOWN ACTIVITY; pectate lyase (EC 4.2.2.2)	homogalacturonan,rhamnogalacturonan	yes
Plant	Structural	DF	NSP	Pectin	PL3	PL3_4	pectate lyase (EC 4.2.2.2)	homogalacturonan,rhamnogalacturonan	yes
Plant	Structural	DF	NSP	Pectin	PL3	PL3_5	pectate lyase (EC 4.2.2.2)	homogalacturonan,rhamnogalacturonan	yes
Plant	Structural	DF	NSP	Pectin	PL4	PL4	rhamnogalacturonan endolyase (EC 4.2.2.23).	rhamnogalacturonan	yes	rhamnogalacturonan I(pectin from the plant cell wall)	pectin	Largely agree
Plant	Structural	DF	NSP	Pectin	PL4	PL4_1	rhamnogalacturonan endolyase (EC 4.2.2.23)	rhamnogalacturonan	yes
Plant	Structural	DF	NSP	Pectin	PL4	PL4_2	NO KNOWN ACTIVITY; rhamnogalacturonan endolyase (EC 4.2.2.23)	rhamnogalacturonan	yes
Plant	Structural	DF	NSP	Pectin	PL4	PL4_3	rhamnogalacturonan endolyase (EC 4.2.2.23)	rhamnogalacturonan	yes
Plant	Structural	DF	NSP	Pectin	PL4	PL4_4	rhamnogalacturonan endolyase (EC 4.2.2.23)	rhamnogalacturonan	yes
Plant	Structural	DF	NSP	Pectin	PL4	PL4_5	NO KNOWN ACTIVITY; rhamnogalacturonan endolyase (EC 4.2.2.23)	rhamnogalacturonan	yes
Algae,Bacteria,Animal	Structural	DF,GAG	NSP	Gum,Glycoprotein	PL5	PL5	alginate lyase (EC 4.2.2.3); endo-β-1,4-glucuronan lyase (EC 4.2.2.14)	alginate,beta-glucuronan	yes	alginate,host glycan	alginate,host glycan	Largely agree
Algae,Bacteria,Animal	Structural	DF,GAG	NSP	Gum,Glycoprotein	PL5	PL5_1	alginate lyase (EC 4.2.2.3); endo-β-1,4-glucuronan lyase (EC 4.2.2.14)	alginate,beta-glucuronan	yes
Algae,Bacteria,Animal	Structural	DF,GAG	NSP	Gum,Glycoprotein	PL6	PL6	alginate lyase (EC 4.2.2.3); chondroitinase B (EC 4.2.2.19); MG-specific alginate lyase (EC 4.2.2.-); poly(α-L-guluronate) lyase / G-specific alginate lyase (EC 4.2.2.11); oligoalginate lyase / exo-alginate lyase (EC 4.2.2.26)	alginate,chondroitin	yes	alginate,dermatan sulfate(host glycan)	alginate,host glycan	Largely agree
Algae,Bacteria	Structural	DF	NSP	Gum	PL6	PL6_1	poly-(MG)-lyase / MG-specific alginate lyase (EC 4.2.2.-);poly(a-L-guluronate) lyase / G-specific alginate lyase (EC 4.2.2.11);oligoalginate lyase / exo-alginate lyase (EC 4.2.2.26);poly(b-mannuronate) lyase / M-specific alginate lyase (EC 4.2.2.3)	alginate	yes
Algae,Bacteria	Structural	DF	NSP	Gum	PL6	PL6_2	poly-(MG)-lyase / MG-specific alginate lyase (EC 4.2.2.-)	alginate	yes
Algae,Bacteria	Structural	DF	NSP	Gum	PL6	PL6_3	poly-(MG)-lyase / MG-specific alginate lyase (EC 4.2.2.-)	alginate	yes
Algae,Bacteria,Animal	Structural	DF,GAG	NSP	Gum,Glycoprotein	PL7	PL7	poly(β-mannuronate) lyase / M-specific alginate lyase (EC 4.2.2.3); α-L-guluronate lyase / G-specific alginate lyase (EC 4.2.2.11); poly-(MG)-lyase / MG-specific alginate lyase (EC 4.2.2.-); endo-β-1,4-glucuronan lyase (EC 4.2.2.14); oligoalginate lyase / exo-alginate lyase (EC 4.2.2.26)	alginate,beta-glucuronan	yes	alginate,glucuronan(host glycan)	alginate,host glycan	Largely agree
Algae,Bacteria	Structural	DF	NSP	Gum	PL7	PL7_1	poly-(MG)-lyase / MG-specific alginate lyase (EC 4.2.2.-)	alginate	yes
Algae,Bacteria,Animal	Structural	DF,GAG	NSP	Gum,Glycoprotein	PL7	PL7_2	NO KNOWN ACTIVITY; poly-(MG)-lyase / MG-specific alginate lyase (EC 4.2.2.-);poly(a-L-guluronate) lyase / G-specific alginate lyase (EC 4.2.2.11);endo-b-1,4-glucuronan lyase (EC 4.2.2.14);oligoalginate lyase / exo-alginate lyase (EC 4.2.2.26);poly(b-mannuronate) lyase / M-specific alginate lyase (EC 4.2.2.3)	alginate,beta-glucuronan	yes
Algae,Bacteria	Structural	DF	NSP	Gum	PL7	PL7_3	poly(a-L-guluronate) lyase / G-specific alginate lyase (EC 4.2.2.11);poly(b-mannuronate) lyase / M-specific alginate lyase (EC 4.2.2.3)	alginate	yes
Algae,Fungi,Bacteria	Structural	DF	NSP	Unknown	PL7	PL7_4	endo-b-1,4-glucuronan lyase (EC 4.2.2.14)	beta-glucuronan	yes
Algae,Bacteria	Structural	DF	NSP	Gum	PL7	PL7_5	poly-(MG)-lyase / MG-specific alginate lyase (EC 4.2.2.-);poly(a-L-guluronate) lyase / G-specific alginate lyase (EC 4.2.2.11);oligoalginate lyase / exo-alginate lyase (EC 4.2.2.26);poly(b-mannuronate) lyase / M-specific alginate lyase (EC 4.2.2.3)	alginate	yes
Algae,Bacteria,Animal	Structural	DF,GAG	NSP	Gum,Glycoprotein	PL8	PL8	hyaluronate lyase (EC 4.2.2.1); chondroitin AC lyase (EC 4.2.2.5); xanthan lyase (EC 4.2.2.12); chondroitin ABC lyase (EC 4.2.2.20); heparin lyase / heparin lyase I (EC 4.2.2.7); poly(β-mannuronate) lyase / M-specific alginate lyase (EC 4.2.2.3)	alginate,chondroitin,hyaluronan,xanthan,heparin_and_heparan_sulfate	yes	alginate,hyaluronan,glycosaminoglycans(host glycan),Heparin and heparan sulfate(host glycan),xanthan	alginate,host glycan,xanthan	Largely agree
Animal,Bacteria	Structural	GAG	Unknown	Unknown	PL8	PL8_1	hyaluronate lyase (EC 4.2.2.1)	hyaluronan	yes
Animal	Structural	GAG	Unknown	Unknown	PL8	PL8_2	chondroitin-sulfate ABC endolyase (EC 4.2.2.20);heparin lyase / heparin lyase I (EC 4.2.2.7)	chondroitin,heparin_and_heparan_sulfate	yes
Animal	Structural	GAG	Unknown	Unknown	PL8	PL8_3	chondroitin AC lyase (EC 4.2.2.5)	chondroitin	yes
Algae,Bacteria,Fungi	Structural	DF,GAG	NSP	Gum,Glycoprotein	PL8	PL8_4	exo-b-1,4-glucuronan lyase (EC 4.2.2.-); poly(b-mannuronate) lyase / M-specific alginate lyase (EC 4.2.2.3)	alginate,beta-glucuronan	yes
Plant	Structural	DF	NSP	Pectin	PL9	PL9	pectate lyase (EC 4.2.2.2); exopolygalacturonate lyase (EC 4.2.2.9); thiopeptidoglycan lyase (EC 4.2.2.-); rhamnogalacturonan endolyase (EC 4.2.2.23)	homogalacturonan,rhamnogalacturonan	yes	pectate,rhamnogalacturonan I(pectin from the plant cell wall),homogalacturonan(de-esterified pectin)	pectin	Largely agree
Plant	Structural	DF	NSP	Pectin	PL9	PL9_1	pectate lyase (EC 4.2.2.2);rhamnogalacturonan endolyase (EC 4.2.2.23);exo-polygalacturonate lyase (EC 4.2.2.9)	homogalacturonan,rhamnogalacturonan	yes
Plant	Structural	DF	NSP	Pectin	PL9	PL9_2	NO KNOWN ACTIVITY; thiopeptidoglycan lyase (EC 4.2.2.-);pectate lyase (EC 4.2.2.2);rhamnogalacturonan endolyase (EC 4.2.2.23);exo-polygalacturonate lyase (EC 4.2.2.9)	homogalacturonan,rhamnogalacturonan	yes
Plant	Structural	DF	NSP	Pectin	PL9	PL9_3	NO KNOWN ACTIVITY; thiopeptidoglycan lyase (EC 4.2.2.-);pectate lyase (EC 4.2.2.2);rhamnogalacturonan endolyase (EC 4.2.2.23);exo-polygalacturonate lyase (EC 4.2.2.9)	homogalacturonan,rhamnogalacturonan	yes
Bacteria	Structural	PG	PG	PG	PL9	PL9_4	thiopeptidoglycan lyase (EC 4.2.2.-)	peptidoglycan	yes
Plant	Structural	DF	NSP	Pectin	PL10	PL10	pectate lyase (EC 4.2.2.2)	homogalacturonan,rhamnogalacturonan	yes	pectin	pectin	Largely agree
Plant	Structural	DF	NSP	Pectin	PL10	PL10_1	pectate lyase (EC 4.2.2.2)	homogalacturonan,rhamnogalacturonan	yes
Plant	Structural	DF	NSP	Pectin	PL10	PL10_2	NO KNOWN ACTIVITY; pectate lyase (EC 4.2.2.2)	homogalacturonan,rhamnogalacturonan	yes
Plant	Structural	DF	NSP	Pectin	PL10	PL10_3	NO KNOWN ACTIVITY; pectate lyase (EC 4.2.2.2)	homogalacturonan,rhamnogalacturonan	yes
Plant	Structural	DF	NSP	Pectin	PL11	PL11	rhamnogalacturonan endolyase (EC 4.2.2.23); rhamnogalacturonan exolyase (EC 4.2.2.24)	rhamnogalacturonan	yes	rhamnogalacturonan I(pectin from the plant cell wall)	pectin	Largely agree
Plant	Structural	DF	NSP	Pectin	PL11	PL11_1	rhamnogalacturonan endolyase (EC 4.2.2.23);rhamnogalacturonan exolyase (EC 4.2.2.24)	rhamnogalacturonan	yes
Plant	Structural	DF	NSP	Pectin	PL11	PL11_2	NO KNOWN ACTIVITY; rhamnogalacturonan endolyase (EC 4.2.2.23);rhamnogalacturonan exolyase (EC 4.2.2.24)	rhamnogalacturonan	yes
Animal	Structural	GAG	Unknown	Unknown	PL12	PL12	heparin-sulfate lyase (EC 4.2.2.8); heparin lyase / heparin lyase I (EC 4.2.2.7)	heparin_and_heparan_sulfate	yes	Heparin and heparan sulfate(host glycan),heparin sulfate(host glycan)	host glycan	Largely agree
Animal	Structural	GAG	Unknown	Unknown	PL12	PL12_1	NO KNOWN ACTIVITY; heparin lyase / heparin lyase I (EC 4.2.2.7);heparin sulfate lyase / heparin lyase III (EC 4.2.2.8)	heparin_and_heparan_sulfate	yes
Animal	Structural	GAG	Unknown	Unknown	PL12	PL12_2	heparin lyase / heparin lyase I (EC 4.2.2.7);heparin-sulfate lyase / heparin lyase III (EC 4.2.2.8)	heparin_and_heparan_sulfate	yes
Animal	Structural	GAG	Unknown	Unknown	PL12	PL12_3	NO KNOWN ACTIVITY; heparin lyase / heparin lyase I (EC 4.2.2.7);heparin sulfate lyase / heparin lyase III (EC 4.2.2.8)	heparin_and_heparan_sulfate	yes
Animal	Structural	GAG	Unknown	Unknown	PL13	PL13	heparin lyase (EC 4.2.2.7)	heparin_and_heparan_sulfate	yes	Heparin and heparan sulfate(host glycan)	host glycan	Largely agree
Algae,Bacteria,Fungi	Structural	DF,GAG	NSP	Gum,Glycoprotein	PL14	PL14	poly(β-mannuronate) lyase / M-specific alginate lyase (EC 4.2.2.3); exo-oligoalginate lyase (EC 4.2.2.26); β-1,4-glucuronan lyase (EC 4.2.2.14); alginate lyase (EC 4.2.2.-)	alginate,beta-glucuronan	yes	alginate,host glycan	alginate,host glycan	Largely agree
Algae,Bacteria,Fungi	Structural	DF,GAG	NSP	Gum,Glycoprotein	PL14	PL14_1	alginate lyase (EC 4.2.2.-);endo-β-1,4-glucuronan lyase (EC 4.2.2.14)	alginate,beta-glucuronan	yes
Algae,Bacteria	Structural	DF	NSP	Gum	PL14	PL14_2	alginate lyase (EC 4.2.2.-)	alginate	yes
Algae,Bacteria	Structural	DF	NSP	Gum	PL14	PL14_3	poly(b-mannuronate) lyase / M-specific alginate lyase (EC 4.2.2.3)	alginate	yes
Algae,Bacteria,Fungi	Structural	DF,GAG	NSP	Gum,Glycoprotein	PL14	PL14_4	NO KNOWN ACTIVITY; poly(β-mannuronate) lyase / M-specific alginate lyase (EC 4.2.2.3); exo-oligoalginate lyase (EC 4.2.2.26); β-1,4-glucuronan lyase (EC 4.2.2.14); alginate lyase (EC 4.2.2.-)	alginate,beta-glucuronan	yes
Algae,Bacteria,Fungi	Structural	DF,GAG	NSP	Gum,Glycoprotein	PL14	PL14_5	NO KNOWN ACTIVITY; poly(β-mannuronate) lyase / M-specific alginate lyase (EC 4.2.2.3); exo-oligoalginate lyase (EC 4.2.2.26); β-1,4-glucuronan lyase (EC 4.2.2.14); alginate lyase (EC 4.2.2.-)	alginate,beta-glucuronan	yes
Algae,Bacteria,Animal	Structural	DF,GAG	NSP	Gum,Glycoprotein	PL15	PL15	alginate lyase (EC 4.2.2.3); oligoalginate lyase / exo-alginate lyase (EC 4.2.2.26); heparin lyase / heparin lyase I (EC 4.2.2.7); heparin-sulfate lyase / heparin lyase III (EC 4.2.2.8)	alginate,heparin_and_heparan_sulfate	yes	alginate,Heparin and heparan sulfate(host glycan),heparin sulfate(host glycan)	alginate,host glycan	Largely agree
Algae,Bacteria	Structural	DF	NSP	Gum	PL15	PL15_1	oligoalginate lyase / exo-alginate lyase (EC 4.2.2.26)	alginate	yes
Animal	Structural	GAG	Unknown	Unknown	PL15	PL15_2	heparin lyase / heparin lyase I (EC 4.2.2.7);heparin-sulfate lyase / heparin lyase III (EC 4.2.2.8)	heparin_and_heparan_sulfate	yes
Animal,Bacteria	Structural	GAG	Unknown	Unknown	PL16	PL16	hyaluronan lyase (EC 4.2.2.1)	hyaluronan	yes	hyaluronan	host glycan	Largely agree
Algae,Bacteria	Structural	DF	NSP	Gum	PL17	PL17	alginate lyase (EC 4.2.2.3); oligoalginate lyase (EC 4.2.2.26)	alginate	yes	alginate	alginate	Largely agree
Algae,Bacteria	Structural	DF	NSP	Gum	PL17	PL17_1	NO KNOWN ACTIVITY; oligomannuronate lyase / exo-mannuronate lyase (EC 4.2.2.-);oligoalginate lyase / exo-alginate lyase (EC 4.2.2.26);poly(b-mannuronate) lyase / M-specific alginate lyase (EC 4.2.2.3)	alginate	yes
Algae,Bacteria	Structural	DF	NSP	Gum	PL17	PL17_2	oligomannuronate lyase / exo-mannuronate lyase (EC 4.2.2.-);oligoalginate lyase / exo-alginate lyase (EC 4.2.2.26);poly(b-mannuronate) lyase / M-specific alginate lyase (EC 4.2.2.3)	alginate	yes
Algae,Bacteria	Structural	DF	NSP	Gum	PL18	PL18	alginate lyase (EC 4.2.2.3); poly(α-L-guluronate) lyase / G-specific alginate lyase (EC 4.2.2.11); MG-specific alginate lyase (EC 4.2.2.-)	alginate	yes	alginate	alginate	Largely agree
Algae,Fungi,Bacteria	Structural	DF	NSP	Unknown	PL20	PL20	endo-β-1,4-glucuronan lyase (EC 4.2.2.14)	beta-glucuronan	yes	host glycan	host glycan	Largely agree
Animal	Structural	GAG	Unknown	Unknown	PL21	PL21	heparin lyase (EC 4.2.2.7); heparin-sulfate lyase (EC 4.2.2.8); acharan-sulfate lyase (EC 4.2.2.-)	heparin_and_heparan_sulfate	yes	Heparin and heparan sulfate(host glycan),heparin sulfate(host glycan)	host glycan	Largely agree
Animal	Structural	GAG	Unknown	Unknown	PL21	PL21_1	heparin lyase (EC 4.2.2.7); heparin-sulfate lyase (EC 4.2.2.8); acharan-sulfate lyase (EC 4.2.2.-)	heparin_and_heparan_sulfate	yes
Plant	Structural	DF	NSP,Resistant_oligosaccharides	Pectin	PL22	PL22	oligogalacturonate lyase / oligogalacturonide lyase (EC 4.2.2.6)	homogalacturonan,rhamnogalacturonan	yes	pectin( D-galacturonate)	pectin	Largely agree
Plant	Structural	DF	NSP,Resistant_oligosaccharides	Pectin	PL22	PL22_1	oligogalacturonate lyase / oligogalacturonide lyase (EC 4.2.2.6)	homogalacturonan,rhamnogalacturonan	yes
Plant	Structural	DF	NSP,Resistant_oligosaccharides	Pectin	PL22	PL22_2	NO KNOWN ACTIVITY; oligogalacturonate lyase / oligogalacturonide lyase (EC 4.2.2.6)	homogalacturonan,rhamnogalacturonan	yes
Animal	Structural	GAG	Unknown	Unknown	PL23	PL23	chondroitin lyase (EC 4.2.2.-);	chondroitin	yes
Algae	Structural	DF	NSP	Unknown	PL24	PL24	ulvan lyase (EC 4.2.2.-)	ulvan	yes
Algae	Structural	DF	NSP	Unknown	PL25	PL25	ulvan lyase (EC 4.2.2.-)	ulvan	yes
Plant	Structural	DF	NSP	Pectin	PL26	PL26	rhamnogalacturonan exolyase (EC 4.2.2.24).	rhamnogalacturonan	yes	rhamnogalacturonan I(pectin from the plant cell wall)	pectin	Largely agree
Plant,Algae,Bacteria	Structural	DF	NSP	Gum,Pectin,Glycoprotein	PL27	PL27	L-rhamnose-α-1,4-D-glucuronate lyase (EC 4.2.2.-)	arabinogalactan	yes
Algae	Structural	DF	NSP	Unknown	PL28	PL28	ulvan lyase (EC 4.2.2.-)	ulvan	yes
Animal	Structural	GAG	Unknown	Unknown	PL29	PL29	chondroitin-sulfate ABC endolyase (EC 4.2.2.20)	chondroitin	yes	glycosaminoglycans(host glycan)	host glycan	Largely agree
Animal,Bacteria	Structural	GAG	Unknown	Unknown	PL30	PL30	hyaluronate lyase (EC 4.2.2.1)	hyaluronan	yes	hyaluronate(host glycan)	host glycan	Largely agree
Algae,Bacteria,Animal	Structural	DF,GAG	NSP	Gum,Glycoprotein	PL31	PL31	endo-β-1,4-glucuronan lyase (EC 4.2.2.14); poly(β-mannuronate) lyase / M-specific alginate lyase (EC 4.2.2.3)	alginate,beta-glucuronan	yes	alginate,host glycan	alginate,host glycan	Largely agree
Algae,Bacteria	Structural	DF	NSP	Gum	PL32	PL32	poly(β-mannuronate) lyase / M-specific alginate lyase (EC 4.2.2.3)	alginate	yes	alginate	alginate	Largely agree
Animal,Bacteria	Structural	GAG	Unknown	Unknown	PL33	PL33	hyaluronate lyase (EC 4.2.2.1); gellan lyase (EC 4.2.2.25); chondroitin sulfate lyase (EC 4.2.2.20)	chondroitin,hyaluronan	yes	gellan(polysaccharide),hyaluronate(host glycan),glycosaminoglycans(host glycan)	gellan,host glycan	Largely agree
Animal,Bacteria	Structural	GAG	Unknown	Unknown	PL33	PL33_1	hyaluronate lyase (EC 4.2.2.1); gellan lyase (EC 4.2.2.25); chondroitin sulfate lyase (EC 4.2.2.20)	chondroitin,hyaluronan	yes
Animal,Bacteria	Structural	GAG	Unknown	Unknown	PL33	PL33_2	hyaluronate lyase (EC 4.2.2.1); gellan lyase (EC 4.2.2.25); chondroitin sulfate lyase (EC 4.2.2.20)	chondroitin,hyaluronan	yes
Algae,Bacteria	Structural	DF	NSP	Gum	PL34	PL34	alginate lyase (EC 4.2.2.-)	alginate	yes
Animal	Structural	GAG	Unknown	Unknown	PL35	PL35	chondroitin lyase / chondroitinase (EC 4.2.2.-)	chondroitin	yes
Algae,Bacteria	Structural	DF	NSP	Gum	PL36	PL36	poly(β-mannuronate) lyase / M-specific alginate lyase (EC 4.2.2.3)	alginate	yes	alginate	alginate	Largely agree
Algae,Bacteria	Structural	DF	NSP	Gum	PL36	PL36_1	poly(β-mannuronate) lyase / M-specific alginate lyase (EC 4.2.2.3)	alginate	yes
Algae,Bacteria	Structural	DF	NSP	Gum	PL36	PL36_2	poly(β-mannuronate) lyase / M-specific alginate lyase (EC 4.2.2.3)	alginate	yes
Algae,Animal	Structural	DF,GAG	NSP	Unknown	PL37	PL37	chondroitin-sulfate ABC endolyase (EC 4.2.2.20); heparin-sulfate lyase / heparin lyase III (EC 4.2.2.8); ulvan lyase (EC 4.2.2.-)	chondroitin,heparin_and_heparan_sulfate,ulvan	yes	glycosaminoglycans(host glycan),heparin sulfate(host glycan)	host glycan	Agree, in favor of our annotation	based on reported function
Algae,Fungi,Bacteria	Structural	DF	NSP	Unknown	PL38	PL38	endo-β-1,4-glucuronan lyase (EC 4.2.2.14)	beta-glucuronan	yes	host glycan	host glycan	Largely agree
Algae,Bacteria	Structural	DF	NSP	Gum	PL39	PL39	alginate lyase (EC 4.2.2.-)	alginate	yes
Algae	Structural	DF	NSP	Unknown	PL40	PL40	ulvan lyase (EC 4.2.2.-)	ulvan	yes
Plant,Bacteria,Algae	Structural	DF	NSP	Gum,Pectin,Glycoprotein	PL42	PL42	L-rhamnose-α-1,4-D-glucuronate lyase (EC 4.2.2.-); L-Rhα-α-1,4-GlcA α-L-rhamnohydrolase (EC 3.2.1.-)	arabinogalactan	yes	arabinogalactan	arabinogalactan protein	Agree, in favor of our annotation	based on reported function

## Sheet: TableS2
Table S2: Table with glycans and their hierarchical substrate annotations.
GLYCAN	ORIGIN	FUNCTION_IN_ORIGIN	FUNCTION_AT_DESTINATION_1	FUNCTION_AT_DESTINATION_2	FUNCTION_AT_DESTINATION_3
arabinogalactan	Plant,Bacteria	Structural	DF	NSP	Gum,Pectin,Glycoprotein
arabinoxylan	Plant	Structural	DF	NSP	Hemicellulose
beta-glucan	Plant,Bacteria,Fungi	Structural	DF	NSP	Hemicellulose
beta-mannan	Plant	Structural	DF	NSP	Mannans_and_Heteromannans
cellulose	Plant,Algae,Bacteria	Structural	DF	NSP	Cellulose
galactomannan	Plant,Fungi	Structural	DF	NSP	Mannans_and_Heteromannans
glucomannan	Plant,Fungi,Bacteria	Structural_or_Storage	DF	NSP	Mannans_and_Heteromannans,Hemicellulose
xylan	Plant	Structural	DF	NSP	Hemicellulose
xyloglucan	Plant	Structural	DF	NSP	Hemicellulose
arabinan	Plant	Structural	DF	NSP	Pectin
glycogen	Animal,Fungi,Bacteria	Storage	Glycogen	Unknown	Unknown
pullulan	Fungi	Structural	DF	Unknown	Unknown
starch	Plant	Storage	DF	Resistant_starch	Amylose_and_Amylopectin
alginate	Algae,Bacteria	Structural	DF	NSP	Gum
carrageenan	Algae	Structural	DF	NSP	Gum
galactan	Algae,Plant,Bacteria	Structural	DF	NSP,Resistant_oligosaccharides	Pectin,Gum
laminarin	Algae	Storage	DF	NSP	Unknown
porphyran	Algae	Structural	DF	NSP	Unknown
fucoidan	Algae	Structural	DF	NSP	Unknown
ulvan	Algae	Structural	DF	NSP	Unknown
alpha-mannan	Fungi	Structural	DF	NSP	Unknown
chitin	Animal,Fungi	Structural	DF	Unknown	Unknown
chitosan	Animal,Fungi	Structural	DF	Unknown	Unknown
dextrin	Plant	Storage	DF	Resistant_oligosaccharides	Unknown
chondroitin	Animal	Structural	GAG	Unknown	Unknown
heparin_and_heparan_sulfate	Animal	Structural	GAG	Unknown	Unknown
hyaluronan	Animal,Bacteria	Structural	GAG	Unknown	Unknown
mucin_glycan	Animal	Unknown	Mucin	Unknown	Unknown
fructan	Plant	Storage	DF	NSP	Unknown
homogalacturonan	Plant	Structural	DF	NSP	Pectin
rhamnogalacturonan	Plant	Structural	DF	NSP	Pectin
melibiose	Fungi,Bacteria	Unknown	Unknown	Unknown	Unknown
raffinose	Plant	Unknown	DF	Resistant_oligosaccharides	Unknown
agar	Algae	Structural	DF	NSP	Unknown
peptidoglycan	Bacteria	Structural	PG	PG	PG
lichenin	Fungi	Storage	DF	NSP	Unknown
GlcNAc	Animal,Bacteria	Structural	Unknown	Unknown	Unknown
GalNAc	Animal,Bacteria	Structural	Unknown	Unknown	Unknown
sialic_acid	Animal,Bacteria,Archaea,Algae	Unknown	Unknown	Unknown	Unknown
galactosaminogalactan	Fungi	Structural	Unknown	Unknown	Unknown
alpha-glucuronan	Bacteria	Structural	DF	NSP	Unknown
beta-glucuronan	Algae,Fungi,Bacteria	Structural	DF	NSP	Unknown
human_milk_glycan	Animal	Other	Other	Resistant_oligosaccharides	Unknown
keratan	Animal	Structural	GAG	Unknown	Unknown
nostoc_commune_polysaccharide	Algae	Structural	Unknown	Unknown	Unknown
xanthan	Bacteria	Unknown	DF	NSP	Gum

## Sheet: TableS3
Table S3: Conceptual comparison of Cayman with dbCAN.
Capacity	Cayman	dbCAN	Notes
Metagenomic profiling	X	-
CAZyme annotation of genomes	X	X
PUL prediction	-	X
Substrate information	X	X	Cayman has subfamily-level annotations, while dbCAN does not
PUL: Polysaccharide Utilization Locus
"X": indicates capacity of the tools to do so, "-" indicates the tool lacking the relevant capacity

## Sheet: TableS4
Table S4: List of the studies included in our HIS / LMIS meta-analysis and notes associated with metadata curation for each of the studies.
Study_Name	Total_n_samples*	n_samples_Western	n_samples_non-Western	Country	Notes	DOI	Sequence_Accession_Number
BritoIL_2016	154		154	Fiji	In the original paper an additional 81 US samples were used from HMP. We omit those here and instead included HMP as a separate dataset (see line 18).	10.1038/nature18927	PRJNA217052
KaurK_2020	30		30	India	Samples were obtained from individuals belonging to Indian ethnic tribes from Ladakh, Jaisalmer and Khargone	10.1371/journal.pone.0231197	PRJNA531203
LiuW_2016	110	45	65	Mongolia	From the 110 samples, 63 are from Mongolia and 47 from Inner Mongolia (China). In CMD, all these samples were classified as from Mongolia and there is a mismatch between suggested number of industrialised individuals in the paper (n=57) and non-industrialized (n=53).	10.1038/srep34826	PRJNA328899
LokmerA_2019	57		57	Cameroon	They recruited 68 healthy individuals (23 hunter-gatherers, 24 farmers and 21 individuals from a fishing population in Cameroon) but sequencing data was produced for only 57	10.1371/journal.pone.0211139	PRJEB27005
Obregon-TitoAJ_2015	36	19	17	Peru + United States of America	Original paper included 79 individuals, but 58 samples were deposited into PRJNA268964 and further subselected based on reasons mentioned below and in Methods.	10.1038/ncomms7505	PRJNA268964
PasolliE_2019	111		111	Madagascar	Samples from healthy individuals living in north-eastern Madagascar	10.1016/j.cell.2019.01.001	PRJNA485056
PehrssonE_2016	57		57	Peru + El Salvador	Samples from Peru (low-income families in outskirts of metropolitan Lima) and San Salvador (rural village)	10.1038/nature17672	PRJNA300541
RampelliS_2015	33	11	22	Tanzania + Italy	Samples from Hadza people in Tanzania and Bolognese people in Italy	10.1016/j.cub.2015.04.055	PRJNA278393
RosaBA_2018	14		14	Indonesia + Liberia	Samples from individuals belonging to the Ende tribe living in Nangapanda, Flores Island, Indonesia (n=20), and from people living in remote areas of north-western Liberia and/or living in coastal eastern (n=4)	10.1186/s40168-018-0416-5	PRJNA407815
RubelMA_2020	153		153	Cameroon	Samples from individuals living in rural communities of Northwestern Cameroon.	10.1186/s13059-020-02020-4	PRJNA547591
SmitsSA_2017	31		31	Tanzania	Original paper only analyzed 35/40 samples: 3 samples were excluded due to repeated sampling within the same season and another 2 samples because the participants were too young. Here we retained 31 samples for reasons mentioned below and in Methods.	10.1126/science.aan4834	PRJNA392180
TettAJ_2019_a	36		36	Tanzania	Samples from Tanzanian families (including mothers, fathers and children), equalling in total 68 samples. Children samples were removed.	10.1016/j.chom.2019.08.018	PRJNA529400
TettAJ_2019_b	23		23	Ghana	Samples from Ghanese families (including mothers, fathers and children), equalling in total 44 samples. Children samples were removed.	10.1016/j.chom.2019.08.018	PRJNA529124
TettAJ_2019_c	24		24	Ethiopia	Samples from Ethiopian families (including mothers, fathers and children), equalling in total 50 samples. Children samples were removed.	10.1016/j.chom.2019.08.018	PRJNA504891
AsnicarF_2021	1096	1096		United Stated of America + United Kingdom	Healthy adults from United Kingdom (n=999) and United States of America (n=97)	10.1038/s41591-020-01183-8	PRJEB39223
HMP_2012	93	93		United Stated of America	Samples from 93 American individuals. For individuals that were sampled repeatedly we analysed only the sample with the highest number of reads	10.1038/nature11234	PRJNA48479
QinJ_2012	173	173		China	Samples from healthy, non-diabetic controls were retained from both the discovery and validation cohort.	10.1038/nature11450	PRJNA422434
SchirmerM_2016	456	456		Netherlands	Samples from individuals living in the Netherlands	10.1016/j.cell.2016.10.020	PRJNA319574
XieH_2016	169	169		United Kingdom	Total of 127 pairs (250 samples), only samples from healthy individuals were kept	10.1016/j.cels.2016.10.004	PRJEB9584
YachidaS_2019	246	246		Japan	Data set of colorectal cancer patients and healthy controls (total n=616), of which we only used healthy controls. At time of data freeze, this was the largest Japanese cohort of healthy individuals available.	10.1038/s41591-019-0458-7	PRJDB4176
ZeeviD_2015	858	858		Israel	Samples from both the original cohort and an additional validation cohort were used. Only samples with paired-end sequencing data and samples from baseline were retained	10.1016/j.cell.2015.11.001	PRJEB11532
*All metadata was obtained from CuratedMetagenomicData, which can potentially result in sample numbers being different from what is reported in the original paper. In addition, we only used a single sample of healthy controls aged over 18, which reduced the number of samples as compared to the original papers in some cases.

## Sheet: TableS5
Table S5: List of studies included in our CRC meta-analysis.
Study_Name	Total_n_samples	n_samples_CRC	n_samples_CTR	DOI	Sequence_Accession_Number
Feng	109	46	63	10.1038/ncomms7528	PRJEB7774
Gupta	60	30	30	10.1128/msystems.00438-19	PRJNA531273 + PRJNA397112
Hannigan	54	26	28	10.1128/mbio.02248-18	PRJNA389927
Liu	166	80	85	10.1038/s41564-021-01030-7	PRJNA731589
Thomas-1	53	29	24	10.1038/s41591-019-0405-7	PRJNA447983
Thomas-2	60	32	28	10.1038/s41591-019-0405-7	PRJNA447983
Vogtmann	104	52	52	10.1371/journal.pone.0155362	PRJEB12449
Wirbel	120	60	60	10.1038/s41591-019-0406-6	PRJEB27928
Xu	129	30	99	10.1186/s13578-022-00940-1	PRJNA758208
Yachida	509	258	251	10.1038/s41591-019-0458-7	PRJDB4176
Yang	200	100	100	10.1038/s41467-021-27112-y	PRJNA763023
YangJ	193	98	95	10.1080/19490976.2020.1712986	PRJNA429097
Yu	128	74	54	10.1136/gutjnl-2015-309800	PRJEB10878
Zeller	114	53	61	10.15252/msb.20145645	PRJEB6070

## Sheet: Table S6
Table S6: Overview of eukaryotic marker genes
KOG	Corresponding COG	Gene_product
KOG2784	COG0016	Phenylalanyl-tRNA synthetase alpha subunit
KOG0780	COG0541	Signal recognition particle GTPase
KOG4655	COG0522	Ribosomal protein S4 and related proteins
KOG0437	COG0495	Leucyl-tRNA synthetase
KOG2708	COG0533	Metal-dependent proteases with possible chaperone activity
KOG0746	COG0087	Ribosomal protein L3
KOG1522	COG0202	DNA-directed RNA polymerase
KOG0215	COG0085	DNA-directed RNA polymerase
KOG0875	COG0256	Ribosomal protein L18
KOG1373	COG0201	Preprotein translocase subunit SecY
KOG1624	COG0088	Ribosomal protein L4
KOG3141	COG0087	Ribosomal protein L3
KOG2783	COG0016	Phenylalanyl-tRNA synthetase alpha subunit
KOG2007	COG0215	Cysteinyl-tRNA synthetase
KOG1936	COG0124	Histidyl-tRNA synthetase
KOG2646	COG0098	Ribosomal protein S5
KOG0432	COG0525	Valyl-tRNA synthetase
KOG2815	COG0184	Ribosomal protein S15P/S13E
KOG1697	COG0103	Ribosomal protein S9
KOG0846	COG0200	Ribosomal protein L15
