# Supplementary material for: Cayman enables large-scale analysis of gut microbiome carbohydrate-active enzyme repertoires
Source: Nat Microbiol. 2026 Apr 24;11(6):1739–53. doi: 10.1038/s41564-026-02318-2 (PMC13236585; doi:10.1038/s41564-026-02318-2)
Supplement: Supplementary file 5 — CAZy genome annotation statistics. [file 41564_2026_2318_MOESM5_ESM.xlsx]

## Sheet: 2A
Genus	cazyme_class	value	data_type
Absiella	GT	6.88889	number_unique_families
Absiella	CE	2.88889	number_unique_families
Absiella	PL	0	number_unique_families
Absiella	GH	14.3333	number_unique_families
Absiella	CBM	2	number_unique_families
Acetivibrio	GT	7	number_unique_families
Acetivibrio	CE	3	number_unique_families
Acetivibrio	PL	0	number_unique_families
Acetivibrio	GH	24	number_unique_families
Acetivibrio	CBM	4	number_unique_families
Acetobacter	GT	11.8214	number_unique_families
Acetobacter	CE	1.96429	number_unique_families
Acetobacter	PL	1	number_unique_families
Acetobacter	GH	10.7857	number_unique_families
Acetobacter	CBM	2	number_unique_families
Acetomicrobium	GT	12	number_unique_families
Acetomicrobium	CE	1	number_unique_families
Acetomicrobium	PL	0	number_unique_families
Acetomicrobium	GH	8	number_unique_families
Acetomicrobium	CBM	2	number_unique_families
Acholeplasma	GT	4	number_unique_families
Acholeplasma	CE	1	number_unique_families
Acholeplasma	PL	0	number_unique_families
Acholeplasma	GH	3	number_unique_families
Acholeplasma	CBM	1.09091	number_unique_families
Achromobacter	GT	12	number_unique_families
Achromobacter	CE	4	number_unique_families
Achromobacter	PL	2	number_unique_families
Achromobacter	GH	17	number_unique_families
Achromobacter	CBM	2	number_unique_families
Acidaminococcaceae gen. incertae sedis	GT	9.1	number_unique_families
Acidaminococcaceae gen. incertae sedis	CE	2.5	number_unique_families
Acidaminococcaceae gen. incertae sedis	PL	0	number_unique_families
Acidaminococcaceae gen. incertae sedis	GH	4.85	number_unique_families
Acidaminococcaceae gen. incertae sedis	CBM	1.33333	number_unique_families
Acidaminococcus	GT	10.6612	number_unique_families
Acidaminococcus	CE	3.39188	number_unique_families
Acidaminococcus	PL	9	number_unique_families
Acidaminococcus	GH	6.73273	number_unique_families
Acidaminococcus	CBM	2.01406	number_unique_families
Acidiphilium	GT	5.94565	number_unique_families
Acidiphilium	CE	3.16071	number_unique_families
Acidiphilium	PL	1.16667	number_unique_families
Acidiphilium	GH	21.655	number_unique_families
Acidiphilium	CBM	3.23493	number_unique_families
Acidovorax	GT	9	number_unique_families
Acidovorax	CE	3	number_unique_families
Acidovorax	PL	0	number_unique_families
Acidovorax	GH	6	number_unique_families
Acidovorax	CBM	2	number_unique_families
Acinetobacter	GT	8.66131	number_unique_families
Acinetobacter	CE	2.88691	number_unique_families
Acinetobacter	PL	1	number_unique_families
Acinetobacter	GH	6.04464	number_unique_families
Acinetobacter	CBM	1.21786	number_unique_families
Actinobacteria gen. [Trueperella/Streptomyces]	GT	7	number_unique_families
Actinobacteria gen. [Trueperella/Streptomyces]	CE	2	number_unique_families
Actinobacteria gen. [Trueperella/Streptomyces]	PL	0	number_unique_families
Actinobacteria gen. [Trueperella/Streptomyces]	GH	24.6667	number_unique_families
Actinobacteria gen. [Trueperella/Streptomyces]	CBM	4.33333	number_unique_families
Actinobacteria gen. [Xylanimonas/Schaalia/Sanguibacter]	GT	8	number_unique_families
Actinobacteria gen. [Xylanimonas/Schaalia/Sanguibacter]	CE	3	number_unique_families
Actinobacteria gen. [Xylanimonas/Schaalia/Sanguibacter]	PL	0	number_unique_families
Actinobacteria gen. [Xylanimonas/Schaalia/Sanguibacter]	GH	19	number_unique_families
Actinobacteria gen. [Xylanimonas/Schaalia/Sanguibacter]	CBM	5	number_unique_families
Actinobaculum	GT	8	number_unique_families
Actinobaculum	CE	4	number_unique_families
Actinobaculum	PL	0	number_unique_families
Actinobaculum	GH	16	number_unique_families
Actinobaculum	CBM	3	number_unique_families
Actinomyces	GT	6.7338	number_unique_families
Actinomyces	CE	2.72884	number_unique_families
Actinomyces	PL	0	number_unique_families
Actinomyces	GH	23.0539	number_unique_families
Actinomyces	CBM	3.76025	number_unique_families
Actinomycetaceae gen. [Actinomyces/Arcanobacterium]	GT	5.8	number_unique_families
Actinomycetaceae gen. [Actinomyces/Arcanobacterium]	CE	2	number_unique_families
Actinomycetaceae gen. [Actinomyces/Arcanobacterium]	PL	0	number_unique_families
Actinomycetaceae gen. [Actinomyces/Arcanobacterium]	GH	22.8	number_unique_families
Actinomycetaceae gen. [Actinomyces/Arcanobacterium]	CBM	3	number_unique_families
Actinomycetaceae gen. [Actinomyces/Schaalia]	GT	5	number_unique_families
Actinomycetaceae gen. [Actinomyces/Schaalia]	CE	4.86364	number_unique_families
Actinomycetaceae gen. [Actinomyces/Schaalia]	PL	0	number_unique_families
Actinomycetaceae gen. [Actinomyces/Schaalia]	GH	29.6364	number_unique_families
Actinomycetaceae gen. [Actinomyces/Schaalia]	CBM	4.45455	number_unique_families
Actinomycetaceae gen. incertae sedis	GT	6	number_unique_families
Actinomycetaceae gen. incertae sedis	CE	1	number_unique_families
Actinomycetaceae gen. incertae sedis	PL	0	number_unique_families
Actinomycetaceae gen. incertae sedis	GH	21.5	number_unique_families
Actinomycetaceae gen. incertae sedis	CBM	4	number_unique_families
Adlercreutzia	GT	3.38775	number_unique_families
Adlercreutzia	CE	1.9375	number_unique_families
Adlercreutzia	PL	0	number_unique_families
Adlercreutzia	GH	5.85714	number_unique_families
Adlercreutzia	CBM	1.375	number_unique_families
Aeromicrobium	GT	8	number_unique_families
Aeromicrobium	CE	4	number_unique_families
Aeromicrobium	PL	0	number_unique_families
Aeromicrobium	GH	20	number_unique_families
Aeromicrobium	CBM	4	number_unique_families
Aeromonas	GT	13.2233	number_unique_families
Aeromonas	CE	3.95	number_unique_families
Aeromonas	PL	1	number_unique_families
Aeromonas	GH	25.2233	number_unique_families
Aeromonas	CBM	6.19333	number_unique_families
Afipia	GT	9.7	number_unique_families
Afipia	CE	2.9	number_unique_families
Afipia	PL	1	number_unique_families
Afipia	GH	10	number_unique_families
Afipia	CBM	1	number_unique_families
Aggregatibacter	GT	11.75	number_unique_families
Aggregatibacter	CE	1.75	number_unique_families
Aggregatibacter	PL	0	number_unique_families
Aggregatibacter	GH	9.25	number_unique_families
Aggregatibacter	CBM	2	number_unique_families
Akkermansia	GT	15.2769	number_unique_families
Akkermansia	CE	3.20871	number_unique_families
Akkermansia	PL	1.4	number_unique_families
Akkermansia	GH	28.4192	number_unique_families
Akkermansia	CBM	4.12064	number_unique_families
Alistipes	GT	10.15	number_unique_families
Alistipes	CE	4.49605	number_unique_families
Alistipes	PL	3.94575	number_unique_families
Alistipes	GH	28.4836	number_unique_families
Alistipes	CBM	3.94238	number_unique_families
Allisonella	GT	10.1333	number_unique_families
Allisonella	CE	3.33333	number_unique_families
Allisonella	PL	0	number_unique_families
Allisonella	GH	1.53333	number_unique_families
Allisonella	CBM	1	number_unique_families
Alloscardovia	GT	7	number_unique_families
Alloscardovia	CE	2	number_unique_families
Alloscardovia	PL	0	number_unique_families
Alloscardovia	GH	20.5	number_unique_families
Alloscardovia	CBM	5	number_unique_families
Alphaproteobacteria gen. incertae sedis	GT	9.33333	number_unique_families
Alphaproteobacteria gen. incertae sedis	CE	1.25	number_unique_families
Alphaproteobacteria gen. incertae sedis	PL	1	number_unique_families
Alphaproteobacteria gen. incertae sedis	GH	8	number_unique_families
Alphaproteobacteria gen. incertae sedis	CBM	1.58333	number_unique_families
Anaerobiospirillum	GT	13	number_unique_families
Anaerobiospirillum	CE	3	number_unique_families
Anaerobiospirillum	PL	0	number_unique_families
Anaerobiospirillum	GH	13	number_unique_families
Anaerobiospirillum	CBM	2	number_unique_families
Anaerococcus	GT	6.40476	number_unique_families
Anaerococcus	CE	1.92381	number_unique_families
Anaerococcus	PL	0	number_unique_families
Anaerococcus	GH	13.8	number_unique_families
Anaerococcus	CBM	1.37381	number_unique_families
Anaerocolumna	GT	8	number_unique_families
Anaerocolumna	CE	6	number_unique_families
Anaerocolumna	PL	1	number_unique_families
Anaerocolumna	GH	36.3333	number_unique_families
Anaerocolumna	CBM	9.33333	number_unique_families
Anaerofustis	GT	4	number_unique_families
Anaerofustis	CE	2	number_unique_families
Anaerofustis	PL	0	number_unique_families
Anaerofustis	GH	2.5	number_unique_families
Anaerofustis	CBM	1	number_unique_families
Anaeroglobus	GT	9.75	number_unique_families
Anaeroglobus	CE	3	number_unique_families
Anaeroglobus	PL	0	number_unique_families
Anaeroglobus	GH	3	number_unique_families
Anaeroglobus	CBM	1	number_unique_families
Anaeromassilibacillus	GT	7.56349	number_unique_families
Anaeromassilibacillus	CE	3.36111	number_unique_families
Anaeromassilibacillus	PL	1	number_unique_families
Anaeromassilibacillus	GH	25.6429	number_unique_families
Anaeromassilibacillus	CBM	5.66667	number_unique_families
Anaerosalibacter	GT	7	number_unique_families
Anaerosalibacter	CE	3	number_unique_families
Anaerosalibacter	PL	0	number_unique_families
Anaerosalibacter	GH	10	number_unique_families
Anaerosalibacter	CBM	2	number_unique_families
Anaerosporobacter	GT	6	number_unique_families
Anaerosporobacter	CE	6	number_unique_families
Anaerosporobacter	PL	1	number_unique_families
Anaerosporobacter	GH	71	number_unique_families
Anaerosporobacter	CBM	15	number_unique_families
Anaerostipes	GT	6.4284	number_unique_families
Anaerostipes	CE	2.82634	number_unique_families
Anaerostipes	PL	2.25	number_unique_families
Anaerostipes	GH	13.2874	number_unique_families
Anaerostipes	CBM	3.16166	number_unique_families
Anaerotignum	GT	7.60938	number_unique_families
Anaerotignum	CE	2.01562	number_unique_families
Anaerotignum	PL	0	number_unique_families
Anaerotignum	GH	7.14062	number_unique_families
Anaerotignum	CBM	3.51562	number_unique_families
Anaerotruncus	GT	7.29261	number_unique_families
Anaerotruncus	CE	2.37495	number_unique_families
Anaerotruncus	PL	1	number_unique_families
Anaerotruncus	GH	13.9866	number_unique_families
Anaerotruncus	CBM	2.95158	number_unique_families
Aneurinibacillus	GT	7	number_unique_families
Aneurinibacillus	CE	4	number_unique_families
Aneurinibacillus	PL	1	number_unique_families
Aneurinibacillus	GH	6	number_unique_families
Aneurinibacillus	CBM	2	number_unique_families
Arabia	GT	6	number_unique_families
Arabia	CE	2	number_unique_families
Arabia	PL	0	number_unique_families
Arabia	GH	5	number_unique_families
Arabia	CBM	1	number_unique_families
Arcobacter	GT	7	number_unique_families
Arcobacter	CE	2.5	number_unique_families
Arcobacter	PL	0	number_unique_families
Arcobacter	GH	6	number_unique_families
Arcobacter	CBM	1	number_unique_families
Atopobiaceae gen. incertae sedis	GT	7.03333	number_unique_families
Atopobiaceae gen. incertae sedis	CE	4.35	number_unique_families
Atopobiaceae gen. incertae sedis	PL	3	number_unique_families
Atopobiaceae gen. incertae sedis	GH	12.1833	number_unique_families
Atopobiaceae gen. incertae sedis	CBM	1.96667	number_unique_families
Atopobium	GT	6.975	number_unique_families
Atopobium	CE	2.575	number_unique_families
Atopobium	PL	0	number_unique_families
Atopobium	GH	9.1	number_unique_families
Atopobium	CBM	2.95	number_unique_families
Azospirillum	GT	10.2595	number_unique_families
Azospirillum	CE	2.07144	number_unique_families
Azospirillum	PL	1	number_unique_families
Azospirillum	GH	10.517	number_unique_families
Azospirillum	CBM	1.98692	number_unique_families
Bacillales gen. incertae sedis	GT	7	number_unique_families
Bacillales gen. incertae sedis	CE	3	number_unique_families
Bacillales gen. incertae sedis	PL	0	number_unique_families
Bacillales gen. incertae sedis	GH	13	number_unique_families
Bacillales gen. incertae sedis	CBM	2	number_unique_families
Bacillus	GT	7.76228	number_unique_families
Bacillus	CE	4.87281	number_unique_families
Bacillus	PL	5.9	number_unique_families
Bacillus	GH	20.4807	number_unique_families
Bacillus	CBM	4.46491	number_unique_families
Bacteria gen. [Rhodospirillum/Lactobacillus/Azospirillum]	GT	10.0886	number_unique_families
Bacteria gen. [Rhodospirillum/Lactobacillus/Azospirillum]	CE	2.88608	number_unique_families
Bacteria gen. [Rhodospirillum/Lactobacillus/Azospirillum]	PL	0	number_unique_families
Bacteria gen. [Rhodospirillum/Lactobacillus/Azospirillum]	GH	10.7215	number_unique_families
Bacteria gen. [Rhodospirillum/Lactobacillus/Azospirillum]	CBM	1.91139	number_unique_families
Bacteria gen. incertae sedis	GT	8.62068	number_unique_families
Bacteria gen. incertae sedis	CE	3.8582	number_unique_families
Bacteria gen. incertae sedis	PL	3.55812	number_unique_families
Bacteria gen. incertae sedis	GH	23.8655	number_unique_families
Bacteria gen. incertae sedis	CBM	3.16493	number_unique_families
Bacteroidaceae gen. incertae sedis	GT	13.7429	number_unique_families
Bacteroidaceae gen. incertae sedis	CE	6.44286	number_unique_families
Bacteroidaceae gen. incertae sedis	PL	15.125	number_unique_families
Bacteroidaceae gen. incertae sedis	GH	60.8571	number_unique_families
Bacteroidaceae gen. incertae sedis	CBM	6.65714	number_unique_families
Bacteroidales gen. [Coprobacter/Gabonia]	GT	15.25	number_unique_families
Bacteroidales gen. [Coprobacter/Gabonia]	CE	7.5	number_unique_families
Bacteroidales gen. [Coprobacter/Gabonia]	PL	8.25	number_unique_families
Bacteroidales gen. [Coprobacter/Gabonia]	GH	58.5	number_unique_families
Bacteroidales gen. [Coprobacter/Gabonia]	CBM	9.5	number_unique_families
Bacteroidales gen. incertae sedis	GT	11.6909	number_unique_families
Bacteroidales gen. incertae sedis	CE	4.53728	number_unique_families
Bacteroidales gen. incertae sedis	PL	4.05427	number_unique_families
Bacteroidales gen. incertae sedis	GH	34.1512	number_unique_families
Bacteroidales gen. incertae sedis	CBM	5.08552	number_unique_families
Bacteroides	GT	13.0263	number_unique_families
Bacteroides	CE	6.50457	number_unique_families
Bacteroides	PL	9.54679	number_unique_families
Bacteroides	GH	58.5303	number_unique_families
Bacteroides	CBM	7.43024	number_unique_families
Bariatricus	GT	7	number_unique_families
Bariatricus	CE	2	number_unique_families
Bariatricus	PL	0	number_unique_families
Bariatricus	GH	18	number_unique_families
Bariatricus	CBM	3.33333	number_unique_families
Barnesiella	GT	14.5065	number_unique_families
Barnesiella	CE	3.91829	number_unique_families
Barnesiella	PL	1.41667	number_unique_families
Barnesiella	GH	42.7905	number_unique_families
Barnesiella	CBM	5.78641	number_unique_families
Beduini	GT	8	number_unique_families
Beduini	CE	5	number_unique_families
Beduini	PL	0	number_unique_families
Beduini	GH	20	number_unique_families
Beduini	CBM	3	number_unique_families
Betaproteobacteria gen. incertae sedis	GT	11	number_unique_families
Betaproteobacteria gen. incertae sedis	CE	1	number_unique_families
Betaproteobacteria gen. incertae sedis	PL	0	number_unique_families
Betaproteobacteria gen. incertae sedis	GH	5.66667	number_unique_families
Betaproteobacteria gen. incertae sedis	CBM	2	number_unique_families
Bifidobacterium	GT	6.4667	number_unique_families
Bifidobacterium	CE	2.56011	number_unique_families
Bifidobacterium	PL	1	number_unique_families
Bifidobacterium	GH	30.6476	number_unique_families
Bifidobacterium	CBM	4.33632	number_unique_families
Bilophila	GT	11.241	number_unique_families
Bilophila	CE	2.96763	number_unique_families
Bilophila	PL	2	number_unique_families
Bilophila	GH	7.21583	number_unique_families
Bilophila	CBM	1.48352	number_unique_families
Bittarella	GT	6	number_unique_families
Bittarella	CE	2	number_unique_families
Bittarella	PL	0	number_unique_families
Bittarella	GH	10	number_unique_families
Bittarella	CBM	3	number_unique_families
Blastococcus	GT	13	number_unique_families
Blastococcus	CE	4	number_unique_families
Blastococcus	PL	0	number_unique_families
Blastococcus	GH	17	number_unique_families
Blastococcus	CBM	3	number_unique_families
Blautia	GT	6.71157	number_unique_families
Blautia	CE	3.01868	number_unique_families
Blautia	PL	1.61252	number_unique_families
Blautia	GH	31.8803	number_unique_families
Blautia	CBM	4.68766	number_unique_families
Bordetella	GT	14	number_unique_families
Bordetella	CE	3	number_unique_families
Bordetella	PL	1	number_unique_families
Bordetella	GH	17	number_unique_families
Bordetella	CBM	2	number_unique_families
Brachyspira	GT	13.5769	number_unique_families
Brachyspira	CE	3.1416	number_unique_families
Brachyspira	PL	2	number_unique_families
Brachyspira	GH	10.2769	number_unique_families
Brachyspira	CBM	1.64035	number_unique_families
Bradyrhizobium	GT	16.2778	number_unique_families
Bradyrhizobium	CE	3	number_unique_families
Bradyrhizobium	PL	1	number_unique_families
Bradyrhizobium	GH	18.2222	number_unique_families
Bradyrhizobium	CBM	2	number_unique_families
Brevibacillus	GT	6	number_unique_families
Brevibacillus	CE	4	number_unique_families
Brevibacillus	PL	0	number_unique_families
Brevibacillus	GH	3	number_unique_families
Brevibacillus	CBM	1	number_unique_families
Brevibacterium	GT	6.66667	number_unique_families
Brevibacterium	CE	2.66667	number_unique_families
Brevibacterium	PL	0	number_unique_families
Brevibacterium	GH	6.66667	number_unique_families
Brevibacterium	CBM	1.66667	number_unique_families
Brevundimonas	GT	8.25892	number_unique_families
Brevundimonas	CE	2.75389	number_unique_families
Brevundimonas	PL	2.52336	number_unique_families
Brevundimonas	GH	15.3385	number_unique_families
Brevundimonas	CBM	3.13128	number_unique_families
Budviciaceae gen. incertae sedis	GT	14	number_unique_families
Budviciaceae gen. incertae sedis	CE	4	number_unique_families
Budviciaceae gen. incertae sedis	PL	0	number_unique_families
Budviciaceae gen. incertae sedis	GH	14	number_unique_families
Budviciaceae gen. incertae sedis	CBM	2	number_unique_families
Burkholderiales gen. incertae sedis	GT	8.68412	number_unique_families
Burkholderiales gen. incertae sedis	CE	1.59517	number_unique_families
Burkholderiales gen. incertae sedis	PL	1.00121	number_unique_families
Burkholderiales gen. incertae sedis	GH	5.16309	number_unique_families
Burkholderiales gen. incertae sedis	CBM	1.00112	number_unique_families
Butyricicoccus	GT	7.0225	number_unique_families
Butyricicoccus	CE	2.47993	number_unique_families
Butyricicoccus	PL	1.25	number_unique_families
Butyricicoccus	GH	10.7185	number_unique_families
Butyricicoccus	CBM	2.71707	number_unique_families
Butyricimonas	GT	11.875	number_unique_families
Butyricimonas	CE	3.3125	number_unique_families
Butyricimonas	PL	0	number_unique_families
Butyricimonas	GH	14.75	number_unique_families
Butyricimonas	CBM	3	number_unique_families
Butyrivibrio	GT	7.9859	number_unique_families
Butyrivibrio	CE	2.66944	number_unique_families
Butyrivibrio	PL	1.83333	number_unique_families
Butyrivibrio	GH	28.2231	number_unique_families
Butyrivibrio	CBM	9.25061	number_unique_families
Caecibacter	GT	10.625	number_unique_families
Caecibacter	CE	4.125	number_unique_families
Caecibacter	PL	1	number_unique_families
Caecibacter	GH	7	number_unique_families
Caecibacter	CBM	2.75	number_unique_families
Campylobacter	GT	9.06387	number_unique_families
Campylobacter	CE	2.84433	number_unique_families
Campylobacter	PL	1.63889	number_unique_families
Campylobacter	GH	3.33109	number_unique_families
Campylobacter	CBM	1.22574	number_unique_families
Candidatus Gastranaerophilales gen. incertae sedis	GT	12	number_unique_families
Candidatus Gastranaerophilales gen. incertae sedis	CE	2	number_unique_families
Candidatus Gastranaerophilales gen. incertae sedis	PL	0	number_unique_families
Candidatus Gastranaerophilales gen. incertae sedis	GH	9.5	number_unique_families
Candidatus Gastranaerophilales gen. incertae sedis	CBM	1.5	number_unique_families
Candidatus Melainabacteria gen. incertae sedis	GT	11.8	number_unique_families
Candidatus Melainabacteria gen. incertae sedis	CE	1.95	number_unique_families
Candidatus Melainabacteria gen. incertae sedis	PL	0	number_unique_families
Candidatus Melainabacteria gen. incertae sedis	GH	7.05	number_unique_families
Candidatus Melainabacteria gen. incertae sedis	CBM	1.36	number_unique_families
Candidatus Stoquefichus	GT	6.66667	number_unique_families
Candidatus Stoquefichus	CE	3	number_unique_families
Candidatus Stoquefichus	PL	1	number_unique_families
Candidatus Stoquefichus	GH	22.4167	number_unique_families
Candidatus Stoquefichus	CBM	4.41667	number_unique_families
Capnocytophaga	GT	9	number_unique_families
Capnocytophaga	CE	4	number_unique_families
Capnocytophaga	PL	0	number_unique_families
Capnocytophaga	GH	32	number_unique_families
Capnocytophaga	CBM	3	number_unique_families
Cardiobacterium	GT	7	number_unique_families
Cardiobacterium	CE	3	number_unique_families
Cardiobacterium	PL	1	number_unique_families
Cardiobacterium	GH	14	number_unique_families
Cardiobacterium	CBM	2	number_unique_families
Catabacter	GT	6	number_unique_families
Catabacter	CE	3	number_unique_families
Catabacter	PL	0	number_unique_families
Catabacter	GH	11	number_unique_families
Catabacter	CBM	1	number_unique_families
Caulobacter	GT	11	number_unique_families
Caulobacter	CE	8	number_unique_families
Caulobacter	PL	9	number_unique_families
Caulobacter	GH	47	number_unique_families
Caulobacter	CBM	3	number_unique_families
Cedecea	GT	16	number_unique_families
Cedecea	CE	5	number_unique_families
Cedecea	PL	2	number_unique_families
Cedecea	GH	30	number_unique_families
Cedecea	CBM	3	number_unique_families
Cellulomonas	GT	8.5	number_unique_families
Cellulomonas	CE	5	number_unique_families
Cellulomonas	PL	4	number_unique_families
Cellulomonas	GH	45.5	number_unique_families
Cellulomonas	CBM	10.5	number_unique_families
Cetobacterium	GT	11.7	number_unique_families
Cetobacterium	CE	4.8	number_unique_families
Cetobacterium	PL	3.6	number_unique_families
Cetobacterium	GH	13.7	number_unique_families
Cetobacterium	CBM	3.2	number_unique_families
Christensenella	GT	8.66667	number_unique_families
Christensenella	CE	1.66667	number_unique_families
Christensenella	PL	0	number_unique_families
Christensenella	GH	10.6667	number_unique_families
Christensenella	CBM	2	number_unique_families
Chryseobacterium	GT	10	number_unique_families
Chryseobacterium	CE	6	number_unique_families
Chryseobacterium	PL	1	number_unique_families
Chryseobacterium	GH	41	number_unique_families
Chryseobacterium	CBM	5	number_unique_families
Citrobacter	GT	14.9282	number_unique_families
Citrobacter	CE	4.80932	number_unique_families
Citrobacter	PL	1.875	number_unique_families
Citrobacter	GH	31.0436	number_unique_families
Citrobacter	CBM	3.57954	number_unique_families
Cloacibacillus	GT	11	number_unique_families
Cloacibacillus	CE	2.33333	number_unique_families
Cloacibacillus	PL	0	number_unique_families
Cloacibacillus	GH	7.83333	number_unique_families
Cloacibacillus	CBM	1.66667	number_unique_families
Clostridia gen. incertae sedis	GT	6.21212	number_unique_families
Clostridia gen. incertae sedis	CE	3.08333	number_unique_families
Clostridia gen. incertae sedis	PL	2.5	number_unique_families
Clostridia gen. incertae sedis	GH	18.4242	number_unique_families
Clostridia gen. incertae sedis	CBM	3	number_unique_families
Clostridiaceae gen. incertae sedis	GT	7.73958	number_unique_families
Clostridiaceae gen. incertae sedis	CE	3.32812	number_unique_families
Clostridiaceae gen. incertae sedis	PL	2.33333	number_unique_families
Clostridiaceae gen. incertae sedis	GH	22.5972	number_unique_families
Clostridiaceae gen. incertae sedis	CBM	3.43924	number_unique_families
Clostridiales Family XIII. Incertae Sedis gen. incertae sedis	GT	3.95084	number_unique_families
Clostridiales Family XIII. Incertae Sedis gen. incertae sedis	CE	1.5337	number_unique_families
Clostridiales Family XIII. Incertae Sedis gen. incertae sedis	PL	1	number_unique_families
Clostridiales Family XIII. Incertae Sedis gen. incertae sedis	GH	3.8596	number_unique_families
Clostridiales Family XIII. Incertae Sedis gen. incertae sedis	CBM	1.36275	number_unique_families
Clostridiales gen. [Clostridium/Coprococcus]	GT	6.52768	number_unique_families
Clostridiales gen. [Clostridium/Coprococcus]	CE	1.14576	number_unique_families
Clostridiales gen. [Clostridium/Coprococcus]	PL	2.5	number_unique_families
Clostridiales gen. [Clostridium/Coprococcus]	GH	19.4945	number_unique_families
Clostridiales gen. [Clostridium/Coprococcus]	CBM	5.1845	number_unique_families
Clostridiales gen. [Clostridium/Eubacterium]	GT	7.61392	number_unique_families
Clostridiales gen. [Clostridium/Eubacterium]	CE	2.19351	number_unique_families
Clostridiales gen. [Clostridium/Eubacterium]	PL	1	number_unique_families
Clostridiales gen. [Clostridium/Eubacterium]	GH	17.6113	number_unique_families
Clostridiales gen. [Clostridium/Eubacterium]	CBM	2.83247	number_unique_families
Clostridiales gen. [Clostridium/Flavonifractor]	GT	8.875	number_unique_families
Clostridiales gen. [Clostridium/Flavonifractor]	CE	1.125	number_unique_families
Clostridiales gen. [Clostridium/Flavonifractor]	PL	0	number_unique_families
Clostridiales gen. [Clostridium/Flavonifractor]	GH	8.875	number_unique_families
Clostridiales gen. [Clostridium/Flavonifractor]	CBM	2.5	number_unique_families
Clostridiales gen. [Ruminococcus/Blautia]	GT	6.37037	number_unique_families
Clostridiales gen. [Ruminococcus/Blautia]	CE	2.53704	number_unique_families
Clostridiales gen. [Ruminococcus/Blautia]	PL	0	number_unique_families
Clostridiales gen. [Ruminococcus/Blautia]	GH	24.8148	number_unique_families
Clostridiales gen. [Ruminococcus/Blautia]	CBM	4.94444	number_unique_families
Clostridiales gen. [Ruminococcus/Clostridium/Blautia]	GT	6.58491	number_unique_families
Clostridiales gen. [Ruminococcus/Clostridium/Blautia]	CE	3.90566	number_unique_families
Clostridiales gen. [Ruminococcus/Clostridium/Blautia]	PL	1	number_unique_families
Clostridiales gen. [Ruminococcus/Clostridium/Blautia]	GH	34.0377	number_unique_families
Clostridiales gen. [Ruminococcus/Clostridium/Blautia]	CBM	4	number_unique_families
Clostridiales gen. [Ruminococcus/Clostridium]	GT	7.45954	number_unique_families
Clostridiales gen. [Ruminococcus/Clostridium]	CE	2.40173	number_unique_families
Clostridiales gen. [Ruminococcus/Clostridium]	PL	2	number_unique_families
Clostridiales gen. [Ruminococcus/Clostridium]	GH	24.1705	number_unique_families
Clostridiales gen. [Ruminococcus/Clostridium]	CBM	4.22832	number_unique_families
Clostridiales gen. [Ruminococcus/Eubacterium]	GT	6.11111	number_unique_families
Clostridiales gen. [Ruminococcus/Eubacterium]	CE	2	number_unique_families
Clostridiales gen. [Ruminococcus/Eubacterium]	PL	0	number_unique_families
Clostridiales gen. [Ruminococcus/Eubacterium]	GH	10.1111	number_unique_families
Clostridiales gen. [Ruminococcus/Eubacterium]	CBM	3.11111	number_unique_families
Clostridiales gen. [Sellimonas/Drancourtella]	GT	7.13636	number_unique_families
Clostridiales gen. [Sellimonas/Drancourtella]	CE	3.78788	number_unique_families
Clostridiales gen. [Sellimonas/Drancourtella]	PL	0	number_unique_families
Clostridiales gen. [Sellimonas/Drancourtella]	GH	29.9545	number_unique_families
Clostridiales gen. [Sellimonas/Drancourtella]	CBM	3.10606	number_unique_families
Clostridiales gen. incertae sedis	GT	7.38493	number_unique_families
Clostridiales gen. incertae sedis	CE	3.11089	number_unique_families
Clostridiales gen. incertae sedis	PL	2.17772	number_unique_families
Clostridiales gen. incertae sedis	GH	20.5053	number_unique_families
Clostridiales gen. incertae sedis	CBM	3.65387	number_unique_families
Clostridioides	GT	8.81452	number_unique_families
Clostridioides	CE	3.44355	number_unique_families
Clostridioides	PL	0	number_unique_families
Clostridioides	GH	19.0968	number_unique_families
Clostridioides	CBM	2.92742	number_unique_families
Clostridium	GT	7.28075	number_unique_families
Clostridium	CE	2.86876	number_unique_families
Clostridium	PL	2.36666	number_unique_families
Clostridium	GH	18.7662	number_unique_families
Clostridium	CBM	4.19569	number_unique_families
Cohnella	GT	9	number_unique_families
Cohnella	CE	7	number_unique_families
Cohnella	PL	4	number_unique_families
Cohnella	GH	56	number_unique_families
Cohnella	CBM	18	number_unique_families
Colibacter	GT	9.66667	number_unique_families
Colibacter	CE	3	number_unique_families
Colibacter	PL	0	number_unique_families
Colibacter	GH	3.11111	number_unique_families
Colibacter	CBM	1	number_unique_families
Collinsella	GT	7.32636	number_unique_families
Collinsella	CE	3.3596	number_unique_families
Collinsella	PL	1.29231	number_unique_families
Collinsella	GH	12.7631	number_unique_families
Collinsella	CBM	2.30223	number_unique_families
Comamonadaceae gen. incertae sedis	GT	7	number_unique_families
Comamonadaceae gen. incertae sedis	CE	3	number_unique_families
Comamonadaceae gen. incertae sedis	PL	1	number_unique_families
Comamonadaceae gen. incertae sedis	GH	5	number_unique_families
Comamonadaceae gen. incertae sedis	CBM	1	number_unique_families
Comamonas	GT	8.07143	number_unique_families
Comamonas	CE	2.92857	number_unique_families
Comamonas	PL	1	number_unique_families
Comamonas	GH	5.78571	number_unique_families
Comamonas	CBM	1	number_unique_families
Coprobacillus	GT	5.61218	number_unique_families
Coprobacillus	CE	2.12556	number_unique_families
Coprobacillus	PL	1.05882	number_unique_families
Coprobacillus	GH	17.6561	number_unique_families
Coprobacillus	CBM	3.17533	number_unique_families
Coprobacter	GT	14.479	number_unique_families
Coprobacter	CE	6.17647	number_unique_families
Coprobacter	PL	7.31356	number_unique_families
Coprobacter	GH	43.1429	number_unique_families
Coprobacter	CBM	9.34454	number_unique_families
Coprococcus	GT	6.64545	number_unique_families
Coprococcus	CE	3.24335	number_unique_families
Coprococcus	PL	1.94667	number_unique_families
Coprococcus	GH	23.3937	number_unique_families
Coprococcus	CBM	6.1474	number_unique_families
Coraliomargarita	GT	11.1709	number_unique_families
Coraliomargarita	CE	4.5641	number_unique_families
Coraliomargarita	PL	2	number_unique_families
Coraliomargarita	GH	31.0513	number_unique_families
Coraliomargarita	CBM	4.22222	number_unique_families
Corallococcus	GT	6	number_unique_families
Corallococcus	CE	4	number_unique_families
Corallococcus	PL	0	number_unique_families
Corallococcus	GH	12.2	number_unique_families
Corallococcus	CBM	3.6	number_unique_families
Coriobacteriaceae gen. incertae sedis	GT	6.69444	number_unique_families
Coriobacteriaceae gen. incertae sedis	CE	2.33333	number_unique_families
Coriobacteriaceae gen. incertae sedis	PL	0	number_unique_families
Coriobacteriaceae gen. incertae sedis	GH	5.55556	number_unique_families
Coriobacteriaceae gen. incertae sedis	CBM	1.5	number_unique_families
Coriobacteriales gen. incertae sedis	GT	4.625	number_unique_families
Coriobacteriales gen. incertae sedis	CE	1.14583	number_unique_families
Coriobacteriales gen. incertae sedis	PL	0	number_unique_families
Coriobacteriales gen. incertae sedis	GH	3.3125	number_unique_families
Coriobacteriales gen. incertae sedis	CBM	0	number_unique_families
Coriobacteriia gen. incertae sedis	GT	6	number_unique_families
Coriobacteriia gen. incertae sedis	CE	2	number_unique_families
Coriobacteriia gen. incertae sedis	PL	0	number_unique_families
Coriobacteriia gen. incertae sedis	GH	3	number_unique_families
Coriobacteriia gen. incertae sedis	CBM	1	number_unique_families
Corynebacterium	GT	12.1488	number_unique_families
Corynebacterium	CE	4	number_unique_families
Corynebacterium	PL	0	number_unique_families
Corynebacterium	GH	10.9583	number_unique_families
Corynebacterium	CBM	1.09722	number_unique_families
Criibacterium	GT	8	number_unique_families
Criibacterium	CE	1	number_unique_families
Criibacterium	PL	0	number_unique_families
Criibacterium	GH	10	number_unique_families
Criibacterium	CBM	2	number_unique_families
Cronobacter	GT	15.125	number_unique_families
Cronobacter	CE	5	number_unique_families
Cronobacter	PL	2	number_unique_families
Cronobacter	GH	39	number_unique_families
Cronobacter	CBM	4.5	number_unique_families
Cryptobacterium	GT	5.7037	number_unique_families
Cryptobacterium	CE	1.30769	number_unique_families
Cryptobacterium	PL	0	number_unique_families
Cryptobacterium	GH	1.14815	number_unique_families
Cryptobacterium	CBM	1	number_unique_families
Culturomica	GT	11	number_unique_families
Culturomica	CE	3.04348	number_unique_families
Culturomica	PL	1	number_unique_families
Culturomica	GH	31.8261	number_unique_families
Culturomica	CBM	3	number_unique_families
Cupriavidus	GT	12.4286	number_unique_families
Cupriavidus	CE	4.28571	number_unique_families
Cupriavidus	PL	0	number_unique_families
Cupriavidus	GH	8.71429	number_unique_families
Cupriavidus	CBM	1	number_unique_families
Cutibacterium	GT	7.91667	number_unique_families
Cutibacterium	CE	4.55455	number_unique_families
Cutibacterium	PL	1	number_unique_families
Cutibacterium	GH	20.9061	number_unique_families
Cutibacterium	CBM	2.28485	number_unique_families
Dakarella	GT	8.75862	number_unique_families
Dakarella	CE	2.75862	number_unique_families
Dakarella	PL	0	number_unique_families
Dakarella	GH	4.68966	number_unique_families
Dakarella	CBM	1	number_unique_families
Dehalococcoidales gen. incertae sedis	GT	8.28549	number_unique_families
Dehalococcoidales gen. incertae sedis	CE	3.80202	number_unique_families
Dehalococcoidales gen. incertae sedis	PL	1.73417	number_unique_families
Dehalococcoidales gen. incertae sedis	GH	35.3995	number_unique_families
Dehalococcoidales gen. incertae sedis	CBM	5.11359	number_unique_families
Dermabacter	GT	7.57143	number_unique_families
Dermabacter	CE	3.85714	number_unique_families
Dermabacter	PL	0	number_unique_families
Dermabacter	GH	22.4286	number_unique_families
Dermabacter	CBM	2	number_unique_families
Desulfitobacterium	GT	9	number_unique_families
Desulfitobacterium	CE	4	number_unique_families
Desulfitobacterium	PL	0	number_unique_families
Desulfitobacterium	GH	8	number_unique_families
Desulfitobacterium	CBM	4	number_unique_families
Desulfovibrio	GT	9.25783	number_unique_families
Desulfovibrio	CE	1.3474	number_unique_families
Desulfovibrio	PL	3	number_unique_families
Desulfovibrio	GH	8.79713	number_unique_families
Desulfovibrio	CBM	1.43436	number_unique_families
Desulfovibrionaceae gen. incertae sedis	GT	10.2	number_unique_families
Desulfovibrionaceae gen. incertae sedis	CE	3	number_unique_families
Desulfovibrionaceae gen. incertae sedis	PL	1	number_unique_families
Desulfovibrionaceae gen. incertae sedis	GH	6.7	number_unique_families
Desulfovibrionaceae gen. incertae sedis	CBM	1.4	number_unique_families
Dialister	GT	9.73314	number_unique_families
Dialister	CE	3.18258	number_unique_families
Dialister	PL	1.5	number_unique_families
Dialister	GH	2.88916	number_unique_families
Dialister	CBM	1.13624	number_unique_families
Dielma	GT	5.83333	number_unique_families
Dielma	CE	3.08333	number_unique_families
Dielma	PL	0	number_unique_families
Dielma	GH	14.3333	number_unique_families
Dielma	CBM	3.25	number_unique_families
Dorea	GT	6.10612	number_unique_families
Dorea	CE	2.08997	number_unique_families
Dorea	PL	1.66667	number_unique_families
Dorea	GH	14.8011	number_unique_families
Dorea	CBM	3.31095	number_unique_families
Duodenibacillus	GT	9.16239	number_unique_families
Duodenibacillus	CE	1.56035	number_unique_families
Duodenibacillus	PL	1	number_unique_families
Duodenibacillus	GH	5.18803	number_unique_families
Duodenibacillus	CBM	1.00855	number_unique_families
Dysgonomonas	GT	14.9375	number_unique_families
Dysgonomonas	CE	5.5	number_unique_families
Dysgonomonas	PL	5.5	number_unique_families
Dysgonomonas	GH	68.7917	number_unique_families
Dysgonomonas	CBM	8.52083	number_unique_families
Edwardsiella	GT	12	number_unique_families
Edwardsiella	CE	3	number_unique_families
Edwardsiella	PL	2	number_unique_families
Edwardsiella	GH	21	number_unique_families
Edwardsiella	CBM	2	number_unique_families
Eggerthella	GT	4.98782	number_unique_families
Eggerthella	CE	1.17004	number_unique_families
Eggerthella	PL	1	number_unique_families
Eggerthella	GH	1.43643	number_unique_families
Eggerthella	CBM	1.07929	number_unique_families
Eggerthellaceae gen. incertae sedis	GT	4.92806	number_unique_families
Eggerthellaceae gen. incertae sedis	CE	1.61918	number_unique_families
Eggerthellaceae gen. incertae sedis	PL	1	number_unique_families
Eggerthellaceae gen. incertae sedis	GH	2.9768	number_unique_families
Eggerthellaceae gen. incertae sedis	CBM	1.18182	number_unique_families
Eggerthellales gen. incertae sedis	GT	4.85	number_unique_families
Eggerthellales gen. incertae sedis	CE	1	number_unique_families
Eggerthellales gen. incertae sedis	PL	0	number_unique_families
Eggerthellales gen. incertae sedis	GH	3.4	number_unique_families
Eggerthellales gen. incertae sedis	CBM	0	number_unique_families
Eisenbergiella	GT	11.4528	number_unique_families
Eisenbergiella	CE	5.79245	number_unique_families
Eisenbergiella	PL	5.05769	number_unique_families
Eisenbergiella	GH	76.9434	number_unique_families
Eisenbergiella	CBM	6.62264	number_unique_families
Elusimicrobia gen. incertae sedis	GT	9.7551	number_unique_families
Elusimicrobia gen. incertae sedis	CE	2.60317	number_unique_families
Elusimicrobia gen. incertae sedis	PL	1	number_unique_families
Elusimicrobia gen. incertae sedis	GH	4.13379	number_unique_families
Elusimicrobia gen. incertae sedis	CBM	1.64626	number_unique_families
Elusimicrobium	GT	9.84444	number_unique_families
Elusimicrobium	CE	2.97222	number_unique_families
Elusimicrobium	PL	1	number_unique_families
Elusimicrobium	GH	4.72222	number_unique_families
Elusimicrobium	CBM	1.4	number_unique_families
Emergencia	GT	3.4	number_unique_families
Emergencia	CE	3	number_unique_families
Emergencia	PL	0	number_unique_families
Emergencia	GH	3.2	number_unique_families
Emergencia	CBM	1	number_unique_families
Enorma	GT	7.35	number_unique_families
Enorma	CE	3	number_unique_families
Enorma	PL	1	number_unique_families
Enorma	GH	15.2	number_unique_families
Enorma	CBM	2.95	number_unique_families
Enterobacter	GT	14.965	number_unique_families
Enterobacter	CE	5.16	number_unique_families
Enterobacter	PL	2.5	number_unique_families
Enterobacter	GH	39.1022	number_unique_families
Enterobacter	CBM	5.32333	number_unique_families
Enterobacterales gen. incertae sedis	GT	16	number_unique_families
Enterobacterales gen. incertae sedis	CE	5	number_unique_families
Enterobacterales gen. incertae sedis	PL	5	number_unique_families
Enterobacterales gen. incertae sedis	GH	43	number_unique_families
Enterobacterales gen. incertae sedis	CBM	5	number_unique_families
Enterobacteriaceae gen. [Atlantibacter/Klebsiella]	GT	16	number_unique_families
Enterobacteriaceae gen. [Atlantibacter/Klebsiella]	CE	5	number_unique_families
Enterobacteriaceae gen. [Atlantibacter/Klebsiella]	PL	0	number_unique_families
Enterobacteriaceae gen. [Atlantibacter/Klebsiella]	GH	27	number_unique_families
Enterobacteriaceae gen. [Atlantibacter/Klebsiella]	CBM	3	number_unique_families
Enterobacteriaceae gen. [Kosakonia/Enterobacter]	GT	15	number_unique_families
Enterobacteriaceae gen. [Kosakonia/Enterobacter]	CE	5	number_unique_families
Enterobacteriaceae gen. [Kosakonia/Enterobacter]	PL	5	number_unique_families
Enterobacteriaceae gen. [Kosakonia/Enterobacter]	GH	31	number_unique_families
Enterobacteriaceae gen. [Kosakonia/Enterobacter]	CBM	4	number_unique_families
Enterobacteriaceae gen. incertae sedis	GT	16.5	number_unique_families
Enterobacteriaceae gen. incertae sedis	CE	5	number_unique_families
Enterobacteriaceae gen. incertae sedis	PL	3	number_unique_families
Enterobacteriaceae gen. incertae sedis	GH	42	number_unique_families
Enterobacteriaceae gen. incertae sedis	CBM	5	number_unique_families
Enterococcus	GT	6.95341	number_unique_families
Enterococcus	CE	3.78801	number_unique_families
Enterococcus	PL	1.67498	number_unique_families
Enterococcus	GH	26.3216	number_unique_families
Enterococcus	CBM	3.89954	number_unique_families
Erysipelatoclostridium	GT	6.97188	number_unique_families
Erysipelatoclostridium	CE	3.26525	number_unique_families
Erysipelatoclostridium	PL	1.00877	number_unique_families
Erysipelatoclostridium	GH	23.7948	number_unique_families
Erysipelatoclostridium	CBM	5.73116	number_unique_families
Erysipelotrichaceae gen. incertae sedis	GT	8.13469	number_unique_families
Erysipelotrichaceae gen. incertae sedis	CE	3.14082	number_unique_families
Erysipelotrichaceae gen. incertae sedis	PL	1.92857	number_unique_families
Erysipelotrichaceae gen. incertae sedis	GH	16.6578	number_unique_families
Erysipelotrichaceae gen. incertae sedis	CBM	2.98367	number_unique_families
Erysipelotrichales gen. incertae sedis	GT	7	number_unique_families
Erysipelotrichales gen. incertae sedis	CE	4	number_unique_families
Erysipelotrichales gen. incertae sedis	PL	0	number_unique_families
Erysipelotrichales gen. incertae sedis	GH	21	number_unique_families
Erysipelotrichales gen. incertae sedis	CBM	2	number_unique_families
Escherichia	GT	15.0319	number_unique_families
Escherichia	CE	5.70598	number_unique_families
Escherichia	PL	2.76423	number_unique_families
Escherichia	GH	27.1945	number_unique_families
Escherichia	CBM	3.55466	number_unique_families
Eubacteriaceae gen. incertae sedis	GT	6	number_unique_families
Eubacteriaceae gen. incertae sedis	CE	2.5	number_unique_families
Eubacteriaceae gen. incertae sedis	PL	1	number_unique_families
Eubacteriaceae gen. incertae sedis	GH	10	number_unique_families
Eubacteriaceae gen. incertae sedis	CBM	4	number_unique_families
Eubacterium	GT	7.09553	number_unique_families
Eubacterium	CE	2.98283	number_unique_families
Eubacterium	PL	2.10325	number_unique_families
Eubacterium	GH	17.0619	number_unique_families
Eubacterium	CBM	4.40719	number_unique_families
Euryarchaeota gen. incertae sedis	GT	3.02778	number_unique_families
Euryarchaeota gen. incertae sedis	CE	1	number_unique_families
Euryarchaeota gen. incertae sedis	PL	0	number_unique_families
Euryarchaeota gen. incertae sedis	GH	0	number_unique_families
Euryarchaeota gen. incertae sedis	CBM	0	number_unique_families
Exiguobacterium	GT	6.66667	number_unique_families
Exiguobacterium	CE	3.83333	number_unique_families
Exiguobacterium	PL	1	number_unique_families
Exiguobacterium	GH	17.3333	number_unique_families
Exiguobacterium	CBM	4	number_unique_families
Faecalibacterium	GT	7.34792	number_unique_families
Faecalibacterium	CE	4.17626	number_unique_families
Faecalibacterium	PL	1.261	number_unique_families
Faecalibacterium	GH	20.4574	number_unique_families
Faecalibacterium	CBM	3.46748	number_unique_families
Faecalicatena	GT	7	number_unique_families
Faecalicatena	CE	3.57143	number_unique_families
Faecalicatena	PL	1	number_unique_families
Faecalicatena	GH	40.6429	number_unique_families
Faecalicatena	CBM	5.07143	number_unique_families
Faecalicoccus	GT	7.36364	number_unique_families
Faecalicoccus	CE	2.90909	number_unique_families
Faecalicoccus	PL	0	number_unique_families
Faecalicoccus	GH	11.8182	number_unique_families
Faecalicoccus	CBM	2.36364	number_unique_families
Faecalitalea	GT	6.34483	number_unique_families
Faecalitalea	CE	3.06897	number_unique_families
Faecalitalea	PL	1	number_unique_families
Faecalitalea	GH	10.6207	number_unique_families
Faecalitalea	CBM	1.62069	number_unique_families
Fenollaria	GT	5.92105	number_unique_families
Fenollaria	CE	1.84868	number_unique_families
Fenollaria	PL	0	number_unique_families
Fenollaria	GH	4.79605	number_unique_families
Fenollaria	CBM	1.25	number_unique_families
Fibrobacter	GT	8	number_unique_families
Fibrobacter	CE	6	number_unique_families
Fibrobacter	PL	3	number_unique_families
Fibrobacter	GH	32	number_unique_families
Fibrobacter	CBM	9	number_unique_families
Finegoldia	GT	6.1	number_unique_families
Finegoldia	CE	1.21667	number_unique_families
Finegoldia	PL	0	number_unique_families
Finegoldia	GH	8.61667	number_unique_families
Finegoldia	CBM	1.93333	number_unique_families
Firmicutes gen. [Carnobacterium/Phascolarctobacterium]	GT	10.2393	number_unique_families
Firmicutes gen. [Carnobacterium/Phascolarctobacterium]	CE	2.97914	number_unique_families
Firmicutes gen. [Carnobacterium/Phascolarctobacterium]	PL	1	number_unique_families
Firmicutes gen. [Carnobacterium/Phascolarctobacterium]	GH	3.65532	number_unique_families
Firmicutes gen. [Carnobacterium/Phascolarctobacterium]	CBM	1.02251	number_unique_families
Firmicutes gen. [Catenibacterium/Roseburia]	GT	9.33333	number_unique_families
Firmicutes gen. [Catenibacterium/Roseburia]	CE	4.44444	number_unique_families
Firmicutes gen. [Catenibacterium/Roseburia]	PL	1	number_unique_families
Firmicutes gen. [Catenibacterium/Roseburia]	GH	27.1944	number_unique_families
Firmicutes gen. [Catenibacterium/Roseburia]	CBM	4.52778	number_unique_families
Firmicutes gen. [Clostridium/Eubacterium]	GT	7.13889	number_unique_families
Firmicutes gen. [Clostridium/Eubacterium]	CE	3	number_unique_families
Firmicutes gen. [Clostridium/Eubacterium]	PL	0	number_unique_families
Firmicutes gen. [Clostridium/Eubacterium]	GH	13.7222	number_unique_families
Firmicutes gen. [Clostridium/Eubacterium]	CBM	5.25	number_unique_families
Firmicutes gen. [Coprobacillus/Clostridium]	GT	7.3	number_unique_families
Firmicutes gen. [Coprobacillus/Clostridium]	CE	3.1	number_unique_families
Firmicutes gen. [Coprobacillus/Clostridium]	PL	0	number_unique_families
Firmicutes gen. [Coprobacillus/Clostridium]	GH	16.3	number_unique_families
Firmicutes gen. [Coprobacillus/Clostridium]	CBM	3.2	number_unique_families
Firmicutes gen. [Erysipelatoclostridium/Clostridioides]	GT	7.81395	number_unique_families
Firmicutes gen. [Erysipelatoclostridium/Clostridioides]	CE	4.31395	number_unique_families
Firmicutes gen. [Erysipelatoclostridium/Clostridioides]	PL	0	number_unique_families
Firmicutes gen. [Erysipelatoclostridium/Clostridioides]	GH	13.6395	number_unique_families
Firmicutes gen. [Erysipelatoclostridium/Clostridioides]	CBM	2.95349	number_unique_families
Firmicutes gen. [Lactobacillus/Lachnospira]	GT	8.1396	number_unique_families
Firmicutes gen. [Lactobacillus/Lachnospira]	CE	4.97852	number_unique_families
Firmicutes gen. [Lactobacillus/Lachnospira]	PL	1.95799	number_unique_families
Firmicutes gen. [Lactobacillus/Lachnospira]	GH	14.8349	number_unique_families
Firmicutes gen. [Lactobacillus/Lachnospira]	CBM	2.99731	number_unique_families
Firmicutes gen. [Ruminococcus/Megasphaera]	GT	6.65151	number_unique_families
Firmicutes gen. [Ruminococcus/Megasphaera]	CE	3.81818	number_unique_families
Firmicutes gen. [Ruminococcus/Megasphaera]	PL	1.53333	number_unique_families
Firmicutes gen. [Ruminococcus/Megasphaera]	GH	33.5455	number_unique_families
Firmicutes gen. [Ruminococcus/Megasphaera]	CBM	6.16667	number_unique_families
Firmicutes gen. incertae sedis	GT	5.86179	number_unique_families
Firmicutes gen. incertae sedis	CE	1.88355	number_unique_families
Firmicutes gen. incertae sedis	PL	1.66667	number_unique_families
Firmicutes gen. incertae sedis	GH	9.67235	number_unique_families
Firmicutes gen. incertae sedis	CBM	2.25923	number_unique_families
Flaviflexus	GT	7	number_unique_families
Flaviflexus	CE	3	number_unique_families
Flaviflexus	PL	0	number_unique_families
Flaviflexus	GH	13	number_unique_families
Flaviflexus	CBM	2	number_unique_families
Flavobacteriaceae gen. incertae sedis	GT	10.9	number_unique_families
Flavobacteriaceae gen. incertae sedis	CE	4.9	number_unique_families
Flavobacteriaceae gen. incertae sedis	PL	0	number_unique_families
Flavobacteriaceae gen. incertae sedis	GH	10.9	number_unique_families
Flavobacteriaceae gen. incertae sedis	CBM	3.5	number_unique_families
Flavobacteriia gen. incertae sedis	GT	10.1905	number_unique_families
Flavobacteriia gen. incertae sedis	CE	4.61905	number_unique_families
Flavobacteriia gen. incertae sedis	PL	0	number_unique_families
Flavobacteriia gen. incertae sedis	GH	9.33333	number_unique_families
Flavobacteriia gen. incertae sedis	CBM	3.42857	number_unique_families
Flavobacterium	GT	8	number_unique_families
Flavobacterium	CE	4	number_unique_families
Flavobacterium	PL	0	number_unique_families
Flavobacterium	GH	15	number_unique_families
Flavobacterium	CBM	2	number_unique_families
Flavonifractor	GT	7.43845	number_unique_families
Flavonifractor	CE	1.85796	number_unique_families
Flavonifractor	PL	0	number_unique_families
Flavonifractor	GH	9.65643	number_unique_families
Flavonifractor	CBM	2.95321	number_unique_families
Fournierella	GT	9	number_unique_families
Fournierella	CE	5	number_unique_families
Fournierella	PL	0	number_unique_families
Fournierella	GH	23.5	number_unique_families
Fournierella	CBM	4	number_unique_families
Fusicatenibacter	GT	7.2	number_unique_families
Fusicatenibacter	CE	3.2	number_unique_families
Fusicatenibacter	PL	1	number_unique_families
Fusicatenibacter	GH	38	number_unique_families
Fusicatenibacter	CBM	5.6	number_unique_families
Fusobacteria gen. incertae sedis	GT	6	number_unique_families
Fusobacteria gen. incertae sedis	CE	2	number_unique_families
Fusobacteria gen. incertae sedis	PL	0	number_unique_families
Fusobacteria gen. incertae sedis	GH	4	number_unique_families
Fusobacteria gen. incertae sedis	CBM	1	number_unique_families
Fusobacteriaceae gen. incertae sedis	GT	10.75	number_unique_families
Fusobacteriaceae gen. incertae sedis	CE	3.5	number_unique_families
Fusobacteriaceae gen. incertae sedis	PL	3	number_unique_families
Fusobacteriaceae gen. incertae sedis	GH	8.25	number_unique_families
Fusobacteriaceae gen. incertae sedis	CBM	2	number_unique_families
Fusobacterium	GT	11.5727	number_unique_families
Fusobacterium	CE	3.57461	number_unique_families
Fusobacterium	PL	1.69572	number_unique_families
Fusobacterium	GH	8.39929	number_unique_families
Fusobacterium	CBM	2.28598	number_unique_families
Gardnerella	GT	4.25	number_unique_families
Gardnerella	CE	1.5	number_unique_families
Gardnerella	PL	0	number_unique_families
Gardnerella	GH	9.5	number_unique_families
Gardnerella	CBM	3	number_unique_families
Gemella	GT	7	number_unique_families
Gemella	CE	2.83333	number_unique_families
Gemella	PL	0	number_unique_families
Gemella	GH	7.5	number_unique_families
Gemella	CBM	2	number_unique_families
Gordonibacter	GT	6	number_unique_families
Gordonibacter	CE	2	number_unique_families
Gordonibacter	PL	0	number_unique_families
Gordonibacter	GH	4	number_unique_families
Gordonibacter	CBM	2	number_unique_families
Gorillibacterium	GT	13	number_unique_families
Gorillibacterium	CE	7	number_unique_families
Gorillibacterium	PL	2	number_unique_families
Gorillibacterium	GH	50	number_unique_families
Gorillibacterium	CBM	13	number_unique_families
Gracilibacillus	GT	7	number_unique_families
Gracilibacillus	CE	6	number_unique_families
Gracilibacillus	PL	3	number_unique_families
Gracilibacillus	GH	50	number_unique_families
Gracilibacillus	CBM	12	number_unique_families
Granulicatella	GT	6	number_unique_families
Granulicatella	CE	3	number_unique_families
Granulicatella	PL	2	number_unique_families
Granulicatella	GH	16	number_unique_families
Granulicatella	CBM	2	number_unique_families
Haemophilus	GT	11.8201	number_unique_families
Haemophilus	CE	3.24775	number_unique_families
Haemophilus	PL	1	number_unique_families
Haemophilus	GH	9.88303	number_unique_families
Haemophilus	CBM	1.90495	number_unique_families
Hafnia	GT	15.0476	number_unique_families
Hafnia	CE	4	number_unique_families
Hafnia	PL	2	number_unique_families
Hafnia	GH	27.3571	number_unique_families
Hafnia	CBM	3	number_unique_families
Haloferax	GT	5	number_unique_families
Haloferax	CE	4	number_unique_families
Haloferax	PL	2	number_unique_families
Haloferax	GH	18	number_unique_families
Haloferax	CBM	2	number_unique_families
Halorubrum	GT	6	number_unique_families
Halorubrum	CE	2	number_unique_families
Halorubrum	PL	2	number_unique_families
Halorubrum	GH	22	number_unique_families
Halorubrum	CBM	1	number_unique_families
Helicobacter	GT	11.7766	number_unique_families
Helicobacter	CE	1.57143	number_unique_families
Helicobacter	PL	0	number_unique_families
Helicobacter	GH	2.21429	number_unique_families
Helicobacter	CBM	1.5	number_unique_families
Holdemanella	GT	7.67316	number_unique_families
Holdemanella	CE	2.66517	number_unique_families
Holdemanella	PL	1.02018	number_unique_families
Holdemanella	GH	12.8373	number_unique_families
Holdemanella	CBM	1.70145	number_unique_families
Holdemania	GT	6.86667	number_unique_families
Holdemania	CE	3.6	number_unique_families
Holdemania	PL	1.6	number_unique_families
Holdemania	GH	15.6222	number_unique_families
Holdemania	CBM	2.66667	number_unique_families
Hungatella	GT	7.44444	number_unique_families
Hungatella	CE	5.26111	number_unique_families
Hungatella	PL	5.91667	number_unique_families
Hungatella	GH	55.0111	number_unique_families
Hungatella	CBM	4.21111	number_unique_families
Ileibacterium	GT	4	number_unique_families
Ileibacterium	CE	1	number_unique_families
Ileibacterium	PL	0	number_unique_families
Ileibacterium	GH	2	number_unique_families
Ileibacterium	CBM	1	number_unique_families
Intestinibacter	GT	7.21622	number_unique_families
Intestinibacter	CE	2.94595	number_unique_families
Intestinibacter	PL	0	number_unique_families
Intestinibacter	GH	11.6486	number_unique_families
Intestinibacter	CBM	3.89189	number_unique_families
Intestinimonas	GT	9.45833	number_unique_families
Intestinimonas	CE	3.9375	number_unique_families
Intestinimonas	PL	0	number_unique_families
Intestinimonas	GH	10.8542	number_unique_families
Intestinimonas	CBM	2.5	number_unique_families
Isoptericola	GT	7.66667	number_unique_families
Isoptericola	CE	2.66667	number_unique_families
Isoptericola	PL	0	number_unique_families
Isoptericola	GH	18.3333	number_unique_families
Isoptericola	CBM	5	number_unique_families
Jonquetella	GT	6	number_unique_families
Jonquetella	CE	3	number_unique_families
Jonquetella	PL	0	number_unique_families
Jonquetella	GH	1	number_unique_families
Jonquetella	CBM	1	number_unique_families
Kallipyga	GT	7.5	number_unique_families
Kallipyga	CE	2.5	number_unique_families
Kallipyga	PL	0	number_unique_families
Kallipyga	GH	8.5	number_unique_families
Kallipyga	CBM	2	number_unique_families
Klebsiella	GT	14.68	number_unique_families
Klebsiella	CE	5.49891	number_unique_families
Klebsiella	PL	3.97056	number_unique_families
Klebsiella	GH	36.4602	number_unique_families
Klebsiella	CBM	5.21108	number_unique_families
Kluyvera	GT	15.375	number_unique_families
Kluyvera	CE	5.5	number_unique_families
Kluyvera	PL	4.25	number_unique_families
Kluyvera	GH	34.625	number_unique_families
Kluyvera	CBM	4.625	number_unique_families
Kocuria	GT	10	number_unique_families
Kocuria	CE	2	number_unique_families
Kocuria	PL	0	number_unique_families
Kocuria	GH	17	number_unique_families
Kocuria	CBM	2	number_unique_families
Kurthia	GT	5	number_unique_families
Kurthia	CE	4	number_unique_families
Kurthia	PL	1	number_unique_families
Kurthia	GH	5.66667	number_unique_families
Kurthia	CBM	1.33333	number_unique_families
Lachnoanaerobaculum	GT	6.83333	number_unique_families
Lachnoanaerobaculum	CE	2.33333	number_unique_families
Lachnoanaerobaculum	PL	1.5	number_unique_families
Lachnoanaerobaculum	GH	21.1667	number_unique_families
Lachnoanaerobaculum	CBM	3.66667	number_unique_families
Lachnoclostridium	GT	7.43269	number_unique_families
Lachnoclostridium	CE	4.10295	number_unique_families
Lachnoclostridium	PL	2.7651	number_unique_families
Lachnoclostridium	GH	28.0896	number_unique_families
Lachnoclostridium	CBM	4.62815	number_unique_families
Lachnospira	GT	6.5	number_unique_families
Lachnospira	CE	8	number_unique_families
Lachnospira	PL	6.5	number_unique_families
Lachnospira	GH	55.5	number_unique_families
Lachnospira	CBM	6.5	number_unique_families
Lachnospiraceae gen. incertae sedis	GT	8.03533	number_unique_families
Lachnospiraceae gen. incertae sedis	CE	3.44969	number_unique_families
Lachnospiraceae gen. incertae sedis	PL	2.7438	number_unique_families
Lachnospiraceae gen. incertae sedis	GH	29.3636	number_unique_families
Lachnospiraceae gen. incertae sedis	CBM	5.33307	number_unique_families
Lactobacillales gen. incertae sedis	GT	6	number_unique_families
Lactobacillales gen. incertae sedis	CE	3	number_unique_families
Lactobacillales gen. incertae sedis	PL	0	number_unique_families
Lactobacillales gen. incertae sedis	GH	16	number_unique_families
Lactobacillales gen. incertae sedis	CBM	3	number_unique_families
Lactobacillus	GT	7.62169	number_unique_families
Lactobacillus	CE	2.17743	number_unique_families
Lactobacillus	PL	1.52729	number_unique_families
Lactobacillus	GH	16.9676	number_unique_families
Lactobacillus	CBM	2.62911	number_unique_families
Lactococcus	GT	5.71	number_unique_families
Lactococcus	CE	3.12	number_unique_families
Lactococcus	PL	1	number_unique_families
Lactococcus	GH	19.34	number_unique_families
Lactococcus	CBM	4.1	number_unique_families
Lactonifactor	GT	7	number_unique_families
Lactonifactor	CE	4	number_unique_families
Lactonifactor	PL	0	number_unique_families
Lactonifactor	GH	23	number_unique_families
Lactonifactor	CBM	4	number_unique_families
Lagierella	GT	6	number_unique_families
Lagierella	CE	1	number_unique_families
Lagierella	PL	0	number_unique_families
Lagierella	GH	8	number_unique_families
Lagierella	CBM	2	number_unique_families
Laribacter	GT	10	number_unique_families
Laribacter	CE	2	number_unique_families
Laribacter	PL	1	number_unique_families
Laribacter	GH	6	number_unique_families
Laribacter	CBM	2	number_unique_families
Leclercia	GT	16	number_unique_families
Leclercia	CE	6	number_unique_families
Leclercia	PL	4	number_unique_families
Leclercia	GH	38	number_unique_families
Leclercia	CBM	5	number_unique_families
Leminorella	GT	15	number_unique_families
Leminorella	CE	5	number_unique_families
Leminorella	PL	0	number_unique_families
Leminorella	GH	19	number_unique_families
Leminorella	CBM	2	number_unique_families
Lentisphaerae gen. incertae sedis	GT	10.9413	number_unique_families
Lentisphaerae gen. incertae sedis	CE	8.02308	number_unique_families
Lentisphaerae gen. incertae sedis	PL	4.1018	number_unique_families
Lentisphaerae gen. incertae sedis	GH	42.0769	number_unique_families
Lentisphaerae gen. incertae sedis	CBM	5.95333	number_unique_families
Leptotrichia	GT	10	number_unique_families
Leptotrichia	CE	4	number_unique_families
Leptotrichia	PL	0	number_unique_families
Leptotrichia	GH	11	number_unique_families
Leptotrichia	CBM	0	number_unique_families
Leuconostoc	GT	6.16118	number_unique_families
Leuconostoc	CE	2.3125	number_unique_families
Leuconostoc	PL	1.83333	number_unique_families
Leuconostoc	GH	14.8586	number_unique_families
Leuconostoc	CBM	1.4375	number_unique_families
Levyella	GT	5.6	number_unique_families
Levyella	CE	1	number_unique_families
Levyella	PL	0	number_unique_families
Levyella	GH	6.85	number_unique_families
Levyella	CBM	1.95	number_unique_families
Libanicoccus	GT	6.76667	number_unique_families
Libanicoccus	CE	2	number_unique_families
Libanicoccus	PL	0	number_unique_families
Libanicoccus	GH	5.95	number_unique_families
Libanicoccus	CBM	1.11111	number_unique_families
Listeria	GT	6.19048	number_unique_families
Listeria	CE	3.33333	number_unique_families
Listeria	PL	1	number_unique_families
Listeria	GH	21.5238	number_unique_families
Listeria	CBM	4.33333	number_unique_families
Mailhella	GT	10	number_unique_families
Mailhella	CE	1	number_unique_families
Mailhella	PL	0	number_unique_families
Mailhella	GH	6.66667	number_unique_families
Mailhella	CBM	1	number_unique_families
Marvinbryantia	GT	9	number_unique_families
Marvinbryantia	CE	5	number_unique_families
Marvinbryantia	PL	0	number_unique_families
Marvinbryantia	GH	47	number_unique_families
Marvinbryantia	CBM	7	number_unique_families
Massilibacterium	GT	6	number_unique_families
Massilibacterium	CE	3	number_unique_families
Massilibacterium	PL	0	number_unique_families
Massilibacterium	GH	3	number_unique_families
Massilibacterium	CBM	1	number_unique_families
Massilioclostridium	GT	8	number_unique_families
Massilioclostridium	CE	3	number_unique_families
Massilioclostridium	PL	0	number_unique_families
Massilioclostridium	GH	11	number_unique_families
Massilioclostridium	CBM	6	number_unique_families
Massiliomicrobiota	GT	6.6	number_unique_families
Massiliomicrobiota	CE	3	number_unique_families
Massiliomicrobiota	PL	0	number_unique_families
Massiliomicrobiota	GH	17.4	number_unique_families
Massiliomicrobiota	CBM	2	number_unique_families
Mediterranea	GT	14.8333	number_unique_families
Mediterranea	CE	6.66667	number_unique_families
Mediterranea	PL	4.66667	number_unique_families
Mediterranea	GH	45.1667	number_unique_families
Mediterranea	CBM	5.33333	number_unique_families
Mediterraneibacter	GT	6	number_unique_families
Mediterraneibacter	CE	3	number_unique_families
Mediterraneibacter	PL	0	number_unique_families
Mediterraneibacter	GH	17.3333	number_unique_families
Mediterraneibacter	CBM	4	number_unique_families
Megamonas	GT	11.7154	number_unique_families
Megamonas	CE	3.9878	number_unique_families
Megamonas	PL	1	number_unique_families
Megamonas	GH	22.3537	number_unique_families
Megamonas	CBM	3.84959	number_unique_families
Megasphaera	GT	10.4618	number_unique_families
Megasphaera	CE	3.17397	number_unique_families
Megasphaera	PL	0	number_unique_families
Megasphaera	GH	6.36791	number_unique_families
Megasphaera	CBM	2.33576	number_unique_families
Merdibacter	GT	9.66667	number_unique_families
Merdibacter	CE	3	number_unique_families
Merdibacter	PL	0	number_unique_families
Merdibacter	GH	18.3333	number_unique_families
Merdibacter	CBM	4.33333	number_unique_families
Merdimonas	GT	7.41667	number_unique_families
Merdimonas	CE	3.33333	number_unique_families
Merdimonas	PL	8	number_unique_families
Merdimonas	GH	26.6667	number_unique_families
Merdimonas	CBM	3.41667	number_unique_families
Metakosakonia	GT	17	number_unique_families
Metakosakonia	CE	5	number_unique_families
Metakosakonia	PL	0	number_unique_families
Metakosakonia	GH	32	number_unique_families
Metakosakonia	CBM	4	number_unique_families
Methanobacteriaceae gen. incertae sedis	GT	3	number_unique_families
Methanobacteriaceae gen. incertae sedis	CE	0	number_unique_families
Methanobacteriaceae gen. incertae sedis	PL	0	number_unique_families
Methanobacteriaceae gen. incertae sedis	GH	1	number_unique_families
Methanobacteriaceae gen. incertae sedis	CBM	0	number_unique_families
Methanobrevibacter	GT	4.42073	number_unique_families
Methanobrevibacter	CE	1.24837	number_unique_families
Methanobrevibacter	PL	1	number_unique_families
Methanobrevibacter	GH	1.22436	number_unique_families
Methanobrevibacter	CBM	1.10526	number_unique_families
Methanoculleus	GT	3.30769	number_unique_families
Methanoculleus	CE	1	number_unique_families
Methanoculleus	PL	0	number_unique_families
Methanoculleus	GH	1	number_unique_families
Methanoculleus	CBM	0	number_unique_families
Methanomassiliicoccus	GT	4.5	number_unique_families
Methanomassiliicoccus	CE	1.5	number_unique_families
Methanomassiliicoccus	PL	0	number_unique_families
Methanomassiliicoccus	GH	2	number_unique_families
Methanomassiliicoccus	CBM	0	number_unique_families
Methanomicrobia gen. incertae sedis	GT	3	number_unique_families
Methanomicrobia gen. incertae sedis	CE	1	number_unique_families
Methanomicrobia gen. incertae sedis	PL	0	number_unique_families
Methanomicrobia gen. incertae sedis	GH	0	number_unique_families
Methanomicrobia gen. incertae sedis	CBM	0	number_unique_families
Methanosphaera	GT	4.25	number_unique_families
Methanosphaera	CE	0	number_unique_families
Methanosphaera	PL	0	number_unique_families
Methanosphaera	GH	0	number_unique_families
Methanosphaera	CBM	0	number_unique_families
Micrococcus	GT	6	number_unique_families
Micrococcus	CE	2	number_unique_families
Micrococcus	PL	0	number_unique_families
Micrococcus	GH	11	number_unique_families
Micrococcus	CBM	2	number_unique_families
Microvirga	GT	11	number_unique_families
Microvirga	CE	4	number_unique_families
Microvirga	PL	0	number_unique_families
Microvirga	GH	27	number_unique_families
Microvirga	CBM	2	number_unique_families
Mitsuokella	GT	10.6591	number_unique_families
Mitsuokella	CE	4.71645	number_unique_families
Mitsuokella	PL	0	number_unique_families
Mitsuokella	GH	16.4403	number_unique_families
Mitsuokella	CBM	2.04167	number_unique_families
Mixta	GT	15.75	number_unique_families
Mixta	CE	4	number_unique_families
Mixta	PL	2.25	number_unique_families
Mixta	GH	26.5	number_unique_families
Mixta	CBM	2	number_unique_families
Mobilicoccus	GT	13	number_unique_families
Mobilicoccus	CE	4	number_unique_families
Mobilicoccus	PL	0	number_unique_families
Mobilicoccus	GH	15	number_unique_families
Mobilicoccus	CBM	4	number_unique_families
Mobiluncus	GT	5.62121	number_unique_families
Mobiluncus	CE	2.78788	number_unique_families
Mobiluncus	PL	0	number_unique_families
Mobiluncus	GH	8.86364	number_unique_families
Mobiluncus	CBM	2	number_unique_families
Moellerella	GT	12	number_unique_families
Moellerella	CE	4	number_unique_families
Moellerella	PL	0	number_unique_families
Moellerella	GH	16	number_unique_families
Moellerella	CBM	2	number_unique_families
Mollicutes gen. incertae sedis	GT	4.61905	number_unique_families
Mollicutes gen. incertae sedis	CE	1.28571	number_unique_families
Mollicutes gen. incertae sedis	PL	0	number_unique_families
Mollicutes gen. incertae sedis	GH	6.28571	number_unique_families
Mollicutes gen. incertae sedis	CBM	1.57143	number_unique_families
Morganella	GT	12.2353	number_unique_families
Morganella	CE	4	number_unique_families
Morganella	PL	0	number_unique_families
Morganella	GH	7.35294	number_unique_families
Morganella	CBM	1	number_unique_families
Murdochiella	GT	6	number_unique_families
Murdochiella	CE	1	number_unique_families
Murdochiella	PL	0	number_unique_families
Murdochiella	GH	7	number_unique_families
Murdochiella	CBM	2	number_unique_families
Muribaculaceae gen. incertae sedis	GT	11.4559	number_unique_families
Muribaculaceae gen. incertae sedis	CE	4.21569	number_unique_families
Muribaculaceae gen. incertae sedis	PL	2.96429	number_unique_families
Muribaculaceae gen. incertae sedis	GH	36.6422	number_unique_families
Muribaculaceae gen. incertae sedis	CBM	5.46471	number_unique_families
Muribaculum	GT	13	number_unique_families
Muribaculum	CE	6	number_unique_families
Muribaculum	PL	3	number_unique_families
Muribaculum	GH	43	number_unique_families
Muribaculum	CBM	4	number_unique_families
Mycobacterium	GT	13.25	number_unique_families
Mycobacterium	CE	5	number_unique_families
Mycobacterium	PL	0	number_unique_families
Mycobacterium	GH	19.875	number_unique_families
Mycobacterium	CBM	3	number_unique_families
Mycoplasma	GT	5.55897	number_unique_families
Mycoplasma	CE	1.21118	number_unique_families
Mycoplasma	PL	1	number_unique_families
Mycoplasma	GH	3.9512	number_unique_families
Mycoplasma	CBM	1.48316	number_unique_families
Neglecta	GT	8	number_unique_families
Neglecta	CE	5	number_unique_families
Neglecta	PL	0	number_unique_families
Neglecta	GH	42	number_unique_families
Neglecta	CBM	6	number_unique_families
Neisseria	GT	11.1455	number_unique_families
Neisseria	CE	2.2	number_unique_families
Neisseria	PL	1	number_unique_families
Neisseria	GH	13.2273	number_unique_families
Neisseria	CBM	2.1	number_unique_families
Neisseriales gen. incertae sedis	GT	3	number_unique_families
Neisseriales gen. incertae sedis	CE	1	number_unique_families
Neisseriales gen. incertae sedis	PL	0	number_unique_families
Neisseriales gen. incertae sedis	GH	4	number_unique_families
Neisseriales gen. incertae sedis	CBM	1	number_unique_families
Neofamilia	GT	7	number_unique_families
Neofamilia	CE	1	number_unique_families
Neofamilia	PL	0	number_unique_families
Neofamilia	GH	6	number_unique_families
Neofamilia	CBM	2	number_unique_families
Nesterenkonia	GT	7	number_unique_families
Nesterenkonia	CE	4	number_unique_families
Nesterenkonia	PL	0	number_unique_families
Nesterenkonia	GH	8	number_unique_families
Nesterenkonia	CBM	2	number_unique_families
Niameybacter	GT	7	number_unique_families
Niameybacter	CE	2.28571	number_unique_families
Niameybacter	PL	1.85714	number_unique_families
Niameybacter	GH	40	number_unique_families
Niameybacter	CBM	5.28571	number_unique_families
Nigerium	GT	10	number_unique_families
Nigerium	CE	3	number_unique_families
Nigerium	PL	1	number_unique_families
Nigerium	GH	22	number_unique_families
Nigerium	CBM	2	number_unique_families
Nissabacter	GT	17	number_unique_families
Nissabacter	CE	5	number_unique_families
Nissabacter	PL	2	number_unique_families
Nissabacter	GH	43	number_unique_families
Nissabacter	CBM	5	number_unique_families
Nosocomiicoccus	GT	5	number_unique_families
Nosocomiicoccus	CE	4	number_unique_families
Nosocomiicoccus	PL	0	number_unique_families
Nosocomiicoccus	GH	4	number_unique_families
Nosocomiicoccus	CBM	1	number_unique_families
Noviherbaspirillum	GT	14	number_unique_families
Noviherbaspirillum	CE	3	number_unique_families
Noviherbaspirillum	PL	2	number_unique_families
Noviherbaspirillum	GH	18	number_unique_families
Noviherbaspirillum	CBM	2	number_unique_families
Numidum	GT	5	number_unique_families
Numidum	CE	3	number_unique_families
Numidum	PL	0	number_unique_families
Numidum	GH	19	number_unique_families
Numidum	CBM	2	number_unique_families
Oceanobacillus	GT	6.75	number_unique_families
Oceanobacillus	CE	4.25	number_unique_families
Oceanobacillus	PL	1.33333	number_unique_families
Oceanobacillus	GH	16.25	number_unique_families
Oceanobacillus	CBM	2.75	number_unique_families
Odoribacter	GT	11.682	number_unique_families
Odoribacter	CE	2.26933	number_unique_families
Odoribacter	PL	2.17204	number_unique_families
Odoribacter	GH	29.8598	number_unique_families
Odoribacter	CBM	4.01976	number_unique_families
Odoribacteraceae gen. incertae sedis	GT	12.75	number_unique_families
Odoribacteraceae gen. incertae sedis	CE	2.25	number_unique_families
Odoribacteraceae gen. incertae sedis	PL	2.25	number_unique_families
Odoribacteraceae gen. incertae sedis	GH	23.125	number_unique_families
Odoribacteraceae gen. incertae sedis	CBM	4	number_unique_families
Olegusella	GT	5.5	number_unique_families
Olegusella	CE	4	number_unique_families
Olegusella	PL	0	number_unique_families
Olegusella	GH	10.5	number_unique_families
Olegusella	CBM	4	number_unique_families
Olsenella	GT	7.17593	number_unique_families
Olsenella	CE	2.63889	number_unique_families
Olsenella	PL	1	number_unique_families
Olsenella	GH	10.25	number_unique_families
Olsenella	CBM	2.02963	number_unique_families
Opitutae gen. incertae sedis	GT	9.33333	number_unique_families
Opitutae gen. incertae sedis	CE	4.91111	number_unique_families
Opitutae gen. incertae sedis	PL	1.51111	number_unique_families
Opitutae gen. incertae sedis	GH	29.0444	number_unique_families
Opitutae gen. incertae sedis	CBM	3.02222	number_unique_families
Oribacterium	GT	7.5	number_unique_families
Oribacterium	CE	3	number_unique_families
Oribacterium	PL	1	number_unique_families
Oribacterium	GH	12.5	number_unique_families
Oribacterium	CBM	2.5	number_unique_families
Oscillibacter	GT	7.50577	number_unique_families
Oscillibacter	CE	2.0677	number_unique_families
Oscillibacter	PL	1	number_unique_families
Oscillibacter	GH	7.58092	number_unique_families
Oscillibacter	CBM	2.34166	number_unique_families
Oscillospiraceae gen. incertae sedis	GT	6	number_unique_families
Oscillospiraceae gen. incertae sedis	CE	4	number_unique_families
Oscillospiraceae gen. incertae sedis	PL	0	number_unique_families
Oscillospiraceae gen. incertae sedis	GH	16	number_unique_families
Oscillospiraceae gen. incertae sedis	CBM	3	number_unique_families
Oxalobacter	GT	12.5	number_unique_families
Oxalobacter	CE	2.875	number_unique_families
Oxalobacter	PL	0	number_unique_families
Oxalobacter	GH	11.5	number_unique_families
Oxalobacter	CBM	2	number_unique_families
Oxalobacteraceae gen. incertae sedis	GT	11.8333	number_unique_families
Oxalobacteraceae gen. incertae sedis	CE	2.16667	number_unique_families
Oxalobacteraceae gen. incertae sedis	PL	1	number_unique_families
Oxalobacteraceae gen. incertae sedis	GH	12.3333	number_unique_families
Oxalobacteraceae gen. incertae sedis	CBM	2	number_unique_families
Paenibacillus	GT	9.875	number_unique_families
Paenibacillus	CE	6.71875	number_unique_families
Paenibacillus	PL	6.46875	number_unique_families
Paenibacillus	GH	63.9062	number_unique_families
Paenibacillus	CBM	18.6875	number_unique_families
Paeniclostridium	GT	8	number_unique_families
Paeniclostridium	CE	2	number_unique_families
Paeniclostridium	PL	1	number_unique_families
Paeniclostridium	GH	13	number_unique_families
Paeniclostridium	CBM	3	number_unique_families
Paenisporosarcina	GT	6	number_unique_families
Paenisporosarcina	CE	4	number_unique_families
Paenisporosarcina	PL	0	number_unique_families
Paenisporosarcina	GH	11	number_unique_families
Paenisporosarcina	CBM	7	number_unique_families
Pantoea	GT	18.5278	number_unique_families
Pantoea	CE	4.13889	number_unique_families
Pantoea	PL	1	number_unique_families
Pantoea	GH	26.4444	number_unique_families
Pantoea	CBM	2	number_unique_families
Parabacteroides	GT	15.2783	number_unique_families
Parabacteroides	CE	5.51149	number_unique_families
Parabacteroides	PL	4.29397	number_unique_families
Parabacteroides	GH	54.1605	number_unique_families
Parabacteroides	CBM	7.19503	number_unique_families
Paraclostridium	GT	7.33333	number_unique_families
Paraclostridium	CE	2.66667	number_unique_families
Paraclostridium	PL	0	number_unique_families
Paraclostridium	GH	18.6667	number_unique_families
Paraclostridium	CBM	4	number_unique_families
Paraprevotella	GT	15.8936	number_unique_families
Paraprevotella	CE	4.98132	number_unique_families
Paraprevotella	PL	3.84643	number_unique_families
Paraprevotella	GH	56.7263	number_unique_families
Paraprevotella	CBM	10.3408	number_unique_families
Parasutterella	GT	8.63736	number_unique_families
Parasutterella	CE	1.85294	number_unique_families
Parasutterella	PL	1	number_unique_families
Parasutterella	GH	5.3663	number_unique_families
Parasutterella	CBM	1.00733	number_unique_families
Parvimonas	GT	4.475	number_unique_families
Parvimonas	CE	1.125	number_unique_families
Parvimonas	PL	0	number_unique_families
Parvimonas	GH	3.0625	number_unique_families
Parvimonas	CBM	5	number_unique_families
Pasteurellaceae gen. incertae sedis	GT	10.6667	number_unique_families
Pasteurellaceae gen. incertae sedis	CE	3	number_unique_families
Pasteurellaceae gen. incertae sedis	PL	0	number_unique_families
Pasteurellaceae gen. incertae sedis	GH	10.3333	number_unique_families
Pasteurellaceae gen. incertae sedis	CBM	2	number_unique_families
Pediococcus	GT	6.5	number_unique_families
Pediococcus	CE	1.175	number_unique_families
Pediococcus	PL	0	number_unique_families
Pediococcus	GH	12.75	number_unique_families
Pediococcus	CBM	1	number_unique_families
Pelistega	GT	9	number_unique_families
Pelistega	CE	3	number_unique_families
Pelistega	PL	0	number_unique_families
Pelistega	GH	7	number_unique_families
Pelistega	CBM	1	number_unique_families
Peptoniphilaceae gen. incertae sedis	GT	5.88889	number_unique_families
Peptoniphilaceae gen. incertae sedis	CE	1.33333	number_unique_families
Peptoniphilaceae gen. incertae sedis	PL	0	number_unique_families
Peptoniphilaceae gen. incertae sedis	GH	6.22222	number_unique_families
Peptoniphilaceae gen. incertae sedis	CBM	1.5	number_unique_families
Peptoniphilus	GT	4.32104	number_unique_families
Peptoniphilus	CE	1.71212	number_unique_families
Peptoniphilus	PL	0	number_unique_families
Peptoniphilus	GH	2.8819	number_unique_families
Peptoniphilus	CBM	1.17966	number_unique_families
Peptostreptococcaceae gen. incertae sedis	GT	6.6	number_unique_families
Peptostreptococcaceae gen. incertae sedis	CE	1.96667	number_unique_families
Peptostreptococcaceae gen. incertae sedis	PL	1	number_unique_families
Peptostreptococcaceae gen. incertae sedis	GH	13.8667	number_unique_families
Peptostreptococcaceae gen. incertae sedis	CBM	3	number_unique_families
Peptostreptococcus	GT	5.2	number_unique_families
Peptostreptococcus	CE	1.77143	number_unique_families
Peptostreptococcus	PL	0	number_unique_families
Peptostreptococcus	GH	7.86191	number_unique_families
Peptostreptococcus	CBM	1.25	number_unique_families
Phascolarctobacterium	GT	9.00765	number_unique_families
Phascolarctobacterium	CE	2.60983	number_unique_families
Phascolarctobacterium	PL	2	number_unique_families
Phascolarctobacterium	GH	3.38333	number_unique_families
Phascolarctobacterium	CBM	1.15899	number_unique_families
Phocea	GT	8	number_unique_families
Phocea	CE	3	number_unique_families
Phocea	PL	0	number_unique_families
Phocea	GH	9	number_unique_families
Phocea	CBM	4	number_unique_families
Phoenicibacter	GT	4	number_unique_families
Phoenicibacter	CE	1	number_unique_families
Phoenicibacter	PL	0	number_unique_families
Phoenicibacter	GH	2.33333	number_unique_families
Phoenicibacter	CBM	0	number_unique_families
Phyllobacterium	GT	13	number_unique_families
Phyllobacterium	CE	4	number_unique_families
Phyllobacterium	PL	0	number_unique_families
Phyllobacterium	GH	16	number_unique_families
Phyllobacterium	CBM	1	number_unique_families
Planococcaceae gen. incertae sedis	GT	5	number_unique_families
Planococcaceae gen. incertae sedis	CE	5	number_unique_families
Planococcaceae gen. incertae sedis	PL	0	number_unique_families
Planococcaceae gen. incertae sedis	GH	11	number_unique_families
Planococcaceae gen. incertae sedis	CBM	3	number_unique_families
Planococcus	GT	6	number_unique_families
Planococcus	CE	4	number_unique_families
Planococcus	PL	0	number_unique_families
Planococcus	GH	11	number_unique_families
Planococcus	CBM	2	number_unique_families
Plesiomonas	GT	11.25	number_unique_families
Plesiomonas	CE	3.25	number_unique_families
Plesiomonas	PL	1	number_unique_families
Plesiomonas	GH	18.25	number_unique_families
Plesiomonas	CBM	3.25	number_unique_families
Pluralibacter	GT	16	number_unique_families
Pluralibacter	CE	5.8	number_unique_families
Pluralibacter	PL	1	number_unique_families
Pluralibacter	GH	32.2	number_unique_families
Pluralibacter	CBM	2.8	number_unique_families
Porphyromonadaceae gen. [Fermentimonas/Lascolabacillus]	GT	12	number_unique_families
Porphyromonadaceae gen. [Fermentimonas/Lascolabacillus]	CE	5	number_unique_families
Porphyromonadaceae gen. [Fermentimonas/Lascolabacillus]	PL	1	number_unique_families
Porphyromonadaceae gen. [Fermentimonas/Lascolabacillus]	GH	49	number_unique_families
Porphyromonadaceae gen. [Fermentimonas/Lascolabacillus]	CBM	6	number_unique_families
Porphyromonadaceae gen. [Sanguibacteroides/Gabonibacter]	GT	11	number_unique_families
Porphyromonadaceae gen. [Sanguibacteroides/Gabonibacter]	CE	3	number_unique_families
Porphyromonadaceae gen. [Sanguibacteroides/Gabonibacter]	PL	0	number_unique_families
Porphyromonadaceae gen. [Sanguibacteroides/Gabonibacter]	GH	9	number_unique_families
Porphyromonadaceae gen. [Sanguibacteroides/Gabonibacter]	CBM	2	number_unique_families
Porphyromonas	GT	7.69495	number_unique_families
Porphyromonas	CE	2.30545	number_unique_families
Porphyromonas	PL	0	number_unique_families
Porphyromonas	GH	14.3444	number_unique_families
Porphyromonas	CBM	2.31251	number_unique_families
Prevotella	GT	10.9465	number_unique_families
Prevotella	CE	5.09655	number_unique_families
Prevotella	PL	3.85387	number_unique_families
Prevotella	GH	39.4064	number_unique_families
Prevotella	CBM	5.66637	number_unique_families
Prevotellaceae gen. incertae sedis	GT	10.9199	number_unique_families
Prevotellaceae gen. incertae sedis	CE	4.20833	number_unique_families
Prevotellaceae gen. incertae sedis	PL	2	number_unique_families
Prevotellaceae gen. incertae sedis	GH	31.891	number_unique_families
Prevotellaceae gen. incertae sedis	CBM	6.13141	number_unique_families
Prevotellamassilia	GT	11.6098	number_unique_families
Prevotellamassilia	CE	3.95122	number_unique_families
Prevotellamassilia	PL	0	number_unique_families
Prevotellamassilia	GH	27.439	number_unique_families
Prevotellamassilia	CBM	4.95122	number_unique_families
Propionibacterium	GT	6.8	number_unique_families
Propionibacterium	CE	2.8	number_unique_families
Propionibacterium	PL	0	number_unique_families
Propionibacterium	GH	11	number_unique_families
Propionibacterium	CBM	2	number_unique_families
Proteobacteria gen. incertae sedis	GT	8.96809	number_unique_families
Proteobacteria gen. incertae sedis	CE	2.94681	number_unique_families
Proteobacteria gen. incertae sedis	PL	0	number_unique_families
Proteobacteria gen. incertae sedis	GH	9.8617	number_unique_families
Proteobacteria gen. incertae sedis	CBM	1.98936	number_unique_families
Proteus	GT	11.0439	number_unique_families
Proteus	CE	3.12866	number_unique_families
Proteus	PL	2.67836	number_unique_families
Proteus	GH	13.5994	number_unique_families
Proteus	CBM	1.33333	number_unique_families
Provencibacterium	GT	8.33333	number_unique_families
Provencibacterium	CE	3	number_unique_families
Provencibacterium	PL	0	number_unique_families
Provencibacterium	GH	15	number_unique_families
Provencibacterium	CBM	3.33333	number_unique_families
Providencia	GT	12.9375	number_unique_families
Providencia	CE	4	number_unique_families
Providencia	PL	1	number_unique_families
Providencia	GH	12.5625	number_unique_families
Providencia	CBM	1.75	number_unique_families
Pseudescherichia	GT	15.3333	number_unique_families
Pseudescherichia	CE	5	number_unique_families
Pseudescherichia	PL	2	number_unique_families
Pseudescherichia	GH	34.3333	number_unique_families
Pseudescherichia	CBM	3	number_unique_families
Pseudoflavonifractor	GT	9	number_unique_families
Pseudoflavonifractor	CE	2.66667	number_unique_families
Pseudoflavonifractor	PL	1	number_unique_families
Pseudoflavonifractor	GH	14.5333	number_unique_families
Pseudoflavonifractor	CBM	3.96667	number_unique_families
Pseudomonas	GT	13.2983	number_unique_families
Pseudomonas	CE	4.57143	number_unique_families
Pseudomonas	PL	3.0049	number_unique_families
Pseudomonas	GH	20.4958	number_unique_families
Pseudomonas	CBM	3.14286	number_unique_families
Pyramidobacter	GT	12.2222	number_unique_families
Pyramidobacter	CE	4	number_unique_families
Pyramidobacter	PL	0	number_unique_families
Pyramidobacter	GH	3.22222	number_unique_families
Pyramidobacter	CBM	1.125	number_unique_families
Ralstonia	GT	13	number_unique_families
Ralstonia	CE	4	number_unique_families
Ralstonia	PL	1	number_unique_families
Ralstonia	GH	22	number_unique_families
Ralstonia	CBM	4	number_unique_families
Raoultella	GT	16.5833	number_unique_families
Raoultella	CE	5.5	number_unique_families
Raoultella	PL	3.75	number_unique_families
Raoultella	GH	36.6667	number_unique_families
Raoultella	CBM	3.91667	number_unique_families
Rhodocyclales gen. incertae sedis	GT	10	number_unique_families
Rhodocyclales gen. incertae sedis	CE	1	number_unique_families
Rhodocyclales gen. incertae sedis	PL	0	number_unique_families
Rhodocyclales gen. incertae sedis	GH	6	number_unique_families
Rhodocyclales gen. incertae sedis	CBM	1	number_unique_families
Rhodospirillaceae gen. incertae sedis	GT	11.1667	number_unique_families
Rhodospirillaceae gen. incertae sedis	CE	2.33333	number_unique_families
Rhodospirillaceae gen. incertae sedis	PL	1	number_unique_families
Rhodospirillaceae gen. incertae sedis	GH	9.33333	number_unique_families
Rhodospirillaceae gen. incertae sedis	CBM	2	number_unique_families
Rhodospirillales gen. incertae sedis	GT	10.0152	number_unique_families
Rhodospirillales gen. incertae sedis	CE	2.06818	number_unique_families
Rhodospirillales gen. incertae sedis	PL	0	number_unique_families
Rhodospirillales gen. incertae sedis	GH	10.3191	number_unique_families
Rhodospirillales gen. incertae sedis	CBM	2	number_unique_families
Rikenella	GT	10	number_unique_families
Rikenella	CE	3	number_unique_families
Rikenella	PL	2	number_unique_families
Rikenella	GH	34	number_unique_families
Rikenella	CBM	3	number_unique_families
Rikenellaceae gen. [Tidjanibacter/Alistipes]	GT	8.67143	number_unique_families
Rikenellaceae gen. [Tidjanibacter/Alistipes]	CE	2.95714	number_unique_families
Rikenellaceae gen. [Tidjanibacter/Alistipes]	PL	0	number_unique_families
Rikenellaceae gen. [Tidjanibacter/Alistipes]	GH	8.95357	number_unique_families
Rikenellaceae gen. [Tidjanibacter/Alistipes]	CBM	1.94643	number_unique_families
Risungbinella	GT	5	number_unique_families
Risungbinella	CE	4	number_unique_families
Risungbinella	PL	0	number_unique_families
Risungbinella	GH	12	number_unique_families
Risungbinella	CBM	1	number_unique_families
Robinsoniella	GT	7	number_unique_families
Robinsoniella	CE	6	number_unique_families
Robinsoniella	PL	1.5	number_unique_families
Robinsoniella	GH	70	number_unique_families
Robinsoniella	CBM	15	number_unique_families
Romboutsia	GT	7.4	number_unique_families
Romboutsia	CE	2.825	number_unique_families
Romboutsia	PL	1.5	number_unique_families
Romboutsia	GH	21.1125	number_unique_families
Romboutsia	CBM	6.16667	number_unique_families
Roseburia	GT	8.37786	number_unique_families
Roseburia	CE	3.88048	number_unique_families
Roseburia	PL	1.54853	number_unique_families
Roseburia	GH	31.7142	number_unique_families
Roseburia	CBM	6.86094	number_unique_families
Rothia	GT	6.91667	number_unique_families
Rothia	CE	2	number_unique_families
Rothia	PL	0	number_unique_families
Rothia	GH	8.55556	number_unique_families
Rothia	CBM	1	number_unique_families
Rubeoparvulum	GT	6	number_unique_families
Rubeoparvulum	CE	3	number_unique_families
Rubeoparvulum	PL	0	number_unique_families
Rubeoparvulum	GH	4	number_unique_families
Rubeoparvulum	CBM	2	number_unique_families
Ruminococcaceae gen. incertae sedis	GT	7.67188	number_unique_families
Ruminococcaceae gen. incertae sedis	CE	3.21741	number_unique_families
Ruminococcaceae gen. incertae sedis	PL	1.36739	number_unique_families
Ruminococcaceae gen. incertae sedis	GH	22.2252	number_unique_families
Ruminococcaceae gen. incertae sedis	CBM	3.95619	number_unique_families
Ruminococcus	GT	6.74456	number_unique_families
Ruminococcus	CE	3.02949	number_unique_families
Ruminococcus	PL	3.47441	number_unique_families
Ruminococcus	GH	26.7654	number_unique_families
Ruminococcus	CBM	6.28675	number_unique_families
Ruthenibacterium	GT	5.95339	number_unique_families
Ruthenibacterium	CE	5.26271	number_unique_families
Ruthenibacterium	PL	1.26471	number_unique_families
Ruthenibacterium	GH	23.5847	number_unique_families
Ruthenibacterium	CBM	4.33898	number_unique_families
Salmonella	GT	16.0755	number_unique_families
Salmonella	CE	5	number_unique_families
Salmonella	PL	1.66667	number_unique_families
Salmonella	GH	30.7734	number_unique_families
Salmonella	CBM	5.97122	number_unique_families
Scardovia	GT	9	number_unique_families
Scardovia	CE	2	number_unique_families
Scardovia	PL	0	number_unique_families
Scardovia	GH	17	number_unique_families
Scardovia	CBM	5	number_unique_families
Schaalia	GT	4.8	number_unique_families
Schaalia	CE	1.8	number_unique_families
Schaalia	PL	0	number_unique_families
Schaalia	GH	11.8	number_unique_families
Schaalia	CBM	4	number_unique_families
Selenomonadaceae gen. incertae sedis	GT	11.875	number_unique_families
Selenomonadaceae gen. incertae sedis	CE	4.44643	number_unique_families
Selenomonadaceae gen. incertae sedis	PL	0	number_unique_families
Selenomonadaceae gen. incertae sedis	GH	16.4554	number_unique_families
Selenomonadaceae gen. incertae sedis	CBM	3.77679	number_unique_families
Selenomonadales gen. incertae sedis	GT	13.6667	number_unique_families
Selenomonadales gen. incertae sedis	CE	2	number_unique_families
Selenomonadales gen. incertae sedis	PL	0	number_unique_families
Selenomonadales gen. incertae sedis	GH	9.33333	number_unique_families
Selenomonadales gen. incertae sedis	CBM	3	number_unique_families
Selenomonas	GT	12.4988	number_unique_families
Selenomonas	CE	3.93929	number_unique_families
Selenomonas	PL	0	number_unique_families
Selenomonas	GH	14.9321	number_unique_families
Selenomonas	CBM	3.75119	number_unique_families
Senegalimassilia	GT	5.3125	number_unique_families
Senegalimassilia	CE	1.3125	number_unique_families
Senegalimassilia	PL	0	number_unique_families
Senegalimassilia	GH	4.125	number_unique_families
Senegalimassilia	CBM	1.4	number_unique_families
Serratia	GT	17	number_unique_families
Serratia	CE	4	number_unique_families
Serratia	PL	1	number_unique_families
Serratia	GH	24.6786	number_unique_families
Serratia	CBM	4.85714	number_unique_families
Slackia	GT	4	number_unique_families
Slackia	CE	3	number_unique_families
Slackia	PL	0	number_unique_families
Slackia	GH	1.5	number_unique_families
Slackia	CBM	0	number_unique_families
Sneathia	GT	5.75	number_unique_families
Sneathia	CE	1.5	number_unique_families
Sneathia	PL	2	number_unique_families
Sneathia	GH	9.75	number_unique_families
Sneathia	CBM	2.83333	number_unique_families
Solobacterium	GT	6.5	number_unique_families
Solobacterium	CE	3	number_unique_families
Solobacterium	PL	1.25	number_unique_families
Solobacterium	GH	13.75	number_unique_families
Solobacterium	CBM	2.75	number_unique_families
Sphaerochaeta	GT	4.36364	number_unique_families
Sphaerochaeta	CE	2.09091	number_unique_families
Sphaerochaeta	PL	0	number_unique_families
Sphaerochaeta	GH	15.4545	number_unique_families
Sphaerochaeta	CBM	1.72727	number_unique_families
Spirochaetaceae gen. incertae sedis	GT	4.5	number_unique_families
Spirochaetaceae gen. incertae sedis	CE	4	number_unique_families
Spirochaetaceae gen. incertae sedis	PL	4	number_unique_families
Spirochaetaceae gen. incertae sedis	GH	15	number_unique_families
Spirochaetaceae gen. incertae sedis	CBM	1	number_unique_families
Sporolactobacillus	GT	10	number_unique_families
Sporolactobacillus	CE	3	number_unique_families
Sporolactobacillus	PL	0	number_unique_families
Sporolactobacillus	GH	24	number_unique_families
Sporolactobacillus	CBM	3	number_unique_families
Sporomusaceae gen. incertae sedis	GT	11	number_unique_families
Sporomusaceae gen. incertae sedis	CE	3	number_unique_families
Sporomusaceae gen. incertae sedis	PL	0	number_unique_families
Sporomusaceae gen. incertae sedis	GH	11.5	number_unique_families
Sporomusaceae gen. incertae sedis	CBM	2.5	number_unique_families
Staphylococcaceae gen. [Staphylococcus/Gemella]	GT	9	number_unique_families
Staphylococcaceae gen. [Staphylococcus/Gemella]	CE	4	number_unique_families
Staphylococcaceae gen. [Staphylococcus/Gemella]	PL	0	number_unique_families
Staphylococcaceae gen. [Staphylococcus/Gemella]	GH	7	number_unique_families
Staphylococcaceae gen. [Staphylococcus/Gemella]	CBM	2	number_unique_families
Staphylococcus	GT	5.29993	number_unique_families
Staphylococcus	CE	3.34415	number_unique_families
Staphylococcus	PL	1	number_unique_families
Staphylococcus	GH	9.04701	number_unique_families
Staphylococcus	CBM	1.30252	number_unique_families
Stenotrophomonas	GT	11.3297	number_unique_families
Stenotrophomonas	CE	4.36559	number_unique_families
Stenotrophomonas	PL	2.71429	number_unique_families
Stenotrophomonas	GH	24.81	number_unique_families
Stenotrophomonas	CBM	4.27957	number_unique_families
Stomatobaculum	GT	8	number_unique_families
Stomatobaculum	CE	2	number_unique_families
Stomatobaculum	PL	0	number_unique_families
Stomatobaculum	GH	7	number_unique_families
Stomatobaculum	CBM	2	number_unique_families
Streptococcus	GT	7.53972	number_unique_families
Streptococcus	CE	3.56947	number_unique_families
Streptococcus	PL	1.43982	number_unique_families
Streptococcus	GH	19.9451	number_unique_families
Streptococcus	CBM	5.00329	number_unique_families
Streptomyces	GT	12	number_unique_families
Streptomyces	CE	4	number_unique_families
Streptomyces	PL	2	number_unique_families
Streptomyces	GH	35	number_unique_families
Streptomyces	CBM	5	number_unique_families
Subdoligranulum	GT	6.65315	number_unique_families
Subdoligranulum	CE	2.50901	number_unique_families
Subdoligranulum	PL	0	number_unique_families
Subdoligranulum	GH	14.6651	number_unique_families
Subdoligranulum	CBM	2.51961	number_unique_families
Succinatimonas	GT	12.1667	number_unique_families
Succinatimonas	CE	2.33333	number_unique_families
Succinatimonas	PL	0	number_unique_families
Succinatimonas	GH	9.83333	number_unique_families
Succinatimonas	CBM	2.66667	number_unique_families
Succinivibrio	GT	9.54082	number_unique_families
Succinivibrio	CE	2.78231	number_unique_families
Succinivibrio	PL	0	number_unique_families
Succinivibrio	GH	15.932	number_unique_families
Succinivibrio	CBM	4.02381	number_unique_families
Succinivibrionaceae gen. [Succinatimonas/Succinivibrio]	GT	9.77778	number_unique_families
Succinivibrionaceae gen. [Succinatimonas/Succinivibrio]	CE	3.2963	number_unique_families
Succinivibrionaceae gen. [Succinatimonas/Succinivibrio]	PL	0	number_unique_families
Succinivibrionaceae gen. [Succinatimonas/Succinivibrio]	GH	19.3333	number_unique_families
Succinivibrionaceae gen. [Succinatimonas/Succinivibrio]	CBM	3.92593	number_unique_families
Succinivibrionaceae gen. incertae sedis	GT	11.619	number_unique_families
Succinivibrionaceae gen. incertae sedis	CE	2	number_unique_families
Succinivibrionaceae gen. incertae sedis	PL	0	number_unique_families
Succinivibrionaceae gen. incertae sedis	GH	13.4254	number_unique_families
Succinivibrionaceae gen. incertae sedis	CBM	2.5619	number_unique_families
Sutterella	GT	8.63307	number_unique_families
Sutterella	CE	1.83814	number_unique_families
Sutterella	PL	1.00308	number_unique_families
Sutterella	GH	4.83738	number_unique_families
Sutterella	CBM	1.07069	number_unique_families
Sutterellaceae gen. incertae sedis	GT	8.56359	number_unique_families
Sutterellaceae gen. incertae sedis	CE	1.66513	number_unique_families
Sutterellaceae gen. incertae sedis	PL	1	number_unique_families
Sutterellaceae gen. incertae sedis	GH	4.57101	number_unique_families
Sutterellaceae gen. incertae sedis	CBM	1	number_unique_families
Synergistaceae gen. incertae sedis	GT	9	number_unique_families
Synergistaceae gen. incertae sedis	CE	2.33333	number_unique_families
Synergistaceae gen. incertae sedis	PL	0	number_unique_families
Synergistaceae gen. incertae sedis	GH	5	number_unique_families
Synergistaceae gen. incertae sedis	CBM	1	number_unique_families
Synergistes	GT	11	number_unique_families
Synergistes	CE	2.125	number_unique_families
Synergistes	PL	0	number_unique_families
Synergistes	GH	8.125	number_unique_families
Synergistes	CBM	1.875	number_unique_families
Tenericutes gen. incertae sedis	GT	4.08333	number_unique_families
Tenericutes gen. incertae sedis	CE	2.58333	number_unique_families
Tenericutes gen. incertae sedis	PL	1	number_unique_families
Tenericutes gen. incertae sedis	GH	25.25	number_unique_families
Tenericutes gen. incertae sedis	CBM	2.58333	number_unique_families
Terrisporobacter	GT	7.33333	number_unique_families
Terrisporobacter	CE	2.33333	number_unique_families
Terrisporobacter	PL	1	number_unique_families
Terrisporobacter	GH	11.8333	number_unique_families
Terrisporobacter	CBM	3.5	number_unique_families
Tessaracoccus	GT	8	number_unique_families
Tessaracoccus	CE	4	number_unique_families
Tessaracoccus	PL	0	number_unique_families
Tessaracoccus	GH	36	number_unique_families
Tessaracoccus	CBM	5	number_unique_families
Thalassobacillus	GT	9	number_unique_families
Thalassobacillus	CE	5	number_unique_families
Thalassobacillus	PL	1	number_unique_families
Thalassobacillus	GH	22	number_unique_families
Thalassobacillus	CBM	5	number_unique_families
Thermoplasmata gen. incertae sedis	GT	3.5	number_unique_families
Thermoplasmata gen. incertae sedis	CE	1	number_unique_families
Thermoplasmata gen. incertae sedis	PL	0	number_unique_families
Thermoplasmata gen. incertae sedis	GH	0	number_unique_families
Thermoplasmata gen. incertae sedis	CBM	0	number_unique_families
Timonella	GT	7	number_unique_families
Timonella	CE	4	number_unique_families
Timonella	PL	0	number_unique_families
Timonella	GH	30	number_unique_families
Timonella	CBM	5	number_unique_families
Tissierellaceae gen. incertae sedis	GT	6	number_unique_families
Tissierellaceae gen. incertae sedis	CE	2	number_unique_families
Tissierellaceae gen. incertae sedis	PL	0	number_unique_families
Tissierellaceae gen. incertae sedis	GH	6	number_unique_families
Tissierellaceae gen. incertae sedis	CBM	2	number_unique_families
Tissierellia gen. incertae sedis	GT	5.91204	number_unique_families
Tissierellia gen. incertae sedis	CE	2	number_unique_families
Tissierellia gen. incertae sedis	PL	0	number_unique_families
Tissierellia gen. incertae sedis	GH	4.83796	number_unique_families
Tissierellia gen. incertae sedis	CBM	1.33333	number_unique_families
Treponema	GT	9.42072	number_unique_families
Treponema	CE	1.7451	number_unique_families
Treponema	PL	6	number_unique_families
Treponema	GH	23.2891	number_unique_families
Treponema	CBM	4.48536	number_unique_families
Turicibacter	GT	8.33333	number_unique_families
Turicibacter	CE	4.61111	number_unique_families
Turicibacter	PL	1.75	number_unique_families
Turicibacter	GH	25.2778	number_unique_families
Turicibacter	CBM	7.30556	number_unique_families
Tyzzerella	GT	7.42361	number_unique_families
Tyzzerella	CE	2.15278	number_unique_families
Tyzzerella	PL	1.22222	number_unique_families
Tyzzerella	GH	20.2014	number_unique_families
Tyzzerella	CBM	4.9375	number_unique_families
Urmitella	GT	5.75	number_unique_families
Urmitella	CE	3	number_unique_families
Urmitella	PL	0	number_unique_families
Urmitella	GH	23.25	number_unique_families
Urmitella	CBM	4.25	number_unique_families
Vagococcus	GT	5	number_unique_families
Vagococcus	CE	3.5	number_unique_families
Vagococcus	PL	1	number_unique_families
Vagococcus	GH	13.5	number_unique_families
Vagococcus	CBM	2.5	number_unique_families
Varibaculum	GT	6.16667	number_unique_families
Varibaculum	CE	2.82222	number_unique_families
Varibaculum	PL	0	number_unique_families
Varibaculum	GH	16.8	number_unique_families
Varibaculum	CBM	2.51852	number_unique_families
Veillonella	GT	9.46001	number_unique_families
Veillonella	CE	2.18745	number_unique_families
Veillonella	PL	2.0625	number_unique_families
Veillonella	GH	4.00434	number_unique_families
Veillonella	CBM	1.16539	number_unique_families
Veillonellaceae gen. incertae sedis	GT	10.4105	number_unique_families
Veillonellaceae gen. incertae sedis	CE	3.27714	number_unique_families
Veillonellaceae gen. incertae sedis	PL	0	number_unique_families
Veillonellaceae gen. incertae sedis	GH	4.54571	number_unique_families
Veillonellaceae gen. incertae sedis	CBM	1.97524	number_unique_families
Verrucomicrobia gen. incertae sedis	GT	9.95523	number_unique_families
Verrucomicrobia gen. incertae sedis	CE	5.17549	number_unique_families
Verrucomicrobia gen. incertae sedis	PL	1.59534	number_unique_families
Verrucomicrobia gen. incertae sedis	GH	29.0985	number_unique_families
Verrucomicrobia gen. incertae sedis	CBM	3.77124	number_unique_families
Verrucomicrobiales gen. incertae sedis	GT	12.5	number_unique_families
Verrucomicrobiales gen. incertae sedis	CE	3	number_unique_families
Verrucomicrobiales gen. incertae sedis	PL	1	number_unique_families
Verrucomicrobiales gen. incertae sedis	GH	20	number_unique_families
Verrucomicrobiales gen. incertae sedis	CBM	3	number_unique_families
Vibrio	GT	10.478	number_unique_families
Vibrio	CE	4.31789	number_unique_families
Vibrio	PL	3.01471	number_unique_families
Vibrio	GH	31.1485	number_unique_families
Vibrio	CBM	8.72674	number_unique_families
Virgibacillus	GT	6	number_unique_families
Virgibacillus	CE	5	number_unique_families
Virgibacillus	PL	2	number_unique_families
Virgibacillus	GH	26	number_unique_families
Virgibacillus	CBM	3	number_unique_families
Vitreoscilla	GT	12	number_unique_families
Vitreoscilla	CE	3	number_unique_families
Vitreoscilla	PL	0	number_unique_families
Vitreoscilla	GH	6	number_unique_families
Vitreoscilla	CBM	1	number_unique_families
Weissella	GT	7.29167	number_unique_families
Weissella	CE	1.75	number_unique_families
Weissella	PL	0	number_unique_families
Weissella	GH	11.625	number_unique_families
Weissella	CBM	2.0625	number_unique_families
Xanthomonas	GT	11	number_unique_families
Xanthomonas	CE	5	number_unique_families
Xanthomonas	PL	0	number_unique_families
Xanthomonas	GH	13	number_unique_families
Xanthomonas	CBM	2	number_unique_families
Yersinia	GT	15.4374	number_unique_families
Yersinia	CE	4.87755	number_unique_families
Yersinia	PL	6.48214	number_unique_families
Yersinia	GH	26.4364	number_unique_families
Yersinia	CBM	4.0887	number_unique_families
Yokenella	GT	17	number_unique_families
Yokenella	CE	5	number_unique_families
Yokenella	PL	0	number_unique_families
Yokenella	GH	33	number_unique_families
Yokenella	CBM	4	number_unique_families
Absiella	GT	17.8889	number_amilies
Absiella	CE	6.66667	number_amilies
Absiella	PL	0	number_amilies
Absiella	GH	21.4444	number_amilies
Absiella	CBM	4.66667	number_amilies
Acetivibrio	GT	26	number_amilies
Acetivibrio	CE	7	number_amilies
Acetivibrio	PL	0	number_amilies
Acetivibrio	GH	30	number_amilies
Acetivibrio	CBM	12	number_amilies
Acetobacter	GT	38.3929	number_amilies
Acetobacter	CE	1.96429	number_amilies
Acetobacter	PL	1	number_amilies
Acetobacter	GH	15.2857	number_amilies
Acetobacter	CBM	3.32143	number_amilies
Acetomicrobium	GT	23	number_amilies
Acetomicrobium	CE	1	number_amilies
Acetomicrobium	PL	0	number_amilies
Acetomicrobium	GH	9	number_amilies
Acetomicrobium	CBM	2	number_amilies
Acholeplasma	GT	8.90909	number_amilies
Acholeplasma	CE	3.45454	number_amilies
Acholeplasma	PL	0	number_amilies
Acholeplasma	GH	3	number_amilies
Acholeplasma	CBM	2.27273	number_amilies
Achromobacter	GT	57	number_amilies
Achromobacter	CE	13	number_amilies
Achromobacter	PL	1	number_amilies
Achromobacter	GH	24	number_amilies
Achromobacter	CBM	9	number_amilies
Acidaminococcaceae gen. incertae sedis	GT	14.85	number_amilies
Acidaminococcaceae gen. incertae sedis	CE	3.95	number_amilies
Acidaminococcaceae gen. incertae sedis	PL	0	number_amilies
Acidaminococcaceae gen. incertae sedis	GH	4.25	number_amilies
Acidaminococcaceae gen. incertae sedis	CBM	2	number_amilies
Acidaminococcus	GT	19.324	number_amilies
Acidaminococcus	CE	5.38994	number_amilies
Acidaminococcus	PL	10	number_amilies
Acidaminococcus	GH	7.83755	number_amilies
Acidaminococcus	CBM	2.60006	number_amilies
Acidiphilium	GT	12.6878	number_amilies
Acidiphilium	CE	6.39227	number_amilies
Acidiphilium	PL	1.16667	number_amilies
Acidiphilium	GH	41.2196	number_amilies
Acidiphilium	CBM	8.15961	number_amilies
Acidovorax	GT	23	number_amilies
Acidovorax	CE	9	number_amilies
Acidovorax	PL	0	number_amilies
Acidovorax	GH	12	number_amilies
Acidovorax	CBM	6	number_amilies
Acinetobacter	GT	18.2435	number_amilies
Acinetobacter	CE	5.93036	number_amilies
Acinetobacter	PL	1	number_amilies
Acinetobacter	GH	13.5167	number_amilies
Acinetobacter	CBM	5.63809	number_amilies
Actinobacteria gen. [Trueperella/Streptomyces]	GT	18.3333	number_amilies
Actinobacteria gen. [Trueperella/Streptomyces]	CE	3	number_amilies
Actinobacteria gen. [Trueperella/Streptomyces]	PL	0	number_amilies
Actinobacteria gen. [Trueperella/Streptomyces]	GH	29	number_amilies
[truncated: 2,336 more rows]

## Sheet: 2B
phylum	PCo 1	PCo 2	species
Bacteroidetes	-0.267485	0.374604
Bacteroidetes	-0.253739	0.371895
Firmicutes	0.03297	-0.00515878
Bacteroidetes	-0.124242	0.285541
Proteobacteria	-0.0284769	0.0927319
Proteobacteria	0.34002	0.220538
Firmicutes	-0.207037	-0.0668746
Bacteroidetes	-0.237177	0.34788
Firmicutes	-0.0716117	0.00821732
Firmicutes	-0.0189401	-0.217708
Firmicutes	0.00163229	-0.264494
Firmicutes	-0.224223	-0.110891
Firmicutes	-0.140373	-0.183571
Firmicutes	-0.0841772	-0.197305
Firmicutes	-0.289786	-0.0124092
Firmicutes	-0.266111	0.038594
Firmicutes	-0.203686	-0.159818
Firmicutes	-0.168757	-0.140707
Firmicutes	0.0923627	-0.233456
Firmicutes	-0.237555	0.0133901
Firmicutes	-0.109961	-0.192338
Firmicutes	-0.306398	0.0753068
Firmicutes	-0.00609249	-0.246533
Firmicutes	-0.167684	-0.176677
Firmicutes	-0.0854784	-0.127491
Firmicutes	-0.231391	-0.0667701
Bacteroidetes	-0.219614	0.331344
Firmicutes	-0.207328	-0.0169025
Firmicutes	-0.0442164	-0.0906249
Firmicutes	-0.292244	-0.0195732
Actinobacteria	-0.201938	-0.00851896
Firmicutes	-0.0896362	-0.143368
Proteobacteria	0.0137376	-0.0146878
Firmicutes	-0.0795027	-0.0926466
Firmicutes	0.022854	-0.174
Firmicutes	-0.16953	-0.0495373
Firmicutes	-0.153119	-0.109145
Firmicutes	0.0623946	-0.233842
Bacteroidetes	-0.143413	0.300369
Bacteroidetes	-0.205712	0.324794
Firmicutes	-0.0246257	-0.19492
Proteobacteria	-0.0881141	0.12112
Bacteroidetes	-0.256743	0.378871
Firmicutes	-0.193256	-0.0954392
Bacteroidetes	-0.235857	0.364341
Firmicutes	-0.10211	-0.215749
Firmicutes	-0.112221	0.0251978
Firmicutes	-0.106309	-0.21091
Firmicutes	-0.219528	-0.0771694
Firmicutes	-0.303734	0.0774118
Actinobacteria	-0.161072	-0.0495047
Firmicutes	-1.58487e-05	-0.22835
Bacteroidetes	-0.237243	0.3531
Firmicutes	-0.114402	-0.103788
Actinobacteria	-0.22954	-0.0227349
Firmicutes	-0.120751	-0.132671
Firmicutes	0.0680946	-0.268963
Firmicutes	-0.199298	-0.06581
Actinobacteria	-0.00951483	-0.23015
Firmicutes	-0.0258084	-0.191357
Firmicutes	-0.0203235	-0.240625
Actinobacteria	0.250811	-0.104372
Firmicutes	-0.0281899	-0.213647
Bacteroidetes	-0.25641	0.346703
Bacteroidetes	-0.202711	0.323576
Firmicutes	-0.0372876	-0.230892
Firmicutes	0.357668	-0.0704717
Actinobacteria	-0.222639	-0.037121
Firmicutes	-0.191785	-0.11413
Firmicutes	-0.256052	-0.0527217
Firmicutes	-0.015365	-0.243282
Firmicutes	-0.284473	0.00411417
Firmicutes	-0.148492	-0.102417
Firmicutes	0.225888	-0.0856983
Firmicutes	-0.188952	-0.105373
Firmicutes	-0.0394799	-0.0442542
Firmicutes	-0.0597012	-0.156013
Firmicutes	-0.00077174	-0.183398
Firmicutes	-0.193811	-0.0467046
Actinobacteria	-0.199633	-0.0790733
Firmicutes	-0.241271	0.0316534
Bacteroidetes	-0.115368	0.328456
Firmicutes	-0.103871	-0.0709886
Actinobacteria	-0.0761412	-0.181697
Firmicutes	-0.0989438	-0.183245
Firmicutes	-0.195596	-0.15257
Firmicutes	-0.124855	-0.112908
Firmicutes	-0.0324031	-0.019477
Firmicutes	-0.210763	-0.0631958
Firmicutes	-0.308221	0.157303
Firmicutes	-0.150834	-0.0521209
Firmicutes	-0.15574	-0.0426727
Firmicutes	-0.048358	-0.201937
Firmicutes	0.126728	-0.269713
Bacteroidetes	-0.257238	0.359291
Actinobacteria	-0.1868	-0.0546748
Bacteroidetes	-0.23683	0.366461
Firmicutes	0.0523193	-0.0639642
Firmicutes	-0.16996	-0.0984907
Firmicutes	-0.0147434	-0.176996
Firmicutes	-0.0569774	-0.139525
Proteobacteria	0.192996	0.263456
Firmicutes	0.0269558	-0.0759067
Bacteroidetes	-0.107366	0.255775
Firmicutes	0.355169	-0.0713688
Firmicutes	-0.00103666	-0.139765
Firmicutes	0.391192	0.135064
Firmicutes	-0.175696	-0.129306
Firmicutes	-0.0964575	-0.201618
Firmicutes	-0.240367	0.0274845
Bacteroidetes	0.203935	0.143869
Spirochaetes	-0.120312	0.0245421
Proteobacteria	0.0331205	0.0414525
Bacteroidetes	-0.211491	0.340341
Firmicutes	-0.128855	-0.141138
Firmicutes	-0.181166	-0.0996393
Firmicutes	0.341321	-0.0881909
Bacteroidetes	-0.217942	0.331388
Spirochaetes	0.0825856	0.117685
Firmicutes	0.398698	0.157387
Firmicutes	0.405663	0.186146
Firmicutes	0.0443753	-0.270985
Firmicutes	-0.169977	-0.138633
Firmicutes	-0.132985	-0.180399
Firmicutes	-0.19402	-0.110173
Bacteroidetes	-0.207803	0.298397
Firmicutes	0.415495	0.204784
Bacteroidetes	-0.25869	0.333096
Bacteroidetes	-0.164976	0.271764
Firmicutes	-0.173671	-0.125174
Firmicutes	-0.238348	-0.0107603
Firmicutes	-0.148273	-0.151449
Firmicutes	-0.175806	-0.094936
Firmicutes	-0.223514	0.0193649
Firmicutes	0.0654232	-0.235218
Bacteroidetes	-0.266799	0.359706
Actinobacteria	0.337887	-0.0756448
Tenericutes	0.40063	-0.0646782
Firmicutes	0.151948	-0.228198
Proteobacteria	0.134099	0.000170896
Firmicutes	-0.00847071	-0.2374
Firmicutes	-0.134332	-0.126423
Firmicutes	-0.00816888	-0.0940816
Bacteroidetes	-0.196906	0.266415
Firmicutes	0.00509815	-0.1709
Firmicutes	-0.128227	-0.12952
Firmicutes	-0.00767073	-0.144629
Firmicutes	-0.0325393	-0.202379
Bacteroidetes	-0.269765	0.372046
Firmicutes	-0.251889	0.0356124
Firmicutes	-0.110138	-0.236178
Firmicutes	0.33024	-0.044127
Firmicutes	-0.175714	-0.128998
Bacteroidetes	-0.106746	0.215922
Firmicutes	-0.173896	-0.133362
Firmicutes	-0.0586639	-0.171306
Firmicutes	-0.207079	-0.107245
Proteobacteria	0.317381	0.228285
Firmicutes	0.0502306	-0.241757
Firmicutes	-0.17077	-0.0316326
Firmicutes	-0.125572	-0.107964
Bacteroidetes	-0.235972	0.365114
Firmicutes	0.0966575	-0.167827
Firmicutes	0.368297	0.200332
Bacteroidetes	-0.233682	0.337432
Bacteroidetes	-0.192929	0.32508
Firmicutes	0.0372535	-0.245084
Firmicutes	-0.257795	0.0105085
Proteobacteria	0.0501423	0.114174
Proteobacteria	-0.05149	0.0405207
Fusobacteria	0.123327	0.00963917
Proteobacteria	-0.010696	0.0998159
Bacteroidetes	-0.246506	0.341408
Firmicutes	-0.204405	-0.045179
Firmicutes	0.319819	-0.034478
Fusobacteria	-0.0954345	0.0785763
Firmicutes	-0.104362	0.0457187
Firmicutes	-0.0539969	-0.216354
Proteobacteria	0.317721	0.237021
Firmicutes	-0.0401342	-0.180031
Firmicutes	0.209049	-0.065941
Firmicutes	-0.10637	-0.132093
Firmicutes	-0.136423	-0.0827103
Bacteroidetes	-0.248318	0.375778
Proteobacteria	-0.023118	0.0831023
Firmicutes	-0.261161	-0.0407858
Proteobacteria	0.308825	0.191096
Proteobacteria	-0.0551857	0.102979
Proteobacteria	0.291801	0.216536
Proteobacteria	0.408081	0.19152
Proteobacteria	-0.0466129	0.0884024
Firmicutes	-0.0350926	-0.201738
Firmicutes	0.118556	-0.0287359
Proteobacteria	0.300886	0.155373
Proteobacteria	0.332989	0.210535
Proteobacteria	0.31499	0.148713
Firmicutes	-0.317629	0.100677
Firmicutes	0.0923664	-0.0504041
Actinobacteria	-0.2437	-0.0216539
Firmicutes	-0.165007	-0.161715
Bacteroidetes	-0.111923	0.237858
Actinobacteria	-0.13519	-0.0786442
Firmicutes	0.186693	-0.0510282
Proteobacteria	0.00124054	0.158592
Actinobacteria	-0.137546	-0.110657
Firmicutes	0.02191	-0.268774
Bacteroidetes	-0.202219	0.339928
Proteobacteria	0.424346	0.142151
Proteobacteria	0.346977	0.208844
Proteobacteria	0.358062	0.227697
Firmicutes	0.053985	-0.230031
Proteobacteria	0.316549	0.258071
Proteobacteria	-0.066611	0.095109
Fusobacteria	0.181739	-0.0079633
Proteobacteria	-0.0738325	0.131109
Firmicutes	-0.235811	-0.000829786
Firmicutes	0.0874982	-0.253653
Firmicutes	-0.0871051	-0.187268
Firmicutes	-0.0767323	-0.182969
Firmicutes	-0.156988	-0.110843
Proteobacteria	0.33046	0.219968
Actinobacteria	0.286987	-0.0540658
Bacteroidetes	-0.237129	0.366525
Firmicutes	-0.0307332	-0.110224
Firmicutes	0.128787	-0.049334
Actinobacteria	-0.120201	-0.118912
Proteobacteria	0.0970984	0.0291876
Firmicutes	-0.0305058	-0.196565
Firmicutes	0.391192	0.135064
Bacteroidetes	-0.19389	0.333187
Bacteroidetes	-0.141634	0.273137
Firmicutes	0.317504	-0.0059492
Bacteroidetes	-0.0955914	0.251429
Firmicutes	-0.116031	-0.120773
Firmicutes	-0.119159	-0.0942906
Firmicutes	-0.179744	-0.0635464
Firmicutes	-0.147375	0.244026
Firmicutes	-0.164689	-0.0586337
Firmicutes	-0.166351	-0.0838352
Firmicutes	0.364017	-0.0825061
Firmicutes	0.0268457	-0.237497
Firmicutes	-0.215443	0.00319183
Firmicutes	0.39957	0.148506
Firmicutes	-0.20364	-0.124082
Proteobacteria	0.267832	0.127466
Firmicutes	0.390002	-0.0783403
Proteobacteria	-0.187154	-0.100056
Firmicutes	0.376333	-0.0598485
Verrucomicrobia	-0.144481	0.199935
Bacteroidetes	-0.120712	0.273907
Firmicutes	-0.210193	-0.054886
Firmicutes	-0.0379233	-0.2117
Proteobacteria	0.27011	0.257832
Firmicutes	-0.13883	-0.139043
Proteobacteria	0.348935	0.239985
Proteobacteria	0.134643	-0.0281664
Firmicutes	0.129983	-0.266758
Bacteroidetes	-0.200952	0.285733
Firmicutes	0.393892	-0.0465375
Firmicutes	-0.143725	-0.153707
Firmicutes	0.374624	-0.0400103
Tenericutes	0.384924	-0.0854747
Firmicutes	-0.163527	-0.137675
Proteobacteria	0.114884	0.00651919
Firmicutes	0.36265	0.137166
Firmicutes	-0.194943	-0.0807817
Firmicutes	0.399856	0.132239
Firmicutes	0.393673	0.232411
Firmicutes	-0.0246257	-0.19492
Bacteroidetes	-0.106499	0.26364
Bacteroidetes	0.0313712	0.237313
Firmicutes	0.374018	-0.0811125
Firmicutes	0.367507	0.179653
Firmicutes	0.396041	-0.0750983
Firmicutes	-0.0911914	-0.151182
Firmicutes	-0.19745	-0.0335882
Firmicutes	0.360394	0.149836
Firmicutes	0.350721	0.149884
Firmicutes	-0.100779	-0.124654
Bacteroidetes	-0.215495	0.330657
Firmicutes	0.129766	-0.282461
Bacteroidetes	-0.116495	0.30784
Firmicutes	-0.190455	-0.0604208
Proteobacteria	0.342749	0.263682
Firmicutes	-0.182846	-0.124651
Proteobacteria	0.326007	0.204481
Firmicutes	-0.114472	-0.201723
Actinobacteria	-0.039844	-0.178041
Bacteroidetes	-0.0844336	0.263955
Firmicutes	-0.183115	0.0232426
Bacteroidetes	0.0131301	0.214874
Firmicutes	0.0149429	-0.242638
Proteobacteria	0.362441	0.215327
Firmicutes	0.360244	-0.0761447
Firmicutes	-0.1217	-0.0256076
Bacteroidetes	-0.2221	0.340974
Firmicutes	0.395714	0.144449
Firmicutes	0.386869	0.121712
Firmicutes	0.400638	0.166622
Proteobacteria	0.346977	0.208844
Firmicutes	0.36265	0.137166
Proteobacteria	0.298869	0.193102
Firmicutes	-0.16973	-0.0372752
Actinobacteria	0.334345	-0.0680407
Proteobacteria	0.170897	0.115139
Firmicutes	0.167718	-0.0388367
Bacteroidetes	-0.0564568	0.258202
Firmicutes	-0.00245876	-0.214956
Firmicutes	0.345164	-0.0591135
Firmicutes	0.387117	-0.0643691
Firmicutes	-0.075792	-0.206884
Firmicutes	-0.055289	-0.241121
Tenericutes	0.38325	-0.0546617
Firmicutes	-0.0504374	-0.072973
Firmicutes	-0.103747	-0.1507
Firmicutes	-0.0466181	0.0125002
Actinobacteria	0.341994	-0.057535
Proteobacteria	-0.232446	-0.0327919
Firmicutes	0.0351208	-0.252745
Firmicutes	0.383399	0.139501
Firmicutes	-0.0363195	-0.262603
Firmicutes	-0.131417	-0.0955364
Firmicutes	-0.271226	-0.045125
Firmicutes	0.0282248	-0.17973
Firmicutes	-0.172566	-0.143019
Bacteroidetes	-0.203254	0.340013
Firmicutes	-0.0256506	-0.210083
Firmicutes	0.142228	-0.00134045
Firmicutes	-0.0896378	-0.00380308
Firmicutes	0.258521	-0.124677
Firmicutes	-0.252051	0.106676
Firmicutes	0.109561	-0.225708
Actinobacteria	-0.140372	-0.048664
Firmicutes	0.135306	-0.258804
Bacteroidetes	-0.00376106	0.248987
Firmicutes	0.17566	-0.0249599
Tenericutes	0.357758	-0.0836245
Firmicutes	0.281208	-0.0892154
Firmicutes	0.378106	-0.0993651
Firmicutes	0.401973	0.211456
Actinobacteria	-0.0328408	-0.120198
Firmicutes	-0.0413751	-0.153928
Firmicutes	-0.0475008	-0.0178775
Verrucomicrobia	-0.157973	0.22636
Firmicutes	0.394538	-0.00662128
Firmicutes	0.394048	-0.073692
Firmicutes	0.0679131	-0.20426
Actinobacteria	0.0454372	-0.264065
Tenericutes	-0.282984	0.0201676
Bacteroidetes	-0.0972541	0.335978
Firmicutes	-0.0341354	-0.201525
Firmicutes	-0.0325675	-0.180395
Verrucomicrobia	-0.135997	0.212682
Firmicutes	0.329662	-0.124562
Firmicutes	0.387117	-0.0643691
Firmicutes	0.116841	-0.0572386
Proteobacteria	0.3228	0.221715
Bacteroidetes	-0.22782	0.289887
Bacteroidetes	-0.032038	0.254158
Actinobacteria	0.326821	-0.0346064
Firmicutes	-0.238123	0.0852403
Firmicutes	-0.08616	-0.137123
Verrucomicrobia	-0.18711	0.229151
Bacteroidetes	0.11308	0.166839
Bacteroidetes	-0.109906	0.277118
Firmicutes	0.0572204	-0.220226
Proteobacteria	0.309931	0.228866
Firmicutes	0.00953263	-0.231199
Proteobacteria	-0.198155	-0.0778497
Firmicutes	0.37423	0.137575
Actinobacteria	0.0454372	-0.264065
Spirochaetes	-0.135095	-0.103214
Proteobacteria	-0.12526	-0.148515
Firmicutes	-0.0172785	-0.210435
Proteobacteria	0.0553982	0.222127
Actinobacteria	0.0454372	-0.264065
Firmicutes	0.244782	-0.125276
Proteobacteria	0.216414	0.198498
Firmicutes	0.152326	-0.190461
Bacteroidetes	-0.145472	0.34531
Firmicutes	-0.0914958	-0.139229
Firmicutes	0.354855	-0.0186551
Firmicutes	0.371173	-0.0837921
Firmicutes	-0.00776101	-0.203782
Firmicutes	0.380259	-0.0723044
Firmicutes	-0.17386	-0.148634
Verrucomicrobia	-0.1328	0.14326
Firmicutes	-0.12287	-0.154698
Firmicutes	0.01472	-0.255723
Firmicutes	-0.00376314	-0.246131
Firmicutes	0.393892	-0.0465375
Firmicutes	0.051211	-0.158402
Proteobacteria	0.181474	0.232583
Firmicutes	-0.0345479	-0.127257
Proteobacteria	0.378999	0.208275
Proteobacteria	0.354346	0.210637
Firmicutes	-0.142566	-0.110278
Firmicutes	-0.230101	-0.052299
Firmicutes	-0.172093	-0.138139
Firmicutes	0.0580812	-0.260623
Firmicutes	0.394538	-0.00662128
Firmicutes	0.0147685	-0.143216
Firmicutes	0.437698	0.194241
Firmicutes	-0.150398	-0.120378
Actinobacteria	0.326033	-0.0364946
Firmicutes	-0.209938	0.0168084
Bacteroidetes	-0.268279	0.359229	Bacteroides uniformis
Firmicutes	-0.295553	0.176503	Eisenbergiella tayi
Firmicutes	-0.303326	0.152928	Hungatella hathewayi
Verrucomicrobia	-0.113754	0.247876	Akkermansia muciniphila

## Sheet: 2C
phylum	species	genus	PCo 1	PCo 2	DF	Mucin	GAG
Bacteroidetes		Bacteroides	-0.267485	0.374604	3.75376	4.43364	3.50647
Bacteroidetes		Bacteroides	-0.253739	0.371895	4.95883	6.52595	4.01403
Firmicutes		Pediococcus	0.03297	-0.00515878	-0.416453	-0.385083	-0.506845
Bacteroidetes		Odoribacter	-0.124242	0.285541	0.0825911	0.530048	-0.125762
Proteobacteria		Escherichia	-0.0284769	0.0927319	0.141524	-0.438237	-0.354877
Proteobacteria		Sutterella	0.34002	0.220538	-0.786279	-0.621078	-0.505328
Firmicutes		Lachnospiraceae gen. incertae sedis	-0.207037	-0.0668746	0.366415	-0.195256	0.0884973
Bacteroidetes		Parabacteroides	-0.237177	0.34788	1.32074	1.86763	0.690844
Firmicutes		Enterococcus	-0.0716117	0.00821732	0.0152769	-0.223983	-0.0958361
Firmicutes		Eubacterium	-0.0189401	-0.217708	-0.451197	-0.50579	-0.398078
Firmicutes		Dorea	0.00163229	-0.264494	-0.542758	-0.467977	-0.444066
Firmicutes		Coprococcus	-0.224223	-0.110891	0.235572	-0.0322455	0.0267698
Firmicutes		Faecalibacterium	-0.140373	-0.183571	-0.13937	-0.226696	-0.166207
Firmicutes		Anaerostipes	-0.0841772	-0.197305	-0.355792	-0.585191	-0.491939
Firmicutes		Blautia	-0.289786	-0.0124092	0.52654	0.343414	0.691134
Firmicutes		Clostridium	-0.266111	0.038594	1.95474	1.93284	0.277882
Firmicutes		Blautia	-0.203686	-0.159818	0.130891	0.122061	-0.103045
Firmicutes		Blautia	-0.168757	-0.140707	0.0225806	-0.144239	-0.0447276
Firmicutes		Anaerotignum	0.0923627	-0.233456	-0.620909	-0.634933	-0.504313
Firmicutes		Clostridium	-0.237555	0.0133901	0.898997	0.933155	0.495192
Firmicutes		Faecalibacterium	-0.109961	-0.192338	-0.191525	-0.345821	-0.295855
Firmicutes		Blautia	-0.306398	0.0753068	2.43542	2.13408	1.88864
Firmicutes		Anaerostipes	-0.00609249	-0.246533	-0.381155	-0.562483	-0.474148
Firmicutes		Blautia	-0.167684	-0.176677	0.0710478	-0.124498	-0.113195
Firmicutes		Eubacterium	-0.0854784	-0.127491	0.299572	0.385806	0.594498
Firmicutes		Ruminococcaceae gen. incertae sedis	-0.231391	-0.0667701	0.238291	0.0753064	-0.498898
Bacteroidetes		Bacteroides	-0.219614	0.331344	1.62966	1.2494	4.77535
Firmicutes		Clostridium	-0.207328	-0.0169025	0.461117	1.72438	0.681456
Firmicutes		Clostridioides	-0.0442164	-0.0906249	-0.0270026	-0.538302	-0.66379
Firmicutes		Clostridium	-0.292244	-0.0195732	0.930409	1.52874	0.225567
Actinobacteria		Bifidobacterium	-0.201938	-0.00851896	0.307496	-0.0505608	-0.165137
Firmicutes		Eubacterium	-0.0896362	-0.143368	-0.263985	-0.506784	-0.476359
Proteobacteria		Brevundimonas	0.0137376	-0.0146878	-0.327631	-0.111957	-0.146757
Firmicutes		Eubacterium	-0.0795027	-0.0926466	0.806981	0.867359	1.82043
Firmicutes		Ruminococcus	0.022854	-0.174	0.0578417	-0.626362	-0.503274
Firmicutes		Ruminococcus	-0.16953	-0.0495373	0.528928	-0.112149	-0.105738
Firmicutes		Blautia	-0.153119	-0.109145	-0.212255	0.785217	-0.236191
Firmicutes		Coprococcus	0.0623946	-0.233842	-0.605249	-0.581653	-0.477934
Bacteroidetes		Alistipes	-0.143413	0.300369	0.17535	0.993945	1.43257
Bacteroidetes		Bacteroides	-0.205712	0.324794	1.22365	0.941895	3.17753
Firmicutes		Flavonifractor	-0.0246257	-0.19492	-0.586005	-0.441302	-0.454973
Proteobacteria		Klebsiella	-0.0881141	0.12112	0.658487	-0.325564	-0.335247
Bacteroidetes		Bacteroides	-0.256743	0.378871	3.78513	3.82776	6.16937
Firmicutes		Coprococcus	-0.193256	-0.0954392	0.54246	-0.0591172	0.0151787
Bacteroidetes		Parabacteroides	-0.235857	0.364341	1.69121	2.78425	1.78999
Firmicutes		Dorea	-0.10211	-0.215749	-0.214887	-0.338083	-0.344836
Firmicutes		Enterococcus	-0.112221	0.0251978	0.27372	-0.435797	-0.186644
Firmicutes		Dorea	-0.106309	-0.21091	-0.223184	-0.363065	-0.269306
Firmicutes		Clostridium	-0.219528	-0.0771694	0.327475	0.370008	0.484154
Firmicutes		Roseburia	-0.303734	0.0774118	1.51357	0.764438	1.39212
Actinobacteria		Cutibacterium	-0.161072	-0.0495047	-0.146149	0.244432	-0.121615
Firmicutes		Intestinibacter	-1.58487e-05	-0.22835	-0.557645	-0.314835	-0.34554
Bacteroidetes		Bacteroides	-0.237243	0.3531	1.92298	4.24494	4.34905
Firmicutes		Lactobacillus	-0.114402	-0.103788	0.260627	-0.317635	-0.66379
Actinobacteria		Bifidobacterium	-0.22954	-0.0227349	0.709981	-0.101376	0.0564773
Firmicutes		Clostridium	-0.120751	-0.132671	-0.183901	0.526568	0.277882
Firmicutes		Clostridium	0.0680946	-0.268963	-0.619033	-0.532878	-0.506845
Firmicutes		Erysipelatoclostridium	-0.199298	-0.06581	1.29761	0.617704	1.67935
Actinobacteria		Enorma	-0.00951483	-0.23015	-0.50366	-0.58875	-0.467608
Firmicutes		Lactobacillus	-0.0258084	-0.191357	-0.18816	-0.354993	-0.349899
Firmicutes		Lachnoclostridium	-0.0203235	-0.240625	-0.344899	-0.353004	-0.479441
Actinobacteria		Adlercreutzia	0.250811	-0.104372	-0.862742	-0.634146	-0.503505
Firmicutes		Clostridium	-0.0281899	-0.213647	-0.391537	-0.58875	-0.506845
Bacteroidetes		Bacteroides	-0.25641	0.346703	2.05725	3.68343	2.37274
Bacteroidetes		Barnesiella	-0.202711	0.323576	0.858811	2.06474	1.01537
Firmicutes		Clostridiales gen. incertae sedis	-0.0372876	-0.230892	-0.199474	-0.495807	-0.362978
Firmicutes		Eubacterium	0.357668	-0.0704717	-0.848335	-0.685734	-0.506845
Actinobacteria		Bifidobacterium	-0.222639	-0.037121	0.333624	0.064329	0.0517461
Firmicutes		Faecalibacterium	-0.191785	-0.11413	-0.0798014	-0.182452	-0.0305122
Firmicutes		Roseburia	-0.256052	-0.0527217	0.484701	0.0370113	0.948358
Firmicutes		Lachnoclostridium	-0.015365	-0.243282	-0.434621	-0.312345	-0.506845
Firmicutes		Blautia	-0.284473	0.00411417	0.666554	0.577187	0.816637
Firmicutes		Streptococcus	-0.148492	-0.102417	-0.112959	-0.0607249	-0.468961
Firmicutes		Staphylococcus	0.225888	-0.0856983	-0.750799	-0.637242	-0.66379
Firmicutes		Coprococcus	-0.188952	-0.105373	0.511677	-0.0892263	0.00501146
Firmicutes		Lactobacillus	-0.0394799	-0.0442542	-0.227788	-0.328656	-0.396983
Firmicutes		Streptococcus	-0.0597012	-0.156013	-0.0941492	-0.601264	-0.66379
Firmicutes		Intestinimonas	-0.00077174	-0.183398	-0.616042	-0.455396	-0.497036
Firmicutes		Ruminococcaceae gen. incertae sedis	-0.193811	-0.0467046	0.689531	-0.114332	-0.0864551
Actinobacteria		Bifidobacterium	-0.199633	-0.0790733	0.541814	-0.204059	0.125674
Firmicutes		Clostridium	-0.241271	0.0316534	1.85352	0.111355	0.331832
Bacteroidetes		Culturomica	-0.115368	0.328456	0.236786	1.22654	0.155056
Firmicutes		Clostridium	-0.103871	-0.0709886	0.355951	-0.540258	-0.66379
Actinobacteria		Collinsella	-0.0761412	-0.181697	-0.520797	-0.615714	-0.502603
Firmicutes		Faecalibacterium	-0.0989438	-0.183245	-0.0385565	-0.103829	-0.0360084
Firmicutes		Clostridium	-0.195596	-0.15257	-0.0489383	-0.322043	-0.0360084
Firmicutes		Clostridium	-0.124855	-0.112908	-0.0800836	-0.249305	-0.349899
Firmicutes		Mitsuokella	-0.0324031	-0.019477	-0.423228	-0.451781	-0.242516
Firmicutes		Blautia	-0.210763	-0.0631958	0.324835	-0.226216	0.0640664
Firmicutes		Clostridium	-0.308221	0.157303	1.10047	0.595842	0.50209
Firmicutes		Lactobacillus	-0.150834	-0.0521209	-0.0437474	-0.14727	-0.143908
Firmicutes		Erysipelatoclostridium	-0.15574	-0.0426727	-0.335179	0.543886	0.378776
Firmicutes		Lactobacillus	-0.048358	-0.201937	-0.130413	-0.536041	-0.422336
Firmicutes		Flavonifractor	0.126728	-0.269713	-0.685421	-0.629781	-0.506845
Bacteroidetes		Bacteroides	-0.257238	0.359291	3.61879	4.45789	6.86959
Actinobacteria		Bifidobacterium	-0.1868	-0.0546748	-0.195264	0.796652	0.00654649
Bacteroidetes		Parabacteroides	-0.23683	0.366461	1.62581	2.956	1.92681
Firmicutes		Lactobacillus	0.0523193	-0.0639642	-0.484107	-0.493786	-0.506845
Firmicutes		Eubacterium	-0.16996	-0.0984907	-0.0310061	0.158469	-0.228623
Firmicutes		Streptococcus	-0.0147434	-0.176996	-0.186868	-0.629733	-0.349899
Firmicutes		Streptococcus	-0.0569774	-0.139525	-0.362987	-0.584709	0.0947795
Proteobacteria		Proteus	0.192996	0.263456	-0.599172	-0.635966	-0.0649194
Firmicutes		Lactobacillus	0.0269558	-0.0759067	-0.448636	-0.43115	-0.506845
Bacteroidetes		Alistipes	-0.107366	0.255775	0.72222	0.690148	0.336475
Firmicutes		Eubacterium	0.355169	-0.0713688	-0.744517	-0.637242	-0.66379
Firmicutes		Clostridium	-0.00103666	-0.139765	-0.578409	-0.249305	-0.506845
Firmicutes		Dialister	0.391192	0.135064	-0.934472	-0.637005	-0.504185
Firmicutes		Anaerotruncus	-0.175696	-0.129306	-0.297088	0.343244	-0.204438
Firmicutes		Holdemanella	-0.0964575	-0.201618	-0.614916	-0.456329	-0.409688
Firmicutes		Ruminococcus	-0.240367	0.0274845	0.242007	0.711698	0.543066
Bacteroidetes		Alistipes	0.203935	0.143869	-0.612104	-0.509083	-0.308393
Spirochaetes		Treponema	-0.120312	0.0245421	0.130809	-0.241699	0.0840087
Proteobacteria		Succinivibrio	0.0331205	0.0414525	-0.296053	-0.544064	-0.50572
Bacteroidetes		Paraprevotella	-0.211491	0.340341	2.1951	1.77809	0.318585
Firmicutes		Clostridium	-0.128855	-0.141138	0.0947454	-0.380597	0.0411876
Firmicutes		Ruthenibacterium	-0.181166	-0.0996393	-0.0600239	0.0919885	0.537241
Firmicutes		Clostridium	0.341321	-0.0881909	-0.870231	-0.637242	-0.66379
Bacteroidetes		Prevotella	-0.217942	0.331388	0.861786	0.505933	0.204419
Spirochaetes		Brachyspira	0.0825856	0.117685	-0.527046	-0.13956	-0.462704
Firmicutes		Dialister	0.398698	0.157387	-0.889268	-0.619577	-0.37232
Firmicutes		Phascolarctobacterium	0.405663	0.186146	-0.940881	-0.636821	-0.506845
Firmicutes		Clostridium	0.0443753	-0.270985	-0.630317	-0.637242	-0.349899
Firmicutes		Clostridium	-0.169977	-0.138633	-0.219937	0.505761	-0.276107
Firmicutes		Faecalibacterium	-0.132985	-0.180399	-0.552454	-0.277592	-0.192954
Firmicutes		Roseburia	-0.19402	-0.110173	0.370782	-0.049795	-0.330876
Bacteroidetes		Bacteroides	-0.207803	0.298397	0.802466	3.27122	1.32568
Firmicutes		Phascolarctobacterium	0.415495	0.204784	-0.942085	-0.637242	-0.506845
Bacteroidetes		Bacteroides	-0.25869	0.333096	2.19746	2.12116	1.69496
Bacteroidetes		Prevotella	-0.164976	0.271764	0.0677247	1.22847	0.00788315
Firmicutes		Eubacterium	-0.173671	-0.125174	-0.299254	0.510404	-0.158077
Firmicutes		Ruminococcus	-0.238348	-0.0107603	-0.0664799	0.307517	-0.0684798
Firmicutes		Eubacterium	-0.148273	-0.151449	-0.292337	0.372854	-0.283933
Firmicutes		Ruminococcus	-0.175806	-0.094936	0.233532	-0.101808	-0.203189
Firmicutes		Ruminococcus	-0.223514	0.0193649	0.0928289	0.593978	0.0354232
Firmicutes		Staphylococcus	0.0654232	-0.235218	-0.64937	-0.496029	-0.343001
Bacteroidetes		Bacteroides	-0.266799	0.359706	1.94099	2.52681	2.10943
Actinobacteria		Senegalimassilia	0.337887	-0.0756448	-0.9249	-0.612996	-0.506845
Tenericutes		Mycoplasma	0.40063	-0.0646782	-0.863767	-0.637242	-0.506845
Firmicutes		Firmicutes gen. incertae sedis	0.151948	-0.228198	-0.729043	-0.612996	-0.506845
Proteobacteria		Azospirillum	0.134099	0.000170896	-0.738306	-0.637242	-0.506845
Firmicutes		Faecalitalea	-0.00847071	-0.2374	-0.603468	-0.633897	-0.66379
Firmicutes		Eubacterium	-0.134332	-0.126423	-0.0906961	-0.509845	-0.499805
Firmicutes		Clostridiales gen. incertae sedis	-0.00816888	-0.0940816	-0.333943	-0.634248	-0.506845
Bacteroidetes		Bacteroides	-0.196906	0.266415	0.475082	1.19455	0.58785
Firmicutes		Eubacterium	0.00509815	-0.1709	-0.0188765	-0.625119	-0.501417
Firmicutes		Clostridium	-0.128227	-0.12952	0.383902	-0.210139	-0.180881
Firmicutes		Eubacterium	-0.00767073	-0.144629	0.122456	-0.635726	-0.505845
Firmicutes		Holdemanella	-0.0325393	-0.202379	-0.642664	-0.473162	-0.342358
Bacteroidetes		Bacteroides	-0.269765	0.372046	5.94556	5.26818	6.36687
Firmicutes		Clostridium	-0.251889	0.0356124	0.158983	0.578174	0.270683
Firmicutes		Clostridium	-0.110138	-0.236178	-0.600883	-0.294334	-0.354211
Firmicutes		Clostridium	0.33024	-0.044127	-0.830537	-0.637242	-0.506845
Firmicutes		Firmicutes gen. incertae sedis	-0.175714	-0.128998	-0.204313	0.373078	0.121602
Bacteroidetes		Alistipes	-0.106746	0.215922	0.436354	0.19125	-0.365594
Firmicutes		Eubacterium	-0.173896	-0.133362	-0.308483	0.445748	-0.192954
Firmicutes		Butyrivibrio	-0.0586639	-0.171306	-0.170732	-0.563157	-0.42496
Firmicutes		Firmicutes gen. incertae sedis	-0.207079	-0.107245	0.227909	0.233999	-0.292353
Proteobacteria		Sutterella	0.317381	0.228285	-0.731705	-0.637242	-0.504321
Firmicutes		Roseburia	0.0502306	-0.241757	-0.590713	-0.589203	-0.498044
Firmicutes		Ruminococcus	-0.17077	-0.0316326	1.08803	-0.207592	-0.130513
Firmicutes		Ruminococcus	-0.125572	-0.107964	-0.265237	0.633318	-0.13667
Bacteroidetes		Prevotella	-0.235972	0.365114	1.68644	0.590384	0.545743
Firmicutes		Streptococcus	0.0966575	-0.167827	-0.642136	-0.636291	-0.494772
Firmicutes		Acidaminococcus	0.368297	0.200332	-0.898343	-0.595775	-0.66379
Bacteroidetes		Bacteroides	-0.233682	0.337432	2.25614	1.33361	3.75684
Bacteroidetes		Bacteroides	-0.192929	0.32508	0.834961	3.12653	1.43672
Firmicutes		Clostridium	0.0372535	-0.245084	-0.801053	-0.59616	-0.504348
Firmicutes		Firmicutes gen. incertae sedis	-0.257795	0.0105085	0.708931	1.29205	-0.0722265
Proteobacteria		Pseudomonas	0.0501423	0.114174	-0.00802188	-0.563077	-0.0360084
Proteobacteria		Vibrio	-0.05149	0.0405207	0.265654	-0.239156	-0.452096
Fusobacteria		Fusobacterium	0.123327	0.00963917	-0.768356	-0.637242	-0.506845
Proteobacteria		Salmonella	-0.010696	0.0998159	0.375519	-0.423737	-0.338608
Bacteroidetes		Bacteroides	-0.246506	0.341408	1.66321	3.58256	1.81531
Firmicutes		Coprobacillus	-0.204405	-0.045179	0.905608	0.406685	1.89965
Firmicutes		Peptoniphilus	0.319819	-0.034478	-0.946489	-0.619608	-0.66379
Fusobacteria		Fusobacterium	-0.0954345	0.0785763	-0.382453	-0.40741	0.24682
Firmicutes		Enterococcus	-0.104362	0.0457187	0.270033	-0.461667	-0.294968
Firmicutes		Coprococcus	-0.0539969	-0.216354	-0.0733292	-0.523899	-0.0999491
Proteobacteria		Campylobacter	0.317721	0.237021	-0.909508	-0.685734	-0.66379
Firmicutes		Clostridium	-0.0401342	-0.180031	-0.291356	-0.47116	-0.34736
Firmicutes		Staphylococcus	0.209049	-0.065941	-0.592474	-0.685734	-0.468961
Firmicutes		Lactobacillus	-0.10637	-0.132093	-0.276071	-0.479938	-0.490748
Firmicutes		Enterococcus	-0.136423	-0.0827103	0.423432	-0.50995	-0.33682
Bacteroidetes		Parabacteroides	-0.248318	0.375778	2.73243	5.21707	2.43232
Proteobacteria		Serratia	-0.023118	0.0831023	0.16018	-0.233718	-0.187349
Firmicutes		Tyzzerella	-0.261161	-0.0407858	0.482983	1.62235	-0.12211
Proteobacteria		Acinetobacter	0.308825	0.191096	-0.619441	-0.625119	-0.495499
Proteobacteria		Vibrio	-0.0551857	0.102979	0.895803	-0.061662	-0.488648
Proteobacteria		Morganella	0.291801	0.216536	-0.713982	-0.634389	-0.349899
Proteobacteria		Campylobacter	0.408081	0.19152	-0.941771	-0.685734	-0.66379
Proteobacteria		Yersinia	-0.0466129	0.0884024	0.266508	-0.491766	-0.337827
Firmicutes		Dielma	-0.0350926	-0.201738	-0.0108718	-0.511971	-0.492577
Firmicutes		Clostridium	0.118556	-0.0287359	-0.221968	-0.435191	-0.506845
Proteobacteria		Acinetobacter	0.300886	0.155373	-0.622902	-0.637242	-0.495634
Proteobacteria		Campylobacter	0.332989	0.210535	-0.92249	-0.685734	-0.66379
Proteobacteria		Campylobacter	0.31499	0.148713	-0.863166	-0.685734	-0.506845
Firmicutes		Blautia	-0.317629	0.100677	2.24336	2.12681	1.59622
Firmicutes		Lactobacillus	0.0923664	-0.0504041	-0.626165	-0.575818	-0.470626
Actinobacteria		Bifidobacterium	-0.2437	-0.0216539	1.21432	0.330536	1.16947
Firmicutes		Merdimonas	-0.165007	-0.161715	0.23656	-0.0674599	0.30404
Bacteroidetes		Prevotellamassilia	-0.111923	0.237858	-0.115027	1.24922	-0.0245246
Actinobacteria		Bifidobacterium	-0.13519	-0.0786442	0.183613	-0.322043	-0.192954
Firmicutes		Staphylococcus	0.186693	-0.0510282	-0.731739	-0.685734	-0.66379
Proteobacteria		Stenotrophomonas	0.00124054	0.158592	-0.145053	-0.0819293	0.0196819
Actinobacteria		Bifidobacterium	-0.137546	-0.110657	0.0389607	-0.391549	-0.0673975
Firmicutes		Lachnoclostridium	0.02191	-0.268774	-0.41057	-0.495807	-0.506845
Bacteroidetes		Coprobacter	-0.202219	0.339928	1.66231	2.54856	2.28652
Proteobacteria		Campylobacter	0.424346	0.142151	-0.918611	-0.637242	-0.66379
Proteobacteria		Sutterella	0.346977	0.208844	-0.854856	-0.612996	-0.505619
Proteobacteria		Helicobacter	0.358062	0.227697	-0.910625	-0.637242	-0.66379
Firmicutes		Clostridium	0.053985	-0.230031	-0.671393	-0.622483	-0.493197
Proteobacteria		Neisseria	0.316549	0.258071	-0.759618	-0.685734	-0.506845
Proteobacteria		Citrobacter	-0.066611	0.095109	0.16259	-0.47055	-0.0360084
Fusobacteria		Fusobacterium	0.181739	-0.0079633	-0.824457	-0.685734	-0.506845
Proteobacteria		Klebsiella	-0.0738325	0.131109	0.503891	-0.257387	-0.0425478
Firmicutes		Roseburia	-0.235811	-0.000829786	0.620843	0.155677	0.707694
Firmicutes		Clostridium	0.0874982	-0.253653	-0.640699	-0.58875	-0.66379
Firmicutes		Faecalibacterium	-0.0871051	-0.187268	-0.31152	-0.427925	-0.125096
Firmicutes		Romboutsia	-0.0767323	-0.182969	-0.272812	0.0254832	-0.445188
Firmicutes		Clostridium	-0.156988	-0.110843	0.088991	-0.168774	1.39191
Proteobacteria		Parasutterella	0.33046	0.219968	-0.780644	-0.637242	-0.506252
Actinobacteria		Eggerthella	0.286987	-0.0540658	-0.959543	-0.634817	-0.506845
Bacteroidetes		Parabacteroides	-0.237129	0.366525	2.7749	5.54752	3.31216
Firmicutes		Eubacterium	-0.0307332	-0.110224	-0.162194	-0.535849	-0.506845
Firmicutes		Megasphaera	0.128787	-0.049334	-0.67712	-0.568876	-0.504139
Actinobacteria		Collinsella	-0.120201	-0.118912	-0.421883	-0.36494	-0.0722265
Proteobacteria		Haemophilus	0.0970984	0.0291876	-0.64474	-0.633051	-0.506845
Firmicutes		Clostridium	-0.0305058	-0.196565	-0.735652	-0.558253	-0.502379
Firmicutes		Dialister	0.391192	0.135064	-0.917333	-0.625964	-0.271427
Bacteroidetes		Paraprevotella	-0.19389	0.333187	2.27658	1.75584	0.353739
Bacteroidetes		Alistipes	-0.141634	0.273137	0.709809	1.93657	0.0418607
Firmicutes		Subdoligranulum	0.317504	-0.0059492	-0.954799	-0.630568	-0.114481
Bacteroidetes		Alistipes	-0.0955914	0.251429	-0.0629	0.234315	-0.232794
Firmicutes		Eubacterium	-0.116031	-0.120773	-0.186977	-0.0266009	-0.158077
Firmicutes		Clostridium	-0.119159	-0.0942906	-0.00496842	-0.314912	-0.229882
Firmicutes		Clostridium	-0.179744	-0.0635464	0.228564	0.404682	-0.192954
Firmicutes		Faecalibacterium	-0.147375	0.244026	0.850294	0.394377	0.105888
Firmicutes		Roseburia	-0.164689	-0.0586337	0.311828	-0.400843	0.0340566
Firmicutes		Butyrivibrio	-0.166351	-0.0838352	0.425305	-0.130575	-0.40483
Firmicutes		Clostridium	0.364017	-0.0825061	-0.801617	-0.637242	-0.506845
Firmicutes		Firmicutes gen. incertae sedis	0.0268457	-0.237497	-0.568478	-0.44749	-0.329428
Firmicutes		Firmicutes gen. incertae sedis	-0.215443	0.00319183	0.388826	0.160857	-0.0033114
Firmicutes		Allisonella	0.39957	0.148506	-0.931389	-0.637242	-0.66379
Firmicutes		Coprobacillus	-0.20364	-0.124082	-0.0601506	-0.204692	-0.506845
Proteobacteria		Desulfovibrio	0.267832	0.127466	-0.816016	-0.524094	0.120937
Firmicutes		Clostridium	0.390002	-0.0783403	-0.906606	-0.685734	-0.66379
Proteobacteria		Acidiphilium	-0.187154	-0.100056	-0.219109	0.147065	-0.451914
Firmicutes		Clostridium	0.376333	-0.0598485	-0.869098	-0.637242	-0.66379
Verrucomicrobia		Verrucomicrobia gen. incertae sedis	-0.144481	0.199935	0.711374	0.401059	-0.345283
Bacteroidetes		Bacteroides	-0.120712	0.273907	0.946368	-0.23162	-0.065551
Firmicutes		Clostridium	-0.210193	-0.054886	0.538868	0.0393381	0.188199
Firmicutes		Holdemanella	-0.0379233	-0.2117	-0.586714	-0.423877	-0.349899
Proteobacteria		Bilophila	0.27011	0.257832	-0.738243	-0.624017	-0.503981
Firmicutes		Clostridium	-0.13883	-0.139043	-0.247614	-0.486783	1.61837
Proteobacteria		Duodenibacillus	0.348935	0.239985	-0.811954	-0.685734	-0.505503
Proteobacteria		Proteobacteria gen. incertae sedis	0.134643	-0.0281664	-0.73038	-0.685734	-0.506845
Firmicutes		Oscillibacter	0.129983	-0.266758	-0.693606	-0.626253	-0.484538
Bacteroidetes		Bacteroides	-0.200952	0.285733	0.509655	1.5619	1.19713
Firmicutes		Clostridium	0.393892	-0.0465375	-0.867121	-0.637242	-0.66379
Firmicutes		Firmicutes gen. incertae sedis	-0.143725	-0.153707	-0.305288	-0.265158	-0.0571356
Firmicutes		Clostridium	0.374624	-0.0400103	-0.879183	-0.637242	-0.66379
Tenericutes		Acholeplasma	0.384924	-0.0854747	-0.925726	-0.637242	-0.66379
Firmicutes		Anaerotruncus	-0.163527	-0.137675	-0.3577	0.343376	-0.192954
Proteobacteria		Azospirillum	0.114884	0.00651919	-0.725051	-0.637242	-0.506845
Firmicutes		Veillonella	0.36265	0.137166	-0.889716	-0.635472	-0.364926
Firmicutes		Blautia	-0.194943	-0.0807817	-0.168329	0.177694	0.391232
Firmicutes		Dialister	0.399856	0.132239	-0.919761	-0.625119	-0.506845
Firmicutes		Phascolarctobacterium	0.393673	0.232411	-0.919277	-0.637242	-0.66379
Firmicutes		Flavonifractor	-0.0246257	-0.19492	-0.595909	-0.452972	-0.458376
Bacteroidetes		Prevotella	-0.106499	0.26364	0.5558	0.932689	1.06261
Bacteroidetes		Prevotella	0.0313712	0.237313	-0.00260352	-0.284454	0.466428
Firmicutes		Clostridium	0.374018	-0.0811125	-0.864945	-0.637242	-0.506845
Firmicutes		Phascolarctobacterium	0.367507	0.179653	-0.914778	-0.630314	-0.484424
Firmicutes		Clostridium	0.396041	-0.0750983	-0.847863	-0.685734	-0.66379
Firmicutes		Eubacterium	-0.0911914	-0.151182	-0.261898	-0.498604	-0.506845
Firmicutes		Clostridium	-0.19745	-0.0335882	0.405298	-0.049669	0.206544
Firmicutes		Veillonella	0.360394	0.149836	-0.912222	-0.58875	-0.66379
Firmicutes		Acidaminococcus	0.350721	0.149884	-0.899859	-0.63365	-0.506845
Firmicutes		Eubacterium	-0.100779	-0.124654	-0.186208	-0.148729	-0.0825107
Bacteroidetes		Prevotella	-0.215495	0.330657	1.71542	0.442345	0.971747
Firmicutes		Oscillibacter	0.129766	-0.282461	-0.661463	-0.559654	-0.506845
Bacteroidetes		Bacteroides	-0.116495	0.30784	-0.0145145	0.733297	0.0961562
Firmicutes		Lachnoclostridium	-0.190455	-0.0604208	0.906877	0.39079	1.99382
Proteobacteria		Sutterella	0.342749	0.263682	-0.842402	-0.685734	-0.506845
Firmicutes		Firmicutes gen. incertae sedis	-0.182846	-0.124651	-0.246192	-0.148104	-0.158835
Proteobacteria		Sutterella	0.326007	0.204481	-0.828241	-0.637242	-0.506845
Firmicutes		Clostridium	-0.114472	-0.201723	-0.0899189	-0.480281	-0.341639
Actinobacteria		Collinsella	-0.039844	-0.178041	-0.661803	-0.353444	-0.407721
Bacteroidetes		Prevotella	-0.0844336	0.263955	0.213201	-0.10989	0.801034
Firmicutes		Ruminococcus	-0.183115	0.0232426	1.24629	-0.177537	-0.048564
Bacteroidetes		Prevotella	0.0131301	0.214874	-0.344819	-0.291736	-0.389136
Firmicutes		Clostridium	0.0149429	-0.242638	-0.537825	-0.45209	-0.498997
Proteobacteria		Sutterella	0.362441	0.215327	-0.794695	-0.685734	-0.506845
Firmicutes		Firmicutes gen. incertae sedis	0.360244	-0.0761447	-0.836731	-0.625486	-0.402214
Firmicutes		Ruminococcus	-0.1217	-0.0256076	0.461499	-0.419027	0.263615
Bacteroidetes		Bacteroides	-0.2221	0.340974	1.85659	1.85349	1.13395
Firmicutes		Veillonella	0.395714	0.144449	-0.879945	-0.637242	-0.387947
Firmicutes		Megasphaera	0.386869	0.121712	-0.912932	-0.635895	-0.502361
Firmicutes		Veillonella	0.400638	0.166622	-0.893637	-0.632833	-0.364167
Proteobacteria		Dakarella	0.346977	0.208844	-0.854062	-0.685734	-0.506845
Firmicutes		Veillonella	0.36265	0.137166	-0.884325	-0.637242	-0.381288
Proteobacteria		Burkholderiales gen. incertae sedis	0.298869	0.193102	-0.771509	-0.685734	-0.506845
Firmicutes		Ruminococcus	-0.16973	-0.0372752	0.613211	-0.308466	-0.0250222
Actinobacteria		Eggerthella	0.334345	-0.0680407	-0.932743	-0.685734	-0.506845
Proteobacteria		Desulfovibrio	0.170897	0.115139	-0.71976	-0.58875	-0.506845
Firmicutes		Megasphaera	0.167718	-0.0388367	-0.739159	-0.637242	-0.66379
Bacteroidetes		Alistipes	-0.0564568	0.258202	-0.13359	0.750377	-0.192954
Firmicutes		Butyricicoccus	-0.00245876	-0.214956	-0.514734	-0.601681	-0.328973
Firmicutes		Clostridium	0.345164	-0.0591135	-0.820243	-0.637242	-0.66379
Firmicutes		Firmicutes gen. incertae sedis	0.387117	-0.0643691	-0.886632	-0.635087	-0.506845
Firmicutes		Ruminococcaceae gen. incertae sedis	-0.075792	-0.206884	-0.367109	-0.411896	-0.0821688
Firmicutes		Clostridium	-0.055289	-0.241121	-0.499507	-0.482067	-0.381288
Tenericutes		Mycoplasma	0.38325	-0.0546617	-0.899792	-0.685734	-0.66379
Firmicutes		Lactococcus	-0.0504374	-0.072973	-0.244116	-0.52571	-0.349899
Firmicutes		Clostridium	-0.103747	-0.1507	0.245212	-0.511971	-0.12756
Firmicutes		Selenomonas	-0.0466181	0.0125002	-0.28149	-0.452972	-0.349899
Actinobacteria		Eggerthella	0.341994	-0.057535	-0.972916	-0.685734	-0.66379
Proteobacteria		Acidiphilium	-0.232446	-0.0327919	0.139664	0.144693	-0.291045
Firmicutes		Firmicutes gen. incertae sedis	0.0351208	-0.252745	-0.673328	-0.629665	-0.488908
Firmicutes		Dialister	0.383399	0.139501	-0.902033	-0.605471	-0.506845
Firmicutes		Dorea	-0.0363195	-0.262603	-0.431842	-0.369109	-0.0948629
Firmicutes		Lactococcus	-0.131417	-0.0955364	-0.101678	-0.40448	-0.506845
Firmicutes		Roseburia	-0.271226	-0.045125	0.551128	0.571827	0.225567
Firmicutes		Clostridium	0.0282248	-0.17973	-0.111229	-0.631537	-0.496382
Firmicutes		Clostridiales gen. incertae sedis	-0.172566	-0.143019	-0.323829	0.26197	-0.203189
Bacteroidetes		Prevotella	-0.203254	0.340013	0.681246	0.697906	0.947516
Firmicutes		Holdemanella	-0.0256506	-0.210083	-0.715204	-0.471798	-0.349899
Firmicutes		Acidaminococcus	0.142228	-0.00134045	-0.782583	-0.634211	-0.506845
Firmicutes		Enterococcus	-0.0896378	-0.00380308	0.214499	0.081047	-0.23219
Firmicutes		Peptostreptococcus	0.258521	-0.124677	-0.860199	-0.637242	-0.66379
Firmicutes		Clostridium	-0.252051	0.106676	2.2484	0.685899	0.591773
Firmicutes		Finegoldia	0.109561	-0.225708	-0.747977	-0.617845	-0.66379
Actinobacteria		Cutibacterium	-0.140372	-0.048664	-0.113116	-0.198609	-0.328498
Firmicutes		Finegoldia	0.135306	-0.258804	-0.754899	-0.685734	-0.66379
Bacteroidetes		Prevotella	-0.00376106	0.248987	-0.148603	-0.195964	-0.381288
Firmicutes		Megasphaera	0.17566	-0.0249599	-0.772359	-0.635038	-0.66379
Tenericutes		Mycoplasma	0.357758	-0.0836245	-0.826418	-0.637242	-0.506845
Firmicutes		Bacillus	0.281208	-0.0892154	-0.860793	-0.637242	-0.506845
Firmicutes		Eubacterium	0.378106	-0.0993651	-0.909327	-0.685734	-0.66379
Firmicutes		Phascolarctobacterium	0.401973	0.211456	-0.925726	-0.637242	-0.66379
Actinobacteria		Cutibacterium	-0.0328408	-0.120198	-0.511965	-0.600873	-0.506845
Firmicutes		Streptococcus	-0.0413751	-0.153928	-0.00741119	-0.58875	-0.66379
Firmicutes		Mitsuokella	-0.0475008	-0.0178775	-0.440359	-0.428857	-0.273547
Verrucomicrobia		Coraliomargarita	-0.157973	0.22636	1.01559	1.73514	0.700428
Firmicutes		Clostridium	0.394538	-0.00662128	-0.822957	-0.636344	-0.506845
Firmicutes		Clostridium	0.394048	-0.073692	-0.876019	-0.637242	-0.66379
Firmicutes		Oscillibacter	0.0679131	-0.20426	-0.675305	-0.637242	-0.506845
Actinobacteria		Libanicoccus	0.0454372	-0.264065	-0.86806	-0.637242	-0.66379
Tenericutes		Tenericutes gen. incertae sedis	-0.282984	0.0201676	-0.142374	0.0901393	0.539458
Bacteroidetes		Odoribacter	-0.0972541	0.335978	0.0718181	1.11358	0.261362
Firmicutes		Lactobacillus	-0.0341354	-0.201525	-0.514042	-0.574202	-0.428372
Firmicutes		Streptococcus	-0.0325675	-0.180395	-0.282528	-0.591174	-0.66379
Verrucomicrobia		Verrucomicrobia gen. incertae sedis	-0.135997	0.212682	0.603383	0.320477	-0.362978
Firmicutes		Eubacterium	0.329662	-0.124562	-0.895053	-0.685734	-0.506845
Firmicutes		Clostridium	0.387117	-0.0643691	-0.854723	-0.633512	-0.428372
Firmicutes		Leuconostoc	0.116841	-0.0572386	-0.205758	-0.637242	-0.66379
Proteobacteria		Sutterella	0.3228	0.221715	-0.827571	-0.685734	-0.506845
Bacteroidetes		Bacteroides	-0.22782	0.289887	1.01283	2.21057	1.84734
Bacteroidetes		Prevotella	-0.032038	0.254158	-0.311943	0.101685	-0.506845
Actinobacteria		Cryptobacterium	0.326821	-0.0346064	-0.910625	-0.58875	-0.66379
Firmicutes		Clostridium	-0.238123	0.0852403	2.19501	0.540423	0.367566
Firmicutes		Clostridium	-0.08616	-0.137123	-0.319695	-0.539288	-0.340483
Verrucomicrobia		Coraliomargarita	-0.18711	0.229151	1.69174	0.752864	-0.192954
Bacteroidetes		Prevotella	0.11308	0.166839	-0.511232	-0.634211	-0.66379
Bacteroidetes		Prevotella	-0.109906	0.277118	-0.0821599	0.924203	-0.192954
Firmicutes		Staphylococcus	0.0572204	-0.220226	-0.680842	-0.494998	-0.349899
Proteobacteria		Comamonas	0.309931	0.228866	-0.754899	-0.685734	-0.506845
Firmicutes		Firmicutes gen. incertae sedis	0.00953263	-0.231199	-0.646806	-0.494618	-0.506845
Proteobacteria		Acidiphilium	-0.198155	-0.0778497	-0.00296186	0.194051	-0.327478
Firmicutes		Dialister	0.37423	0.137575	-0.900243	-0.610791	-0.192954
Actinobacteria		Libanicoccus	0.0454372	-0.264065	-0.869098	-0.637242	-0.66379
Spirochaetes		Sphaerochaeta	-0.135095	-0.103214	-0.489692	-0.385965	-0.435506
Proteobacteria		Acidiphilium	-0.12526	-0.148515	-0.308483	-0.103829	-0.506845
Firmicutes		Faecalicoccus	-0.0172785	-0.210435	-0.508568	-0.535849	-0.66379
Proteobacteria		Stenotrophomonas	0.0553982	0.222127	-0.0385565	-0.0553369	0.120937
Actinobacteria		Libanicoccus	0.0454372	-0.264065	-0.87948	-0.637242	-0.66379
Firmicutes		Fenollaria	0.244782	-0.125276	-0.913904	-0.637242	-0.506845
Proteobacteria		Afipia	0.216414	0.198498	-0.638623	-0.637242	-0.396983
Firmicutes		Levyella	0.152326	-0.190461	-0.750746	-0.685734	-0.506845
Bacteroidetes		Prevotella	-0.145472	0.34531	0.257324	0.692249	0.120937
Firmicutes		Clostridium	-0.0914958	-0.139229	1.09479	-0.479643	-0.428372
Firmicutes		Clostridium	0.354855	-0.0186551	-0.869098	-0.637242	-0.66379
Firmicutes		Coprobacillus	0.371173	-0.0837921	-0.850222	-0.637242	-0.506845
Firmicutes		Holdemanella	-0.00776101	-0.203782	-0.775662	-0.516012	-0.66379
Firmicutes		Clostridium	0.380259	-0.0723044	-0.827571	-0.637242	-0.66379
Firmicutes		Clostridium	-0.17386	-0.148634	-0.204665	0.57506	-0.349899
Verrucomicrobia		Coraliomargarita	-0.1328	0.14326	0.11717	0.526568	-0.66379
Firmicutes		Clostridium	-0.12287	-0.154698	0.169079	-0.200813	0.120937
Firmicutes		Staphylococcus	0.01472	-0.255723	-0.626857	-0.443273	-0.349899
Firmicutes		Clostridium	-0.00376314	-0.246131	-0.786044	-0.576627	-0.467608
Firmicutes		Clostridium	0.393892	-0.0465375	-0.869098	-0.637242	-0.66379
Firmicutes		Eubacterium	0.051211	-0.158402	-0.474591	-0.685734	-0.66379
Proteobacteria		Proteus	0.181474	0.232583	-0.578409	-0.637242	-0.0360084
Firmicutes		Eubacterium	-0.0345479	-0.127257	-0.163138	-0.540258	-0.506845
Proteobacteria		Helicobacter	0.378999	0.208275	-0.930324	-0.637242	-0.66379
Proteobacteria		Sutterella	0.354346	0.210637	-0.786044	-0.685734	-0.506845
Firmicutes		Clostridium	-0.142566	-0.110278	0.23137	-0.0553369	1.53345
Firmicutes		Clostridium	-0.230101	-0.052299	0.0860247	0.393215	-0.389136
Firmicutes		Roseburia	-0.172093	-0.138139	0.148315	-0.103829	-0.506845
Firmicutes		Clostridium	0.0580812	-0.260623	-0.640699	-0.637242	-0.349899
Firmicutes		Clostridium	0.394538	-0.00662128	-0.827571	-0.637242	-0.66379
Firmicutes		Eubacterium	0.0147685	-0.143216	-0.142374	-0.685734	-0.506845
Firmicutes		Phascolarctobacterium	0.437698	0.194241	-0.910625	-0.685734	-0.66379
Firmicutes		Coprobacillus	-0.150398	-0.120378	0.134473	-0.184649	3.36448
Actinobacteria		Eggerthella	0.326033	-0.0364946	-0.993679	-0.685734	-0.66379
Firmicutes		Ruminococcus	-0.209938	0.0168084	0.127552	0.720536	0.120937
Bacteroidetes	Bacteroides uniformis	Bacteroides	-0.268279	0.359229	3.03163	2.76262	3.80629
Firmicutes	Eisenbergiella tayi	Eisenbergiella	-0.295553	0.176503	5.28004	4.41691	2.67648
Firmicutes	Hungatella hathewayi	Hungatella	-0.303326	0.152928	3.23862	1.93769	4.95747
Verrucomicrobia	Akkermansia muciniphila	Akkermansia	-0.113754	0.247876	-0.043148	1.93986	0.483509
