# Supplementary material for: Cayman enables large-scale analysis of gut microbiome carbohydrate-active enzyme repertoires
Source: Nat Microbiol. 2026 Apr 24;11(6):1739–53. doi: 10.1038/s41564-026-02318-2 (PMC13236585; doi:10.1038/s41564-026-02318-2)
Supplement: Supplementary file 6 — Mucin-targeting CAZyme summaries and exponential growth and RNA-seq data statistics. [file 41564_2026_2318_MOESM6_ESM.xlsx]

## Sheet: A
cazyme_family	mOTU_ID	Species	genus	prevalence
CBM32	B. uniformis [00855]	Bacteroides uniformis	Bacteroides	1
CBM51	B. uniformis [00855]	Bacteroides uniformis	Bacteroides	0.4
GH109	B. uniformis [00855]	Bacteroides uniformis	Bacteroides	0.94
GH110	B. uniformis [00855]	Bacteroides uniformis	Bacteroides	0.02
GH112	B. uniformis [00855]	Bacteroides uniformis	Bacteroides	0
GH123	B. uniformis [00855]	Bacteroides uniformis	Bacteroides	0.28
GH130	B. uniformis [00855]	Bacteroides uniformis	Bacteroides	1
GH136	B. uniformis [00855]	Bacteroides uniformis	Bacteroides	0.02
GH16	B. uniformis [00855]	Bacteroides uniformis	Bacteroides	0.84
GH18	B. uniformis [00855]	Bacteroides uniformis	Bacteroides	1
GH2	B. uniformis [00855]	Bacteroides uniformis	Bacteroides	1
GH20	B. uniformis [00855]	Bacteroides uniformis	Bacteroides	1
GH27	B. uniformis [00855]	Bacteroides uniformis	Bacteroides	0.48
GH29	B. uniformis [00855]	Bacteroides uniformis	Bacteroides	1
GH31	B. uniformis [00855]	Bacteroides uniformis	Bacteroides	1
GH33	B. uniformis [00855]	Bacteroides uniformis	Bacteroides	0.74
GH35	B. uniformis [00855]	Bacteroides uniformis	Bacteroides	1
GH36	B. uniformis [00855]	Bacteroides uniformis	Bacteroides	1
GH42	B. uniformis [00855]	Bacteroides uniformis	Bacteroides	0.92
GH84	B. uniformis [00855]	Bacteroides uniformis	Bacteroides	1
GH85	B. uniformis [00855]	Bacteroides uniformis	Bacteroides	0
GH89	B. uniformis [00855]	Bacteroides uniformis	Bacteroides	0.04
GH92	B. uniformis [00855]	Bacteroides uniformis	Bacteroides	1
GH95	B. uniformis [00855]	Bacteroides uniformis	Bacteroides	0.98
GH97	B. uniformis [00855]	Bacteroides uniformis	Bacteroides	1
CBM32	B. eggerthii [01577]	Bacteroides eggerthii	Bacteroides	0.96
CBM51	B. eggerthii [01577]	Bacteroides eggerthii	Bacteroides	0
GH109	B. eggerthii [01577]	Bacteroides eggerthii	Bacteroides	1
GH110	B. eggerthii [01577]	Bacteroides eggerthii	Bacteroides	0.02
GH112	B. eggerthii [01577]	Bacteroides eggerthii	Bacteroides	0
GH123	B. eggerthii [01577]	Bacteroides eggerthii	Bacteroides	0
GH130	B. eggerthii [01577]	Bacteroides eggerthii	Bacteroides	0.74
GH136	B. eggerthii [01577]	Bacteroides eggerthii	Bacteroides	0.38
GH16	B. eggerthii [01577]	Bacteroides eggerthii	Bacteroides	0.1
GH18	B. eggerthii [01577]	Bacteroides eggerthii	Bacteroides	0.04
GH2	B. eggerthii [01577]	Bacteroides eggerthii	Bacteroides	1
GH20	B. eggerthii [01577]	Bacteroides eggerthii	Bacteroides	1
GH27	B. eggerthii [01577]	Bacteroides eggerthii	Bacteroides	0.02
GH29	B. eggerthii [01577]	Bacteroides eggerthii	Bacteroides	1
GH31	B. eggerthii [01577]	Bacteroides eggerthii	Bacteroides	0.96
GH33	B. eggerthii [01577]	Bacteroides eggerthii	Bacteroides	0.94
GH35	B. eggerthii [01577]	Bacteroides eggerthii	Bacteroides	0.96
GH36	B. eggerthii [01577]	Bacteroides eggerthii	Bacteroides	0.44
GH42	B. eggerthii [01577]	Bacteroides eggerthii	Bacteroides	0.02
GH84	B. eggerthii [01577]	Bacteroides eggerthii	Bacteroides	0
GH85	B. eggerthii [01577]	Bacteroides eggerthii	Bacteroides	0
GH89	B. eggerthii [01577]	Bacteroides eggerthii	Bacteroides	0.02
GH92	B. eggerthii [01577]	Bacteroides eggerthii	Bacteroides	0.98
GH95	B. eggerthii [01577]	Bacteroides eggerthii	Bacteroides	1
GH97	B. eggerthii [01577]	Bacteroides eggerthii	Bacteroides	1
CBM32	B. clarus [01578]	Bacteroides clarus	Bacteroides	0.9375
CBM51	B. clarus [01578]	Bacteroides clarus	Bacteroides	0.625
GH109	B. clarus [01578]	Bacteroides clarus	Bacteroides	1
GH110	B. clarus [01578]	Bacteroides clarus	Bacteroides	0
GH112	B. clarus [01578]	Bacteroides clarus	Bacteroides	0
GH123	B. clarus [01578]	Bacteroides clarus	Bacteroides	0.15625
GH130	B. clarus [01578]	Bacteroides clarus	Bacteroides	1
GH136	B. clarus [01578]	Bacteroides clarus	Bacteroides	0
GH16	B. clarus [01578]	Bacteroides clarus	Bacteroides	0.40625
GH18	B. clarus [01578]	Bacteroides clarus	Bacteroides	0.09375
GH2	B. clarus [01578]	Bacteroides clarus	Bacteroides	1
GH20	B. clarus [01578]	Bacteroides clarus	Bacteroides	1
GH27	B. clarus [01578]	Bacteroides clarus	Bacteroides	0.71875
GH29	B. clarus [01578]	Bacteroides clarus	Bacteroides	0.9375
GH31	B. clarus [01578]	Bacteroides clarus	Bacteroides	1
GH33	B. clarus [01578]	Bacteroides clarus	Bacteroides	0.65625
GH35	B. clarus [01578]	Bacteroides clarus	Bacteroides	0.875
GH36	B. clarus [01578]	Bacteroides clarus	Bacteroides	1
GH42	B. clarus [01578]	Bacteroides clarus	Bacteroides	0
GH84	B. clarus [01578]	Bacteroides clarus	Bacteroides	0
GH85	B. clarus [01578]	Bacteroides clarus	Bacteroides	0
GH89	B. clarus [01578]	Bacteroides clarus	Bacteroides	0.4375
GH92	B. clarus [01578]	Bacteroides clarus	Bacteroides	0.125
GH95	B. clarus [01578]	Bacteroides clarus	Bacteroides	1
GH97	B. clarus [01578]	Bacteroides clarus	Bacteroides	1
CBM32	B. stercoris [01579]	Bacteroides stercoris	Bacteroides	0.32
CBM51	B. stercoris [01579]	Bacteroides stercoris	Bacteroides	0.02
GH109	B. stercoris [01579]	Bacteroides stercoris	Bacteroides	0.98
GH110	B. stercoris [01579]	Bacteroides stercoris	Bacteroides	0.08
GH112	B. stercoris [01579]	Bacteroides stercoris	Bacteroides	0.02
GH123	B. stercoris [01579]	Bacteroides stercoris	Bacteroides	0.06
GH130	B. stercoris [01579]	Bacteroides stercoris	Bacteroides	0.98
GH136	B. stercoris [01579]	Bacteroides stercoris	Bacteroides	0
GH16	B. stercoris [01579]	Bacteroides stercoris	Bacteroides	0.92
GH18	B. stercoris [01579]	Bacteroides stercoris	Bacteroides	0.92
GH2	B. stercoris [01579]	Bacteroides stercoris	Bacteroides	1
GH20	B. stercoris [01579]	Bacteroides stercoris	Bacteroides	1
GH27	B. stercoris [01579]	Bacteroides stercoris	Bacteroides	0.02
GH29	B. stercoris [01579]	Bacteroides stercoris	Bacteroides	1
GH31	B. stercoris [01579]	Bacteroides stercoris	Bacteroides	0.74
GH33	B. stercoris [01579]	Bacteroides stercoris	Bacteroides	0.14
GH35	B. stercoris [01579]	Bacteroides stercoris	Bacteroides	0.26
GH36	B. stercoris [01579]	Bacteroides stercoris	Bacteroides	0.16
GH42	B. stercoris [01579]	Bacteroides stercoris	Bacteroides	0
GH84	B. stercoris [01579]	Bacteroides stercoris	Bacteroides	0.02
GH85	B. stercoris [01579]	Bacteroides stercoris	Bacteroides	0
GH89	B. stercoris [01579]	Bacteroides stercoris	Bacteroides	0.42
GH92	B. stercoris [01579]	Bacteroides stercoris	Bacteroides	1
GH95	B. stercoris [01579]	Bacteroides stercoris	Bacteroides	1
GH97	B. stercoris [01579]	Bacteroides stercoris	Bacteroides	1
CBM32	B. fragilis [01597]	Bacteroides fragilis	Bacteroides	1
CBM51	B. fragilis [01597]	Bacteroides fragilis	Bacteroides	0.02
GH109	B. fragilis [01597]	Bacteroides fragilis	Bacteroides	1
GH110	B. fragilis [01597]	Bacteroides fragilis	Bacteroides	1
GH112	B. fragilis [01597]	Bacteroides fragilis	Bacteroides	0
GH123	B. fragilis [01597]	Bacteroides fragilis	Bacteroides	0.96
GH130	B. fragilis [01597]	Bacteroides fragilis	Bacteroides	1
GH136	B. fragilis [01597]	Bacteroides fragilis	Bacteroides	0.02
GH16	B. fragilis [01597]	Bacteroides fragilis	Bacteroides	1
GH18	B. fragilis [01597]	Bacteroides fragilis	Bacteroides	0.98
GH2	B. fragilis [01597]	Bacteroides fragilis	Bacteroides	1
GH20	B. fragilis [01597]	Bacteroides fragilis	Bacteroides	1
GH27	B. fragilis [01597]	Bacteroides fragilis	Bacteroides	0.98
GH29	B. fragilis [01597]	Bacteroides fragilis	Bacteroides	1
GH31	B. fragilis [01597]	Bacteroides fragilis	Bacteroides	1
GH33	B. fragilis [01597]	Bacteroides fragilis	Bacteroides	1
GH35	B. fragilis [01597]	Bacteroides fragilis	Bacteroides	1
GH36	B. fragilis [01597]	Bacteroides fragilis	Bacteroides	1
GH42	B. fragilis [01597]	Bacteroides fragilis	Bacteroides	0
GH84	B. fragilis [01597]	Bacteroides fragilis	Bacteroides	0.98
GH85	B. fragilis [01597]	Bacteroides fragilis	Bacteroides	0
GH89	B. fragilis [01597]	Bacteroides fragilis	Bacteroides	1
GH92	B. fragilis [01597]	Bacteroides fragilis	Bacteroides	1
GH95	B. fragilis [01597]	Bacteroides fragilis	Bacteroides	1
GH97	B. fragilis [01597]	Bacteroides fragilis	Bacteroides	1
CBM32	B. fragilis [01598]	Bacteroides fragilis	Bacteroides	1
CBM51	B. fragilis [01598]	Bacteroides fragilis	Bacteroides	0.510204
GH109	B. fragilis [01598]	Bacteroides fragilis	Bacteroides	1
GH110	B. fragilis [01598]	Bacteroides fragilis	Bacteroides	1
GH112	B. fragilis [01598]	Bacteroides fragilis	Bacteroides	0
GH123	B. fragilis [01598]	Bacteroides fragilis	Bacteroides	0.979592
GH130	B. fragilis [01598]	Bacteroides fragilis	Bacteroides	1
GH136	B. fragilis [01598]	Bacteroides fragilis	Bacteroides	0.0204082
GH16	B. fragilis [01598]	Bacteroides fragilis	Bacteroides	1
GH18	B. fragilis [01598]	Bacteroides fragilis	Bacteroides	1
GH2	B. fragilis [01598]	Bacteroides fragilis	Bacteroides	1
GH20	B. fragilis [01598]	Bacteroides fragilis	Bacteroides	1
GH27	B. fragilis [01598]	Bacteroides fragilis	Bacteroides	0.979592
GH29	B. fragilis [01598]	Bacteroides fragilis	Bacteroides	1
GH31	B. fragilis [01598]	Bacteroides fragilis	Bacteroides	1
GH33	B. fragilis [01598]	Bacteroides fragilis	Bacteroides	1
GH35	B. fragilis [01598]	Bacteroides fragilis	Bacteroides	1
GH36	B. fragilis [01598]	Bacteroides fragilis	Bacteroides	0.979592
GH42	B. fragilis [01598]	Bacteroides fragilis	Bacteroides	0
GH84	B. fragilis [01598]	Bacteroides fragilis	Bacteroides	0.979592
GH85	B. fragilis [01598]	Bacteroides fragilis	Bacteroides	0
GH89	B. fragilis [01598]	Bacteroides fragilis	Bacteroides	1
GH92	B. fragilis [01598]	Bacteroides fragilis	Bacteroides	1
GH95	B. fragilis [01598]	Bacteroides fragilis	Bacteroides	1
GH97	B. fragilis [01598]	Bacteroides fragilis	Bacteroides	1
CBM32	B. thetaiotaomicron [01657]	Bacteroides thetaiotaomicron	Bacteroides	1
CBM51	B. thetaiotaomicron [01657]	Bacteroides thetaiotaomicron	Bacteroides	0.48
GH109	B. thetaiotaomicron [01657]	Bacteroides thetaiotaomicron	Bacteroides	1
GH110	B. thetaiotaomicron [01657]	Bacteroides thetaiotaomicron	Bacteroides	1
GH112	B. thetaiotaomicron [01657]	Bacteroides thetaiotaomicron	Bacteroides	0
GH123	B. thetaiotaomicron [01657]	Bacteroides thetaiotaomicron	Bacteroides	1
GH130	B. thetaiotaomicron [01657]	Bacteroides thetaiotaomicron	Bacteroides	1
GH136	B. thetaiotaomicron [01657]	Bacteroides thetaiotaomicron	Bacteroides	0.12
GH16	B. thetaiotaomicron [01657]	Bacteroides thetaiotaomicron	Bacteroides	1
GH18	B. thetaiotaomicron [01657]	Bacteroides thetaiotaomicron	Bacteroides	1
GH2	B. thetaiotaomicron [01657]	Bacteroides thetaiotaomicron	Bacteroides	1
GH20	B. thetaiotaomicron [01657]	Bacteroides thetaiotaomicron	Bacteroides	1
GH27	B. thetaiotaomicron [01657]	Bacteroides thetaiotaomicron	Bacteroides	1
GH29	B. thetaiotaomicron [01657]	Bacteroides thetaiotaomicron	Bacteroides	1
GH31	B. thetaiotaomicron [01657]	Bacteroides thetaiotaomicron	Bacteroides	1
GH33	B. thetaiotaomicron [01657]	Bacteroides thetaiotaomicron	Bacteroides	1
GH35	B. thetaiotaomicron [01657]	Bacteroides thetaiotaomicron	Bacteroides	1
GH36	B. thetaiotaomicron [01657]	Bacteroides thetaiotaomicron	Bacteroides	1
GH42	B. thetaiotaomicron [01657]	Bacteroides thetaiotaomicron	Bacteroides	0.98
GH84	B. thetaiotaomicron [01657]	Bacteroides thetaiotaomicron	Bacteroides	1
GH85	B. thetaiotaomicron [01657]	Bacteroides thetaiotaomicron	Bacteroides	0
GH89	B. thetaiotaomicron [01657]	Bacteroides thetaiotaomicron	Bacteroides	1
GH92	B. thetaiotaomicron [01657]	Bacteroides thetaiotaomicron	Bacteroides	1
GH95	B. thetaiotaomicron [01657]	Bacteroides thetaiotaomicron	Bacteroides	1
GH97	B. thetaiotaomicron [01657]	Bacteroides thetaiotaomicron	Bacteroides	1
CBM32	B. nordii [01682]	Bacteroides nordii	Bacteroides	1
CBM51	B. nordii [01682]	Bacteroides nordii	Bacteroides	1
GH109	B. nordii [01682]	Bacteroides nordii	Bacteroides	1
GH110	B. nordii [01682]	Bacteroides nordii	Bacteroides	1
GH112	B. nordii [01682]	Bacteroides nordii	Bacteroides	0
GH123	B. nordii [01682]	Bacteroides nordii	Bacteroides	1
GH130	B. nordii [01682]	Bacteroides nordii	Bacteroides	1
GH136	B. nordii [01682]	Bacteroides nordii	Bacteroides	0
GH16	B. nordii [01682]	Bacteroides nordii	Bacteroides	1
GH18	B. nordii [01682]	Bacteroides nordii	Bacteroides	0.928571
GH2	B. nordii [01682]	Bacteroides nordii	Bacteroides	1
GH20	B. nordii [01682]	Bacteroides nordii	Bacteroides	1
GH27	B. nordii [01682]	Bacteroides nordii	Bacteroides	1
GH29	B. nordii [01682]	Bacteroides nordii	Bacteroides	1
GH31	B. nordii [01682]	Bacteroides nordii	Bacteroides	1
GH33	B. nordii [01682]	Bacteroides nordii	Bacteroides	1
GH35	B. nordii [01682]	Bacteroides nordii	Bacteroides	1
GH36	B. nordii [01682]	Bacteroides nordii	Bacteroides	1
GH42	B. nordii [01682]	Bacteroides nordii	Bacteroides	0
GH84	B. nordii [01682]	Bacteroides nordii	Bacteroides	1
GH85	B. nordii [01682]	Bacteroides nordii	Bacteroides	1
GH89	B. nordii [01682]	Bacteroides nordii	Bacteroides	1
GH92	B. nordii [01682]	Bacteroides nordii	Bacteroides	1
GH95	B. nordii [01682]	Bacteroides nordii	Bacteroides	1
GH97	B. nordii [01682]	Bacteroides nordii	Bacteroides	1
CBM32	B. barnesiae [02133]	Bacteroides barnesiae	Bacteroides	1
CBM51	B. barnesiae [02133]	Bacteroides barnesiae	Bacteroides	0.909091
GH109	B. barnesiae [02133]	Bacteroides barnesiae	Bacteroides	0.909091
GH110	B. barnesiae [02133]	Bacteroides barnesiae	Bacteroides	1
GH112	B. barnesiae [02133]	Bacteroides barnesiae	Bacteroides	0
GH123	B. barnesiae [02133]	Bacteroides barnesiae	Bacteroides	1
GH130	B. barnesiae [02133]	Bacteroides barnesiae	Bacteroides	1
GH136	B. barnesiae [02133]	Bacteroides barnesiae	Bacteroides	0
GH16	B. barnesiae [02133]	Bacteroides barnesiae	Bacteroides	1
GH18	B. barnesiae [02133]	Bacteroides barnesiae	Bacteroides	0.0909091
GH2	B. barnesiae [02133]	Bacteroides barnesiae	Bacteroides	1
GH20	B. barnesiae [02133]	Bacteroides barnesiae	Bacteroides	1
GH27	B. barnesiae [02133]	Bacteroides barnesiae	Bacteroides	0
GH29	B. barnesiae [02133]	Bacteroides barnesiae	Bacteroides	1
GH31	B. barnesiae [02133]	Bacteroides barnesiae	Bacteroides	1
GH33	B. barnesiae [02133]	Bacteroides barnesiae	Bacteroides	1
GH35	B. barnesiae [02133]	Bacteroides barnesiae	Bacteroides	0.545455
GH36	B. barnesiae [02133]	Bacteroides barnesiae	Bacteroides	1
GH42	B. barnesiae [02133]	Bacteroides barnesiae	Bacteroides	0
GH84	B. barnesiae [02133]	Bacteroides barnesiae	Bacteroides	1
GH85	B. barnesiae [02133]	Bacteroides barnesiae	Bacteroides	0
GH89	B. barnesiae [02133]	Bacteroides barnesiae	Bacteroides	0.909091
GH92	B. barnesiae [02133]	Bacteroides barnesiae	Bacteroides	1
GH95	B. barnesiae [02133]	Bacteroides barnesiae	Bacteroides	1
GH97	B. barnesiae [02133]	Bacteroides barnesiae	Bacteroides	1
CBM32	B. massiliensis [02135]	Bacteroides massiliensis	Bacteroides	1
CBM51	B. massiliensis [02135]	Bacteroides massiliensis	Bacteroides	0.98
GH109	B. massiliensis [02135]	Bacteroides massiliensis	Bacteroides	0.98
GH110	B. massiliensis [02135]	Bacteroides massiliensis	Bacteroides	0.92
GH112	B. massiliensis [02135]	Bacteroides massiliensis	Bacteroides	0
GH123	B. massiliensis [02135]	Bacteroides massiliensis	Bacteroides	1
GH130	B. massiliensis [02135]	Bacteroides massiliensis	Bacteroides	1
GH136	B. massiliensis [02135]	Bacteroides massiliensis	Bacteroides	0.04
GH16	B. massiliensis [02135]	Bacteroides massiliensis	Bacteroides	0.98
GH18	B. massiliensis [02135]	Bacteroides massiliensis	Bacteroides	0.98
GH2	B. massiliensis [02135]	Bacteroides massiliensis	Bacteroides	1
GH20	B. massiliensis [02135]	Bacteroides massiliensis	Bacteroides	1
GH27	B. massiliensis [02135]	Bacteroides massiliensis	Bacteroides	1
GH29	B. massiliensis [02135]	Bacteroides massiliensis	Bacteroides	1
GH31	B. massiliensis [02135]	Bacteroides massiliensis	Bacteroides	1
GH33	B. massiliensis [02135]	Bacteroides massiliensis	Bacteroides	0.98
GH35	B. massiliensis [02135]	Bacteroides massiliensis	Bacteroides	1
GH36	B. massiliensis [02135]	Bacteroides massiliensis	Bacteroides	0.94
GH42	B. massiliensis [02135]	Bacteroides massiliensis	Bacteroides	0
GH84	B. massiliensis [02135]	Bacteroides massiliensis	Bacteroides	0.96
GH85	B. massiliensis [02135]	Bacteroides massiliensis	Bacteroides	0
GH89	B. massiliensis [02135]	Bacteroides massiliensis	Bacteroides	1
GH92	B. massiliensis [02135]	Bacteroides massiliensis	Bacteroides	1
GH95	B. massiliensis [02135]	Bacteroides massiliensis	Bacteroides	1
GH97	B. massiliensis [02135]	Bacteroides massiliensis	Bacteroides	1
CBM32	B. salyersiae [02140]	Bacteroides salyersiae	Bacteroides	1
CBM51	B. salyersiae [02140]	Bacteroides salyersiae	Bacteroides	0.928571
GH109	B. salyersiae [02140]	Bacteroides salyersiae	Bacteroides	1
GH110	B. salyersiae [02140]	Bacteroides salyersiae	Bacteroides	1
GH112	B. salyersiae [02140]	Bacteroides salyersiae	Bacteroides	0
GH123	B. salyersiae [02140]	Bacteroides salyersiae	Bacteroides	1
GH130	B. salyersiae [02140]	Bacteroides salyersiae	Bacteroides	1
GH136	B. salyersiae [02140]	Bacteroides salyersiae	Bacteroides	0
GH16	B. salyersiae [02140]	Bacteroides salyersiae	Bacteroides	0.714286
GH18	B. salyersiae [02140]	Bacteroides salyersiae	Bacteroides	1
GH2	B. salyersiae [02140]	Bacteroides salyersiae	Bacteroides	1
GH20	B. salyersiae [02140]	Bacteroides salyersiae	Bacteroides	1
GH27	B. salyersiae [02140]	Bacteroides salyersiae	Bacteroides	0.142857
GH29	B. salyersiae [02140]	Bacteroides salyersiae	Bacteroides	1
GH31	B. salyersiae [02140]	Bacteroides salyersiae	Bacteroides	1
GH33	B. salyersiae [02140]	Bacteroides salyersiae	Bacteroides	1
GH35	B. salyersiae [02140]	Bacteroides salyersiae	Bacteroides	1
GH36	B. salyersiae [02140]	Bacteroides salyersiae	Bacteroides	1
GH42	B. salyersiae [02140]	Bacteroides salyersiae	Bacteroides	0
GH84	B. salyersiae [02140]	Bacteroides salyersiae	Bacteroides	1
GH85	B. salyersiae [02140]	Bacteroides salyersiae	Bacteroides	1
GH89	B. salyersiae [02140]	Bacteroides salyersiae	Bacteroides	1
GH92	B. salyersiae [02140]	Bacteroides salyersiae	Bacteroides	1
GH95	B. salyersiae [02140]	Bacteroides salyersiae	Bacteroides	1
GH97	B. salyersiae [02140]	Bacteroides salyersiae	Bacteroides	1
CBM32	B. dorei/vulgatus [02367]	Bacteroides dorei/vulgatus	Bacteroides	1
CBM51	B. dorei/vulgatus [02367]	Bacteroides dorei/vulgatus	Bacteroides	0
GH109	B. dorei/vulgatus [02367]	Bacteroides dorei/vulgatus	Bacteroides	1
GH110	B. dorei/vulgatus [02367]	Bacteroides dorei/vulgatus	Bacteroides	0.96
GH112	B. dorei/vulgatus [02367]	Bacteroides dorei/vulgatus	Bacteroides	0
GH123	B. dorei/vulgatus [02367]	Bacteroides dorei/vulgatus	Bacteroides	1
GH130	B. dorei/vulgatus [02367]	Bacteroides dorei/vulgatus	Bacteroides	0.96
GH136	B. dorei/vulgatus [02367]	Bacteroides dorei/vulgatus	Bacteroides	0.86
GH16	B. dorei/vulgatus [02367]	Bacteroides dorei/vulgatus	Bacteroides	0.94
GH18	B. dorei/vulgatus [02367]	Bacteroides dorei/vulgatus	Bacteroides	1
GH2	B. dorei/vulgatus [02367]	Bacteroides dorei/vulgatus	Bacteroides	1
GH20	B. dorei/vulgatus [02367]	Bacteroides dorei/vulgatus	Bacteroides	1
GH27	B. dorei/vulgatus [02367]	Bacteroides dorei/vulgatus	Bacteroides	1
GH29	B. dorei/vulgatus [02367]	Bacteroides dorei/vulgatus	Bacteroides	1
GH31	B. dorei/vulgatus [02367]	Bacteroides dorei/vulgatus	Bacteroides	1
GH33	B. dorei/vulgatus [02367]	Bacteroides dorei/vulgatus	Bacteroides	1
GH35	B. dorei/vulgatus [02367]	Bacteroides dorei/vulgatus	Bacteroides	0.92
GH36	B. dorei/vulgatus [02367]	Bacteroides dorei/vulgatus	Bacteroides	0.9
GH42	B. dorei/vulgatus [02367]	Bacteroides dorei/vulgatus	Bacteroides	0.96
GH84	B. dorei/vulgatus [02367]	Bacteroides dorei/vulgatus	Bacteroides	1
GH85	B. dorei/vulgatus [02367]	Bacteroides dorei/vulgatus	Bacteroides	0
GH89	B. dorei/vulgatus [02367]	Bacteroides dorei/vulgatus	Bacteroides	1
GH92	B. dorei/vulgatus [02367]	Bacteroides dorei/vulgatus	Bacteroides	1
GH95	B. dorei/vulgatus [02367]	Bacteroides dorei/vulgatus	Bacteroides	1
GH97	B. dorei/vulgatus [02367]	Bacteroides dorei/vulgatus	Bacteroides	1
CBM32	B. intestinalis [02809]	Bacteroides intestinalis	Bacteroides	1
CBM51	B. intestinalis [02809]	Bacteroides intestinalis	Bacteroides	1
GH109	B. intestinalis [02809]	Bacteroides intestinalis	Bacteroides	1
GH110	B. intestinalis [02809]	Bacteroides intestinalis	Bacteroides	0.1
GH112	B. intestinalis [02809]	Bacteroides intestinalis	Bacteroides	0
GH123	B. intestinalis [02809]	Bacteroides intestinalis	Bacteroides	0.94
GH130	B. intestinalis [02809]	Bacteroides intestinalis	Bacteroides	1
GH136	B. intestinalis [02809]	Bacteroides intestinalis	Bacteroides	0.16
GH16	B. intestinalis [02809]	Bacteroides intestinalis	Bacteroides	1
GH18	B. intestinalis [02809]	Bacteroides intestinalis	Bacteroides	1
GH2	B. intestinalis [02809]	Bacteroides intestinalis	Bacteroides	1
GH20	B. intestinalis [02809]	Bacteroides intestinalis	Bacteroides	1
GH27	B. intestinalis [02809]	Bacteroides intestinalis	Bacteroides	0.98
GH29	B. intestinalis [02809]	Bacteroides intestinalis	Bacteroides	1
GH31	B. intestinalis [02809]	Bacteroides intestinalis	Bacteroides	1
GH33	B. intestinalis [02809]	Bacteroides intestinalis	Bacteroides	1
GH35	B. intestinalis [02809]	Bacteroides intestinalis	Bacteroides	0.98
GH36	B. intestinalis [02809]	Bacteroides intestinalis	Bacteroides	1
GH42	B. intestinalis [02809]	Bacteroides intestinalis	Bacteroides	0.98
GH84	B. intestinalis [02809]	Bacteroides intestinalis	Bacteroides	0.02
GH85	B. intestinalis [02809]	Bacteroides intestinalis	Bacteroides	0
GH89	B. intestinalis [02809]	Bacteroides intestinalis	Bacteroides	0.98
GH92	B. intestinalis [02809]	Bacteroides intestinalis	Bacteroides	1
GH95	B. intestinalis [02809]	Bacteroides intestinalis	Bacteroides	1
GH97	B. intestinalis [02809]	Bacteroides intestinalis	Bacteroides	1
CBM32	B. sp. [02810]	Bacteroides sp.	Bacteroides	1
CBM51	B. sp. [02810]	Bacteroides sp.	Bacteroides	1
GH109	B. sp. [02810]	Bacteroides sp.	Bacteroides	1
GH110	B. sp. [02810]	Bacteroides sp.	Bacteroides	0.32
GH112	B. sp. [02810]	Bacteroides sp.	Bacteroides	0
GH123	B. sp. [02810]	Bacteroides sp.	Bacteroides	0.08
GH130	B. sp. [02810]	Bacteroides sp.	Bacteroides	1
GH136	B. sp. [02810]	Bacteroides sp.	Bacteroides	0.9
GH16	B. sp. [02810]	Bacteroides sp.	Bacteroides	1
GH18	B. sp. [02810]	Bacteroides sp.	Bacteroides	1
GH2	B. sp. [02810]	Bacteroides sp.	Bacteroides	1
GH20	B. sp. [02810]	Bacteroides sp.	Bacteroides	1
GH27	B. sp. [02810]	Bacteroides sp.	Bacteroides	1
GH29	B. sp. [02810]	Bacteroides sp.	Bacteroides	1
GH31	B. sp. [02810]	Bacteroides sp.	Bacteroides	1
GH33	B. sp. [02810]	Bacteroides sp.	Bacteroides	1
GH35	B. sp. [02810]	Bacteroides sp.	Bacteroides	1
GH36	B. sp. [02810]	Bacteroides sp.	Bacteroides	1
GH42	B. sp. [02810]	Bacteroides sp.	Bacteroides	1
GH84	B. sp. [02810]	Bacteroides sp.	Bacteroides	0
GH85	B. sp. [02810]	Bacteroides sp.	Bacteroides	0
GH89	B. sp. [02810]	Bacteroides sp.	Bacteroides	1
GH92	B. sp. [02810]	Bacteroides sp.	Bacteroides	1
GH95	B. sp. [02810]	Bacteroides sp.	Bacteroides	1
GH97	B. sp. [02810]	Bacteroides sp.	Bacteroides	1
CBM32	B. caccae [03473]	Bacteroides caccae	Bacteroides	0.98
CBM51	B. caccae [03473]	Bacteroides caccae	Bacteroides	0.08
GH109	B. caccae [03473]	Bacteroides caccae	Bacteroides	0.98
GH110	B. caccae [03473]	Bacteroides caccae	Bacteroides	0.98
GH112	B. caccae [03473]	Bacteroides caccae	Bacteroides	0
GH123	B. caccae [03473]	Bacteroides caccae	Bacteroides	0.96
GH130	B. caccae [03473]	Bacteroides caccae	Bacteroides	0.98
GH136	B. caccae [03473]	Bacteroides caccae	Bacteroides	0.2
GH16	B. caccae [03473]	Bacteroides caccae	Bacteroides	1
GH18	B. caccae [03473]	Bacteroides caccae	Bacteroides	0.82
GH2	B. caccae [03473]	Bacteroides caccae	Bacteroides	1
GH20	B. caccae [03473]	Bacteroides caccae	Bacteroides	0.98
GH27	B. caccae [03473]	Bacteroides caccae	Bacteroides	0.92
GH29	B. caccae [03473]	Bacteroides caccae	Bacteroides	0.98
GH31	B. caccae [03473]	Bacteroides caccae	Bacteroides	1
GH33	B. caccae [03473]	Bacteroides caccae	Bacteroides	0.98
GH35	B. caccae [03473]	Bacteroides caccae	Bacteroides	0.98
GH36	B. caccae [03473]	Bacteroides caccae	Bacteroides	0.98
GH42	B. caccae [03473]	Bacteroides caccae	Bacteroides	0
GH84	B. caccae [03473]	Bacteroides caccae	Bacteroides	0.98
GH85	B. caccae [03473]	Bacteroides caccae	Bacteroides	0
GH89	B. caccae [03473]	Bacteroides caccae	Bacteroides	0.98
GH92	B. caccae [03473]	Bacteroides caccae	Bacteroides	0.98
GH95	B. caccae [03473]	Bacteroides caccae	Bacteroides	0.98
GH97	B. caccae [03473]	Bacteroides caccae	Bacteroides	0.98
CBM32	B. finegoldii [03474]	Bacteroides finegoldii	Bacteroides	0.846154
CBM51	B. finegoldii [03474]	Bacteroides finegoldii	Bacteroides	0
GH109	B. finegoldii [03474]	Bacteroides finegoldii	Bacteroides	1
GH110	B. finegoldii [03474]	Bacteroides finegoldii	Bacteroides	0.307692
GH112	B. finegoldii [03474]	Bacteroides finegoldii	Bacteroides	0
GH123	B. finegoldii [03474]	Bacteroides finegoldii	Bacteroides	0.846154
GH130	B. finegoldii [03474]	Bacteroides finegoldii	Bacteroides	1
GH136	B. finegoldii [03474]	Bacteroides finegoldii	Bacteroides	0.0769231
GH16	B. finegoldii [03474]	Bacteroides finegoldii	Bacteroides	1
GH18	B. finegoldii [03474]	Bacteroides finegoldii	Bacteroides	1
GH2	B. finegoldii [03474]	Bacteroides finegoldii	Bacteroides	1
GH20	B. finegoldii [03474]	Bacteroides finegoldii	Bacteroides	1
GH27	B. finegoldii [03474]	Bacteroides finegoldii	Bacteroides	0.923077
GH29	B. finegoldii [03474]	Bacteroides finegoldii	Bacteroides	1
GH31	B. finegoldii [03474]	Bacteroides finegoldii	Bacteroides	1
GH33	B. finegoldii [03474]	Bacteroides finegoldii	Bacteroides	1
GH35	B. finegoldii [03474]	Bacteroides finegoldii	Bacteroides	1
GH36	B. finegoldii [03474]	Bacteroides finegoldii	Bacteroides	1
GH42	B. finegoldii [03474]	Bacteroides finegoldii	Bacteroides	0
GH84	B. finegoldii [03474]	Bacteroides finegoldii	Bacteroides	0
GH85	B. finegoldii [03474]	Bacteroides finegoldii	Bacteroides	0
GH89	B. finegoldii [03474]	Bacteroides finegoldii	Bacteroides	1
GH92	B. finegoldii [03474]	Bacteroides finegoldii	Bacteroides	1
GH95	B. finegoldii [03474]	Bacteroides finegoldii	Bacteroides	1
GH97	B. finegoldii [03474]	Bacteroides finegoldii	Bacteroides	1
CBM32	B. sp. [03475]	Bacteroides sp.	Bacteroides	0.88
CBM51	B. sp. [03475]	Bacteroides sp.	Bacteroides	0.3
GH109	B. sp. [03475]	Bacteroides sp.	Bacteroides	1
GH110	B. sp. [03475]	Bacteroides sp.	Bacteroides	0.24
GH112	B. sp. [03475]	Bacteroides sp.	Bacteroides	0
GH123	B. sp. [03475]	Bacteroides sp.	Bacteroides	1
GH130	B. sp. [03475]	Bacteroides sp.	Bacteroides	1
GH136	B. sp. [03475]	Bacteroides sp.	Bacteroides	0
GH16	B. sp. [03475]	Bacteroides sp.	Bacteroides	1
GH18	B. sp. [03475]	Bacteroides sp.	Bacteroides	1
GH2	B. sp. [03475]	Bacteroides sp.	Bacteroides	1
GH20	B. sp. [03475]	Bacteroides sp.	Bacteroides	1
GH27	B. sp. [03475]	Bacteroides sp.	Bacteroides	0.96
GH29	B. sp. [03475]	Bacteroides sp.	Bacteroides	1
GH31	B. sp. [03475]	Bacteroides sp.	Bacteroides	1
GH33	B. sp. [03475]	Bacteroides sp.	Bacteroides	1
GH35	B. sp. [03475]	Bacteroides sp.	Bacteroides	1
GH36	B. sp. [03475]	Bacteroides sp.	Bacteroides	1
GH42	B. sp. [03475]	Bacteroides sp.	Bacteroides	1
GH84	B. sp. [03475]	Bacteroides sp.	Bacteroides	0
GH85	B. sp. [03475]	Bacteroides sp.	Bacteroides	0
GH89	B. sp. [03475]	Bacteroides sp.	Bacteroides	0.98
GH92	B. sp. [03475]	Bacteroides sp.	Bacteroides	1
GH95	B. sp. [03475]	Bacteroides sp.	Bacteroides	1
GH97	B. sp. [03475]	Bacteroides sp.	Bacteroides	1
CBM32	B. ndongoniae [03596]	Bacteroides ndongoniae	Bacteroides	1
CBM51	B. ndongoniae [03596]	Bacteroides ndongoniae	Bacteroides	1
GH109	B. ndongoniae [03596]	Bacteroides ndongoniae	Bacteroides	1
GH110	B. ndongoniae [03596]	Bacteroides ndongoniae	Bacteroides	0
GH112	B. ndongoniae [03596]	Bacteroides ndongoniae	Bacteroides	0
GH123	B. ndongoniae [03596]	Bacteroides ndongoniae	Bacteroides	0.75
GH130	B. ndongoniae [03596]	Bacteroides ndongoniae	Bacteroides	0
GH136	B. ndongoniae [03596]	Bacteroides ndongoniae	Bacteroides	1
GH16	B. ndongoniae [03596]	Bacteroides ndongoniae	Bacteroides	1
GH18	B. ndongoniae [03596]	Bacteroides ndongoniae	Bacteroides	0.5
GH2	B. ndongoniae [03596]	Bacteroides ndongoniae	Bacteroides	1
GH20	B. ndongoniae [03596]	Bacteroides ndongoniae	Bacteroides	1
GH27	B. ndongoniae [03596]	Bacteroides ndongoniae	Bacteroides	1
GH29	B. ndongoniae [03596]	Bacteroides ndongoniae	Bacteroides	1
GH31	B. ndongoniae [03596]	Bacteroides ndongoniae	Bacteroides	1
GH33	B. ndongoniae [03596]	Bacteroides ndongoniae	Bacteroides	1
GH35	B. ndongoniae [03596]	Bacteroides ndongoniae	Bacteroides	1
GH36	B. ndongoniae [03596]	Bacteroides ndongoniae	Bacteroides	1
GH42	B. ndongoniae [03596]	Bacteroides ndongoniae	Bacteroides	0
GH84	B. ndongoniae [03596]	Bacteroides ndongoniae	Bacteroides	1
GH85	B. ndongoniae [03596]	Bacteroides ndongoniae	Bacteroides	0
GH89	B. ndongoniae [03596]	Bacteroides ndongoniae	Bacteroides	1
GH92	B. ndongoniae [03596]	Bacteroides ndongoniae	Bacteroides	1
GH95	B. ndongoniae [03596]	Bacteroides ndongoniae	Bacteroides	1
GH97	B. ndongoniae [03596]	Bacteroides ndongoniae	Bacteroides	1
CBM32	B. coprophilus [04094]	Bacteroides coprophilus	Bacteroides	1
CBM51	B. coprophilus [04094]	Bacteroides coprophilus	Bacteroides	0.46
GH109	B. coprophilus [04094]	Bacteroides coprophilus	Bacteroides	1
GH110	B. coprophilus [04094]	Bacteroides coprophilus	Bacteroides	0.98
GH112	B. coprophilus [04094]	Bacteroides coprophilus	Bacteroides	0
GH123	B. coprophilus [04094]	Bacteroides coprophilus	Bacteroides	0
GH130	B. coprophilus [04094]	Bacteroides coprophilus	Bacteroides	0.88
GH136	B. coprophilus [04094]	Bacteroides coprophilus	Bacteroides	0
GH16	B. coprophilus [04094]	Bacteroides coprophilus	Bacteroides	1
GH18	B. coprophilus [04094]	Bacteroides coprophilus	Bacteroides	0.96
GH2	B. coprophilus [04094]	Bacteroides coprophilus	Bacteroides	1
GH20	B. coprophilus [04094]	Bacteroides coprophilus	Bacteroides	1
GH27	B. coprophilus [04094]	Bacteroides coprophilus	Bacteroides	0.94
GH29	B. coprophilus [04094]	Bacteroides coprophilus	Bacteroides	1
GH31	B. coprophilus [04094]	Bacteroides coprophilus	Bacteroides	1
GH33	B. coprophilus [04094]	Bacteroides coprophilus	Bacteroides	1
GH35	B. coprophilus [04094]	Bacteroides coprophilus	Bacteroides	0.96
GH36	B. coprophilus [04094]	Bacteroides coprophilus	Bacteroides	1
GH42	B. coprophilus [04094]	Bacteroides coprophilus	Bacteroides	0
GH84	B. coprophilus [04094]	Bacteroides coprophilus	Bacteroides	0.98
GH85	B. coprophilus [04094]	Bacteroides coprophilus	Bacteroides	0
GH89	B. coprophilus [04094]	Bacteroides coprophilus	Bacteroides	1
GH92	B. coprophilus [04094]	Bacteroides coprophilus	Bacteroides	1
GH95	B. coprophilus [04094]	Bacteroides coprophilus	Bacteroides	1
GH97	B. coprophilus [04094]	Bacteroides coprophilus	Bacteroides	1
CBM32	B. plebeius [05069]	Bacteroides plebeius	Bacteroides	0.86
CBM51	B. plebeius [05069]	Bacteroides plebeius	Bacteroides	0.02
GH109	B. plebeius [05069]	Bacteroides plebeius	Bacteroides	0.96
GH110	B. plebeius [05069]	Bacteroides plebeius	Bacteroides	0.96
GH112	B. plebeius [05069]	Bacteroides plebeius	Bacteroides	0
GH123	B. plebeius [05069]	Bacteroides plebeius	Bacteroides	0.94
GH130	B. plebeius [05069]	Bacteroides plebeius	Bacteroides	0.98
GH136	B. plebeius [05069]	Bacteroides plebeius	Bacteroides	0.8
GH16	B. plebeius [05069]	Bacteroides plebeius	Bacteroides	0.54
GH18	B. plebeius [05069]	Bacteroides plebeius	Bacteroides	0.64
GH2	B. plebeius [05069]	Bacteroides plebeius	Bacteroides	1
GH20	B. plebeius [05069]	Bacteroides plebeius	Bacteroides	1
GH27	B. plebeius [05069]	Bacteroides plebeius	Bacteroides	0.22
GH29	B. plebeius [05069]	Bacteroides plebeius	Bacteroides	1
GH31	B. plebeius [05069]	Bacteroides plebeius	Bacteroides	1
GH33	B. plebeius [05069]	Bacteroides plebeius	Bacteroides	0.84
GH35	B. plebeius [05069]	Bacteroides plebeius	Bacteroides	1
GH36	B. plebeius [05069]	Bacteroides plebeius	Bacteroides	1
GH42	B. plebeius [05069]	Bacteroides plebeius	Bacteroides	0.88
GH84	B. plebeius [05069]	Bacteroides plebeius	Bacteroides	0.9
GH85	B. plebeius [05069]	Bacteroides plebeius	Bacteroides	0
GH89	B. plebeius [05069]	Bacteroides plebeius	Bacteroides	0.96
GH92	B. plebeius [05069]	Bacteroides plebeius	Bacteroides	1
GH95	B. plebeius [05069]	Bacteroides plebeius	Bacteroides	0.98
GH97	B. plebeius [05069]	Bacteroides plebeius	Bacteroides	1
CBM32	B. mediterraneensis [05071]	Bacteroides mediterraneensis	Bacteroides	1
CBM51	B. mediterraneensis [05071]	Bacteroides mediterraneensis	Bacteroides	0
GH109	B. mediterraneensis [05071]	Bacteroides mediterraneensis	Bacteroides	1
GH110	B. mediterraneensis [05071]	Bacteroides mediterraneensis	Bacteroides	1
GH112	B. mediterraneensis [05071]	Bacteroides mediterraneensis	Bacteroides	0
GH123	B. mediterraneensis [05071]	Bacteroides mediterraneensis	Bacteroides	1
GH130	B. mediterraneensis [05071]	Bacteroides mediterraneensis	Bacteroides	1
GH136	B. mediterraneensis [05071]	Bacteroides mediterraneensis	Bacteroides	0.75
GH16	B. mediterraneensis [05071]	Bacteroides mediterraneensis	Bacteroides	0.25
GH18	B. mediterraneensis [05071]	Bacteroides mediterraneensis	Bacteroides	0.5
GH2	B. mediterraneensis [05071]	Bacteroides mediterraneensis	Bacteroides	1
GH20	B. mediterraneensis [05071]	Bacteroides mediterraneensis	Bacteroides	1
GH27	B. mediterraneensis [05071]	Bacteroides mediterraneensis	Bacteroides	0.25
GH29	B. mediterraneensis [05071]	Bacteroides mediterraneensis	Bacteroides	1
GH31	B. mediterraneensis [05071]	Bacteroides mediterraneensis	Bacteroides	1
GH33	B. mediterraneensis [05071]	Bacteroides mediterraneensis	Bacteroides	1
GH35	B. mediterraneensis [05071]	Bacteroides mediterraneensis	Bacteroides	1
GH36	B. mediterraneensis [05071]	Bacteroides mediterraneensis	Bacteroides	1
GH42	B. mediterraneensis [05071]	Bacteroides mediterraneensis	Bacteroides	0.5
GH84	B. mediterraneensis [05071]	Bacteroides mediterraneensis	Bacteroides	1
GH85	B. mediterraneensis [05071]	Bacteroides mediterraneensis	Bacteroides	0
GH89	B. mediterraneensis [05071]	Bacteroides mediterraneensis	Bacteroides	1
GH92	B. mediterraneensis [05071]	Bacteroides mediterraneensis	Bacteroides	1
GH95	B. mediterraneensis [05071]	Bacteroides mediterraneensis	Bacteroides	1
GH97	B. mediterraneensis [05071]	Bacteroides mediterraneensis	Bacteroides	1
CBM32	B. sp. [07594]	Bacteroides sp.	Bacteroides	1
CBM51	B. sp. [07594]	Bacteroides sp.	Bacteroides	1
GH109	B. sp. [07594]	Bacteroides sp.	Bacteroides	0
GH110	B. sp. [07594]	Bacteroides sp.	Bacteroides	0
GH112	B. sp. [07594]	Bacteroides sp.	Bacteroides	0
GH123	B. sp. [07594]	Bacteroides sp.	Bacteroides	0
GH130	B. sp. [07594]	Bacteroides sp.	Bacteroides	0
GH136	B. sp. [07594]	Bacteroides sp.	Bacteroides	0
GH16	B. sp. [07594]	Bacteroides sp.	Bacteroides	0.166667
GH18	B. sp. [07594]	Bacteroides sp.	Bacteroides	0
GH2	B. sp. [07594]	Bacteroides sp.	Bacteroides	1
GH20	B. sp. [07594]	Bacteroides sp.	Bacteroides	1
GH27	B. sp. [07594]	Bacteroides sp.	Bacteroides	0
GH29	B. sp. [07594]	Bacteroides sp.	Bacteroides	0
GH31	B. sp. [07594]	Bacteroides sp.	Bacteroides	1
GH33	B. sp. [07594]	Bacteroides sp.	Bacteroides	0
GH35	B. sp. [07594]	Bacteroides sp.	Bacteroides	1
GH36	B. sp. [07594]	Bacteroides sp.	Bacteroides	1
GH42	B. sp. [07594]	Bacteroides sp.	Bacteroides	0
GH84	B. sp. [07594]	Bacteroides sp.	Bacteroides	0
GH85	B. sp. [07594]	Bacteroides sp.	Bacteroides	0
GH89	B. sp. [07594]	Bacteroides sp.	Bacteroides	0
GH92	B. sp. [07594]	Bacteroides sp.	Bacteroides	0
GH95	B. sp. [07594]	Bacteroides sp.	Bacteroides	1
GH97	B. sp. [07594]	Bacteroides sp.	Bacteroides	1
CBM32	B. sp. [07598]	Bacteroides sp.	Bacteroides	0.375
CBM51	B. sp. [07598]	Bacteroides sp.	Bacteroides	0
GH109	B. sp. [07598]	Bacteroides sp.	Bacteroides	1
GH110	B. sp. [07598]	Bacteroides sp.	Bacteroides	0
GH112	B. sp. [07598]	Bacteroides sp.	Bacteroides	0
GH123	B. sp. [07598]	Bacteroides sp.	Bacteroides	0
GH130	B. sp. [07598]	Bacteroides sp.	Bacteroides	1
GH136	B. sp. [07598]	Bacteroides sp.	Bacteroides	0
GH16	B. sp. [07598]	Bacteroides sp.	Bacteroides	0.5
GH18	B. sp. [07598]	Bacteroides sp.	Bacteroides	0.75
GH2	B. sp. [07598]	Bacteroides sp.	Bacteroides	1
GH20	B. sp. [07598]	Bacteroides sp.	Bacteroides	0
GH27	B. sp. [07598]	Bacteroides sp.	Bacteroides	0
GH29	B. sp. [07598]	Bacteroides sp.	Bacteroides	1
GH31	B. sp. [07598]	Bacteroides sp.	Bacteroides	1
GH33	B. sp. [07598]	Bacteroides sp.	Bacteroides	0
GH35	B. sp. [07598]	Bacteroides sp.	Bacteroides	1
GH36	B. sp. [07598]	Bacteroides sp.	Bacteroides	1
GH42	B. sp. [07598]	Bacteroides sp.	Bacteroides	0.875
GH84	B. sp. [07598]	Bacteroides sp.	Bacteroides	0
GH85	B. sp. [07598]	Bacteroides sp.	Bacteroides	0
GH89	B. sp. [07598]	Bacteroides sp.	Bacteroides	1
GH92	B. sp. [07598]	Bacteroides sp.	Bacteroides	1
GH95	B. sp. [07598]	Bacteroides sp.	Bacteroides	1
GH97	B. sp. [07598]	Bacteroides sp.	Bacteroides	1
CBM32	B. sp. [07599]	Bacteroides sp.	Bacteroides	0.24
CBM51	B. sp. [07599]	Bacteroides sp.	Bacteroides	0.98
GH109	B. sp. [07599]	Bacteroides sp.	Bacteroides	0.94
GH110	B. sp. [07599]	Bacteroides sp.	Bacteroides	0.14
GH112	B. sp. [07599]	Bacteroides sp.	Bacteroides	0
GH123	B. sp. [07599]	Bacteroides sp.	Bacteroides	0.88
GH130	B. sp. [07599]	Bacteroides sp.	Bacteroides	1
GH136	B. sp. [07599]	Bacteroides sp.	Bacteroides	0
GH16	B. sp. [07599]	Bacteroides sp.	Bacteroides	0.9
GH18	B. sp. [07599]	Bacteroides sp.	Bacteroides	1
GH2	B. sp. [07599]	Bacteroides sp.	Bacteroides	1
GH20	B. sp. [07599]	Bacteroides sp.	Bacteroides	1
GH27	B. sp. [07599]	Bacteroides sp.	Bacteroides	0.04
GH29	B. sp. [07599]	Bacteroides sp.	Bacteroides	0.86
GH31	B. sp. [07599]	Bacteroides sp.	Bacteroides	0.98
GH33	B. sp. [07599]	Bacteroides sp.	Bacteroides	1
GH35	B. sp. [07599]	Bacteroides sp.	Bacteroides	0
GH36	B. sp. [07599]	Bacteroides sp.	Bacteroides	0.86
GH42	B. sp. [07599]	Bacteroides sp.	Bacteroides	0
GH84	B. sp. [07599]	Bacteroides sp.	Bacteroides	0
GH85	B. sp. [07599]	Bacteroides sp.	Bacteroides	0
GH89	B. sp. [07599]	Bacteroides sp.	Bacteroides	0.96
GH92	B. sp. [07599]	Bacteroides sp.	Bacteroides	1
GH95	B. sp. [07599]	Bacteroides sp.	Bacteroides	1
GH97	B. sp. [07599]	Bacteroides sp.	Bacteroides	1
CBM32	B. sp. [07600]	Bacteroides sp.	Bacteroides	0.02
CBM51	B. sp. [07600]	Bacteroides sp.	Bacteroides	0.98
GH109	B. sp. [07600]	Bacteroides sp.	Bacteroides	0.9
GH110	B. sp. [07600]	Bacteroides sp.	Bacteroides	0
GH112	B. sp. [07600]	Bacteroides sp.	Bacteroides	0
GH123	B. sp. [07600]	Bacteroides sp.	Bacteroides	0
GH130	B. sp. [07600]	Bacteroides sp.	Bacteroides	1
GH136	B. sp. [07600]	Bacteroides sp.	Bacteroides	0.86
GH16	B. sp. [07600]	Bacteroides sp.	Bacteroides	0.58
GH18	B. sp. [07600]	Bacteroides sp.	Bacteroides	1
GH2	B. sp. [07600]	Bacteroides sp.	Bacteroides	1
GH20	B. sp. [07600]	Bacteroides sp.	Bacteroides	1
GH27	B. sp. [07600]	Bacteroides sp.	Bacteroides	0.34
GH29	B. sp. [07600]	Bacteroides sp.	Bacteroides	1
GH31	B. sp. [07600]	Bacteroides sp.	Bacteroides	0.98
GH33	B. sp. [07600]	Bacteroides sp.	Bacteroides	0.26
GH35	B. sp. [07600]	Bacteroides sp.	Bacteroides	0.24
GH36	B. sp. [07600]	Bacteroides sp.	Bacteroides	1
GH42	B. sp. [07600]	Bacteroides sp.	Bacteroides	0.02
GH84	B. sp. [07600]	Bacteroides sp.	Bacteroides	0
GH85	B. sp. [07600]	Bacteroides sp.	Bacteroides	0
GH89	B. sp. [07600]	Bacteroides sp.	Bacteroides	0.96
GH92	B. sp. [07600]	Bacteroides sp.	Bacteroides	1
GH95	B. sp. [07600]	Bacteroides sp.	Bacteroides	0.92
GH97	B. sp. [07600]	Bacteroides sp.	Bacteroides	1
CBM32	B. sp. [07601]	Bacteroides sp.	Bacteroides	1
CBM51	B. sp. [07601]	Bacteroides sp.	Bacteroides	0
GH109	B. sp. [07601]	Bacteroides sp.	Bacteroides	1
GH110	B. sp. [07601]	Bacteroides sp.	Bacteroides	0.947368
GH112	B. sp. [07601]	Bacteroides sp.	Bacteroides	0
GH123	B. sp. [07601]	Bacteroides sp.	Bacteroides	0.947368
GH130	B. sp. [07601]	Bacteroides sp.	Bacteroides	0.947368
GH136	B. sp. [07601]	Bacteroides sp.	Bacteroides	0
GH16	B. sp. [07601]	Bacteroides sp.	Bacteroides	1
GH18	B. sp. [07601]	Bacteroides sp.	Bacteroides	0
GH2	B. sp. [07601]	Bacteroides sp.	Bacteroides	1
GH20	B. sp. [07601]	Bacteroides sp.	Bacteroides	1
GH27	B. sp. [07601]	Bacteroides sp.	Bacteroides	0.894737
GH29	B. sp. [07601]	Bacteroides sp.	Bacteroides	1
GH31	B. sp. [07601]	Bacteroides sp.	Bacteroides	0.947368
GH33	B. sp. [07601]	Bacteroides sp.	Bacteroides	0.947368
GH35	B. sp. [07601]	Bacteroides sp.	Bacteroides	0
GH36	B. sp. [07601]	Bacteroides sp.	Bacteroides	0
GH42	B. sp. [07601]	Bacteroides sp.	Bacteroides	0
GH84	B. sp. [07601]	Bacteroides sp.	Bacteroides	1
GH85	B. sp. [07601]	Bacteroides sp.	Bacteroides	0.368421
GH89	B. sp. [07601]	Bacteroides sp.	Bacteroides	0.947368
GH92	B. sp. [07601]	Bacteroides sp.	Bacteroides	1
GH95	B. sp. [07601]	Bacteroides sp.	Bacteroides	1
GH97	B. sp. [07601]	Bacteroides sp.	Bacteroides	1
CBM32	B. sp. [10409]	Bacteroides sp.	Bacteroides	1
CBM51	B. sp. [10409]	Bacteroides sp.	Bacteroides	0.727273
GH109	B. sp. [10409]	Bacteroides sp.	Bacteroides	0
GH110	B. sp. [10409]	Bacteroides sp.	Bacteroides	0
GH112	B. sp. [10409]	Bacteroides sp.	Bacteroides	0
GH123	B. sp. [10409]	Bacteroides sp.	Bacteroides	0
GH130	B. sp. [10409]	Bacteroides sp.	Bacteroides	0
GH136	B. sp. [10409]	Bacteroides sp.	Bacteroides	1
GH16	B. sp. [10409]	Bacteroides sp.	Bacteroides	1
GH18	B. sp. [10409]	Bacteroides sp.	Bacteroides	0
GH2	B. sp. [10409]	Bacteroides sp.	Bacteroides	1
GH20	B. sp. [10409]	Bacteroides sp.	Bacteroides	0.818182
GH27	B. sp. [10409]	Bacteroides sp.	Bacteroides	0.818182
GH29	B. sp. [10409]	Bacteroides sp.	Bacteroides	1
GH31	B. sp. [10409]	Bacteroides sp.	Bacteroides	1
GH33	B. sp. [10409]	Bacteroides sp.	Bacteroides	1
GH35	B. sp. [10409]	Bacteroides sp.	Bacteroides	1
GH36	B. sp. [10409]	Bacteroides sp.	Bacteroides	1
GH42	B. sp. [10409]	Bacteroides sp.	Bacteroides	1
GH84	B. sp. [10409]	Bacteroides sp.	Bacteroides	0.454545
GH85	B. sp. [10409]	Bacteroides sp.	Bacteroides	0
GH89	B. sp. [10409]	Bacteroides sp.	Bacteroides	0
GH92	B. sp. [10409]	Bacteroides sp.	Bacteroides	0
GH95	B. sp. [10409]	Bacteroides sp.	Bacteroides	1
GH97	B. sp. [10409]	Bacteroides sp.	Bacteroides	1
CBM32	B. coprocola [11279]	Bacteroides coprocola	Bacteroides	1
CBM51	B. coprocola [11279]	Bacteroides coprocola	Bacteroides	0
GH109	B. coprocola [11279]	Bacteroides coprocola	Bacteroides	0.96
GH110	B. coprocola [11279]	Bacteroides coprocola	Bacteroides	0.06
GH112	B. coprocola [11279]	Bacteroides coprocola	Bacteroides	0
GH123	B. coprocola [11279]	Bacteroides coprocola	Bacteroides	0
GH130	B. coprocola [11279]	Bacteroides coprocola	Bacteroides	1
GH136	B. coprocola [11279]	Bacteroides coprocola	Bacteroides	0.06
GH16	B. coprocola [11279]	Bacteroides coprocola	Bacteroides	1
GH18	B. coprocola [11279]	Bacteroides coprocola	Bacteroides	1
GH2	B. coprocola [11279]	Bacteroides coprocola	Bacteroides	1
GH20	B. coprocola [11279]	Bacteroides coprocola	Bacteroides	1
GH27	B. coprocola [11279]	Bacteroides coprocola	Bacteroides	0.94
GH29	B. coprocola [11279]	Bacteroides coprocola	Bacteroides	1
GH31	B. coprocola [11279]	Bacteroides coprocola	Bacteroides	1
GH33	B. coprocola [11279]	Bacteroides coprocola	Bacteroides	1
GH35	B. coprocola [11279]	Bacteroides coprocola	Bacteroides	0.12
GH36	B. coprocola [11279]	Bacteroides coprocola	Bacteroides	0.98
GH42	B. coprocola [11279]	Bacteroides coprocola	Bacteroides	0.04
GH84	B. coprocola [11279]	Bacteroides coprocola	Bacteroides	0.92
GH85	B. coprocola [11279]	Bacteroides coprocola	Bacteroides	0
GH89	B. coprocola [11279]	Bacteroides coprocola	Bacteroides	0.06
GH92	B. coprocola [11279]	Bacteroides coprocola	Bacteroides	1
GH95	B. coprocola [11279]	Bacteroides coprocola	Bacteroides	1
GH97	B. coprocola [11279]	Bacteroides coprocola	Bacteroides	1
CBM32	B. sp. [12596]	Bacteroides sp.	Bacteroides	0
CBM51	B. sp. [12596]	Bacteroides sp.	Bacteroides	0
GH109	B. sp. [12596]	Bacteroides sp.	Bacteroides	0
GH110	B. sp. [12596]	Bacteroides sp.	Bacteroides	0
GH112	B. sp. [12596]	Bacteroides sp.	Bacteroides	0
GH123	B. sp. [12596]	Bacteroides sp.	Bacteroides	0
GH130	B. sp. [12596]	Bacteroides sp.	Bacteroides	0
GH136	B. sp. [12596]	Bacteroides sp.	Bacteroides	0
GH16	B. sp. [12596]	Bacteroides sp.	Bacteroides	0
GH18	B. sp. [12596]	Bacteroides sp.	Bacteroides	0
GH2	B. sp. [12596]	Bacteroides sp.	Bacteroides	1
GH20	B. sp. [12596]	Bacteroides sp.	Bacteroides	0.02
GH27	B. sp. [12596]	Bacteroides sp.	Bacteroides	0
GH29	B. sp. [12596]	Bacteroides sp.	Bacteroides	0.88
GH31	B. sp. [12596]	Bacteroides sp.	Bacteroides	0.9
GH33	B. sp. [12596]	Bacteroides sp.	Bacteroides	1
GH35	B. sp. [12596]	Bacteroides sp.	Bacteroides	0
GH36	B. sp. [12596]	Bacteroides sp.	Bacteroides	0
GH42	B. sp. [12596]	Bacteroides sp.	Bacteroides	0
GH84	B. sp. [12596]	Bacteroides sp.	Bacteroides	0
GH85	B. sp. [12596]	Bacteroides sp.	Bacteroides	0
GH89	B. sp. [12596]	Bacteroides sp.	Bacteroides	0
GH92	B. sp. [12596]	Bacteroides sp.	Bacteroides	0
GH95	B. sp. [12596]	Bacteroides sp.	Bacteroides	1
GH97	B. sp. [12596]	Bacteroides sp.	Bacteroides	0
CBM32	B. sp. [13237]	Bacteroides sp.	Bacteroides	0
CBM51	B. sp. [13237]	Bacteroides sp.	Bacteroides	0.3
GH109	B. sp. [13237]	Bacteroides sp.	Bacteroides	0
GH110	B. sp. [13237]	Bacteroides sp.	Bacteroides	0
GH112	B. sp. [13237]	Bacteroides sp.	Bacteroides	0
GH123	B. sp. [13237]	Bacteroides sp.	Bacteroides	0
GH130	B. sp. [13237]	Bacteroides sp.	Bacteroides	0
GH136	B. sp. [13237]	Bacteroides sp.	Bacteroides	0.3
GH16	B. sp. [13237]	Bacteroides sp.	Bacteroides	0
GH18	B. sp. [13237]	Bacteroides sp.	Bacteroides	0
GH2	B. sp. [13237]	Bacteroides sp.	Bacteroides	1
GH20	B. sp. [13237]	Bacteroides sp.	Bacteroides	1
GH27	B. sp. [13237]	Bacteroides sp.	Bacteroides	0
GH29	B. sp. [13237]	Bacteroides sp.	Bacteroides	1
GH31	B. sp. [13237]	Bacteroides sp.	Bacteroides	0
GH33	B. sp. [13237]	Bacteroides sp.	Bacteroides	1
GH35	B. sp. [13237]	Bacteroides sp.	Bacteroides	0
GH36	B. sp. [13237]	Bacteroides sp.	Bacteroides	0
GH42	B. sp. [13237]	Bacteroides sp.	Bacteroides	0
GH84	B. sp. [13237]	Bacteroides sp.	Bacteroides	0
GH85	B. sp. [13237]	Bacteroides sp.	Bacteroides	0
GH89	B. sp. [13237]	Bacteroides sp.	Bacteroides	0
GH92	B. sp. [13237]	Bacteroides sp.	Bacteroides	0.8
GH95	B. sp. [13237]	Bacteroides sp.	Bacteroides	1
GH97	B. sp. [13237]	Bacteroides sp.	Bacteroides	1
CBM32	B. sp. [17531]	Bacteroides sp.	Bacteroides	0
CBM51	B. sp. [17531]	Bacteroides sp.	Bacteroides	0.153846
GH109	B. sp. [17531]	Bacteroides sp.	Bacteroides	1
GH110	B. sp. [17531]	Bacteroides sp.	Bacteroides	0
GH112	B. sp. [17531]	Bacteroides sp.	Bacteroides	0
GH123	B. sp. [17531]	Bacteroides sp.	Bacteroides	0
GH130	B. sp. [17531]	Bacteroides sp.	Bacteroides	0
GH136	B. sp. [17531]	Bacteroides sp.	Bacteroides	0
GH16	B. sp. [17531]	Bacteroides sp.	Bacteroides	1
GH18	B. sp. [17531]	Bacteroides sp.	Bacteroides	0
GH2	B. sp. [17531]	Bacteroides sp.	Bacteroides	1
GH20	B. sp. [17531]	Bacteroides sp.	Bacteroides	1
GH27	B. sp. [17531]	Bacteroides sp.	Bacteroides	0.230769
GH29	B. sp. [17531]	Bacteroides sp.	Bacteroides	0
GH31	B. sp. [17531]	Bacteroides sp.	Bacteroides	0
GH33	B. sp. [17531]	Bacteroides sp.	Bacteroides	0.230769
GH35	B. sp. [17531]	Bacteroides sp.	Bacteroides	0
GH36	B. sp. [17531]	Bacteroides sp.	Bacteroides	0
GH42	B. sp. [17531]	Bacteroides sp.	Bacteroides	0
GH84	B. sp. [17531]	Bacteroides sp.	Bacteroides	0
GH85	B. sp. [17531]	Bacteroides sp.	Bacteroides	0
GH89	B. sp. [17531]	Bacteroides sp.	Bacteroides	1
GH92	B. sp. [17531]	Bacteroides sp.	Bacteroides	1
GH95	B. sp. [17531]	Bacteroides sp.	Bacteroides	0
GH97	B. sp. [17531]	Bacteroides sp.	Bacteroides	1
CBM32	B. intestinihominis [03595]	Barnesiella intestinihominis	Barnesiella	0.98
CBM51	B. intestinihominis [03595]	Barnesiella intestinihominis	Barnesiella	0
GH109	B. intestinihominis [03595]	Barnesiella intestinihominis	Barnesiella	1
GH110	B. intestinihominis [03595]	Barnesiella intestinihominis	Barnesiella	1
GH112	B. intestinihominis [03595]	Barnesiella intestinihominis	Barnesiella	0
GH123	B. intestinihominis [03595]	Barnesiella intestinihominis	Barnesiella	0.94
GH130	B. intestinihominis [03595]	Barnesiella intestinihominis	Barnesiella	1
GH136	B. intestinihominis [03595]	Barnesiella intestinihominis	Barnesiella	0
GH16	B. intestinihominis [03595]	Barnesiella intestinihominis	Barnesiella	1
GH18	B. intestinihominis [03595]	Barnesiella intestinihominis	Barnesiella	0.96
GH2	B. intestinihominis [03595]	Barnesiella intestinihominis	Barnesiella	1
GH20	B. intestinihominis [03595]	Barnesiella intestinihominis	Barnesiella	1
GH27	B. intestinihominis [03595]	Barnesiella intestinihominis	Barnesiella	0.96
GH29	B. intestinihominis [03595]	Barnesiella intestinihominis	Barnesiella	1
GH31	B. intestinihominis [03595]	Barnesiella intestinihominis	Barnesiella	1
GH33	B. intestinihominis [03595]	Barnesiella intestinihominis	Barnesiella	1
GH35	B. intestinihominis [03595]	Barnesiella intestinihominis	Barnesiella	0
GH36	B. intestinihominis [03595]	Barnesiella intestinihominis	Barnesiella	1
GH42	B. intestinihominis [03595]	Barnesiella intestinihominis	Barnesiella	0
GH84	B. intestinihominis [03595]	Barnesiella intestinihominis	Barnesiella	1
GH85	B. intestinihominis [03595]	Barnesiella intestinihominis	Barnesiella	0.98
GH89	B. intestinihominis [03595]	Barnesiella intestinihominis	Barnesiella	1
GH92	B. intestinihominis [03595]	Barnesiella intestinihominis	Barnesiella	1
GH95	B. intestinihominis [03595]	Barnesiella intestinihominis	Barnesiella	0.94
GH97	B. intestinihominis [03595]	Barnesiella intestinihominis	Barnesiella	1
CBM32	C. secundus [03666]	Bacteroidales sp.	Coprobacter	1
CBM51	C. secundus [03666]	Bacteroidales sp.	Coprobacter	1
GH109	C. secundus [03666]	Bacteroidales sp.	Coprobacter	1
GH110	C. secundus [03666]	Bacteroidales sp.	Coprobacter	1
GH112	C. secundus [03666]	Bacteroidales sp.	Coprobacter	0
GH123	C. secundus [03666]	Bacteroidales sp.	Coprobacter	1
GH130	C. secundus [03666]	Bacteroidales sp.	Coprobacter	1
GH136	C. secundus [03666]	Bacteroidales sp.	Coprobacter	0
GH16	C. secundus [03666]	Bacteroidales sp.	Coprobacter	1
GH18	C. secundus [03666]	Bacteroidales sp.	Coprobacter	0.75
GH2	C. secundus [03666]	Bacteroidales sp.	Coprobacter	1
GH20	C. secundus [03666]	Bacteroidales sp.	Coprobacter	1
GH27	C. secundus [03666]	Bacteroidales sp.	Coprobacter	1
GH29	C. secundus [03666]	Bacteroidales sp.	Coprobacter	1
GH31	C. secundus [03666]	Bacteroidales sp.	Coprobacter	0
GH33	C. secundus [03666]	Bacteroidales sp.	Coprobacter	1
GH35	C. secundus [03666]	Bacteroidales sp.	Coprobacter	0.25
GH36	C. secundus [03666]	Bacteroidales sp.	Coprobacter	1
GH42	C. secundus [03666]	Bacteroidales sp.	Coprobacter	0
GH84	C. secundus [03666]	Bacteroidales sp.	Coprobacter	1
GH85	C. secundus [03666]	Bacteroidales sp.	Coprobacter	1
GH89	C. secundus [03666]	Bacteroidales sp.	Coprobacter	0.75
GH92	C. secundus [03666]	Bacteroidales sp.	Coprobacter	1
GH95	C. secundus [03666]	Bacteroidales sp.	Coprobacter	1
GH97	C. secundus [03666]	Bacteroidales sp.	Coprobacter	1
CBM32	C. fastidiosus [03667]	Coprobacter fastidiosus	Coprobacter	1
CBM51	C. fastidiosus [03667]	Coprobacter fastidiosus	Coprobacter	0
GH109	C. fastidiosus [03667]	Coprobacter fastidiosus	Coprobacter	0.66
GH110	C. fastidiosus [03667]	Coprobacter fastidiosus	Coprobacter	0.64
GH112	C. fastidiosus [03667]	Coprobacter fastidiosus	Coprobacter	0
GH123	C. fastidiosus [03667]	Coprobacter fastidiosus	Coprobacter	0
GH130	C. fastidiosus [03667]	Coprobacter fastidiosus	Coprobacter	1
GH136	C. fastidiosus [03667]	Coprobacter fastidiosus	Coprobacter	0
GH16	C. fastidiosus [03667]	Coprobacter fastidiosus	Coprobacter	0
GH18	C. fastidiosus [03667]	Coprobacter fastidiosus	Coprobacter	0.04
GH2	C. fastidiosus [03667]	Coprobacter fastidiosus	Coprobacter	1
GH20	C. fastidiosus [03667]	Coprobacter fastidiosus	Coprobacter	1
GH27	C. fastidiosus [03667]	Coprobacter fastidiosus	Coprobacter	0.88
GH29	C. fastidiosus [03667]	Coprobacter fastidiosus	Coprobacter	0.98
GH31	C. fastidiosus [03667]	Coprobacter fastidiosus	Coprobacter	1
GH33	C. fastidiosus [03667]	Coprobacter fastidiosus	Coprobacter	0.98
GH35	C. fastidiosus [03667]	Coprobacter fastidiosus	Coprobacter	0.98
GH36	C. fastidiosus [03667]	Coprobacter fastidiosus	Coprobacter	1
GH42	C. fastidiosus [03667]	Coprobacter fastidiosus	Coprobacter	0.02
GH84	C. fastidiosus [03667]	Coprobacter fastidiosus	Coprobacter	1
GH85	C. fastidiosus [03667]	Coprobacter fastidiosus	Coprobacter	1
GH89	C. fastidiosus [03667]	Coprobacter fastidiosus	Coprobacter	0.16
GH92	C. fastidiosus [03667]	Coprobacter fastidiosus	Coprobacter	1
GH95	C. fastidiosus [03667]	Coprobacter fastidiosus	Coprobacter	1
GH97	C. fastidiosus [03667]	Coprobacter fastidiosus	Coprobacter	1
CBM32	P. goldsteinii [01679]	Parabacteroides goldsteinii	Parabacteroides	1
CBM51	P. goldsteinii [01679]	Parabacteroides goldsteinii	Parabacteroides	1
GH109	P. goldsteinii [01679]	Parabacteroides goldsteinii	Parabacteroides	1
GH110	P. goldsteinii [01679]	Parabacteroides goldsteinii	Parabacteroides	1
GH112	P. goldsteinii [01679]	Parabacteroides goldsteinii	Parabacteroides	0
GH123	P. goldsteinii [01679]	Parabacteroides goldsteinii	Parabacteroides	1
GH130	P. goldsteinii [01679]	Parabacteroides goldsteinii	Parabacteroides	1
GH136	P. goldsteinii [01679]	Parabacteroides goldsteinii	Parabacteroides	0.958333
GH16	P. goldsteinii [01679]	Parabacteroides goldsteinii	Parabacteroides	1
GH18	P. goldsteinii [01679]	Parabacteroides goldsteinii	Parabacteroides	0.125
GH2	P. goldsteinii [01679]	Parabacteroides goldsteinii	Parabacteroides	1
GH20	P. goldsteinii [01679]	Parabacteroides goldsteinii	Parabacteroides	1
GH27	P. goldsteinii [01679]	Parabacteroides goldsteinii	Parabacteroides	0.0416667
GH29	P. goldsteinii [01679]	Parabacteroides goldsteinii	Parabacteroides	1
GH31	P. goldsteinii [01679]	Parabacteroides goldsteinii	Parabacteroides	1
GH33	P. goldsteinii [01679]	Parabacteroides goldsteinii	Parabacteroides	1
GH35	P. goldsteinii [01679]	Parabacteroides goldsteinii	Parabacteroides	1
GH36	P. goldsteinii [01679]	Parabacteroides goldsteinii	Parabacteroides	1
GH42	P. goldsteinii [01679]	Parabacteroides goldsteinii	Parabacteroides	0.416667
GH84	P. goldsteinii [01679]	Parabacteroides goldsteinii	Parabacteroides	0.958333
GH85	P. goldsteinii [01679]	Parabacteroides goldsteinii	Parabacteroides	0
GH89	P. goldsteinii [01679]	Parabacteroides goldsteinii	Parabacteroides	1
GH92	P. goldsteinii [01679]	Parabacteroides goldsteinii	Parabacteroides	1
GH95	P. goldsteinii [01679]	Parabacteroides goldsteinii	Parabacteroides	1
GH97	P. goldsteinii [01679]	Parabacteroides goldsteinii	Parabacteroides	1
CBM32	P. gordonii [01680]	Parabacteroides gordonii	Parabacteroides	1
CBM51	P. gordonii [01680]	Parabacteroides gordonii	Parabacteroides	1
GH109	P. gordonii [01680]	Parabacteroides gordonii	Parabacteroides	1
GH110	P. gordonii [01680]	Parabacteroides gordonii	Parabacteroides	1
GH112	P. gordonii [01680]	Parabacteroides gordonii	Parabacteroides	0
GH123	P. gordonii [01680]	Parabacteroides gordonii	Parabacteroides	0.909091
GH130	P. gordonii [01680]	Parabacteroides gordonii	Parabacteroides	1
GH136	P. gordonii [01680]	Parabacteroides gordonii	Parabacteroides	1
GH16	P. gordonii [01680]	Parabacteroides gordonii	Parabacteroides	1
GH18	P. gordonii [01680]	Parabacteroides gordonii	Parabacteroides	0.0909091
GH2	P. gordonii [01680]	Parabacteroides gordonii	Parabacteroides	1
GH20	P. gordonii [01680]	Parabacteroides gordonii	Parabacteroides	1
GH27	P. gordonii [01680]	Parabacteroides gordonii	Parabacteroides	1
GH29	P. gordonii [01680]	Parabacteroides gordonii	Parabacteroides	1
GH31	P. gordonii [01680]	Parabacteroides gordonii	Parabacteroides	1
GH33	P. gordonii [01680]	Parabacteroides gordonii	Parabacteroides	1
GH35	P. gordonii [01680]	Parabacteroides gordonii	Parabacteroides	1
GH36	P. gordonii [01680]	Parabacteroides gordonii	Parabacteroides	1
GH42	P. gordonii [01680]	Parabacteroides gordonii	Parabacteroides	0.454545
GH84	P. gordonii [01680]	Parabacteroides gordonii	Parabacteroides	1
GH85	P. gordonii [01680]	Parabacteroides gordonii	Parabacteroides	0
GH89	P. gordonii [01680]	Parabacteroides gordonii	Parabacteroides	1
GH92	P. gordonii [01680]	Parabacteroides gordonii	Parabacteroides	1
GH95	P. gordonii [01680]	Parabacteroides gordonii	Parabacteroides	1
GH97	P. gordonii [01680]	Parabacteroides gordonii	Parabacteroides	1
CBM32	P. distasonis [03640]	Parabacteroides distasonis	Parabacteroides	0.96
CBM51	P. distasonis [03640]	Parabacteroides distasonis	Parabacteroides	0.96
GH109	P. distasonis [03640]	Parabacteroides distasonis	Parabacteroides	0.98
GH110	P. distasonis [03640]	Parabacteroides distasonis	Parabacteroides	0.94
GH112	P. distasonis [03640]	Parabacteroides distasonis	Parabacteroides	0
GH123	P. distasonis [03640]	Parabacteroides distasonis	Parabacteroides	0.98
GH130	P. distasonis [03640]	Parabacteroides distasonis	Parabacteroides	1
GH136	P. distasonis [03640]	Parabacteroides distasonis	Parabacteroides	0
GH16	P. distasonis [03640]	Parabacteroides distasonis	Parabacteroides	0.9
GH18	P. distasonis [03640]	Parabacteroides distasonis	Parabacteroides	0.02
GH2	P. distasonis [03640]	Parabacteroides distasonis	Parabacteroides	1
GH20	P. distasonis [03640]	Parabacteroides distasonis	Parabacteroides	1
GH27	P. distasonis [03640]	Parabacteroides distasonis	Parabacteroides	0.68
GH29	P. distasonis [03640]	Parabacteroides distasonis	Parabacteroides	0.9
GH31	P. distasonis [03640]	Parabacteroides distasonis	Parabacteroides	1
GH33	P. distasonis [03640]	Parabacteroides distasonis	Parabacteroides	0.94
GH35	P. distasonis [03640]	Parabacteroides distasonis	Parabacteroides	0.92
GH36	P. distasonis [03640]	Parabacteroides distasonis	Parabacteroides	1
GH42	P. distasonis [03640]	Parabacteroides distasonis	Parabacteroides	0
GH84	P. distasonis [03640]	Parabacteroides distasonis	Parabacteroides	0.92
GH85	P. distasonis [03640]	Parabacteroides distasonis	Parabacteroides	0
GH89	P. distasonis [03640]	Parabacteroides distasonis	Parabacteroides	0.02
GH92	P. distasonis [03640]	Parabacteroides distasonis	Parabacteroides	1
GH95	P. distasonis [03640]	Parabacteroides distasonis	Parabacteroides	0.92
GH97	P. distasonis [03640]	Parabacteroides distasonis	Parabacteroides	1
CBM32	P. johnsonii [05400]	Parabacteroides johnsonii	Parabacteroides	0.96
CBM51	P. johnsonii [05400]	Parabacteroides johnsonii	Parabacteroides	0.88
GH109	P. johnsonii [05400]	Parabacteroides johnsonii	Parabacteroides	1
GH110	P. johnsonii [05400]	Parabacteroides johnsonii	Parabacteroides	1
GH112	P. johnsonii [05400]	Parabacteroides johnsonii	Parabacteroides	0
GH123	P. johnsonii [05400]	Parabacteroides johnsonii	Parabacteroides	0.96
GH130	P. johnsonii [05400]	Parabacteroides johnsonii	Parabacteroides	0.98
GH136	P. johnsonii [05400]	Parabacteroides johnsonii	Parabacteroides	0.02
GH16	P. johnsonii [05400]	Parabacteroides johnsonii	Parabacteroides	1
GH18	P. johnsonii [05400]	Parabacteroides johnsonii	Parabacteroides	0.06
GH2	P. johnsonii [05400]	Parabacteroides johnsonii	Parabacteroides	1
GH20	P. johnsonii [05400]	Parabacteroides johnsonii	Parabacteroides	1
GH27	P. johnsonii [05400]	Parabacteroides johnsonii	Parabacteroides	0.1
GH29	P. johnsonii [05400]	Parabacteroides johnsonii	Parabacteroides	1
GH31	P. johnsonii [05400]	Parabacteroides johnsonii	Parabacteroides	1
GH33	P. johnsonii [05400]	Parabacteroides johnsonii	Parabacteroides	1
GH35	P. johnsonii [05400]	Parabacteroides johnsonii	Parabacteroides	0.88
GH36	P. johnsonii [05400]	Parabacteroides johnsonii	Parabacteroides	1
GH42	P. johnsonii [05400]	Parabacteroides johnsonii	Parabacteroides	0
GH84	P. johnsonii [05400]	Parabacteroides johnsonii	Parabacteroides	0.92
GH85	P. johnsonii [05400]	Parabacteroides johnsonii	Parabacteroides	0
GH89	P. johnsonii [05400]	Parabacteroides johnsonii	Parabacteroides	1
GH92	P. johnsonii [05400]	Parabacteroides johnsonii	Parabacteroides	1
GH95	P. johnsonii [05400]	Parabacteroides johnsonii	Parabacteroides	1
GH97	P. johnsonii [05400]	Parabacteroides johnsonii	Parabacteroides	1
CBM32	P. merdae [05401]	Parabacteroides merdae	Parabacteroides	1
CBM51	P. merdae [05401]	Parabacteroides merdae	Parabacteroides	0.96
GH109	P. merdae [05401]	Parabacteroides merdae	Parabacteroides	1
GH110	P. merdae [05401]	Parabacteroides merdae	Parabacteroides	1
GH112	P. merdae [05401]	Parabacteroides merdae	Parabacteroides	0
GH123	P. merdae [05401]	Parabacteroides merdae	Parabacteroides	0.96
GH130	P. merdae [05401]	Parabacteroides merdae	Parabacteroides	0.94
GH136	P. merdae [05401]	Parabacteroides merdae	Parabacteroides	0.58
GH16	P. merdae [05401]	Parabacteroides merdae	Parabacteroides	1
GH18	P. merdae [05401]	Parabacteroides merdae	Parabacteroides	0.08
GH2	P. merdae [05401]	Parabacteroides merdae	Parabacteroides	1
GH20	P. merdae [05401]	Parabacteroides merdae	Parabacteroides	1
GH27	P. merdae [05401]	Parabacteroides merdae	Parabacteroides	0.02
GH29	P. merdae [05401]	Parabacteroides merdae	Parabacteroides	1
GH31	P. merdae [05401]	Parabacteroides merdae	Parabacteroides	1
GH33	P. merdae [05401]	Parabacteroides merdae	Parabacteroides	1
GH35	P. merdae [05401]	Parabacteroides merdae	Parabacteroides	0.88
GH36	P. merdae [05401]	Parabacteroides merdae	Parabacteroides	0.96
GH42	P. merdae [05401]	Parabacteroides merdae	Parabacteroides	0.02
GH84	P. merdae [05401]	Parabacteroides merdae	Parabacteroides	1
GH85	P. merdae [05401]	Parabacteroides merdae	Parabacteroides	0.02
GH89	P. merdae [05401]	Parabacteroides merdae	Parabacteroides	0.98
GH92	P. merdae [05401]	Parabacteroides merdae	Parabacteroides	1
GH95	P. merdae [05401]	Parabacteroides merdae	Parabacteroides	1
GH97	P. merdae [05401]	Parabacteroides merdae	Parabacteroides	1
CBM32	P. sp. [12295]	Parabacteroides sp.	Parabacteroides	0.941176
CBM51	P. sp. [12295]	Parabacteroides sp.	Parabacteroides	1
GH109	P. sp. [12295]	Parabacteroides sp.	Parabacteroides	1
GH110	P. sp. [12295]	Parabacteroides sp.	Parabacteroides	0.941176
GH112	P. sp. [12295]	Parabacteroides sp.	Parabacteroides	0
GH123	P. sp. [12295]	Parabacteroides sp.	Parabacteroides	0.882353
GH130	P. sp. [12295]	Parabacteroides sp.	Parabacteroides	1
GH136	P. sp. [12295]	Parabacteroides sp.	Parabacteroides	0
GH16	P. sp. [12295]	Parabacteroides sp.	Parabacteroides	1
GH18	P. sp. [12295]	Parabacteroides sp.	Parabacteroides	0.117647
GH2	P. sp. [12295]	Parabacteroides sp.	Parabacteroides	1
GH20	P. sp. [12295]	Parabacteroides sp.	Parabacteroides	1
GH27	P. sp. [12295]	Parabacteroides sp.	Parabacteroides	0
GH29	P. sp. [12295]	Parabacteroides sp.	Parabacteroides	1
GH31	P. sp. [12295]	Parabacteroides sp.	Parabacteroides	1
GH33	P. sp. [12295]	Parabacteroides sp.	Parabacteroides	1
GH35	P. sp. [12295]	Parabacteroides sp.	Parabacteroides	0.823529
GH36	P. sp. [12295]	Parabacteroides sp.	Parabacteroides	0.941176
GH42	P. sp. [12295]	Parabacteroides sp.	Parabacteroides	0
GH84	P. sp. [12295]	Parabacteroides sp.	Parabacteroides	1
GH85	P. sp. [12295]	Parabacteroides sp.	Parabacteroides	0
GH89	P. sp. [12295]	Parabacteroides sp.	Parabacteroides	0.705882
GH92	P. sp. [12295]	Parabacteroides sp.	Parabacteroides	1
GH95	P. sp. [12295]	Parabacteroides sp.	Parabacteroides	1
GH97	P. sp. [12295]	Parabacteroides sp.	Parabacteroides	1
CBM32	P. sp. [17325]	Parabacteroides sp.	Parabacteroides	1
CBM51	P. sp. [17325]	Parabacteroides sp.	Parabacteroides	1
GH109	P. sp. [17325]	Parabacteroides sp.	Parabacteroides	1
GH110	P. sp. [17325]	Parabacteroides sp.	Parabacteroides	1
GH112	P. sp. [17325]	Parabacteroides sp.	Parabacteroides	0
GH123	P. sp. [17325]	Parabacteroides sp.	Parabacteroides	0.875
GH130	P. sp. [17325]	Parabacteroides sp.	Parabacteroides	1
GH136	P. sp. [17325]	Parabacteroides sp.	Parabacteroides	0.875
GH16	P. sp. [17325]	Parabacteroides sp.	Parabacteroides	1
GH18	P. sp. [17325]	Parabacteroides sp.	Parabacteroides	0
GH2	P. sp. [17325]	Parabacteroides sp.	Parabacteroides	1
GH20	P. sp. [17325]	Parabacteroides sp.	Parabacteroides	1
GH27	P. sp. [17325]	Parabacteroides sp.	Parabacteroides	0
GH29	P. sp. [17325]	Parabacteroides sp.	Parabacteroides	1
GH31	P. sp. [17325]	Parabacteroides sp.	Parabacteroides	1
GH33	P. sp. [17325]	Parabacteroides sp.	Parabacteroides	1
GH35	P. sp. [17325]	Parabacteroides sp.	Parabacteroides	1
GH36	P. sp. [17325]	Parabacteroides sp.	Parabacteroides	1
GH42	P. sp. [17325]	Parabacteroides sp.	Parabacteroides	0.25
GH84	P. sp. [17325]	Parabacteroides sp.	Parabacteroides	1
GH85	P. sp. [17325]	Parabacteroides sp.	Parabacteroides	0
GH89	P. sp. [17325]	Parabacteroides sp.	Parabacteroides	1
GH92	P. sp. [17325]	Parabacteroides sp.	Parabacteroides	1
GH95	P. sp. [17325]	Parabacteroides sp.	Parabacteroides	1
GH97	P. sp. [17325]	Parabacteroides sp.	Parabacteroides	1
CBM32	P. clara [03698]	Paraprevotella clara	Paraprevotella	1
CBM51	P. clara [03698]	Paraprevotella clara	Paraprevotella	0.94
GH109	P. clara [03698]	Paraprevotella clara	Paraprevotella	0.02
GH110	P. clara [03698]	Paraprevotella clara	Paraprevotella	1
GH112	P. clara [03698]	Paraprevotella clara	Paraprevotella	0
GH123	P. clara [03698]	Paraprevotella clara	Paraprevotella	0
GH130	P. clara [03698]	Paraprevotella clara	Paraprevotella	0
GH136	P. clara [03698]	Paraprevotella clara	Paraprevotella	0.94
GH16	P. clara [03698]	Paraprevotella clara	Paraprevotella	0
GH18	P. clara [03698]	Paraprevotella clara	Paraprevotella	0.02
GH2	P. clara [03698]	Paraprevotella clara	Paraprevotella	1
GH20	P. clara [03698]	Paraprevotella clara	Paraprevotella	0.32
GH27	P. clara [03698]	Paraprevotella clara	Paraprevotella	0.52
GH29	P. clara [03698]	Paraprevotella clara	Paraprevotella	1
GH31	P. clara [03698]	Paraprevotella clara	Paraprevotella	1
GH33	P. clara [03698]	Paraprevotella clara	Paraprevotella	0
GH35	P. clara [03698]	Paraprevotella clara	Paraprevotella	0.96
GH36	P. clara [03698]	Paraprevotella clara	Paraprevotella	1
GH42	P. clara [03698]	Paraprevotella clara	Paraprevotella	0.16
GH84	P. clara [03698]	Paraprevotella clara	Paraprevotella	0
GH85	P. clara [03698]	Paraprevotella clara	Paraprevotella	0
GH89	P. clara [03698]	Paraprevotella clara	Paraprevotella	0
GH92	P. clara [03698]	Paraprevotella clara	Paraprevotella	1
GH95	P. clara [03698]	Paraprevotella clara	Paraprevotella	1
GH97	P. clara [03698]	Paraprevotella clara	Paraprevotella	1
CBM32	P. xylaniphila [03699]	Paraprevotella xylaniphila	Paraprevotella	1
CBM51	P. xylaniphila [03699]	Paraprevotella xylaniphila	Paraprevotella	0.96
GH109	P. xylaniphila [03699]	Paraprevotella xylaniphila	Paraprevotella	0
GH110	P. xylaniphila [03699]	Paraprevotella xylaniphila	Paraprevotella	0.96
GH112	P. xylaniphila [03699]	Paraprevotella xylaniphila	Paraprevotella	0
GH123	P. xylaniphila [03699]	Paraprevotella xylaniphila	Paraprevotella	0
GH130	P. xylaniphila [03699]	Paraprevotella xylaniphila	Paraprevotella	0.02
GH136	P. xylaniphila [03699]	Paraprevotella xylaniphila	Paraprevotella	0.96
GH16	P. xylaniphila [03699]	Paraprevotella xylaniphila	Paraprevotella	0.04
GH18	P. xylaniphila [03699]	Paraprevotella xylaniphila	Paraprevotella	0.02
GH2	P. xylaniphila [03699]	Paraprevotella xylaniphila	Paraprevotella	1
GH20	P. xylaniphila [03699]	Paraprevotella xylaniphila	Paraprevotella	0.02
GH27	P. xylaniphila [03699]	Paraprevotella xylaniphila	Paraprevotella	0.04
GH29	P. xylaniphila [03699]	Paraprevotella xylaniphila	Paraprevotella	1
GH31	P. xylaniphila [03699]	Paraprevotella xylaniphila	Paraprevotella	1
GH33	P. xylaniphila [03699]	Paraprevotella xylaniphila	Paraprevotella	0.02
GH35	P. xylaniphila [03699]	Paraprevotella xylaniphila	Paraprevotella	0.98
GH36	P. xylaniphila [03699]	Paraprevotella xylaniphila	Paraprevotella	1
GH42	P. xylaniphila [03699]	Paraprevotella xylaniphila	Paraprevotella	0.02
GH84	P. xylaniphila [03699]	Paraprevotella xylaniphila	Paraprevotella	0
GH85	P. xylaniphila [03699]	Paraprevotella xylaniphila	Paraprevotella	0
GH89	P. xylaniphila [03699]	Paraprevotella xylaniphila	Paraprevotella	0
GH92	P. xylaniphila [03699]	Paraprevotella xylaniphila	Paraprevotella	1
GH95	P. xylaniphila [03699]	Paraprevotella xylaniphila	Paraprevotella	1
GH97	P. xylaniphila [03699]	Paraprevotella xylaniphila	Paraprevotella	1
CBM32	E. tayi [03446]	Eisenbergiella tayi	Eisenbergiella	0.96
CBM51	E. tayi [03446]	Eisenbergiella tayi	Eisenbergiella	0.96
GH109	E. tayi [03446]	Eisenbergiella tayi	Eisenbergiella	0.96
GH110	E. tayi [03446]	Eisenbergiella tayi	Eisenbergiella	0.22
GH112	E. tayi [03446]	Eisenbergiella tayi	Eisenbergiella	0.96
GH123	E. tayi [03446]	Eisenbergiella tayi	Eisenbergiella	0.88
GH130	E. tayi [03446]	Eisenbergiella tayi	Eisenbergiella	0.02
GH136	E. tayi [03446]	Eisenbergiella tayi	Eisenbergiella	0.9
GH16	E. tayi [03446]	Eisenbergiella tayi	Eisenbergiella	0.04
GH18	E. tayi [03446]	Eisenbergiella tayi	Eisenbergiella	0.98
GH2	E. tayi [03446]	Eisenbergiella tayi	Eisenbergiella	1
GH20	E. tayi [03446]	Eisenbergiella tayi	Eisenbergiella	0.98
GH27	E. tayi [03446]	Eisenbergiella tayi	Eisenbergiella	0.98
GH29	E. tayi [03446]	Eisenbergiella tayi	Eisenbergiella	0.98
GH31	E. tayi [03446]	Eisenbergiella tayi	Eisenbergiella	0.98
GH33	E. tayi [03446]	Eisenbergiella tayi	Eisenbergiella	0.98
GH35	E. tayi [03446]	Eisenbergiella tayi	Eisenbergiella	0.98
GH36	E. tayi [03446]	Eisenbergiella tayi	Eisenbergiella	0.98
GH42	E. tayi [03446]	Eisenbergiella tayi	Eisenbergiella	0.98
GH84	E. tayi [03446]	Eisenbergiella tayi	Eisenbergiella	0.02
GH85	E. tayi [03446]	Eisenbergiella tayi	Eisenbergiella	0
GH89	E. tayi [03446]	Eisenbergiella tayi	Eisenbergiella	0.02
GH92	E. tayi [03446]	Eisenbergiella tayi	Eisenbergiella	0.04
GH95	E. tayi [03446]	Eisenbergiella tayi	Eisenbergiella	0.98
GH97	E. tayi [03446]	Eisenbergiella tayi	Eisenbergiella	0.98
CBM32	H. hathewayi [03435]	Hungatella hathewayi	Hungatella	0
CBM51	H. hathewayi [03435]	Hungatella hathewayi	Hungatella	0
GH109	H. hathewayi [03435]	Hungatella hathewayi	Hungatella	0
GH110	H. hathewayi [03435]	Hungatella hathewayi	Hungatella	0
GH112	H. hathewayi [03435]	Hungatella hathewayi	Hungatella	1
GH123	H. hathewayi [03435]	Hungatella hathewayi	Hungatella	1
GH130	H. hathewayi [03435]	Hungatella hathewayi	Hungatella	0.5
GH136	H. hathewayi [03435]	Hungatella hathewayi	Hungatella	1
GH16	H. hathewayi [03435]	Hungatella hathewayi	Hungatella	0
GH18	H. hathewayi [03435]	Hungatella hathewayi	Hungatella	1
GH2	H. hathewayi [03435]	Hungatella hathewayi	Hungatella	1
GH20	H. hathewayi [03435]	Hungatella hathewayi	Hungatella	1
GH27	H. hathewayi [03435]	Hungatella hathewayi	Hungatella	0
GH29	H. hathewayi [03435]	Hungatella hathewayi	Hungatella	1
GH31	H. hathewayi [03435]	Hungatella hathewayi	Hungatella	1
GH33	H. hathewayi [03435]	Hungatella hathewayi	Hungatella	1
GH35	H. hathewayi [03435]	Hungatella hathewayi	Hungatella	1
GH36	H. hathewayi [03435]	Hungatella hathewayi	Hungatella	1
GH42	H. hathewayi [03435]	Hungatella hathewayi	Hungatella	1
GH84	H. hathewayi [03435]	Hungatella hathewayi	Hungatella	0
GH85	H. hathewayi [03435]	Hungatella hathewayi	Hungatella	0
GH89	H. hathewayi [03435]	Hungatella hathewayi	Hungatella	0
GH92	H. hathewayi [03435]	Hungatella hathewayi	Hungatella	0
GH95	H. hathewayi [03435]	Hungatella hathewayi	Hungatella	0
GH97	H. hathewayi [03435]	Hungatella hathewayi	Hungatella	0
CBM32	H. hathewayi [03436]	Hungatella hathewayi	Hungatella	0.02
CBM51	H. hathewayi [03436]	Hungatella hathewayi	Hungatella	0.2
GH109	H. hathewayi [03436]	Hungatella hathewayi	Hungatella	0
GH110	H. hathewayi [03436]	Hungatella hathewayi	Hungatella	0.84
GH112	H. hathewayi [03436]	Hungatella hathewayi	Hungatella	1
GH123	H. hathewayi [03436]	Hungatella hathewayi	Hungatella	0.96
GH130	H. hathewayi [03436]	Hungatella hathewayi	Hungatella	0.9
GH136	H. hathewayi [03436]	Hungatella hathewayi	Hungatella	0.98
GH16	H. hathewayi [03436]	Hungatella hathewayi	Hungatella	0.66
GH18	H. hathewayi [03436]	Hungatella hathewayi	Hungatella	1
GH2	H. hathewayi [03436]	Hungatella hathewayi	Hungatella	1
GH20	H. hathewayi [03436]	Hungatella hathewayi	Hungatella	0.98
GH27	H. hathewayi [03436]	Hungatella hathewayi	Hungatella	0.02
GH29	H. hathewayi [03436]	Hungatella hathewayi	Hungatella	0.98
GH31	H. hathewayi [03436]	Hungatella hathewayi	Hungatella	1
GH33	H. hathewayi [03436]	Hungatella hathewayi	Hungatella	0.94
GH35	H. hathewayi [03436]	Hungatella hathewayi	Hungatella	0.66
GH36	H. hathewayi [03436]	Hungatella hathewayi	Hungatella	0.98
GH42	H. hathewayi [03436]	Hungatella hathewayi	Hungatella	0.98
GH84	H. hathewayi [03436]	Hungatella hathewayi	Hungatella	0
GH85	H. hathewayi [03436]	Hungatella hathewayi	Hungatella	0
GH89	H. hathewayi [03436]	Hungatella hathewayi	Hungatella	0
GH92	H. hathewayi [03436]	Hungatella hathewayi	Hungatella	0
GH95	H. hathewayi [03436]	Hungatella hathewayi	Hungatella	0.28
GH97	H. hathewayi [03436]	Hungatella hathewayi	Hungatella	0.12
CBM32	A. sp. [02555]	Akkermansia sp.	Akkermansia	1
CBM51	A. sp. [02555]	Akkermansia sp.	Akkermansia	1
GH109	A. sp. [02555]	Akkermansia sp.	Akkermansia	1
GH110	A. sp. [02555]	Akkermansia sp.	Akkermansia	1
GH112	A. sp. [02555]	Akkermansia sp.	Akkermansia	0
GH123	A. sp. [02555]	Akkermansia sp.	Akkermansia	0.98
GH130	A. sp. [02555]	Akkermansia sp.	Akkermansia	0
GH136	A. sp. [02555]	Akkermansia sp.	Akkermansia	0
GH16	A. sp. [02555]	Akkermansia sp.	Akkermansia	1
GH18	A. sp. [02555]	Akkermansia sp.	Akkermansia	1
GH2	A. sp. [02555]	Akkermansia sp.	Akkermansia	1
GH20	A. sp. [02555]	Akkermansia sp.	Akkermansia	1
GH27	A. sp. [02555]	Akkermansia sp.	Akkermansia	1
GH29	A. sp. [02555]	Akkermansia sp.	Akkermansia	1
GH31	A. sp. [02555]	Akkermansia sp.	Akkermansia	1
GH33	A. sp. [02555]	Akkermansia sp.	Akkermansia	1
GH35	A. sp. [02555]	Akkermansia sp.	Akkermansia	0.96
GH36	A. sp. [02555]	Akkermansia sp.	Akkermansia	0.96
GH42	A. sp. [02555]	Akkermansia sp.	Akkermansia	0
GH84	A. sp. [02555]	Akkermansia sp.	Akkermansia	0.92
GH85	A. sp. [02555]	Akkermansia sp.	Akkermansia	0
GH89	A. sp. [02555]	Akkermansia sp.	Akkermansia	1
GH92	A. sp. [02555]	Akkermansia sp.	Akkermansia	0
GH95	A. sp. [02555]	Akkermansia sp.	Akkermansia	1
GH97	A. sp. [02555]	Akkermansia sp.	Akkermansia	0
CBM32	A. muciniphila [03591]	Akkermansia muciniphila	Akkermansia	1
CBM51	A. muciniphila [03591]	Akkermansia muciniphila	Akkermansia	1
GH109	A. muciniphila [03591]	Akkermansia muciniphila	Akkermansia	1
GH110	A. muciniphila [03591]	Akkermansia muciniphila	Akkermansia	1
GH112	A. muciniphila [03591]	Akkermansia muciniphila	Akkermansia	0
GH123	A. muciniphila [03591]	Akkermansia muciniphila	Akkermansia	0.96
GH130	A. muciniphila [03591]	Akkermansia muciniphila	Akkermansia	0
GH136	A. muciniphila [03591]	Akkermansia muciniphila	Akkermansia	0
GH16	A. muciniphila [03591]	Akkermansia muciniphila	Akkermansia	1
GH18	A. muciniphila [03591]	Akkermansia muciniphila	Akkermansia	0.66
GH2	A. muciniphila [03591]	Akkermansia muciniphila	Akkermansia	1
GH20	A. muciniphila [03591]	Akkermansia muciniphila	Akkermansia	1
GH27	A. muciniphila [03591]	Akkermansia muciniphila	Akkermansia	0.96
GH29	A. muciniphila [03591]	Akkermansia muciniphila	Akkermansia	1
GH31	A. muciniphila [03591]	Akkermansia muciniphila	Akkermansia	1
GH33	A. muciniphila [03591]	Akkermansia muciniphila	Akkermansia	1
GH35	A. muciniphila [03591]	Akkermansia muciniphila	Akkermansia	1
GH36	A. muciniphila [03591]	Akkermansia muciniphila	Akkermansia	0.96
GH42	A. muciniphila [03591]	Akkermansia muciniphila	Akkermansia	0
GH84	A. muciniphila [03591]	Akkermansia muciniphila	Akkermansia	0.98
GH85	A. muciniphila [03591]	Akkermansia muciniphila	Akkermansia	0
GH89	A. muciniphila [03591]	Akkermansia muciniphila	Akkermansia	0.98
GH92	A. muciniphila [03591]	Akkermansia muciniphila	Akkermansia	0
GH95	A. muciniphila [03591]	Akkermansia muciniphila	Akkermansia	1
GH97	A. muciniphila [03591]	Akkermansia muciniphila	Akkermansia	0.96
CBM32	A. sp. [12805]	Akkermansia sp.	Akkermansia	1
CBM51	A. sp. [12805]	Akkermansia sp.	Akkermansia	1
GH109	A. sp. [12805]	Akkermansia sp.	Akkermansia	1
GH110	A. sp. [12805]	Akkermansia sp.	Akkermansia	1
GH112	A. sp. [12805]	Akkermansia sp.	Akkermansia	0
GH123	A. sp. [12805]	Akkermansia sp.	Akkermansia	0.98
GH130	A. sp. [12805]	Akkermansia sp.	Akkermansia	0
GH136	A. sp. [12805]	Akkermansia sp.	Akkermansia	0
GH16	A. sp. [12805]	Akkermansia sp.	Akkermansia	1
GH18	A. sp. [12805]	Akkermansia sp.	Akkermansia	1
GH2	A. sp. [12805]	Akkermansia sp.	Akkermansia	1
GH20	A. sp. [12805]	Akkermansia sp.	Akkermansia	1
GH27	A. sp. [12805]	Akkermansia sp.	Akkermansia	1
GH29	A. sp. [12805]	Akkermansia sp.	Akkermansia	1
GH31	A. sp. [12805]	Akkermansia sp.	Akkermansia	0.98
GH33	A. sp. [12805]	Akkermansia sp.	Akkermansia	1
GH35	A. sp. [12805]	Akkermansia sp.	Akkermansia	0.98
GH36	A. sp. [12805]	Akkermansia sp.	Akkermansia	0.94
GH42	A. sp. [12805]	Akkermansia sp.	Akkermansia	0
GH84	A. sp. [12805]	Akkermansia sp.	Akkermansia	1
GH85	A. sp. [12805]	Akkermansia sp.	Akkermansia	0
GH89	A. sp. [12805]	Akkermansia sp.	Akkermansia	1
GH92	A. sp. [12805]	Akkermansia sp.	Akkermansia	0.02
GH95	A. sp. [12805]	Akkermansia sp.	Akkermansia	1
GH97	A. sp. [12805]	Akkermansia sp.	Akkermansia	0.98
CBM32	A. sp. [13836]	Akkermansia sp.	Akkermansia	1
CBM51	A. sp. [13836]	Akkermansia sp.	Akkermansia	1
GH109	A. sp. [13836]	Akkermansia sp.	Akkermansia	1
GH110	A. sp. [13836]	Akkermansia sp.	Akkermansia	1
GH112	A. sp. [13836]	Akkermansia sp.	Akkermansia	0
GH123	A. sp. [13836]	Akkermansia sp.	Akkermansia	1
GH130	A. sp. [13836]	Akkermansia sp.	Akkermansia	0
GH136	A. sp. [13836]	Akkermansia sp.	Akkermansia	0
GH16	A. sp. [13836]	Akkermansia sp.	Akkermansia	1
GH18	A. sp. [13836]	Akkermansia sp.	Akkermansia	0
GH2	A. sp. [13836]	Akkermansia sp.	Akkermansia	1
GH20	A. sp. [13836]	Akkermansia sp.	Akkermansia	1
GH27	A. sp. [13836]	Akkermansia sp.	Akkermansia	1
GH29	A. sp. [13836]	Akkermansia sp.	Akkermansia	1
GH31	A. sp. [13836]	Akkermansia sp.	Akkermansia	1
GH33	A. sp. [13836]	Akkermansia sp.	Akkermansia	1
GH35	A. sp. [13836]	Akkermansia sp.	Akkermansia	1
GH36	A. sp. [13836]	Akkermansia sp.	Akkermansia	1
GH42	A. sp. [13836]	Akkermansia sp.	Akkermansia	0
GH84	A. sp. [13836]	Akkermansia sp.	Akkermansia	1
GH85	A. sp. [13836]	Akkermansia sp.	Akkermansia	0
GH89	A. sp. [13836]	Akkermansia sp.	Akkermansia	1
GH92	A. sp. [13836]	Akkermansia sp.	Akkermansia	1
GH95	A. sp. [13836]	Akkermansia sp.	Akkermansia	1
GH97	A. sp. [13836]	Akkermansia sp.	Akkermansia	1

## Sheet: B
media	strainID	species	strain	time_h	OD	condition	g
WCA	DSM26961	E. tayi	E. tayi(DSM26961)	0	7e-05	With mucin	F3P1
WCA	DSM26961	E. tayi	E. tayi(DSM26961)	0.30303	0.000126229	With mucin	F3P1
WCA	DSM26961	E. tayi	E. tayi(DSM26961)	0.606061	0.000205041	With mucin	F3P1
WCA	DSM26961	E. tayi	E. tayi(DSM26961)	0.909091	0.000315507	With mucin	F3P1
WCA	DSM26961	E. tayi	E. tayi(DSM26961)	1.21212	0.00047034	With mucin	F3P1
WCA	DSM26961	E. tayi	E. tayi(DSM26961)	1.51515	0.000687359	With mucin	F3P1
WCA	DSM26961	E. tayi	E. tayi(DSM26961)	1.81818	0.000991541	With mucin	F3P1
WCA	DSM26961	E. tayi	E. tayi(DSM26961)	2.12121	0.00141789	With mucin	F3P1
WCA	DSM26961	E. tayi	E. tayi(DSM26961)	2.42424	0.00201548	With mucin	F3P1
WCA	DSM26961	E. tayi	E. tayi(DSM26961)	2.72727	0.00285308	With mucin	F3P1
WCA	DSM26961	E. tayi	E. tayi(DSM26961)	3.0303	0.00402709	With mucin	F3P1
WCA	DSM26961	E. tayi	E. tayi(DSM26961)	3.33333	0.00567263	With mucin	F3P1
WCA	DSM26961	E. tayi	E. tayi(DSM26961)	3.63636	0.00797907	With mucin	F3P1
WCA	DSM26961	E. tayi	E. tayi(DSM26961)	3.93939	0.0112118	With mucin	F3P1
WCA	DSM26961	E. tayi	E. tayi(DSM26961)	4.24242	0.0140525	With mucin	F3P1
WCA	DSM26961	E. tayi	E. tayi(DSM26961)	4.54545	0.0171156	With mucin	F3P1
WCA	DSM26961	E. tayi	E. tayi(DSM26961)	4.84848	0.0208432	With mucin	F3P1
WCA	DSM26961	E. tayi	E. tayi(DSM26961)	5.15152	0.0240645	With mucin	F3P1
WCA	DSM26961	E. tayi	E. tayi(DSM26961)	5.45455	0.026343	With mucin	F3P1
WCA	DSM26961	E. tayi	E. tayi(DSM26961)	5.75758	0.0288366	With mucin	F3P1
WCA	DSM26961	E. tayi	E. tayi(DSM26961)	6.06061	0.0314344	With mucin	F3P1
WCA	DSM26961	E. tayi	E. tayi(DSM26961)	6.36364	0.0336994	With mucin	F3P1
WCA	DSM26961	E. tayi	E. tayi(DSM26961)	6.66667	0.0361273	With mucin	F3P1
WCA	DSM26961	E. tayi	E. tayi(DSM26961)	6.9697	0.0387297	With mucin	F3P1
WCA	DSM26961	E. tayi	E. tayi(DSM26961)	7.27273	0.0417347	With mucin	F3P1
WCA	DSM26961	E. tayi	E. tayi(DSM26961)	7.57576	0.0449984	With mucin	F3P1
WCA	DSM26961	E. tayi	E. tayi(DSM26961)	7.87879	0.0485169	With mucin	F3P1
WCA	DSM26961	E. tayi	E. tayi(DSM26961)	8.18182	0.051841	With mucin	F3P1
WCA	DSM26961	E. tayi	E. tayi(DSM26961)	8.48485	0.055061	With mucin	F3P1
WCA	DSM26961	E. tayi	E. tayi(DSM26961)	8.78788	0.0584807	With mucin	F3P1
WCA	DSM26961	E. tayi	E. tayi(DSM26961)	9.09091	0.0616873	With mucin	F3P1
WCA	DSM26961	E. tayi	E. tayi(DSM26961)	9.39394	0.0640345	With mucin	F3P1
WCA	DSM26961	E. tayi	E. tayi(DSM26961)	9.69697	0.0664709	With mucin	F3P1
WCA	DSM26961	E. tayi	E. tayi(DSM26961)	10	0.069	With mucin	F3P1
WCA	DSM26961	E. tayi	E. tayi(DSM26961)	10.303	0.0716118	With mucin	F3P1
WCA	DSM26961	E. tayi	E. tayi(DSM26961)	10.6061	0.0743224	With mucin	F3P1
WCA	DSM26961	E. tayi	E. tayi(DSM26961)	10.9091	0.0771355	With mucin	F3P1
WCA	DSM26961	E. tayi	E. tayi(DSM26961)	11.2121	0.0802137	With mucin	F3P1
WCA	DSM26961	E. tayi	E. tayi(DSM26961)	11.5152	0.0834855	With mucin	F3P1
WCA	DSM26961	E. tayi	E. tayi(DSM26961)	11.8182	0.0868907	With mucin	F3P1
WCA	DSM26961	E. tayi	E. tayi(DSM26961)	12.1212	0.0908016	With mucin	F3P1
WCA	DSM26961	E. tayi	E. tayi(DSM26961)	12.4242	0.0954666	With mucin	F3P1
WCA	DSM26961	E. tayi	E. tayi(DSM26961)	12.7273	0.100371	With mucin	F3P1
WCA	DSM26961	E. tayi	E. tayi(DSM26961)	13.0303	0.105556	With mucin	F3P1
WCA	DSM26961	E. tayi	E. tayi(DSM26961)	13.3333	0.111283	With mucin	F3P1
WCA	DSM26961	E. tayi	E. tayi(DSM26961)	13.6364	0.117321	With mucin	F3P1
WCA	DSM26961	E. tayi	E. tayi(DSM26961)	13.9394	0.123686	With mucin	F3P1
WCA	DSM26961	E. tayi	E. tayi(DSM26961)	14.2424	0.129796	With mucin	F3P1
WCA	DSM26961	E. tayi	E. tayi(DSM26961)	14.5455	0.13605	With mucin	F3P1
WCA	DSM26961	E. tayi	E. tayi(DSM26961)	14.8485	0.142605	With mucin	F3P1
WCA	DSM26961	E. tayi	E. tayi(DSM26961)	15.1515	0.146151	With mucin	F3P1
WCA	DSM26961	E. tayi	E. tayi(DSM26961)	15.4545	0.146454	With mucin	F3P1
WCA	DSM26961	E. tayi	E. tayi(DSM26961)	15.7576	0.146757	With mucin	F3P1
WCA	DSM26961	E. tayi	E. tayi(DSM26961)	16.0606	0.147978	With mucin	F3P1
WCA	DSM26961	E. tayi	E. tayi(DSM26961)	16.3636	0.152968	With mucin	F3P1
WCA	DSM26961	E. tayi	E. tayi(DSM26961)	16.6667	0.158126	With mucin	F3P1
WCA	DSM26961	E. tayi	E. tayi(DSM26961)	16.9697	0.163457	With mucin	F3P1
WCA	DSM26961	E. tayi	E. tayi(DSM26961)	17.2727	0.16693	With mucin	F3P1
WCA	DSM26961	E. tayi	E. tayi(DSM26961)	17.5758	0.170246	With mucin	F3P1
WCA	DSM26961	E. tayi	E. tayi(DSM26961)	17.8788	0.173628	With mucin	F3P1
WCA	DSM26961	E. tayi	E. tayi(DSM26961)	18.1818	0.178809	With mucin	F3P1
WCA	DSM26961	E. tayi	E. tayi(DSM26961)	18.4848	0.185342	With mucin	F3P1
WCA	DSM26961	E. tayi	E. tayi(DSM26961)	18.7879	0.192113	With mucin	F3P1
WCA	DSM26961	E. tayi	E. tayi(DSM26961)	19.0909	0.19539	With mucin	F3P1
WCA	DSM26961	E. tayi	E. tayi(DSM26961)	19.3939	0.190119	With mucin	F3P1
WCA	DSM26961	E. tayi	E. tayi(DSM26961)	19.697	0.184991	With mucin	F3P1
WCA	DSM26961	E. tayi	E. tayi(DSM26961)	20	0.18	With mucin	F3P1
WCA	DSM26961	E. tayi	E. tayi(DSM26961)	20.303	0.138618	With mucin	F3P1
WCA	DSM26961	E. tayi	E. tayi(DSM26961)	20.6061	0.106746	With mucin	F3P1
WCA	DSM26961	E. tayi	E. tayi(DSM26961)	20.9091	0.0821986	With mucin	F3P1
WCA	DSM26961	E. tayi	E. tayi(DSM26961)	21.2121	0.0791435	With mucin	F3P1
WCA	DSM26961	E. tayi	E. tayi(DSM26961)	21.5152	0.0838609	With mucin	F3P1
WCA	DSM26961	E. tayi	E. tayi(DSM26961)	21.8182	0.0888592	With mucin	F3P1
WCA	DSM26961	E. tayi	E. tayi(DSM26961)	22.1212	0.0987943	With mucin	F3P1
WCA	DSM26961	E. tayi	E. tayi(DSM26961)	22.4242	0.118055	With mucin	F3P1
WCA	DSM26961	E. tayi	E. tayi(DSM26961)	22.7273	0.141068	With mucin	F3P1
WCA	DSM26961	E. tayi	E. tayi(DSM26961)	23.0303	0.168565	With mucin	F3P1
WCA	DSM26961	E. tayi	E. tayi(DSM26961)	23.3333	0.201419	With mucin	F3P1
WCA	DSM26961	E. tayi	E. tayi(DSM26961)	23.6364	0.240674	With mucin	F3P1
WCA	DSM26961	E. tayi	E. tayi(DSM26961)	23.9394	0.287576	With mucin	F3P1
WCA	DSM26961	E. tayi	E. tayi(DSM26961)	24.2424	0.350066	With mucin	F3P1
WCA	DSM26961	E. tayi	E. tayi(DSM26961)	24.5455	0.428118	With mucin	F3P1
WCA	DSM26961	E. tayi	E. tayi(DSM26961)	24.8485	0.523569	With mucin	F3P1
WCA	DSM26961	E. tayi	E. tayi(DSM26961)	25.1515	0.588271	With mucin	F3P1
WCA	DSM26961	E. tayi	E. tayi(DSM26961)	25.4545	0.607261	With mucin	F3P1
WCA	DSM26961	E. tayi	E. tayi(DSM26961)	25.7576	0.626863	With mucin	F3P1
WCA	DSM26961	E. tayi	E. tayi(DSM26961)	26.0606	0.648393	With mucin	F3P1
WCA	DSM26961	E. tayi	E. tayi(DSM26961)	26.3636	0.676041	With mucin	F3P1
WCA	DSM26961	E. tayi	E. tayi(DSM26961)	26.6667	0.704868	With mucin	F3P1
WCA	DSM26961	E. tayi	E. tayi(DSM26961)	26.9697	0.734925	With mucin	F3P1
WCA	DSM26961	E. tayi	E. tayi(DSM26961)	27.2727	0.752869	With mucin	F3P1
WCA	DSM26961	E. tayi	E. tayi(DSM26961)	27.5758	0.769741	With mucin	F3P1
WCA	DSM26961	E. tayi	E. tayi(DSM26961)	27.8788	0.786992	With mucin	F3P1
WCA	DSM26961	E. tayi	E. tayi(DSM26961)	28.1818	0.807138	With mucin	F3P1
WCA	DSM26961	E. tayi	E. tayi(DSM26961)	28.4848	0.829519	With mucin	F3P1
WCA	DSM26961	E. tayi	E. tayi(DSM26961)	28.7879	0.85252	With mucin	F3P1
WCA	DSM26961	E. tayi	E. tayi(DSM26961)	29.0909	0.875396	With mucin	F3P1
WCA	DSM26961	E. tayi	E. tayi(DSM26961)	29.3939	0.897057	With mucin	F3P1
WCA	DSM26961	E. tayi	E. tayi(DSM26961)	29.697	0.919254	With mucin	F3P1
WCA	DSM26961	E. tayi	E. tayi(DSM26961)	30	0.942	With mucin	F3P1
WCA	DSM26961	E. tayi	E. tayi(DSM26961)	0	7e-05	With mucin	G3P1
WCA	DSM26961	E. tayi	E. tayi(DSM26961)	0.30303	0.000127416	With mucin	G3P1
WCA	DSM26961	E. tayi	E. tayi(DSM26961)	0.606061	0.000208378	With mucin	G3P1
WCA	DSM26961	E. tayi	E. tayi(DSM26961)	0.909091	0.000322544	With mucin	G3P1
WCA	DSM26961	E. tayi	E. tayi(DSM26961)	1.21212	0.000483532	With mucin	G3P1
WCA	DSM26961	E. tayi	E. tayi(DSM26961)	1.51515	0.000710542	With mucin	G3P1
WCA	DSM26961	E. tayi	E. tayi(DSM26961)	1.81818	0.00103065	With mucin	G3P1
WCA	DSM26961	E. tayi	E. tayi(DSM26961)	2.12121	0.00148204	With mucin	G3P1
WCA	DSM26961	E. tayi	E. tayi(DSM26961)	2.42424	0.00211855	With mucin	G3P1
WCA	DSM26961	E. tayi	E. tayi(DSM26961)	2.72727	0.0030161	With mucin	G3P1
WCA	DSM26961	E. tayi	E. tayi(DSM26961)	3.0303	0.00428175	With mucin	G3P1
WCA	DSM26961	E. tayi	E. tayi(DSM26961)	3.33333	0.00606646	With mucin	G3P1
WCA	DSM26961	E. tayi	E. tayi(DSM26961)	3.63636	0.00858309	With mucin	G3P1
WCA	DSM26961	E. tayi	E. tayi(DSM26961)	3.93939	0.0121318	With mucin	G3P1
WCA	DSM26961	E. tayi	E. tayi(DSM26961)	4.24242	0.0153815	With mucin	G3P1
WCA	DSM26961	E. tayi	E. tayi(DSM26961)	4.54545	0.0189775	With mucin	G3P1
WCA	DSM26961	E. tayi	E. tayi(DSM26961)	4.84848	0.0234105	With mucin	G3P1
WCA	DSM26961	E. tayi	E. tayi(DSM26961)	5.15152	0.0277544	With mucin	G3P1
WCA	DSM26961	E. tayi	E. tayi(DSM26961)	5.45455	0.0316253	With mucin	G3P1
WCA	DSM26961	E. tayi	E. tayi(DSM26961)	5.75758	0.0360347	With mucin	G3P1
WCA	DSM26961	E. tayi	E. tayi(DSM26961)	6.06061	0.0405934	With mucin	G3P1
WCA	DSM26961	E. tayi	E. tayi(DSM26961)	6.36364	0.043695	With mucin	G3P1
WCA	DSM26961	E. tayi	E. tayi(DSM26961)	6.66667	0.0470332	With mucin	G3P1
WCA	DSM26961	E. tayi	E. tayi(DSM26961)	6.9697	0.050626	With mucin	G3P1
WCA	DSM26961	E. tayi	E. tayi(DSM26961)	7.27273	0.0547157	With mucin	G3P1
WCA	DSM26961	E. tayi	E. tayi(DSM26961)	7.57576	0.0591622	With mucin	G3P1
WCA	DSM26961	E. tayi	E. tayi(DSM26961)	7.87879	0.0639695	With mucin	G3P1
WCA	DSM26961	E. tayi	E. tayi(DSM26961)	8.18182	0.0681933	With mucin	G3P1
WCA	DSM26961	E. tayi	E. tayi(DSM26961)	8.48485	0.0720119	With mucin	G3P1
WCA	DSM26961	E. tayi	E. tayi(DSM26961)	8.78788	0.076044	With mucin	G3P1
WCA	DSM26961	E. tayi	E. tayi(DSM26961)	9.09091	0.0801805	With mucin	G3P1
WCA	DSM26961	E. tayi	E. tayi(DSM26961)	9.39394	0.0842444	With mucin	G3P1
WCA	DSM26961	E. tayi	E. tayi(DSM26961)	9.69697	0.0885141	With mucin	G3P1
WCA	DSM26961	E. tayi	E. tayi(DSM26961)	10	0.093	With mucin	G3P1
WCA	DSM26961	E. tayi	E. tayi(DSM26961)	10.303	0.0959233	With mucin	G3P1
WCA	DSM26961	E. tayi	E. tayi(DSM26961)	10.6061	0.0989384	With mucin	G3P1
WCA	DSM26961	E. tayi	E. tayi(DSM26961)	10.9091	0.102048	With mucin	G3P1
WCA	DSM26961	E. tayi	E. tayi(DSM26961)	11.2121	0.104847	With mucin	G3P1
WCA	DSM26961	E. tayi	E. tayi(DSM26961)	11.5152	0.107542	With mucin	G3P1
WCA	DSM26961	E. tayi	E. tayi(DSM26961)	11.8182	0.110307	With mucin	G3P1
WCA	DSM26961	E. tayi	E. tayi(DSM26961)	12.1212	0.112595	With mucin	G3P1
WCA	DSM26961	E. tayi	E. tayi(DSM26961)	12.4242	0.114095	With mucin	G3P1
WCA	DSM26961	E. tayi	E. tayi(DSM26961)	12.7273	0.115615	With mucin	G3P1
WCA	DSM26961	E. tayi	E. tayi(DSM26961)	13.0303	0.117319	With mucin	G3P1
WCA	DSM26961	E. tayi	E. tayi(DSM26961)	13.3333	0.120557	With mucin	G3P1
WCA	DSM26961	E. tayi	E. tayi(DSM26961)	13.6364	0.123885	With mucin	G3P1
WCA	DSM26961	E. tayi	E. tayi(DSM26961)	13.9394	0.127305	With mucin	G3P1
WCA	DSM26961	E. tayi	E. tayi(DSM26961)	14.2424	0.128482	With mucin	G3P1
WCA	DSM26961	E. tayi	E. tayi(DSM26961)	14.5455	0.129087	With mucin	G3P1
WCA	DSM26961	E. tayi	E. tayi(DSM26961)	14.8485	0.129695	With mucin	G3P1
WCA	DSM26961	E. tayi	E. tayi(DSM26961)	15.1515	0.131182	With mucin	G3P1
WCA	DSM26961	E. tayi	E. tayi(DSM26961)	15.4545	0.133577	With mucin	G3P1
WCA	DSM26961	E. tayi	E. tayi(DSM26961)	15.7576	0.136017	With mucin	G3P1
WCA	DSM26961	E. tayi	E. tayi(DSM26961)	16.0606	0.138643	With mucin	G3P1
WCA	DSM26961	E. tayi	E. tayi(DSM26961)	16.3636	0.141903	With mucin	G3P1
WCA	DSM26961	E. tayi	E. tayi(DSM26961)	16.6667	0.145239	With mucin	G3P1
WCA	DSM26961	E. tayi	E. tayi(DSM26961)	16.9697	0.148654	With mucin	G3P1
WCA	DSM26961	E. tayi	E. tayi(DSM26961)	17.2727	0.151923	With mucin	G3P1
WCA	DSM26961	E. tayi	E. tayi(DSM26961)	17.5758	0.155238	With mucin	G3P1
WCA	DSM26961	E. tayi	E. tayi(DSM26961)	17.8788	0.158625	With mucin	G3P1
WCA	DSM26961	E. tayi	E. tayi(DSM26961)	18.1818	0.164761	With mucin	G3P1
WCA	DSM26961	E. tayi	E. tayi(DSM26961)	18.4848	0.173013	With mucin	G3P1
WCA	DSM26961	E. tayi	E. tayi(DSM26961)	18.7879	0.181678	With mucin	G3P1
WCA	DSM26961	E. tayi	E. tayi(DSM26961)	19.0909	0.184402	With mucin	G3P1
WCA	DSM26961	E. tayi	E. tayi(DSM26961)	19.3939	0.172899	With mucin	G3P1
WCA	DSM26961	E. tayi	E. tayi(DSM26961)	19.697	0.162113	With mucin	G3P1
WCA	DSM26961	E. tayi	E. tayi(DSM26961)	20	0.152	With mucin	G3P1
WCA	DSM26961	E. tayi	E. tayi(DSM26961)	20.303	0.149215	With mucin	G3P1
WCA	DSM26961	E. tayi	E. tayi(DSM26961)	20.6061	0.14648	With mucin	G3P1
WCA	DSM26961	E. tayi	E. tayi(DSM26961)	20.9091	0.143796	With mucin	G3P1
WCA	DSM26961	E. tayi	E. tayi(DSM26961)	21.2121	0.163124	With mucin	G3P1
WCA	DSM26961	E. tayi	E. tayi(DSM26961)	21.5152	0.196879	With mucin	G3P1
WCA	DSM26961	E. tayi	E. tayi(DSM26961)	21.8182	0.237617	With mucin	G3P1
WCA	DSM26961	E. tayi	E. tayi(DSM26961)	22.1212	0.28609	With mucin	G3P1
WCA	DSM26961	E. tayi	E. tayi(DSM26961)	22.4242	0.343205	With mucin	G3P1
WCA	DSM26961	E. tayi	E. tayi(DSM26961)	22.7273	0.411719	With mucin	G3P1
WCA	DSM26961	E. tayi	E. tayi(DSM26961)	23.0303	0.483671	With mucin	G3P1
WCA	DSM26961	E. tayi	E. tayi(DSM26961)	23.3333	0.470575	With mucin	G3P1
WCA	DSM26961	E. tayi	E. tayi(DSM26961)	23.6364	0.457835	With mucin	G3P1
WCA	DSM26961	E. tayi	E. tayi(DSM26961)	23.9394	0.445439	With mucin	G3P1
WCA	DSM26961	E. tayi	E. tayi(DSM26961)	24.2424	0.455304	With mucin	G3P1
WCA	DSM26961	E. tayi	E. tayi(DSM26961)	24.5455	0.471166	With mucin	G3P1
WCA	DSM26961	E. tayi	E. tayi(DSM26961)	24.8485	0.48758	With mucin	G3P1
WCA	DSM26961	E. tayi	E. tayi(DSM26961)	25.1515	0.503828	With mucin	G3P1
WCA	DSM26961	E. tayi	E. tayi(DSM26961)	25.4545	0.519855	With mucin	G3P1
WCA	DSM26961	E. tayi	E. tayi(DSM26961)	25.7576	0.536392	With mucin	G3P1
WCA	DSM26961	E. tayi	E. tayi(DSM26961)	26.0606	0.5557	With mucin	G3P1
WCA	DSM26961	E. tayi	E. tayi(DSM26961)	26.3636	0.5851	With mucin	G3P1
WCA	DSM26961	E. tayi	E. tayi(DSM26961)	26.6667	0.616055	With mucin	G3P1
WCA	DSM26961	E. tayi	E. tayi(DSM26961)	26.9697	0.648647	With mucin	G3P1
WCA	DSM26961	E. tayi	E. tayi(DSM26961)	27.2727	0.672155	With mucin	G3P1
WCA	DSM26961	E. tayi	E. tayi(DSM26961)	27.5758	0.695281	With mucin	G3P1
WCA	DSM26961	E. tayi	E. tayi(DSM26961)	27.8788	0.719203	With mucin	G3P1
WCA	DSM26961	E. tayi	E. tayi(DSM26961)	28.1818	0.743433	With mucin	G3P1
WCA	DSM26961	E. tayi	E. tayi(DSM26961)	28.4848	0.768126	With mucin	G3P1
WCA	DSM26961	E. tayi	E. tayi(DSM26961)	28.7879	0.793639	With mucin	G3P1
WCA	DSM26961	E. tayi	E. tayi(DSM26961)	29.0909	0.815644	With mucin	G3P1
WCA	DSM26961	E. tayi	E. tayi(DSM26961)	29.3939	0.827911	With mucin	G3P1
WCA	DSM26961	E. tayi	E. tayi(DSM26961)	29.697	0.840362	With mucin	G3P1
WCA	DSM26961	E. tayi	E. tayi(DSM26961)	30	0.853	With mucin	G3P1
WCA	DSM26961	E. tayi	E. tayi(DSM26961)	0	7e-05	With mucin	E3P1
WCA	DSM26961	E. tayi	E. tayi(DSM26961)	0.30303	0.000113415	With mucin	E3P1
WCA	DSM26961	E. tayi	E. tayi(DSM26961)	0.606061	0.000170294	With mucin	E3P1
WCA	DSM26961	E. tayi	E. tayi(DSM26961)	0.909091	0.000244812	With mucin	E3P1
WCA	DSM26961	E. tayi	E. tayi(DSM26961)	1.21212	0.000342439	With mucin	E3P1
WCA	DSM26961	E. tayi	E. tayi(DSM26961)	1.51515	0.00047034	With mucin	E3P1
WCA	DSM26961	E. tayi	E. tayi(DSM26961)	1.81818	0.000637905	With mucin	E3P1
WCA	DSM26961	E. tayi	E. tayi(DSM26961)	2.12121	0.000857434	With mucin	E3P1
WCA	DSM26961	E. tayi	E. tayi(DSM26961)	2.42424	0.00114504	With mucin	E3P1
WCA	DSM26961	E. tayi	E. tayi(DSM26961)	2.72727	0.00152184	With mucin	E3P1
WCA	DSM26961	E. tayi	E. tayi(DSM26961)	3.0303	0.00201548	With mucin	E3P1
WCA	DSM26961	E. tayi	E. tayi(DSM26961)	3.33333	0.00266221	With mucin	E3P1
WCA	DSM26961	E. tayi	E. tayi(DSM26961)	3.63636	0.0035095	With mucin	E3P1
WCA	DSM26961	E. tayi	E. tayi(DSM26961)	3.93939	0.00461954	With mucin	E3P1
WCA	DSM26961	E. tayi	E. tayi(DSM26961)	4.24242	0.00607381	With mucin	E3P1
WCA	DSM26961	E. tayi	E. tayi(DSM26961)	4.54545	0.00797907	With mucin	E3P1
WCA	DSM26961	E. tayi	E. tayi(DSM26961)	4.84848	0.0104752	With mucin	E3P1
WCA	DSM26961	E. tayi	E. tayi(DSM26961)	5.15152	0.0130631	With mucin	E3P1
WCA	DSM26961	E. tayi	E. tayi(DSM26961)	5.45455	0.0154785	With mucin	E3P1
WCA	DSM26961	E. tayi	E. tayi(DSM26961)	5.75758	0.0183381	With mucin	E3P1
WCA	DSM26961	E. tayi	E. tayi(DSM26961)	6.06061	0.021415	With mucin	E3P1
WCA	DSM26961	E. tayi	E. tayi(DSM26961)	6.36364	0.0236161	With mucin	E3P1
WCA	DSM26961	E. tayi	E. tayi(DSM26961)	6.66667	0.0260427	With mucin	E3P1
WCA	DSM26961	E. tayi	E. tayi(DSM26961)	6.9697	0.0287179	With mucin	E3P1
WCA	DSM26961	E. tayi	E. tayi(DSM26961)	7.27273	0.031659	With mucin	E3P1
WCA	DSM26961	E. tayi	E. tayi(DSM26961)	7.57576	0.0348996	With mucin	E3P1
WCA	DSM26961	E. tayi	E. tayi(DSM26961)	7.87879	0.0384712	With mucin	E3P1
WCA	DSM26961	E. tayi	E. tayi(DSM26961)	8.18182	0.0426611	With mucin	E3P1
WCA	DSM26961	E. tayi	E. tayi(DSM26961)	8.48485	0.0474949	With mucin	E3P1
WCA	DSM26961	E. tayi	E. tayi(DSM26961)	8.78788	0.0528754	With mucin	E3P1
WCA	DSM26961	E. tayi	E. tayi(DSM26961)	9.09091	0.058649	With mucin	E3P1
WCA	DSM26961	E. tayi	E. tayi(DSM26961)	9.39394	0.0644975	With mucin	E3P1
WCA	DSM26961	E. tayi	E. tayi(DSM26961)	9.69697	0.0709285	With mucin	E3P1
WCA	DSM26961	E. tayi	E. tayi(DSM26961)	10	0.078	With mucin	E3P1
WCA	DSM26961	E. tayi	E. tayi(DSM26961)	10.303	0.0833271	With mucin	E3P1
WCA	DSM26961	E. tayi	E. tayi(DSM26961)	10.6061	0.0890178	With mucin	E3P1
WCA	DSM26961	E. tayi	E. tayi(DSM26961)	10.9091	0.0950967	With mucin	E3P1
WCA	DSM26961	E. tayi	E. tayi(DSM26961)	11.2121	0.10038	With mucin	E3P1
WCA	DSM26961	E. tayi	E. tayi(DSM26961)	11.5152	0.105415	With mucin	E3P1
WCA	DSM26961	E. tayi	E. tayi(DSM26961)	11.8182	0.110702	With mucin	E3P1
WCA	DSM26961	E. tayi	E. tayi(DSM26961)	12.1212	0.115502	With mucin	E3P1
WCA	DSM26961	E. tayi	E. tayi(DSM26961)	12.4242	0.119344	With mucin	E3P1
WCA	DSM26961	E. tayi	E. tayi(DSM26961)	12.7273	0.123314	With mucin	E3P1
WCA	DSM26961	E. tayi	E. tayi(DSM26961)	13.0303	0.127564	With mucin	E3P1
WCA	DSM26961	E. tayi	E. tayi(DSM26961)	13.3333	0.133345	With mucin	E3P1
WCA	DSM26961	E. tayi	E. tayi(DSM26961)	13.6364	0.139387	With mucin	E3P1
WCA	DSM26961	E. tayi	E. tayi(DSM26961)	13.9394	0.145703	With mucin	E3P1
WCA	DSM26961	E. tayi	E. tayi(DSM26961)	14.2424	0.149133	With mucin	E3P1
WCA	DSM26961	E. tayi	E. tayi(DSM26961)	14.5455	0.151843	With mucin	E3P1
WCA	DSM26961	E. tayi	E. tayi(DSM26961)	14.8485	0.154602	With mucin	E3P1
WCA	DSM26961	E. tayi	E. tayi(DSM26961)	15.1515	0.157619	With mucin	E3P1
WCA	DSM26961	E. tayi	E. tayi(DSM26961)	15.4545	0.160907	With mucin	E3P1
WCA	DSM26961	E. tayi	E. tayi(DSM26961)	15.7576	0.164264	With mucin	E3P1
WCA	DSM26961	E. tayi	E. tayi(DSM26961)	16.0606	0.168149	With mucin	E3P1
WCA	DSM26961	E. tayi	E. tayi(DSM26961)	16.3636	0.174012	With mucin	E3P1
WCA	DSM26961	E. tayi	E. tayi(DSM26961)	16.6667	0.180081	With mucin	E3P1
WCA	DSM26961	E. tayi	E. tayi(DSM26961)	16.9697	0.18636	With mucin	E3P1
WCA	DSM26961	E. tayi	E. tayi(DSM26961)	17.2727	0.194499	With mucin	E3P1
WCA	DSM26961	E. tayi	E. tayi(DSM26961)	17.5758	0.203185	With mucin	E3P1
WCA	DSM26961	E. tayi	E. tayi(DSM26961)	17.8788	0.212258	With mucin	E3P1
WCA	DSM26961	E. tayi	E. tayi(DSM26961)	18.1818	0.20832	With mucin	E3P1
WCA	DSM26961	E. tayi	E. tayi(DSM26961)	18.4848	0.196121	With mucin	E3P1
WCA	DSM26961	E. tayi	E. tayi(DSM26961)	18.7879	0.184637	With mucin	E3P1
WCA	DSM26961	E. tayi	E. tayi(DSM26961)	19.0909	0.183361	With mucin	E3P1
WCA	DSM26961	E. tayi	E. tayi(DSM26961)	19.3939	0.206263	With mucin	E3P1
WCA	DSM26961	E. tayi	E. tayi(DSM26961)	19.697	0.232023	With mucin	E3P1
WCA	DSM26961	E. tayi	E. tayi(DSM26961)	20	0.261	With mucin	E3P1
WCA	DSM26961	E. tayi	E. tayi(DSM26961)	20.303	0.239992	With mucin	E3P1
WCA	DSM26961	E. tayi	E. tayi(DSM26961)	20.6061	0.220674	With mucin	E3P1
WCA	DSM26961	E. tayi	E. tayi(DSM26961)	20.9091	0.202911	With mucin	E3P1
WCA	DSM26961	E. tayi	E. tayi(DSM26961)	21.2121	0.186577	With mucin	E3P1
WCA	DSM26961	E. tayi	E. tayi(DSM26961)	21.5152	0.171558	With mucin	E3P1
WCA	DSM26961	E. tayi	E. tayi(DSM26961)	21.8182	0.157747	With mucin	E3P1
WCA	DSM26961	E. tayi	E. tayi(DSM26961)	22.1212	0.16418	With mucin	E3P1
WCA	DSM26961	E. tayi	E. tayi(DSM26961)	22.4242	0.205771	With mucin	E3P1
WCA	DSM26961	E. tayi	E. tayi(DSM26961)	22.7273	0.257894	With mucin	E3P1
WCA	DSM26961	E. tayi	E. tayi(DSM26961)	23.0303	0.321751	With mucin	E3P1
WCA	DSM26961	E. tayi	E. tayi(DSM26961)	23.3333	0.385342	With mucin	E3P1
WCA	DSM26961	E. tayi	E. tayi(DSM26961)	23.6364	0.461497	With mucin	E3P1
WCA	DSM26961	E. tayi	E. tayi(DSM26961)	23.9394	0.552701	With mucin	E3P1
WCA	DSM26961	E. tayi	E. tayi(DSM26961)	24.2424	0.407195	With mucin	E3P1
WCA	DSM26961	E. tayi	E. tayi(DSM26961)	24.5455	0.265675	With mucin	E3P1
WCA	DSM26961	E. tayi	E. tayi(DSM26961)	24.8485	0.173331	With mucin	E3P1
WCA	DSM26961	E. tayi	E. tayi(DSM26961)	25.1515	0.159279	With mucin	E3P1
WCA	DSM26961	E. tayi	E. tayi(DSM26961)	25.4545	0.206161	With mucin	E3P1
WCA	DSM26961	E. tayi	E. tayi(DSM26961)	25.7576	0.266838	With mucin	E3P1
WCA	DSM26961	E. tayi	E. tayi(DSM26961)	26.0606	0.341497	With mucin	E3P1
WCA	DSM26961	E. tayi	E. tayi(DSM26961)	26.3636	0.417781	With mucin	E3P1
WCA	DSM26961	E. tayi	E. tayi(DSM26961)	26.6667	0.511103	With mucin	E3P1
WCA	DSM26961	E. tayi	E. tayi(DSM26961)	26.9697	0.625266	With mucin	E3P1
WCA	DSM26961	E. tayi	E. tayi(DSM26961)	27.2727	0.660884	With mucin	E3P1
WCA	DSM26961	E. tayi	E. tayi(DSM26961)	27.5758	0.687274	With mucin	E3P1
WCA	DSM26961	E. tayi	E. tayi(DSM26961)	27.8788	0.714718	With mucin	E3P1
WCA	DSM26961	E. tayi	E. tayi(DSM26961)	28.1818	0.744701	With mucin	E3P1
WCA	DSM26961	E. tayi	E. tayi(DSM26961)	28.4848	0.776947	With mucin	E3P1
WCA	DSM26961	E. tayi	E. tayi(DSM26961)	28.7879	0.810588	With mucin	E3P1
WCA	DSM26961	E. tayi	E. tayi(DSM26961)	29.0909	0.827787	With mucin	E3P1
WCA	DSM26961	E. tayi	E. tayi(DSM26961)	29.3939	0.804192	With mucin	E3P1
WCA	DSM26961	E. tayi	E. tayi(DSM26961)	29.697	0.781269	With mucin	E3P1
WCA	DSM26961	E. tayi	E. tayi(DSM26961)	30	0.759	With mucin	E3P1
WCA	DSM26961	E. tayi	E. tayi(DSM26961)	0	7e-05	Without mucin	B3P1
WCA	DSM26961	E. tayi	E. tayi(DSM26961)	0.30303	9.91583e-05	Without mucin	B3P1
WCA	DSM26961	E. tayi	E. tayi(DSM26961)	0.606061	0.00013439	Without mucin	B3P1
WCA	DSM26961	E. tayi	E. tayi(DSM26961)	0.909091	0.000176959	Without mucin	B3P1
WCA	DSM26961	E. tayi	E. tayi(DSM26961)	1.21212	0.000228394	Without mucin	B3P1
WCA	DSM26961	E. tayi	E. tayi(DSM26961)	1.51515	0.000290541	Without mucin	B3P1
WCA	DSM26961	E. tayi	E. tayi(DSM26961)	1.81818	0.000365632	Without mucin	B3P1
WCA	DSM26961	E. tayi	E. tayi(DSM26961)	2.12121	0.000456363	Without mucin	B3P1
WCA	DSM26961	E. tayi	E. tayi(DSM26961)	2.42424	0.000565991	Without mucin	B3P1
WCA	DSM26961	E. tayi	E. tayi(DSM26961)	2.72727	0.000698451	Without mucin	B3P1
WCA	DSM26961	E. tayi	E. tayi(DSM26961)	3.0303	0.000858499	Without mucin	B3P1
WCA	DSM26961	E. tayi	E. tayi(DSM26961)	3.33333	0.00105188	Without mucin	B3P1
WCA	DSM26961	E. tayi	E. tayi(DSM26961)	3.63636	0.00128554	Without mucin	B3P1
WCA	DSM26961	E. tayi	E. tayi(DSM26961)	3.93939	0.00156786	Without mucin	B3P1
WCA	DSM26961	E. tayi	E. tayi(DSM26961)	4.24242	0.00190899	Without mucin	B3P1
WCA	DSM26961	E. tayi	E. tayi(DSM26961)	4.54545	0.00232116	Without mucin	B3P1
WCA	DSM26961	E. tayi	E. tayi(DSM26961)	4.84848	0.00281917	Without mucin	B3P1
WCA	DSM26961	E. tayi	E. tayi(DSM26961)	5.15152	0.00342091	Without mucin	B3P1
WCA	DSM26961	E. tayi	E. tayi(DSM26961)	5.45455	0.00414798	Without mucin	B3P1
WCA	DSM26961	E. tayi	E. tayi(DSM26961)	5.75758	0.00502647	Without mucin	B3P1
WCA	DSM26961	E. tayi	E. tayi(DSM26961)	6.06061	0.00608793	Without mucin	B3P1
WCA	DSM26961	E. tayi	E. tayi(DSM26961)	6.36364	0.00737047	Without mucin	B3P1
WCA	DSM26961	E. tayi	E. tayi(DSM26961)	6.66667	0.00892013	Without mucin	B3P1
WCA	DSM26961	E. tayi	E. tayi(DSM26961)	6.9697	0.0107925	Without mucin	B3P1
WCA	DSM26961	E. tayi	E. tayi(DSM26961)	7.27273	0.0117482	Without mucin	B3P1
WCA	DSM26961	E. tayi	E. tayi(DSM26961)	7.57576	0.012639	Without mucin	B3P1
WCA	DSM26961	E. tayi	E. tayi(DSM26961)	7.87879	0.0135969	Without mucin	B3P1
WCA	DSM26961	E. tayi	E. tayi(DSM26961)	8.18182	0.0143441	Without mucin	B3P1
WCA	DSM26961	E. tayi	E. tayi(DSM26961)	8.48485	0.0149365	Without mucin	B3P1
WCA	DSM26961	E. tayi	E. tayi(DSM26961)	8.78788	0.0155533	Without mucin	B3P1
WCA	DSM26961	E. tayi	E. tayi(DSM26961)	9.09091	0.016252	Without mucin	B3P1
WCA	DSM26961	E. tayi	E. tayi(DSM26961)	9.39394	0.0171209	Without mucin	B3P1
WCA	DSM26961	E. tayi	E. tayi(DSM26961)	9.69697	0.0180361	Without mucin	B3P1
WCA	DSM26961	E. tayi	E. tayi(DSM26961)	10	0.019	Without mucin	B3P1
WCA	DSM26961	E. tayi	E. tayi(DSM26961)	10.303	0.0195851	Without mucin	B3P1
WCA	DSM26961	E. tayi	E. tayi(DSM26961)	10.6061	0.0201882	Without mucin	B3P1
WCA	DSM26961	E. tayi	E. tayi(DSM26961)	10.9091	0.0208098	Without mucin	B3P1
WCA	DSM26961	E. tayi	E. tayi(DSM26961)	11.2121	0.0212083	Without mucin	B3P1
WCA	DSM26961	E. tayi	E. tayi(DSM26961)	11.5152	0.0215094	Without mucin	B3P1
WCA	DSM26961	E. tayi	E. tayi(DSM26961)	11.8182	0.0218147	Without mucin	B3P1
WCA	DSM26961	E. tayi	E. tayi(DSM26961)	12.1212	0.0224501	Without mucin	B3P1
WCA	DSM26961	E. tayi	E. tayi(DSM26961)	12.4242	0.023616	Without mucin	B3P1
WCA	DSM26961	E. tayi	E. tayi(DSM26961)	12.7273	0.0248422	Without mucin	B3P1
WCA	DSM26961	E. tayi	E. tayi(DSM26961)	13.0303	0.0260585	Without mucin	B3P1
WCA	DSM26961	E. tayi	E. tayi(DSM26961)	13.3333	0.0266503	Without mucin	B3P1
WCA	DSM26961	E. tayi	E. tayi(DSM26961)	13.6364	0.0272556	Without mucin	B3P1
WCA	DSM26961	E. tayi	E. tayi(DSM26961)	13.9394	0.0278745	Without mucin	B3P1
WCA	DSM26961	E. tayi	E. tayi(DSM26961)	14.2424	0.0299577	Without mucin	B3P1
WCA	DSM26961	E. tayi	E. tayi(DSM26961)	14.5455	0.032598	Without mucin	B3P1
WCA	DSM26961	E. tayi	E. tayi(DSM26961)	14.8485	0.0354704	Without mucin	B3P1
WCA	DSM26961	E. tayi	E. tayi(DSM26961)	15.1515	0.0337091	Without mucin	B3P1
WCA	DSM26961	E. tayi	E. tayi(DSM26961)	15.4545	0.0279777	Without mucin	B3P1
WCA	DSM26961	E. tayi	E. tayi(DSM26961)	15.7576	0.0232188	Without mucin	B3P1
WCA	DSM26961	E. tayi	E. tayi(DSM26961)	16.0606	0.0203207	Without mucin	B3P1
WCA	DSM26961	E. tayi	E. tayi(DSM26961)	16.3636	0.0220026	Without mucin	B3P1
WCA	DSM26961	E. tayi	E. tayi(DSM26961)	16.6667	0.0238233	Without mucin	B3P1
WCA	DSM26961	E. tayi	E. tayi(DSM26961)	16.9697	0.0257942	Without mucin	B3P1
WCA	DSM26961	E. tayi	E. tayi(DSM26961)	17.2727	0.0270349	Without mucin	B3P1
WCA	DSM26961	E. tayi	E. tayi(DSM26961)	17.5758	0.0282331	Without mucin	B3P1
WCA	DSM26961	E. tayi	E. tayi(DSM26961)	17.8788	0.0294842	Without mucin	B3P1
WCA	DSM26961	E. tayi	E. tayi(DSM26961)	18.1818	0.0321642	Without mucin	B3P1
WCA	DSM26961	E. tayi	E. tayi(DSM26961)	18.4848	0.0361229	Without mucin	B3P1
WCA	DSM26961	E. tayi	E. tayi(DSM26961)	18.7879	0.0405677	Without mucin	B3P1
WCA	DSM26961	E. tayi	E. tayi(DSM26961)	19.0909	0.0462421	Without mucin	B3P1
WCA	DSM26961	E. tayi	E. tayi(DSM26961)	19.3939	0.054573	Without mucin	B3P1
WCA	DSM26961	E. tayi	E. tayi(DSM26961)	19.697	0.0644024	Without mucin	B3P1
WCA	DSM26961	E. tayi	E. tayi(DSM26961)	20	0.076	Without mucin	B3P1
WCA	DSM26961	E. tayi	E. tayi(DSM26961)	20.303	0.0750781	Without mucin	B3P1
WCA	DSM26961	E. tayi	E. tayi(DSM26961)	20.6061	0.0741674	Without mucin	B3P1
WCA	DSM26961	E. tayi	E. tayi(DSM26961)	20.9091	0.0732678	Without mucin	B3P1
WCA	DSM26961	E. tayi	E. tayi(DSM26961)	21.2121	0.0755826	Without mucin	B3P1
WCA	DSM26961	E. tayi	E. tayi(DSM26961)	21.5152	0.0794311	Without mucin	B3P1
WCA	DSM26961	E. tayi	E. tayi(DSM26961)	21.8182	0.0834753	Without mucin	B3P1
WCA	DSM26961	E. tayi	E. tayi(DSM26961)	22.1212	0.0883081	Without mucin	B3P1
WCA	DSM26961	E. tayi	E. tayi(DSM26961)	22.4242	0.0943528	Without mucin	B3P1
WCA	DSM26961	E. tayi	E. tayi(DSM26961)	22.7273	0.100811	Without mucin	B3P1
WCA	DSM26961	E. tayi	E. tayi(DSM26961)	23.0303	0.107531	Without mucin	B3P1
WCA	DSM26961	E. tayi	E. tayi(DSM26961)	23.3333	0.112992	Without mucin	B3P1
WCA	DSM26961	E. tayi	E. tayi(DSM26961)	23.6364	0.118729	Without mucin	B3P1
WCA	DSM26961	E. tayi	E. tayi(DSM26961)	23.9394	0.124758	Without mucin	B3P1
WCA	DSM26961	E. tayi	E. tayi(DSM26961)	24.2424	0.135875	Without mucin	B3P1
WCA	DSM26961	E. tayi	E. tayi(DSM26961)	24.5455	0.149312	Without mucin	B3P1
WCA	DSM26961	E. tayi	E. tayi(DSM26961)	24.8485	0.164078	Without mucin	B3P1
WCA	DSM26961	E. tayi	E. tayi(DSM26961)	25.1515	0.172302	Without mucin	B3P1
WCA	DSM26961	E. tayi	E. tayi(DSM26961)	25.4545	0.172906	Without mucin	B3P1
WCA	DSM26961	E. tayi	E. tayi(DSM26961)	25.7576	0.173513	Without mucin	B3P1
WCA	DSM26961	E. tayi	E. tayi(DSM26961)	26.0606	0.177107	Without mucin	B3P1
WCA	DSM26961	E. tayi	E. tayi(DSM26961)	26.3636	0.193492	Without mucin	B3P1
WCA	DSM26961	E. tayi	E. tayi(DSM26961)	26.6667	0.211392	Without mucin	B3P1
WCA	DSM26961	E. tayi	E. tayi(DSM26961)	26.9697	0.230948	Without mucin	B3P1
WCA	DSM26961	E. tayi	E. tayi(DSM26961)	27.2727	0.265292	Without mucin	B3P1
WCA	DSM26961	E. tayi	E. tayi(DSM26961)	27.5758	0.306446	Without mucin	B3P1
WCA	DSM26961	E. tayi	E. tayi(DSM26961)	27.8788	0.353982	Without mucin	B3P1
WCA	DSM26961	E. tayi	E. tayi(DSM26961)	28.1818	0.358992	Without mucin	B3P1
WCA	DSM26961	E. tayi	E. tayi(DSM26961)	28.4848	0.333815	Without mucin	B3P1
WCA	DSM26961	E. tayi	E. tayi(DSM26961)	28.7879	0.310404	Without mucin	B3P1
WCA	DSM26961	E. tayi	E. tayi(DSM26961)	29.0909	0.312802	Without mucin	B3P1
WCA	DSM26961	E. tayi	E. tayi(DSM26961)	29.3939	0.380273	Without mucin	B3P1
WCA	DSM26961	E. tayi	E. tayi(DSM26961)	29.697	0.462293	Without mucin	B3P1
WCA	DSM26961	E. tayi	E. tayi(DSM26961)	30	0.562	Without mucin	B3P1
WCA	DSM26961	E. tayi	E. tayi(DSM26961)	0	7e-05	Without mucin	A3P1
WCA	DSM26961	E. tayi	E. tayi(DSM26961)	0.30303	9.91583e-05	Without mucin	A3P1
WCA	DSM26961	E. tayi	E. tayi(DSM26961)	0.606061	0.00013439	Without mucin	A3P1
WCA	DSM26961	E. tayi	E. tayi(DSM26961)	0.909091	0.000176959	Without mucin	A3P1
WCA	DSM26961	E. tayi	E. tayi(DSM26961)	1.21212	0.000228394	Without mucin	A3P1
WCA	DSM26961	E. tayi	E. tayi(DSM26961)	1.51515	0.000290541	Without mucin	A3P1
WCA	DSM26961	E. tayi	E. tayi(DSM26961)	1.81818	0.000365632	Without mucin	A3P1
WCA	DSM26961	E. tayi	E. tayi(DSM26961)	2.12121	0.000456363	Without mucin	A3P1
WCA	DSM26961	E. tayi	E. tayi(DSM26961)	2.42424	0.000565991	Without mucin	A3P1
WCA	DSM26961	E. tayi	E. tayi(DSM26961)	2.72727	0.000698451	Without mucin	A3P1
WCA	DSM26961	E. tayi	E. tayi(DSM26961)	3.0303	0.000858499	Without mucin	A3P1
WCA	DSM26961	E. tayi	E. tayi(DSM26961)	3.33333	0.00105188	Without mucin	A3P1
WCA	DSM26961	E. tayi	E. tayi(DSM26961)	3.63636	0.00128554	Without mucin	A3P1
WCA	DSM26961	E. tayi	E. tayi(DSM26961)	3.93939	0.00156786	Without mucin	A3P1
WCA	DSM26961	E. tayi	E. tayi(DSM26961)	4.24242	0.00190899	Without mucin	A3P1
WCA	DSM26961	E. tayi	E. tayi(DSM26961)	4.54545	0.00232116	Without mucin	A3P1
WCA	DSM26961	E. tayi	E. tayi(DSM26961)	4.84848	0.00281917	Without mucin	A3P1
WCA	DSM26961	E. tayi	E. tayi(DSM26961)	5.15152	0.00342091	Without mucin	A3P1
WCA	DSM26961	E. tayi	E. tayi(DSM26961)	5.45455	0.00414798	Without mucin	A3P1
WCA	DSM26961	E. tayi	E. tayi(DSM26961)	5.75758	0.00502647	Without mucin	A3P1
WCA	DSM26961	E. tayi	E. tayi(DSM26961)	6.06061	0.00608793	Without mucin	A3P1
WCA	DSM26961	E. tayi	E. tayi(DSM26961)	6.36364	0.00737047	Without mucin	A3P1
WCA	DSM26961	E. tayi	E. tayi(DSM26961)	6.66667	0.00892013	Without mucin	A3P1
WCA	DSM26961	E. tayi	E. tayi(DSM26961)	6.9697	0.0107925	Without mucin	A3P1
WCA	DSM26961	E. tayi	E. tayi(DSM26961)	7.27273	0.0117482	Without mucin	A3P1
WCA	DSM26961	E. tayi	E. tayi(DSM26961)	7.57576	0.012639	Without mucin	A3P1
WCA	DSM26961	E. tayi	E. tayi(DSM26961)	7.87879	0.0135969	Without mucin	A3P1
WCA	DSM26961	E. tayi	E. tayi(DSM26961)	8.18182	0.0143441	Without mucin	A3P1
WCA	DSM26961	E. tayi	E. tayi(DSM26961)	8.48485	0.0149365	Without mucin	A3P1
WCA	DSM26961	E. tayi	E. tayi(DSM26961)	8.78788	0.0155533	Without mucin	A3P1
WCA	DSM26961	E. tayi	E. tayi(DSM26961)	9.09091	0.0161723	Without mucin	A3P1
WCA	DSM26961	E. tayi	E. tayi(DSM26961)	9.39394	0.01676	Without mucin	A3P1
WCA	DSM26961	E. tayi	E. tayi(DSM26961)	9.69697	0.017369	Without mucin	A3P1
WCA	DSM26961	E. tayi	E. tayi(DSM26961)	10	0.018	Without mucin	A3P1
WCA	DSM26961	E. tayi	E. tayi(DSM26961)	10.303	0.0182974	Without mucin	A3P1
WCA	DSM26961	E. tayi	E. tayi(DSM26961)	10.6061	0.0185996	Without mucin	A3P1
WCA	DSM26961	E. tayi	E. tayi(DSM26961)	10.9091	0.0189068	Without mucin	A3P1
WCA	DSM26961	E. tayi	E. tayi(DSM26961)	11.2121	0.0194077	Without mucin	A3P1
WCA	DSM26961	E. tayi	E. tayi(DSM26961)	11.5152	0.0200054	Without mucin	A3P1
WCA	DSM26961	E. tayi	E. tayi(DSM26961)	11.8182	0.0206214	Without mucin	A3P1
WCA	DSM26961	E. tayi	E. tayi(DSM26961)	12.1212	0.0212329	Without mucin	A3P1
WCA	DSM26961	E. tayi	E. tayi(DSM26961)	12.4242	0.0218264	Without mucin	A3P1
WCA	DSM26961	E. tayi	E. tayi(DSM26961)	12.7273	0.0224364	Without mucin	A3P1
WCA	DSM26961	E. tayi	E. tayi(DSM26961)	13.0303	0.0231121	Without mucin	A3P1
WCA	DSM26961	E. tayi	E. tayi(DSM26961)	13.3333	0.0242629	Without mucin	A3P1
WCA	DSM26961	E. tayi	E. tayi(DSM26961)	13.6364	0.025471	Without mucin	A3P1
WCA	DSM26961	E. tayi	E. tayi(DSM26961)	13.9394	0.0267389	Without mucin	A3P1
WCA	DSM26961	E. tayi	E. tayi(DSM26961)	14.2424	0.0291438	Without mucin	A3P1
WCA	DSM26961	E. tayi	E. tayi(DSM26961)	14.5455	0.0320638	Without mucin	A3P1
WCA	DSM26961	E. tayi	E. tayi(DSM26961)	14.8485	0.0352756	Without mucin	A3P1
WCA	DSM26961	E. tayi	E. tayi(DSM26961)	15.1515	0.038114	Without mucin	A3P1
WCA	DSM26961	E. tayi	E. tayi(DSM26961)	15.4545	0.0404433	Without mucin	A3P1
WCA	DSM26961	E. tayi	E. tayi(DSM26961)	15.7576	0.0429147	Without mucin	A3P1
WCA	DSM26961	E. tayi	E. tayi(DSM26961)	16.0606	0.0431227	Without mucin	A3P1
WCA	DSM26961	E. tayi	E. tayi(DSM26961)	16.3636	0.0348461	Without mucin	A3P1
WCA	DSM26961	E. tayi	E. tayi(DSM26961)	16.6667	0.0281555	Without mucin	A3P1
WCA	DSM26961	E. tayi	E. tayi(DSM26961)	16.9697	0.0227469	Without mucin	A3P1
WCA	DSM26961	E. tayi	E. tayi(DSM26961)	17.2727	0.0183747	Without mucin	A3P1
WCA	DSM26961	E. tayi	E. tayi(DSM26961)	17.5758	0.0148403	Without mucin	A3P1
WCA	DSM26961	E. tayi	E. tayi(DSM26961)	17.8788	0.0119832	Without mucin	A3P1
WCA	DSM26961	E. tayi	E. tayi(DSM26961)	18.1818	0.0121506	Without mucin	A3P1
WCA	DSM26961	E. tayi	E. tayi(DSM26961)	18.4848	0.0143402	Without mucin	A3P1
WCA	DSM26961	E. tayi	E. tayi(DSM26961)	18.7879	0.0169221	Without mucin	A3P1
WCA	DSM26961	E. tayi	E. tayi(DSM26961)	19.0909	0.020033	Without mucin	A3P1
WCA	DSM26961	E. tayi	E. tayi(DSM26961)	19.3939	0.023898	Without mucin	A3P1
WCA	DSM26961	E. tayi	E. tayi(DSM26961)	19.697	0.028506	Without mucin	A3P1
WCA	DSM26961	E. tayi	E. tayi(DSM26961)	20	0.034	Without mucin	A3P1
WCA	DSM26961	E. tayi	E. tayi(DSM26961)	20.303	0.0413802	Without mucin	A3P1
WCA	DSM26961	E. tayi	E. tayi(DSM26961)	20.6061	0.050359	Without mucin	A3P1
WCA	DSM26961	E. tayi	E. tayi(DSM26961)	20.9091	0.0612828	Without mucin	A3P1
WCA	DSM26961	E. tayi	E. tayi(DSM26961)	21.2121	0.067192	Without mucin	A3P1
WCA	DSM26961	E. tayi	E. tayi(DSM26961)	21.5152	0.070452	Without mucin	A3P1
WCA	DSM26961	E. tayi	E. tayi(DSM26961)	21.8182	0.0738701	Without mucin	A3P1
WCA	DSM26961	E. tayi	E. tayi(DSM26961)	22.1212	0.0741475	Without mucin	A3P1
WCA	DSM26961	E. tayi	E. tayi(DSM26961)	22.4242	0.0697114	Without mucin	A3P1
WCA	DSM26961	E. tayi	E. tayi(DSM26961)	22.7273	0.0655403	Without mucin	A3P1
WCA	DSM26961	E. tayi	E. tayi(DSM26961)	23.0303	0.0615595	Without mucin	A3P1
WCA	DSM26961	E. tayi	E. tayi(DSM26961)	23.3333	0.0573231	Without mucin	A3P1
WCA	DSM26961	E. tayi	E. tayi(DSM26961)	23.6364	0.0533779	Without mucin	A3P1
WCA	DSM26961	E. tayi	E. tayi(DSM26961)	23.9394	0.0497039	Without mucin	A3P1
WCA	DSM26961	E. tayi	E. tayi(DSM26961)	24.2424	0.0520785	Without mucin	A3P1
WCA	DSM26961	E. tayi	E. tayi(DSM26961)	24.5455	0.0561997	Without mucin	A3P1
WCA	DSM26961	E. tayi	E. tayi(DSM26961)	24.8485	0.0606465	Without mucin	A3P1
WCA	DSM26961	E. tayi	E. tayi(DSM26961)	25.1515	0.067258	Without mucin	A3P1
WCA	DSM26961	E. tayi	E. tayi(DSM26961)	25.4545	0.0766559	Without mucin	A3P1
WCA	DSM26961	E. tayi	E. tayi(DSM26961)	25.7576	0.0873656	Without mucin	A3P1
WCA	DSM26961	E. tayi	E. tayi(DSM26961)	26.0606	0.0987828	Without mucin	A3P1
WCA	DSM26961	E. tayi	E. tayi(DSM26961)	26.3636	0.1082	Without mucin	A3P1
WCA	DSM26961	E. tayi	E. tayi(DSM26961)	26.6667	0.118515	Without mucin	A3P1
WCA	DSM26961	E. tayi	E. tayi(DSM26961)	26.9697	0.129813	Without mucin	A3P1
WCA	DSM26961	E. tayi	E. tayi(DSM26961)	27.2727	0.143076	Without mucin	A3P1
WCA	DSM26961	E. tayi	E. tayi(DSM26961)	27.5758	0.157803	Without mucin	A3P1
WCA	DSM26961	E. tayi	E. tayi(DSM26961)	27.8788	0.174045	Without mucin	A3P1
WCA	DSM26961	E. tayi	E. tayi(DSM26961)	28.1818	0.182429	Without mucin	A3P1
WCA	DSM26961	E. tayi	E. tayi(DSM26961)	28.4848	0.184836	Without mucin	A3P1
WCA	DSM26961	E. tayi	E. tayi(DSM26961)	28.7879	0.187274	Without mucin	A3P1
WCA	DSM26961	E. tayi	E. tayi(DSM26961)	29.0909	0.195163	Without mucin	A3P1
WCA	DSM26961	E. tayi	E. tayi(DSM26961)	29.3939	0.217196	Without mucin	A3P1
WCA	DSM26961	E. tayi	E. tayi(DSM26961)	29.697	0.241714	Without mucin	A3P1
WCA	DSM26961	E. tayi	E. tayi(DSM26961)	30	0.269	Without mucin	A3P1
WCA	DSM26961	E. tayi	E. tayi(DSM26961)	0	7e-05	Without mucin	C3P1
WCA	DSM26961	E. tayi	E. tayi(DSM26961)	0.30303	9.97928e-05	Without mucin	C3P1
WCA	DSM26961	E. tayi	E. tayi(DSM26961)	0.606061	0.000135926	Without mucin	C3P1
WCA	DSM26961	E. tayi	E. tayi(DSM26961)	0.909091	0.000179748	Without mucin	C3P1
WCA	DSM26961	E. tayi	E. tayi(DSM26961)	1.21212	0.000232896	Without mucin	C3P1
WCA	DSM26961	E. tayi	E. tayi(DSM26961)	1.51515	0.000297354	Without mucin	C3P1
WCA	DSM26961	E. tayi	E. tayi(DSM26961)	1.81818	0.000375529	Without mucin	C3P1
WCA	DSM26961	E. tayi	E. tayi(DSM26961)	2.12121	0.00047034	Without mucin	C3P1
WCA	DSM26961	E. tayi	E. tayi(DSM26961)	2.42424	0.000585328	Without mucin	C3P1
WCA	DSM26961	E. tayi	E. tayi(DSM26961)	2.72727	0.000724785	Without mucin	C3P1
WCA	DSM26961	E. tayi	E. tayi(DSM26961)	3.0303	0.00089392	Without mucin	C3P1
WCA	DSM26961	E. tayi	E. tayi(DSM26961)	3.33333	0.00109905	Without mucin	C3P1
WCA	DSM26961	E. tayi	E. tayi(DSM26961)	3.63636	0.00134783	Without mucin	C3P1
WCA	DSM26961	E. tayi	E. tayi(DSM26961)	3.93939	0.00164955	Without mucin	C3P1
WCA	DSM26961	E. tayi	E. tayi(DSM26961)	4.24242	0.00201548	Without mucin	C3P1
WCA	DSM26961	E. tayi	E. tayi(DSM26961)	4.54545	0.00245928	Without mucin	C3P1
WCA	DSM26961	E. tayi	E. tayi(DSM26961)	4.84848	0.00299753	Without mucin	C3P1
WCA	DSM26961	E. tayi	E. tayi(DSM26961)	5.15152	0.00365032	Without mucin	C3P1
WCA	DSM26961	E. tayi	E. tayi(DSM26961)	5.45455	0.00444203	Without mucin	C3P1
WCA	DSM26961	E. tayi	E. tayi(DSM26961)	5.75758	0.00540221	Without mucin	C3P1
WCA	DSM26961	E. tayi	E. tayi(DSM26961)	6.06061	0.00656673	Without mucin	C3P1
WCA	DSM26961	E. tayi	E. tayi(DSM26961)	6.36364	0.00797907	Without mucin	C3P1
WCA	DSM26961	E. tayi	E. tayi(DSM26961)	6.66667	0.00969196	Without mucin	C3P1
WCA	DSM26961	E. tayi	E. tayi(DSM26961)	6.9697	0.0117694	Without mucin	C3P1
WCA	DSM26961	E. tayi	E. tayi(DSM26961)	7.27273	0.0125154	Without mucin	C3P1
WCA	DSM26961	E. tayi	E. tayi(DSM26961)	7.57576	0.0131139	Without mucin	C3P1
WCA	DSM26961	E. tayi	E. tayi(DSM26961)	7.87879	0.0137409	Without mucin	C3P1
WCA	DSM26961	E. tayi	E. tayi(DSM26961)	8.18182	0.0143441	Without mucin	C3P1
WCA	DSM26961	E. tayi	E. tayi(DSM26961)	8.48485	0.0149365	Without mucin	C3P1
WCA	DSM26961	E. tayi	E. tayi(DSM26961)	8.78788	0.0155533	Without mucin	C3P1
WCA	DSM26961	E. tayi	E. tayi(DSM26961)	9.09091	0.016	Without mucin	C3P1
WCA	DSM26961	E. tayi	E. tayi(DSM26961)	9.39394	0.016	Without mucin	C3P1
WCA	DSM26961	E. tayi	E. tayi(DSM26961)	9.69697	0.016	Without mucin	C3P1
WCA	DSM26961	E. tayi	E. tayi(DSM26961)	10	0.016	Without mucin	C3P1
WCA	DSM26961	E. tayi	E. tayi(DSM26961)	10.303	0.016	Without mucin	C3P1
WCA	DSM26961	E. tayi	E. tayi(DSM26961)	10.6061	0.016	Without mucin	C3P1
WCA	DSM26961	E. tayi	E. tayi(DSM26961)	10.9091	0.016	Without mucin	C3P1
WCA	DSM26961	E. tayi	E. tayi(DSM26961)	11.2121	0.0164049	Without mucin	C3P1
WCA	DSM26961	E. tayi	E. tayi(DSM26961)	11.5152	0.017001	Without mucin	C3P1
WCA	DSM26961	E. tayi	E. tayi(DSM26961)	11.8182	0.0176187	Without mucin	C3P1
WCA	DSM26961	E. tayi	E. tayi(DSM26961)	12.1212	0.0182314	Without mucin	C3P1
WCA	DSM26961	E. tayi	E. tayi(DSM26961)	12.4242	0.0188229	Without mucin	C3P1
WCA	DSM26961	E. tayi	E. tayi(DSM26961)	12.7273	0.0194336	Without mucin	C3P1
WCA	DSM26961	E. tayi	E. tayi(DSM26961)	13.0303	0.0201597	Without mucin	C3P1
WCA	DSM26961	E. tayi	E. tayi(DSM26961)	13.3333	0.0218284	Without mucin	C3P1
WCA	DSM26961	E. tayi	E. tayi(DSM26961)	13.6364	0.0236347	Without mucin	C3P1
WCA	DSM26961	E. tayi	E. tayi(DSM26961)	13.9394	0.02559	Without mucin	C3P1
WCA	DSM26961	E. tayi	E. tayi(DSM26961)	14.2424	0.026	Without mucin	C3P1
WCA	DSM26961	E. tayi	E. tayi(DSM26961)	14.5455	0.026	Without mucin	C3P1
WCA	DSM26961	E. tayi	E. tayi(DSM26961)	14.8485	0.026	Without mucin	C3P1
WCA	DSM26961	E. tayi	E. tayi(DSM26961)	15.1515	0.0264338	Without mucin	C3P1
WCA	DSM26961	E. tayi	E. tayi(DSM26961)	15.4545	0.0273232	Without mucin	C3P1
WCA	DSM26961	E. tayi	E. tayi(DSM26961)	15.7576	0.0282424	Without mucin	C3P1
WCA	DSM26961	E. tayi	E. tayi(DSM26961)	16.0606	0.0294791	Without mucin	C3P1
WCA	DSM26961	E. tayi	E. tayi(DSM26961)	16.3636	0.0319957	Without mucin	C3P1
WCA	DSM26961	E. tayi	E. tayi(DSM26961)	16.6667	0.0347266	Without mucin	C3P1
WCA	DSM26961	E. tayi	E. tayi(DSM26961)	16.9697	0.0376901	Without mucin	C3P1
WCA	DSM26961	E. tayi	E. tayi(DSM26961)	17.2727	0.0405003	Without mucin	C3P1
WCA	DSM26961	E. tayi	E. tayi(DSM26961)	17.5758	0.0434714	Without mucin	C3P1
WCA	DSM26961	E. tayi	E. tayi(DSM26961)	17.8788	0.0466601	Without mucin	C3P1
WCA	DSM26961	E. tayi	E. tayi(DSM26961)	18.1818	0.04763	Without mucin	C3P1
WCA	DSM26961	E. tayi	E. tayi(DSM26961)	18.4848	0.0470197	Without mucin	C3P1
WCA	DSM26961	E. tayi	E. tayi(DSM26961)	18.7879	0.0464172	Without mucin	C3P1
WCA	DSM26961	E. tayi	E. tayi(DSM26961)	19.0909	0.0479128	Without mucin	C3P1
WCA	DSM26961	E. tayi	E. tayi(DSM26961)	19.3939	0.0548809	Without mucin	C3P1
WCA	DSM26961	E. tayi	E. tayi(DSM26961)	19.697	0.062861	Without mucin	C3P1
WCA	DSM26961	E. tayi	E. tayi(DSM26961)	20	0.072	Without mucin	C3P1
WCA	DSM26961	E. tayi	E. tayi(DSM26961)	20.303	0.0593268	Without mucin	C3P1
WCA	DSM26961	E. tayi	E. tayi(DSM26961)	20.6061	0.0488821	Without mucin	C3P1
WCA	DSM26961	E. tayi	E. tayi(DSM26961)	20.9091	0.0402741	Without mucin	C3P1
WCA	DSM26961	E. tayi	E. tayi(DSM26961)	21.2121	0.0431276	Without mucin	C3P1
WCA	DSM26961	E. tayi	E. tayi(DSM26961)	21.5152	0.0516735	Without mucin	C3P1
WCA	DSM26961	E. tayi	E. tayi(DSM26961)	21.8182	0.06191	Without mucin	C3P1
WCA	DSM26961	E. tayi	E. tayi(DSM26961)	22.1212	0.0732523	Without mucin	C3P1
WCA	DSM26961	E. tayi	E. tayi(DSM26961)	22.4242	0.0850638	Without mucin	C3P1
WCA	DSM26961	E. tayi	E. tayi(DSM26961)	22.7273	0.098778	Without mucin	C3P1
WCA	DSM26961	E. tayi	E. tayi(DSM26961)	23.0303	0.114775	Without mucin	C3P1
WCA	DSM26961	E. tayi	E. tayi(DSM26961)	23.3333	0.134136	Without mucin	C3P1
WCA	DSM26961	E. tayi	E. tayi(DSM26961)	23.6364	0.156761	Without mucin	C3P1
WCA	DSM26961	E. tayi	E. tayi(DSM26961)	23.9394	0.1832	Without mucin	C3P1
WCA	DSM26961	E. tayi	E. tayi(DSM26961)	24.2424	0.169634	Without mucin	C3P1
WCA	DSM26961	E. tayi	E. tayi(DSM26961)	24.5455	0.148192	Without mucin	C3P1
WCA	DSM26961	E. tayi	E. tayi(DSM26961)	24.8485	0.129459	Without mucin	C3P1
WCA	DSM26961	E. tayi	E. tayi(DSM26961)	25.1515	0.127511	Without mucin	C3P1
WCA	DSM26961	E. tayi	E. tayi(DSM26961)	25.4545	0.141601	Without mucin	C3P1
WCA	DSM26961	E. tayi	E. tayi(DSM26961)	25.7576	0.157247	Without mucin	C3P1
WCA	DSM26961	E. tayi	E. tayi(DSM26961)	26.0606	0.170312	Without mucin	C3P1
WCA	DSM26961	E. tayi	E. tayi(DSM26961)	26.3636	0.166915	Without mucin	C3P1
WCA	DSM26961	E. tayi	E. tayi(DSM26961)	26.6667	0.163586	Without mucin	C3P1
WCA	DSM26961	E. tayi	E. tayi(DSM26961)	26.9697	0.160323	Without mucin	C3P1
WCA	DSM26961	E. tayi	E. tayi(DSM26961)	27.2727	0.170271	Without mucin	C3P1
WCA	DSM26961	E. tayi	E. tayi(DSM26961)	27.5758	0.182459	Without mucin	C3P1
WCA	DSM26961	E. tayi	E. tayi(DSM26961)	27.8788	0.195518	Without mucin	C3P1
WCA	DSM26961	E. tayi	E. tayi(DSM26961)	28.1818	0.209887	Without mucin	C3P1
WCA	DSM26961	E. tayi	E. tayi(DSM26961)	28.4848	0.225581	Without mucin	C3P1
WCA	DSM26961	E. tayi	E. tayi(DSM26961)	28.7879	0.242448	Without mucin	C3P1
WCA	DSM26961	E. tayi	E. tayi(DSM26961)	29.0909	0.259262	Without mucin	C3P1
WCA	DSM26961	E. tayi	E. tayi(DSM26961)	29.3939	0.273989	Without mucin	C3P1
WCA	DSM26961	E. tayi	E. tayi(DSM26961)	29.697	0.289553	Without mucin	C3P1
WCA	DSM26961	E. tayi	E. tayi(DSM26961)	30	0.306	Without mucin	C3P1
WCA	DSM13479	H. hathewayi	H. hathewayi(DSM13479)	0	7e-05	With mucin	E6P1
WCA	DSM13479	H. hathewayi	H. hathewayi(DSM13479)	0.30303	0.000121251	With mucin	E6P1
WCA	DSM13479	H. hathewayi	H. hathewayi(DSM13479)	0.606061	0.000191264	With mucin	E6P1
WCA	DSM13479	H. hathewayi	H. hathewayi(DSM13479)	0.909091	0.000286907	With mucin	E6P1
WCA	DSM13479	H. hathewayi	H. hathewayi(DSM13479)	1.21212	0.000417563	With mucin	E6P1
WCA	DSM13479	H. hathewayi	H. hathewayi(DSM13479)	1.51515	0.000596049	With mucin	E6P1
WCA	DSM13479	H. hathewayi	H. hathewayi(DSM13479)	1.81818	0.000839875	With mucin	E6P1
WCA	DSM13479	H. hathewayi	H. hathewayi(DSM13479)	2.12121	0.00117296	With mucin	E6P1
WCA	DSM13479	H. hathewayi	H. hathewayi(DSM13479)	2.42424	0.00162798	With mucin	E6P1
WCA	DSM13479	H. hathewayi	H. hathewayi(DSM13479)	2.72727	0.00224958	With mucin	E6P1
WCA	DSM13479	H. hathewayi	H. hathewayi(DSM13479)	3.0303	0.00309872	With mucin	E6P1
WCA	DSM13479	H. hathewayi	H. hathewayi(DSM13479)	3.33333	0.00425873	With mucin	E6P1
WCA	DSM13479	H. hathewayi	H. hathewayi(DSM13479)	3.63636	0.00584338	With mucin	E6P1
WCA	DSM13479	H. hathewayi	H. hathewayi(DSM13479)	3.93939	0.00800814	With mucin	E6P1
WCA	DSM13479	H. hathewayi	H. hathewayi(DSM13479)	4.24242	0.0109654	With mucin	E6P1
WCA	DSM13479	H. hathewayi	H. hathewayi(DSM13479)	4.54545	0.0150052	With mucin	E6P1
WCA	DSM13479	H. hathewayi	H. hathewayi(DSM13479)	4.84848	0.0205239	With mucin	E6P1
WCA	DSM13479	H. hathewayi	H. hathewayi(DSM13479)	5.15152	0.0250696	With mucin	E6P1
WCA	DSM13479	H. hathewayi	H. hathewayi(DSM13479)	5.45455	0.0273535	With mucin	E6P1
WCA	DSM13479	H. hathewayi	H. hathewayi(DSM13479)	5.75758	0.0298449	With mucin	E6P1
WCA	DSM13479	H. hathewayi	H. hathewayi(DSM13479)	6.06061	0.0324358	With mucin	E6P1
WCA	DSM13479	H. hathewayi	H. hathewayi(DSM13479)	6.36364	0.0347052	With mucin	E6P1
WCA	DSM13479	H. hathewayi	H. hathewayi(DSM13479)	6.66667	0.0371331	With mucin	E6P1
WCA	DSM13479	H. hathewayi	H. hathewayi(DSM13479)	6.9697	0.0397305	With mucin	E6P1
WCA	DSM13479	H. hathewayi	H. hathewayi(DSM13479)	7.27273	0.0420395	With mucin	E6P1
WCA	DSM13479	H. hathewayi	H. hathewayi(DSM13479)	7.57576	0.0444275	With mucin	E6P1
WCA	DSM13479	H. hathewayi	H. hathewayi(DSM13479)	7.87879	0.046951	With mucin	E6P1
WCA	DSM13479	H. hathewayi	H. hathewayi(DSM13479)	8.18182	0.0493645	With mucin	E6P1
WCA	DSM13479	H. hathewayi	H. hathewayi(DSM13479)	8.48485	0.0517252	With mucin	E6P1
WCA	DSM13479	H. hathewayi	H. hathewayi(DSM13479)	8.78788	0.0541986	With mucin	E6P1
WCA	DSM13479	H. hathewayi	H. hathewayi(DSM13479)	9.09091	0.0568428	With mucin	E6P1
WCA	DSM13479	H. hathewayi	H. hathewayi(DSM13479)	9.39394	0.0597447	With mucin	E6P1
WCA	DSM13479	H. hathewayi	H. hathewayi(DSM13479)	9.69697	0.0627946	With mucin	E6P1
WCA	DSM13479	H. hathewayi	H. hathewayi(DSM13479)	10	0.066	With mucin	E6P1
WCA	DSM13479	H. hathewayi	H. hathewayi(DSM13479)	10.303	0.0691563	With mucin	E6P1
WCA	DSM13479	H. hathewayi	H. hathewayi(DSM13479)	10.6061	0.0724634	With mucin	E6P1
WCA	DSM13479	H. hathewayi	H. hathewayi(DSM13479)	10.9091	0.0759285	With mucin	E6P1
WCA	DSM13479	H. hathewayi	H. hathewayi(DSM13479)	11.2121	0.0795908	With mucin	E6P1
WCA	DSM13479	H. hathewayi	H. hathewayi(DSM13479)	11.5152	0.0834438	With mucin	E6P1
WCA	DSM13479	H. hathewayi	H. hathewayi(DSM13479)	11.8182	0.0874832	With mucin	E6P1
WCA	DSM13479	H. hathewayi	H. hathewayi(DSM13479)	12.1212	0.0916975	With mucin	E6P1
WCA	DSM13479	H. hathewayi	H. hathewayi(DSM13479)	12.4242	0.0960827	With mucin	E6P1
WCA	DSM13479	H. hathewayi	H. hathewayi(DSM13479)	12.7273	0.100677	With mucin	E6P1
WCA	DSM13479	H. hathewayi	H. hathewayi(DSM13479)	13.0303	0.105706	With mucin	E6P1
WCA	DSM13479	H. hathewayi	H. hathewayi(DSM13479)	13.3333	0.113036	With mucin	E6P1
WCA	DSM13479	H. hathewayi	H. hathewayi(DSM13479)	13.6364	0.120874	With mucin	E6P1
WCA	DSM13479	H. hathewayi	H. hathewayi(DSM13479)	13.9394	0.129255	With mucin	E6P1
WCA	DSM13479	H. hathewayi	H. hathewayi(DSM13479)	14.2424	0.134711	With mucin	E6P1
WCA	DSM13479	H. hathewayi	H. hathewayi(DSM13479)	14.5455	0.139498	With mucin	E6P1
WCA	DSM13479	H. hathewayi	H. hathewayi(DSM13479)	14.8485	0.144456	With mucin	E6P1
WCA	DSM13479	H. hathewayi	H. hathewayi(DSM13479)	15.1515	0.148758	With mucin	E6P1
WCA	DSM13479	H. hathewayi	H. hathewayi(DSM13479)	15.4545	0.152338	With mucin	E6P1
WCA	DSM13479	H. hathewayi	H. hathewayi(DSM13479)	15.7576	0.156004	With mucin	E6P1
WCA	DSM13479	H. hathewayi	H. hathewayi(DSM13479)	16.0606	0.159474	With mucin	E6P1
WCA	DSM13479	H. hathewayi	H. hathewayi(DSM13479)	16.3636	0.161864	With mucin	E6P1
WCA	DSM13479	H. hathewayi	H. hathewayi(DSM13479)	16.6667	0.16429	With mucin	E6P1
WCA	DSM13479	H. hathewayi	H. hathewayi(DSM13479)	16.9697	0.166752	With mucin	E6P1
WCA	DSM13479	H. hathewayi	H. hathewayi(DSM13479)	17.2727	0.168349	With mucin	E6P1
WCA	DSM13479	H. hathewayi	H. hathewayi(DSM13479)	17.5758	0.169861	With mucin	E6P1
WCA	DSM13479	H. hathewayi	H. hathewayi(DSM13479)	17.8788	0.171386	With mucin	E6P1
WCA	DSM13479	H. hathewayi	H. hathewayi(DSM13479)	18.1818	0.172	With mucin	E6P1
WCA	DSM13479	H. hathewayi	H. hathewayi(DSM13479)	18.4848	0.172	With mucin	E6P1
WCA	DSM13479	H. hathewayi	H. hathewayi(DSM13479)	18.7879	0.172	With mucin	E6P1
WCA	DSM13479	H. hathewayi	H. hathewayi(DSM13479)	19.0909	0.173396	With mucin	E6P1
WCA	DSM13479	H. hathewayi	H. hathewayi(DSM13479)	19.3939	0.178134	With mucin	E6P1
WCA	DSM13479	H. hathewayi	H. hathewayi(DSM13479)	19.697	0.183	With mucin	E6P1
WCA	DSM13479	H. hathewayi	H. hathewayi(DSM13479)	20	0.188	With mucin	E6P1
WCA	DSM13479	H. hathewayi	H. hathewayi(DSM13479)	20.303	0.194971	With mucin	E6P1
WCA	DSM13479	H. hathewayi	H. hathewayi(DSM13479)	20.6061	0.2022	With mucin	E6P1
WCA	DSM13479	H. hathewayi	H. hathewayi(DSM13479)	20.9091	0.209697	With mucin	E6P1
WCA	DSM13479	H. hathewayi	H. hathewayi(DSM13479)	21.2121	0.219917	With mucin	E6P1
WCA	DSM13479	H. hathewayi	H. hathewayi(DSM13479)	21.5152	0.231743	With mucin	E6P1
WCA	DSM13479	H. hathewayi	H. hathewayi(DSM13479)	21.8182	0.244204	With mucin	E6P1
WCA	DSM13479	H. hathewayi	H. hathewayi(DSM13479)	22.1212	0.257382	With mucin	E6P1
WCA	DSM13479	H. hathewayi	H. hathewayi(DSM13479)	22.4242	0.271347	With mucin	E6P1
WCA	DSM13479	H. hathewayi	H. hathewayi(DSM13479)	22.7273	0.286069	With mucin	E6P1
WCA	DSM13479	H. hathewayi	H. hathewayi(DSM13479)	23.0303	0.301483	With mucin	E6P1
WCA	DSM13479	H. hathewayi	H. hathewayi(DSM13479)	23.3333	0.316718	With mucin	E6P1
WCA	DSM13479	H. hathewayi	H. hathewayi(DSM13479)	23.6364	0.332723	With mucin	E6P1
WCA	DSM13479	H. hathewayi	H. hathewayi(DSM13479)	23.9394	0.349537	With mucin	E6P1
WCA	DSM13479	H. hathewayi	H. hathewayi(DSM13479)	24.2424	0.369668	With mucin	E6P1
WCA	DSM13479	H. hathewayi	H. hathewayi(DSM13479)	24.5455	0.391614	With mucin	E6P1
WCA	DSM13479	H. hathewayi	H. hathewayi(DSM13479)	24.8485	0.414863	With mucin	E6P1
WCA	DSM13479	H. hathewayi	H. hathewayi(DSM13479)	25.1515	0.434086	With mucin	E6P1
WCA	DSM13479	H. hathewayi	H. hathewayi(DSM13479)	25.4545	0.448614	With mucin	E6P1
WCA	DSM13479	H. hathewayi	H. hathewayi(DSM13479)	25.7576	0.463628	With mucin	E6P1
WCA	DSM13479	H. hathewayi	H. hathewayi(DSM13479)	26.0606	0.489574	With mucin	E6P1
WCA	DSM13479	H. hathewayi	H. hathewayi(DSM13479)	26.3636	0.563478	With mucin	E6P1
WCA	DSM13479	H. hathewayi	H. hathewayi(DSM13479)	26.6667	0.648536	With mucin	E6P1
WCA	DSM13479	H. hathewayi	H. hathewayi(DSM13479)	26.9697	0.746432	With mucin	E6P1
WCA	DSM13479	H. hathewayi	H. hathewayi(DSM13479)	27.2727	0.789707	With mucin	E6P1
WCA	DSM13479	H. hathewayi	H. hathewayi(DSM13479)	27.5758	0.827708	With mucin	E6P1
WCA	DSM13479	H. hathewayi	H. hathewayi(DSM13479)	27.8788	0.867537	With mucin	E6P1
WCA	DSM13479	H. hathewayi	H. hathewayi(DSM13479)	28.1818	0.888671	With mucin	E6P1
WCA	DSM13479	H. hathewayi	H. hathewayi(DSM13479)	28.4848	0.896512	With mucin	E6P1
WCA	DSM13479	H. hathewayi	H. hathewayi(DSM13479)	28.7879	0.904422	With mucin	E6P1
WCA	DSM13479	H. hathewayi	H. hathewayi(DSM13479)	29.0909	0.903987	With mucin	E6P1
WCA	DSM13479	H. hathewayi	H. hathewayi(DSM13479)	29.3939	0.884229	With mucin	E6P1
WCA	DSM13479	H. hathewayi	H. hathewayi(DSM13479)	29.697	0.864904	With mucin	E6P1
WCA	DSM13479	H. hathewayi	H. hathewayi(DSM13479)	30	0.846	With mucin	E6P1
WCA	DSM13479	H. hathewayi	H. hathewayi(DSM13479)	0	7e-05	With mucin	G6P1
WCA	DSM13479	H. hathewayi	H. hathewayi(DSM13479)	0.30303	0.000157429	With mucin	G6P1
WCA	DSM13479	H. hathewayi	H. hathewayi(DSM13479)	0.606061	0.000299457	With mucin	G6P1
WCA	DSM13479	H. hathewayi	H. hathewayi(DSM13479)	0.909091	0.00053018	With mucin	G6P1
WCA	DSM13479	H. hathewayi	H. hathewayi(DSM13479)	1.21212	0.000904987	With mucin	G6P1
WCA	DSM13479	H. hathewayi	H. hathewayi(DSM13479)	1.51515	0.00151386	With mucin	G6P1
WCA	DSM13479	H. hathewayi	H. hathewayi(DSM13479)	1.81818	0.00250297	With mucin	G6P1
WCA	DSM13479	H. hathewayi	H. hathewayi(DSM13479)	2.12121	0.00410977	With mucin	G6P1
WCA	DSM13479	H. hathewayi	H. hathewayi(DSM13479)	2.42424	0.00672	With mucin	G6P1
WCA	DSM13479	H. hathewayi	H. hathewayi(DSM13479)	2.72727	0.0109603	With mucin	G6P1
WCA	DSM13479	H. hathewayi	H. hathewayi(DSM13479)	3.0303	0.0172954	With mucin	G6P1
WCA	DSM13479	H. hathewayi	H. hathewayi(DSM13479)	3.33333	0.0205458	With mucin	G6P1
WCA	DSM13479	H. hathewayi	H. hathewayi(DSM13479)	3.63636	0.0244046	With mucin	G6P1
WCA	DSM13479	H. hathewayi	H. hathewayi(DSM13479)	3.93939	0.0289856	With mucin	G6P1
WCA	DSM13479	H. hathewayi	H. hathewayi(DSM13479)	4.24242	0.0319705	With mucin	G6P1
WCA	DSM13479	H. hathewayi	H. hathewayi(DSM13479)	4.54545	0.0346162	With mucin	G6P1
WCA	DSM13479	H. hathewayi	H. hathewayi(DSM13479)	4.84848	0.0374804	With mucin	G6P1
WCA	DSM13479	H. hathewayi	H. hathewayi(DSM13479)	5.15152	0.0401184	With mucin	G6P1
WCA	DSM13479	H. hathewayi	H. hathewayi(DSM13479)	5.45455	0.0424523	With mucin	G6P1
WCA	DSM13479	H. hathewayi	H. hathewayi(DSM13479)	5.75758	0.0449216	With mucin	G6P1
WCA	DSM13479	H. hathewayi	H. hathewayi(DSM13479)	6.06061	0.0473435	With mucin	G6P1
WCA	DSM13479	H. hathewayi	H. hathewayi(DSM13479)	6.36364	0.049099	With mucin	G6P1
WCA	DSM13479	H. hathewayi	H. hathewayi(DSM13479)	6.66667	0.0509195	With mucin	G6P1
WCA	DSM13479	H. hathewayi	H. hathewayi(DSM13479)	6.9697	0.0528074	With mucin	G6P1
WCA	DSM13479	H. hathewayi	H. hathewayi(DSM13479)	7.27273	0.0555584	With mucin	G6P1
WCA	DSM13479	H. hathewayi	H. hathewayi(DSM13479)	7.57576	0.0585459	With mucin	G6P1
WCA	DSM13479	H. hathewayi	H. hathewayi(DSM13479)	7.87879	0.061694	With mucin	G6P1
WCA	DSM13479	H. hathewayi	H. hathewayi(DSM13479)	8.18182	0.0643844	With mucin	G6P1
WCA	DSM13479	H. hathewayi	H. hathewayi(DSM13479)	8.48485	0.0667596	With mucin	G6P1
WCA	DSM13479	H. hathewayi	H. hathewayi(DSM13479)	8.78788	0.0692223	With mucin	G6P1
WCA	DSM13479	H. hathewayi	H. hathewayi(DSM13479)	9.09091	0.0720152	With mucin	G6P1
WCA	DSM13479	H. hathewayi	H. hathewayi(DSM13479)	9.39394	0.0755051	With mucin	G6P1
WCA	DSM13479	H. hathewayi	H. hathewayi(DSM13479)	9.69697	0.079164	With mucin	G6P1
WCA	DSM13479	H. hathewayi	H. hathewayi(DSM13479)	10	0.083	With mucin	G6P1
WCA	DSM13479	H. hathewayi	H. hathewayi(DSM13479)	10.303	0.0844844	With mucin	G6P1
WCA	DSM13479	H. hathewayi	H. hathewayi(DSM13479)	10.6061	0.0859953	With mucin	G6P1
WCA	DSM13479	H. hathewayi	H. hathewayi(DSM13479)	10.9091	0.0875333	With mucin	G6P1
WCA	DSM13479	H. hathewayi	H. hathewayi(DSM13479)	11.2121	0.0892399	With mucin	G6P1
WCA	DSM13479	H. hathewayi	H. hathewayi(DSM13479)	11.5152	0.0910415	With mucin	G6P1
WCA	DSM13479	H. hathewayi	H. hathewayi(DSM13479)	11.8182	0.0928795	With mucin	G6P1
WCA	DSM13479	H. hathewayi	H. hathewayi(DSM13479)	12.1212	0.0949353	With mucin	G6P1
WCA	DSM13479	H. hathewayi	H. hathewayi(DSM13479)	12.4242	0.0973144	With mucin	G6P1
WCA	DSM13479	H. hathewayi	H. hathewayi(DSM13479)	12.7273	0.099753	With mucin	G6P1
WCA	DSM13479	H. hathewayi	H. hathewayi(DSM13479)	13.0303	0.102262	With mucin	G6P1
WCA	DSM13479	H. hathewayi	H. hathewayi(DSM13479)	13.3333	0.104916	With mucin	G6P1
WCA	DSM13479	H. hathewayi	H. hathewayi(DSM13479)	13.6364	0.107639	With mucin	G6P1
WCA	DSM13479	H. hathewayi	H. hathewayi(DSM13479)	13.9394	0.110433	With mucin	G6P1
WCA	DSM13479	H. hathewayi	H. hathewayi(DSM13479)	14.2424	0.112658	With mucin	G6P1
WCA	DSM13479	H. hathewayi	H. hathewayi(DSM13479)	14.5455	0.114765	With mucin	G6P1
WCA	DSM13479	H. hathewayi	H. hathewayi(DSM13479)	14.8485	0.116912	With mucin	G6P1
WCA	DSM13479	H. hathewayi	H. hathewayi(DSM13479)	15.1515	0.119322	With mucin	G6P1
WCA	DSM13479	H. hathewayi	H. hathewayi(DSM13479)	15.4545	0.122009	With mucin	G6P1
WCA	DSM13479	H. hathewayi	H. hathewayi(DSM13479)	15.7576	0.124757	With mucin	G6P1
WCA	DSM13479	H. hathewayi	H. hathewayi(DSM13479)	16.0606	0.127917	With mucin	G6P1
WCA	DSM13479	H. hathewayi	H. hathewayi(DSM13479)	16.3636	0.1326	With mucin	G6P1
WCA	DSM13479	H. hathewayi	H. hathewayi(DSM13479)	16.6667	0.137454	With mucin	G6P1
WCA	DSM13479	H. hathewayi	H. hathewayi(DSM13479)	16.9697	0.142487	With mucin	G6P1
WCA	DSM13479	H. hathewayi	H. hathewayi(DSM13479)	17.2727	0.144612	With mucin	G6P1
WCA	DSM13479	H. hathewayi	H. hathewayi(DSM13479)	17.5758	0.146424	With mucin	G6P1
WCA	DSM13479	H. hathewayi	H. hathewayi(DSM13479)	17.8788	0.14826	With mucin	G6P1
WCA	DSM13479	H. hathewayi	H. hathewayi(DSM13479)	18.1818	0.150597	With mucin	G6P1
WCA	DSM13479	H. hathewayi	H. hathewayi(DSM13479)	18.4848	0.153298	With mucin	G6P1
WCA	DSM13479	H. hathewayi	H. hathewayi(DSM13479)	18.7879	0.156047	With mucin	G6P1
WCA	DSM13479	H. hathewayi	H. hathewayi(DSM13479)	19.0909	0.159475	With mucin	G6P1
WCA	DSM13479	H. hathewayi	H. hathewayi(DSM13479)	19.3939	0.16449	With mucin	G6P1
WCA	DSM13479	H. hathewayi	H. hathewayi(DSM13479)	19.697	0.169664	With mucin	G6P1
WCA	DSM13479	H. hathewayi	H. hathewayi(DSM13479)	20	0.175	With mucin	G6P1
WCA	DSM13479	H. hathewayi	H. hathewayi(DSM13479)	20.303	0.184405	With mucin	G6P1
WCA	DSM13479	H. hathewayi	H. hathewayi(DSM13479)	20.6061	0.194316	With mucin	G6P1
WCA	DSM13479	H. hathewayi	H. hathewayi(DSM13479)	20.9091	0.204759	With mucin	G6P1
WCA	DSM13479	H. hathewayi	H. hathewayi(DSM13479)	21.2121	0.215907	With mucin	G6P1
WCA	DSM13479	H. hathewayi	H. hathewayi(DSM13479)	21.5152	0.227727	With mucin	G6P1
WCA	DSM13479	H. hathewayi	H. hathewayi(DSM13479)	21.8182	0.240195	With mucin	G6P1
WCA	DSM13479	H. hathewayi	H. hathewayi(DSM13479)	22.1212	0.254197	With mucin	G6P1
WCA	DSM13479	H. hathewayi	H. hathewayi(DSM13479)	22.4242	0.270374	With mucin	G6P1
WCA	DSM13479	H. hathewayi	H. hathewayi(DSM13479)	22.7273	0.28758	With mucin	G6P1
WCA	DSM13479	H. hathewayi	H. hathewayi(DSM13479)	23.0303	0.304868	With mucin	G6P1
WCA	DSM13479	H. hathewayi	H. hathewayi(DSM13479)	23.3333	0.313688	With mucin	G6P1
WCA	DSM13479	H. hathewayi	H. hathewayi(DSM13479)	23.6364	0.322763	With mucin	G6P1
WCA	DSM13479	H. hathewayi	H. hathewayi(DSM13479)	23.9394	0.3321	With mucin	G6P1
WCA	DSM13479	H. hathewayi	H. hathewayi(DSM13479)	24.2424	0.377428	With mucin	G6P1
WCA	DSM13479	H. hathewayi	H. hathewayi(DSM13479)	24.5455	0.439736	With mucin	G6P1
WCA	DSM13479	H. hathewayi	H. hathewayi(DSM13479)	24.8485	0.512327	With mucin	G6P1
WCA	DSM13479	H. hathewayi	H. hathewayi(DSM13479)	25.1515	0.566709	With mucin	G6P1
WCA	DSM13479	H. hathewayi	H. hathewayi(DSM13479)	25.4545	0.595154	With mucin	G6P1
WCA	DSM13479	H. hathewayi	H. hathewayi(DSM13479)	25.7576	0.625026	With mucin	G6P1
WCA	DSM13479	H. hathewayi	H. hathewayi(DSM13479)	26.0606	0.659942	With mucin	G6P1
WCA	DSM13479	H. hathewayi	H. hathewayi(DSM13479)	26.3636	0.71198	With mucin	G6P1
WCA	DSM13479	H. hathewayi	H. hathewayi(DSM13479)	26.6667	0.76812	With mucin	G6P1
WCA	DSM13479	H. hathewayi	H. hathewayi(DSM13479)	26.9697	0.828687	With mucin	G6P1
WCA	DSM13479	H. hathewayi	H. hathewayi(DSM13479)	27.2727	0.859398	With mucin	G6P1
WCA	DSM13479	H. hathewayi	H. hathewayi(DSM13479)	27.5758	0.887343	With mucin	G6P1
WCA	DSM13479	H. hathewayi	H. hathewayi(DSM13479)	27.8788	0.916197	With mucin	G6P1
WCA	DSM13479	H. hathewayi	H. hathewayi(DSM13479)	28.1818	0.936024	With mucin	G6P1
WCA	DSM13479	H. hathewayi	H. hathewayi(DSM13479)	28.4848	0.949552	With mucin	G6P1
WCA	DSM13479	H. hathewayi	H. hathewayi(DSM13479)	28.7879	0.963276	With mucin	G6P1
WCA	DSM13479	H. hathewayi	H. hathewayi(DSM13479)	29.0909	0.972727	With mucin	G6P1
WCA	DSM13479	H. hathewayi	H. hathewayi(DSM13479)	29.3939	0.971817	With mucin	G6P1
WCA	DSM13479	H. hathewayi	H. hathewayi(DSM13479)	29.697	0.970908	With mucin	G6P1
WCA	DSM13479	H. hathewayi	H. hathewayi(DSM13479)	30	0.97	With mucin	G6P1
WCA	DSM13479	H. hathewayi	H. hathewayi(DSM13479)	0	7e-05	With mucin	F6P1
WCA	DSM13479	H. hathewayi	H. hathewayi(DSM13479)	0.30303	0.000159988	With mucin	F6P1
WCA	DSM13479	H. hathewayi	H. hathewayi(DSM13479)	0.606061	0.000307819	With mucin	F6P1
WCA	DSM13479	H. hathewayi	H. hathewayi(DSM13479)	0.909091	0.000550672	With mucin	F6P1
WCA	DSM13479	H. hathewayi	H. hathewayi(DSM13479)	1.21212	0.000949624	With mucin	F6P1
WCA	DSM13479	H. hathewayi	H. hathewayi(DSM13479)	1.51515	0.00160501	With mucin	F6P1
WCA	DSM13479	H. hathewayi	H. hathewayi(DSM13479)	1.81818	0.00268167	With mucin	F6P1
WCA	DSM13479	H. hathewayi	H. hathewayi(DSM13479)	2.12121	0.00445037	With mucin	F6P1
WCA	DSM13479	H. hathewayi	H. hathewayi(DSM13479)	2.42424	0.00735596	With mucin	F6P1
WCA	DSM13479	H. hathewayi	H. hathewayi(DSM13479)	2.72727	0.0121292	With mucin	F6P1
WCA	DSM13479	H. hathewayi	H. hathewayi(DSM13479)	3.0303	0.0193553	With mucin	F6P1
WCA	DSM13479	H. hathewayi	H. hathewayi(DSM13479)	3.33333	0.0232939	With mucin	F6P1
WCA	DSM13479	H. hathewayi	H. hathewayi(DSM13479)	3.63636	0.0280311	With mucin	F6P1
WCA	DSM13479	H. hathewayi	H. hathewayi(DSM13479)	3.93939	0.0337287	With mucin	F6P1
WCA	DSM13479	H. hathewayi	H. hathewayi(DSM13479)	4.24242	0.0375934	With mucin	F6P1
WCA	DSM13479	H. hathewayi	H. hathewayi(DSM13479)	4.54545	0.0411065	With mucin	F6P1
WCA	DSM13479	H. hathewayi	H. hathewayi(DSM13479)	4.84848	0.0449473	With mucin	F6P1
WCA	DSM13479	H. hathewayi	H. hathewayi(DSM13479)	5.15152	0.0479992	With mucin	F6P1
WCA	DSM13479	H. hathewayi	H. hathewayi(DSM13479)	5.45455	0.0500618	With mucin	F6P1
WCA	DSM13479	H. hathewayi	H. hathewayi(DSM13479)	5.75758	0.0522129	With mucin	F6P1
WCA	DSM13479	H. hathewayi	H. hathewayi(DSM13479)	6.06061	0.0544004	With mucin	F6P1
WCA	DSM13479	H. hathewayi	H. hathewayi(DSM13479)	6.36364	0.0564474	With mucin	F6P1
WCA	DSM13479	H. hathewayi	H. hathewayi(DSM13479)	6.66667	0.0585714	With mucin	F6P1
WCA	DSM13479	H. hathewayi	H. hathewayi(DSM13479)	6.9697	0.0607751	With mucin	F6P1
WCA	DSM13479	H. hathewayi	H. hathewayi(DSM13479)	7.27273	0.0633332	With mucin	F6P1
WCA	DSM13479	H. hathewayi	H. hathewayi(DSM13479)	7.57576	0.0660302	With mucin	F6P1
WCA	DSM13479	H. hathewayi	H. hathewayi(DSM13479)	7.87879	0.0688421	With mucin	F6P1
WCA	DSM13479	H. hathewayi	H. hathewayi(DSM13479)	8.18182	0.0710546	With mucin	F6P1
WCA	DSM13479	H. hathewayi	H. hathewayi(DSM13479)	8.48485	0.0728476	With mucin	F6P1
WCA	DSM13479	H. hathewayi	H. hathewayi(DSM13479)	8.78788	0.0746858	With mucin	F6P1
WCA	DSM13479	H. hathewayi	H. hathewayi(DSM13479)	9.09091	0.0769397	With mucin	F6P1
WCA	DSM13479	H. hathewayi	H. hathewayi(DSM13479)	9.39394	0.0801569	With mucin	F6P1
WCA	DSM13479	H. hathewayi	H. hathewayi(DSM13479)	9.69697	0.0835084	With mucin	F6P1
WCA	DSM13479	H. hathewayi	H. hathewayi(DSM13479)	10	0.087	With mucin	F6P1
WCA	DSM13479	H. hathewayi	H. hathewayi(DSM13479)	10.303	0.0899163	With mucin	F6P1
WCA	DSM13479	H. hathewayi	H. hathewayi(DSM13479)	10.6061	0.0929304	With mucin	F6P1
WCA	DSM13479	H. hathewayi	H. hathewayi(DSM13479)	10.9091	0.0960453	With mucin	F6P1
WCA	DSM13479	H. hathewayi	H. hathewayi(DSM13479)	11.2121	0.0994299	With mucin	F6P1
WCA	DSM13479	H. hathewayi	H. hathewayi(DSM13479)	11.5152	0.103007	With mucin	F6P1
WCA	DSM13479	H. hathewayi	H. hathewayi(DSM13479)	11.8182	0.106713	With mucin	F6P1
WCA	DSM13479	H. hathewayi	H. hathewayi(DSM13479)	12.1212	0.110932	With mucin	F6P1
WCA	DSM13479	H. hathewayi	H. hathewayi(DSM13479)	12.4242	0.115913	With mucin	F6P1
WCA	DSM13479	H. hathewayi	H. hathewayi(DSM13479)	12.7273	0.121117	With mucin	F6P1
WCA	DSM13479	H. hathewayi	H. hathewayi(DSM13479)	13.0303	0.126264	With mucin	F6P1
WCA	DSM13479	H. hathewayi	H. hathewayi(DSM13479)	13.3333	0.128931	With mucin	F6P1
WCA	DSM13479	H. hathewayi	H. hathewayi(DSM13479)	13.6364	0.131655	With mucin	F6P1
WCA	DSM13479	H. hathewayi	H. hathewayi(DSM13479)	13.9394	0.134437	With mucin	F6P1
WCA	DSM13479	H. hathewayi	H. hathewayi(DSM13479)	14.2424	0.134757	With mucin	F6P1
WCA	DSM13479	H. hathewayi	H. hathewayi(DSM13479)	14.5455	0.134454	With mucin	F6P1
WCA	DSM13479	H. hathewayi	H. hathewayi(DSM13479)	14.8485	0.134151	With mucin	F6P1
WCA	DSM13479	H. hathewayi	H. hathewayi(DSM13479)	15.1515	0.133541	With mucin	F6P1
WCA	DSM13479	H. hathewayi	H. hathewayi(DSM13479)	15.4545	0.132628	With mucin	F6P1
WCA	DSM13479	H. hathewayi	H. hathewayi(DSM13479)	15.7576	0.131721	With mucin	F6P1
WCA	DSM13479	H. hathewayi	H. hathewayi(DSM13479)	16.0606	0.130754	With mucin	F6P1
WCA	DSM13479	H. hathewayi	H. hathewayi(DSM13479)	16.3636	0.129531	With mucin	F6P1
WCA	DSM13479	H. hathewayi	H. hathewayi(DSM13479)	16.6667	0.12832	With mucin	F6P1
WCA	DSM13479	H. hathewayi	H. hathewayi(DSM13479)	16.9697	0.127119	With mucin	F6P1
WCA	DSM13479	H. hathewayi	H. hathewayi(DSM13479)	17.2727	0.126451	With mucin	F6P1
WCA	DSM13479	H. hathewayi	H. hathewayi(DSM13479)	17.5758	0.125845	With mucin	F6P1
WCA	DSM13479	H. hathewayi	H. hathewayi(DSM13479)	17.8788	0.125241	With mucin	F6P1
WCA	DSM13479	H. hathewayi	H. hathewayi(DSM13479)	18.1818	0.12554	With mucin	F6P1
WCA	DSM13479	H. hathewayi	H. hathewayi(DSM13479)	18.4848	0.126446	With mucin	F6P1
WCA	DSM13479	H. hathewayi	H. hathewayi(DSM13479)	18.7879	0.127358	With mucin	F6P1
WCA	DSM13479	H. hathewayi	H. hathewayi(DSM13479)	19.0909	0.128621	With mucin	F6P1
WCA	DSM13479	H. hathewayi	H. hathewayi(DSM13479)	19.3939	0.130713	With mucin	F6P1
WCA	DSM13479	H. hathewayi	H. hathewayi(DSM13479)	19.697	0.132839	With mucin	F6P1
WCA	DSM13479	H. hathewayi	H. hathewayi(DSM13479)	20	0.135	With mucin	F6P1
WCA	DSM13479	H. hathewayi	H. hathewayi(DSM13479)	20.303	0.140219	With mucin	F6P1
WCA	DSM13479	H. hathewayi	H. hathewayi(DSM13479)	20.6061	0.145639	With mucin	F6P1
WCA	DSM13479	H. hathewayi	H. hathewayi(DSM13479)	20.9091	0.151269	With mucin	F6P1
WCA	DSM13479	H. hathewayi	H. hathewayi(DSM13479)	21.2121	0.158738	With mucin	F6P1
WCA	DSM13479	H. hathewayi	H. hathewayi(DSM13479)	21.5152	0.167311	With mucin	F6P1
WCA	DSM13479	H. hathewayi	H. hathewayi(DSM13479)	21.8182	0.176346	With mucin	F6P1
WCA	DSM13479	H. hathewayi	H. hathewayi(DSM13479)	22.1212	0.186639	With mucin	F6P1
WCA	DSM13479	H. hathewayi	H. hathewayi(DSM13479)	22.4242	0.19876	With mucin	F6P1
WCA	DSM13479	H. hathewayi	H. hathewayi(DSM13479)	22.7273	0.211668	With mucin	F6P1
WCA	DSM13479	H. hathewayi	H. hathewayi(DSM13479)	23.0303	0.225144	With mucin	F6P1
WCA	DSM13479	H. hathewayi	H. hathewayi(DSM13479)	23.3333	0.236909	With mucin	F6P1
WCA	DSM13479	H. hathewayi	H. hathewayi(DSM13479)	23.6364	0.249288	With mucin	F6P1
WCA	DSM13479	H. hathewayi	H. hathewayi(DSM13479)	23.9394	0.262314	With mucin	F6P1
WCA	DSM13479	H. hathewayi	H. hathewayi(DSM13479)	24.2424	0.276552	With mucin	F6P1
WCA	DSM13479	H. hathewayi	H. hathewayi(DSM13479)	24.5455	0.291703	With mucin	F6P1
WCA	DSM13479	H. hathewayi	H. hathewayi(DSM13479)	24.8485	0.307684	With mucin	F6P1
WCA	DSM13479	H. hathewayi	H. hathewayi(DSM13479)	25.1515	0.325982	With mucin	F6P1
WCA	DSM13479	H. hathewayi	H. hathewayi(DSM13479)	25.4545	0.346903	With mucin	F6P1
WCA	DSM13479	H. hathewayi	H. hathewayi(DSM13479)	25.7576	0.369166	With mucin	F6P1
WCA	DSM13479	H. hathewayi	H. hathewayi(DSM13479)	26.0606	0.396639	With mucin	F6P1
WCA	DSM13479	H. hathewayi	H. hathewayi(DSM13479)	26.3636	0.442808	With mucin	F6P1
WCA	DSM13479	H. hathewayi	H. hathewayi(DSM13479)	26.6667	0.49435	With mucin	F6P1
WCA	DSM13479	H. hathewayi	H. hathewayi(DSM13479)	26.9697	0.55189	With mucin	F6P1
WCA	DSM13479	H. hathewayi	H. hathewayi(DSM13479)	27.2727	0.587734	With mucin	F6P1
WCA	DSM13479	H. hathewayi	H. hathewayi(DSM13479)	27.5758	0.622633	With mucin	F6P1
WCA	DSM13479	H. hathewayi	H. hathewayi(DSM13479)	27.8788	0.659604	With mucin	F6P1
WCA	DSM13479	H. hathewayi	H. hathewayi(DSM13479)	28.1818	0.687387	With mucin	F6P1
WCA	DSM13479	H. hathewayi	H. hathewayi(DSM13479)	28.4848	0.708538	With mucin	F6P1
WCA	DSM13479	H. hathewayi	H. hathewayi(DSM13479)	28.7879	0.73034	With mucin	F6P1
WCA	DSM13479	H. hathewayi	H. hathewayi(DSM13479)	29.0909	0.75118	With mucin	F6P1
WCA	DSM13479	H. hathewayi	H. hathewayi(DSM13479)	29.3939	0.768708	With mucin	F6P1
WCA	DSM13479	H. hathewayi	H. hathewayi(DSM13479)	29.697	0.786645	With mucin	F6P1
WCA	DSM13479	H. hathewayi	H. hathewayi(DSM13479)	30	0.805	With mucin	F6P1
WCA	DSM13479	H. hathewayi	H. hathewayi(DSM13479)	0	7e-05	Without mucin	C8P1
WCA	DSM13479	H. hathewayi	H. hathewayi(DSM13479)	0.30303	7e-05	Without mucin	C8P1
WCA	DSM13479	H. hathewayi	H. hathewayi(DSM13479)	0.606061	7e-05	Without mucin	C8P1
WCA	DSM13479	H. hathewayi	H. hathewayi(DSM13479)	0.909091	7e-05	Without mucin	C8P1
WCA	DSM13479	H. hathewayi	H. hathewayi(DSM13479)	1.21212	7e-05	Without mucin	C8P1
WCA	DSM13479	H. hathewayi	H. hathewayi(DSM13479)	1.51515	7e-05	Without mucin	C8P1
WCA	DSM13479	H. hathewayi	H. hathewayi(DSM13479)	1.81818	7e-05	Without mucin	C8P1
WCA	DSM13479	H. hathewayi	H. hathewayi(DSM13479)	2.12121	7e-05	Without mucin	C8P1
WCA	DSM13479	H. hathewayi	H. hathewayi(DSM13479)	2.42424	7e-05	Without mucin	C8P1
WCA	DSM13479	H. hathewayi	H. hathewayi(DSM13479)	2.72727	7e-05	Without mucin	C8P1
WCA	DSM13479	H. hathewayi	H. hathewayi(DSM13479)	3.0303	7e-05	Without mucin	C8P1
WCA	DSM13479	H. hathewayi	H. hathewayi(DSM13479)	3.33333	7e-05	Without mucin	C8P1
WCA	DSM13479	H. hathewayi	H. hathewayi(DSM13479)	3.63636	7e-05	Without mucin	C8P1
WCA	DSM13479	H. hathewayi	H. hathewayi(DSM13479)	3.93939	7e-05	Without mucin	C8P1
WCA	DSM13479	H. hathewayi	H. hathewayi(DSM13479)	4.24242	7e-05	Without mucin	C8P1
WCA	DSM13479	H. hathewayi	H. hathewayi(DSM13479)	4.54545	7e-05	Without mucin	C8P1
WCA	DSM13479	H. hathewayi	H. hathewayi(DSM13479)	4.84848	7e-05	Without mucin	C8P1
WCA	DSM13479	H. hathewayi	H. hathewayi(DSM13479)	5.15152	7e-05	Without mucin	C8P1
WCA	DSM13479	H. hathewayi	H. hathewayi(DSM13479)	5.45455	7e-05	Without mucin	C8P1
WCA	DSM13479	H. hathewayi	H. hathewayi(DSM13479)	5.75758	7e-05	Without mucin	C8P1
WCA	DSM13479	H. hathewayi	H. hathewayi(DSM13479)	6.06061	7e-05	Without mucin	C8P1
WCA	DSM13479	H. hathewayi	H. hathewayi(DSM13479)	6.36364	7e-05	Without mucin	C8P1
WCA	DSM13479	H. hathewayi	H. hathewayi(DSM13479)	6.66667	7e-05	Without mucin	C8P1
WCA	DSM13479	H. hathewayi	H. hathewayi(DSM13479)	6.9697	7e-05	Without mucin	C8P1
WCA	DSM13479	H. hathewayi	H. hathewayi(DSM13479)	7.27273	7e-05	Without mucin	C8P1
WCA	DSM13479	H. hathewayi	H. hathewayi(DSM13479)	7.57576	7e-05	Without mucin	C8P1
WCA	DSM13479	H. hathewayi	H. hathewayi(DSM13479)	7.87879	7e-05	Without mucin	C8P1
WCA	DSM13479	H. hathewayi	H. hathewayi(DSM13479)	8.18182	7e-05	Without mucin	C8P1
WCA	DSM13479	H. hathewayi	H. hathewayi(DSM13479)	8.48485	7e-05	Without mucin	C8P1
WCA	DSM13479	H. hathewayi	H. hathewayi(DSM13479)	8.78788	7e-05	Without mucin	C8P1
WCA	DSM13479	H. hathewayi	H. hathewayi(DSM13479)	9.09091	7e-05	Without mucin	C8P1
WCA	DSM13479	H. hathewayi	H. hathewayi(DSM13479)	9.39394	7e-05	Without mucin	C8P1
WCA	DSM13479	H. hathewayi	H. hathewayi(DSM13479)	9.69697	7e-05	Without mucin	C8P1
WCA	DSM13479	H. hathewayi	H. hathewayi(DSM13479)	10	7e-05	Without mucin	C8P1
WCA	DSM13479	H. hathewayi	H. hathewayi(DSM13479)	10.303	7e-05	Without mucin	C8P1
WCA	DSM13479	H. hathewayi	H. hathewayi(DSM13479)	10.6061	7e-05	Without mucin	C8P1
WCA	DSM13479	H. hathewayi	H. hathewayi(DSM13479)	10.9091	7e-05	Without mucin	C8P1
WCA	DSM13479	H. hathewayi	H. hathewayi(DSM13479)	11.2121	7e-05	Without mucin	C8P1
WCA	DSM13479	H. hathewayi	H. hathewayi(DSM13479)	11.5152	9.30169e-05	Without mucin	C8P1
WCA	DSM13479	H. hathewayi	H. hathewayi(DSM13479)	11.8182	0.00012768	Without mucin	C8P1
WCA	DSM13479	H. hathewayi	H. hathewayi(DSM13479)	12.1212	0.000169713	Without mucin	C8P1
WCA	DSM13479	H. hathewayi	H. hathewayi(DSM13479)	12.4242	0.000220684	Without mucin	C8P1
WCA	DSM13479	H. hathewayi	H. hathewayi(DSM13479)	12.7273	0.000282493	Without mucin	C8P1
WCA	DSM13479	H. hathewayi	H. hathewayi(DSM13479)	13.0303	0.000357445	Without mucin	C8P1
WCA	DSM13479	H. hathewayi	H. hathewayi(DSM13479)	13.3333	0.000448334	Without mucin	C8P1
WCA	DSM13479	H. hathewayi	H. hathewayi(DSM13479)	13.6364	0.000558549	Without mucin	C8P1
WCA	DSM13479	H. hathewayi	H. hathewayi(DSM13479)	13.9394	0.000692199	Without mucin	C8P1
WCA	DSM13479	H. hathewayi	H. hathewayi(DSM13479)	14.2424	0.000854268	Without mucin	C8P1
WCA	DSM13479	H. hathewayi	H. hathewayi(DSM13479)	14.5455	0.0010508	Without mucin	C8P1
WCA	DSM13479	H. hathewayi	H. hathewayi(DSM13479)	14.8485	0.00128912	Without mucin	C8P1
WCA	DSM13479	H. hathewayi	H. hathewayi(DSM13479)	15.1515	0.00157811	Without mucin	C8P1
WCA	DSM13479	H. hathewayi	H. hathewayi(DSM13479)	15.4545	0.00192855	Without mucin	C8P1
WCA	DSM13479	H. hathewayi	H. hathewayi(DSM13479)	15.7576	0.00235351	Without mucin	C8P1
WCA	DSM13479	H. hathewayi	H. hathewayi(DSM13479)	16.0606	0.00286883	Without mucin	C8P1
WCA	DSM13479	H. hathewayi	H. hathewayi(DSM13479)	16.3636	0.00349373	Without mucin	C8P1
WCA	DSM13479	H. hathewayi	H. hathewayi(DSM13479)	16.6667	0.00425149	Without mucin	C8P1
WCA	DSM13479	H. hathewayi	H. hathewayi(DSM13479)	16.9697	0.00517039	Without mucin	C8P1
WCA	DSM13479	H. hathewayi	H. hathewayi(DSM13479)	17.2727	0.00628467	Without mucin	C8P1
WCA	DSM13479	H. hathewayi	H. hathewayi(DSM13479)	17.5758	0.00763588	Without mucin	C8P1
WCA	DSM13479	H. hathewayi	H. hathewayi(DSM13479)	17.8788	0.0092744	Without mucin	C8P1
WCA	DSM13479	H. hathewayi	H. hathewayi(DSM13479)	18.1818	0.0112613	Without mucin	C8P1
WCA	DSM13479	H. hathewayi	H. hathewayi(DSM13479)	18.4848	0.0136708	Without mucin	C8P1
WCA	DSM13479	H. hathewayi	H. hathewayi(DSM13479)	18.7879	0.0165925	Without mucin	C8P1
WCA	DSM13479	H. hathewayi	H. hathewayi(DSM13479)	19.0909	0.0205509	Without mucin	C8P1
WCA	DSM13479	H. hathewayi	H. hathewayi(DSM13479)	19.3939	0.026691	Without mucin	C8P1
WCA	DSM13479	H. hathewayi	H. hathewayi(DSM13479)	19.697	0.0346592	Without mucin	C8P1
WCA	DSM13479	H. hathewayi	H. hathewayi(DSM13479)	20	0.045	Without mucin	C8P1
WCA	DSM13479	H. hathewayi	H. hathewayi(DSM13479)	20.303	0.0539762	Without mucin	C8P1
WCA	DSM13479	H. hathewayi	H. hathewayi(DSM13479)	20.6061	0.0647402	Without mucin	C8P1
WCA	DSM13479	H. hathewayi	H. hathewayi(DSM13479)	20.9091	0.0776479	Without mucin	C8P1
WCA	DSM13479	H. hathewayi	H. hathewayi(DSM13479)	21.2121	0.092405	Without mucin	C8P1
WCA	DSM13479	H. hathewayi	H. hathewayi(DSM13479)	21.5152	0.109598	Without mucin	C8P1
WCA	DSM13479	H. hathewayi	H. hathewayi(DSM13479)	21.8182	0.129989	Without mucin	C8P1
WCA	DSM13479	H. hathewayi	H. hathewayi(DSM13479)	22.1212	0.150998	Without mucin	C8P1
WCA	DSM13479	H. hathewayi	H. hathewayi(DSM13479)	22.4242	0.170018	Without mucin	C8P1
WCA	DSM13479	H. hathewayi	H. hathewayi(DSM13479)	22.7273	0.191432	Without mucin	C8P1
WCA	DSM13479	H. hathewayi	H. hathewayi(DSM13479)	23.0303	0.215046	Without mucin	C8P1
WCA	DSM13479	H. hathewayi	H. hathewayi(DSM13479)	23.3333	0.236619	Without mucin	C8P1
WCA	DSM13479	H. hathewayi	H. hathewayi(DSM13479)	23.6364	0.260354	Without mucin	C8P1
WCA	DSM13479	H. hathewayi	H. hathewayi(DSM13479)	23.9394	0.286471	Without mucin	C8P1
WCA	DSM13479	H. hathewayi	H. hathewayi(DSM13479)	24.2424	0.316101	Without mucin	C8P1
WCA	DSM13479	H. hathewayi	H. hathewayi(DSM13479)	24.5455	0.349042	Without mucin	C8P1
WCA	DSM13479	H. hathewayi	H. hathewayi(DSM13479)	24.8485	0.385416	Without mucin	C8P1
WCA	DSM13479	H. hathewayi	H. hathewayi(DSM13479)	25.1515	0.421606	Without mucin	C8P1
WCA	DSM13479	H. hathewayi	H. hathewayi(DSM13479)	25.4545	0.456888	Without mucin	C8P1
WCA	DSM13479	H. hathewayi	H. hathewayi(DSM13479)	25.7576	0.495122	Without mucin	C8P1
WCA	DSM13479	H. hathewayi	H. hathewayi(DSM13479)	26.0606	0.532534	Without mucin	C8P1
WCA	DSM13479	H. hathewayi	H. hathewayi(DSM13479)	26.3636	0.555794	Without mucin	C8P1
WCA	DSM13479	H. hathewayi	H. hathewayi(DSM13479)	26.6667	0.58007	Without mucin	C8P1
WCA	DSM13479	H. hathewayi	H. hathewayi(DSM13479)	26.9697	0.605406	Without mucin	C8P1
WCA	DSM13479	H. hathewayi	H. hathewayi(DSM13479)	27.2727	0.624824	Without mucin	C8P1
WCA	DSM13479	H. hathewayi	H. hathewayi(DSM13479)	27.5758	0.644064	Without mucin	C8P1
WCA	DSM13479	H. hathewayi	H. hathewayi(DSM13479)	27.8788	0.663897	Without mucin	C8P1
WCA	DSM13479	H. hathewayi	H. hathewayi(DSM13479)	28.1818	0.682192	Without mucin	C8P1
WCA	DSM13479	H. hathewayi	H. hathewayi(DSM13479)	28.4848	0.699522	Without mucin	C8P1
WCA	DSM13479	H. hathewayi	H. hathewayi(DSM13479)	28.7879	0.717293	Without mucin	C8P1
WCA	DSM13479	H. hathewayi	H. hathewayi(DSM13479)	29.0909	0.734067	Without mucin	C8P1
WCA	DSM13479	H. hathewayi	H. hathewayi(DSM13479)	29.3939	0.747786	Without mucin	C8P1
WCA	DSM13479	H. hathewayi	H. hathewayi(DSM13479)	29.697	0.761763	Without mucin	C8P1
WCA	DSM13479	H. hathewayi	H. hathewayi(DSM13479)	30	0.776	Without mucin	C8P1
WCA	DSM13479	H. hathewayi	H. hathewayi(DSM13479)	0	7e-05	Without mucin	B8P1
WCA	DSM13479	H. hathewayi	H. hathewayi(DSM13479)	0.30303	7e-05	Without mucin	B8P1
WCA	DSM13479	H. hathewayi	H. hathewayi(DSM13479)	0.606061	7e-05	Without mucin	B8P1
WCA	DSM13479	H. hathewayi	H. hathewayi(DSM13479)	0.909091	7e-05	Without mucin	B8P1
WCA	DSM13479	H. hathewayi	H. hathewayi(DSM13479)	1.21212	7e-05	Without mucin	B8P1
WCA	DSM13479	H. hathewayi	H. hathewayi(DSM13479)	1.51515	7e-05	Without mucin	B8P1
WCA	DSM13479	H. hathewayi	H. hathewayi(DSM13479)	1.81818	7e-05	Without mucin	B8P1
WCA	DSM13479	H. hathewayi	H. hathewayi(DSM13479)	2.12121	7e-05	Without mucin	B8P1
WCA	DSM13479	H. hathewayi	H. hathewayi(DSM13479)	2.42424	7e-05	Without mucin	B8P1
WCA	DSM13479	H. hathewayi	H. hathewayi(DSM13479)	2.72727	7e-05	Without mucin	B8P1
WCA	DSM13479	H. hathewayi	H. hathewayi(DSM13479)	3.0303	7e-05	Without mucin	B8P1
WCA	DSM13479	H. hathewayi	H. hathewayi(DSM13479)	3.33333	7e-05	Without mucin	B8P1
WCA	DSM13479	H. hathewayi	H. hathewayi(DSM13479)	3.63636	7e-05	Without mucin	B8P1
WCA	DSM13479	H. hathewayi	H. hathewayi(DSM13479)	3.93939	7e-05	Without mucin	B8P1
WCA	DSM13479	H. hathewayi	H. hathewayi(DSM13479)	4.24242	7e-05	Without mucin	B8P1
WCA	DSM13479	H. hathewayi	H. hathewayi(DSM13479)	4.54545	7e-05	Without mucin	B8P1
WCA	DSM13479	H. hathewayi	H. hathewayi(DSM13479)	4.84848	7e-05	Without mucin	B8P1
WCA	DSM13479	H. hathewayi	H. hathewayi(DSM13479)	5.15152	7e-05	Without mucin	B8P1
WCA	DSM13479	H. hathewayi	H. hathewayi(DSM13479)	5.45455	7e-05	Without mucin	B8P1
WCA	DSM13479	H. hathewayi	H. hathewayi(DSM13479)	5.75758	7e-05	Without mucin	B8P1
WCA	DSM13479	H. hathewayi	H. hathewayi(DSM13479)	6.06061	7e-05	Without mucin	B8P1
WCA	DSM13479	H. hathewayi	H. hathewayi(DSM13479)	6.36364	7e-05	Without mucin	B8P1
WCA	DSM13479	H. hathewayi	H. hathewayi(DSM13479)	6.66667	7e-05	Without mucin	B8P1
WCA	DSM13479	H. hathewayi	H. hathewayi(DSM13479)	6.9697	7e-05	Without mucin	B8P1
WCA	DSM13479	H. hathewayi	H. hathewayi(DSM13479)	7.27273	7e-05	Without mucin	B8P1
WCA	DSM13479	H. hathewayi	H. hathewayi(DSM13479)	7.57576	7e-05	Without mucin	B8P1
WCA	DSM13479	H. hathewayi	H. hathewayi(DSM13479)	7.87879	7e-05	Without mucin	B8P1
WCA	DSM13479	H. hathewayi	H. hathewayi(DSM13479)	8.18182	7e-05	Without mucin	B8P1
WCA	DSM13479	H. hathewayi	H. hathewayi(DSM13479)	8.48485	7e-05	Without mucin	B8P1
WCA	DSM13479	H. hathewayi	H. hathewayi(DSM13479)	8.78788	7e-05	Without mucin	B8P1
WCA	DSM13479	H. hathewayi	H. hathewayi(DSM13479)	9.09091	7e-05	Without mucin	B8P1
WCA	DSM13479	H. hathewayi	H. hathewayi(DSM13479)	9.39394	7e-05	Without mucin	B8P1
WCA	DSM13479	H. hathewayi	H. hathewayi(DSM13479)	9.69697	7e-05	Without mucin	B8P1
WCA	DSM13479	H. hathewayi	H. hathewayi(DSM13479)	10	7e-05	Without mucin	B8P1
WCA	DSM13479	H. hathewayi	H. hathewayi(DSM13479)	10.303	7e-05	Without mucin	B8P1
WCA	DSM13479	H. hathewayi	H. hathewayi(DSM13479)	10.6061	7e-05	Without mucin	B8P1
WCA	DSM13479	H. hathewayi	H. hathewayi(DSM13479)	10.9091	7e-05	Without mucin	B8P1
WCA	DSM13479	H. hathewayi	H. hathewayi(DSM13479)	11.2121	7e-05	Without mucin	B8P1
WCA	DSM13479	H. hathewayi	H. hathewayi(DSM13479)	11.5152	8.39377e-05	Without mucin	B8P1
WCA	DSM13479	H. hathewayi	H. hathewayi(DSM13479)	11.8182	0.000112128	Without mucin	B8P1
WCA	DSM13479	H. hathewayi	H. hathewayi(DSM13479)	12.1212	0.000145481	Without mucin	B8P1
WCA	DSM13479	H. hathewayi	H. hathewayi(DSM13479)	12.4242	0.000184941	Without mucin	B8P1
WCA	DSM13479	H. hathewayi	H. hathewayi(DSM13479)	12.7273	0.000231628	Without mucin	B8P1
WCA	DSM13479	H. hathewayi	H. hathewayi(DSM13479)	13.0303	0.000286865	Without mucin	B8P1
WCA	DSM13479	H. hathewayi	H. hathewayi(DSM13479)	13.3333	0.000352217	Without mucin	B8P1
WCA	DSM13479	H. hathewayi	H. hathewayi(DSM13479)	13.6364	0.000429536	Without mucin	B8P1
WCA	DSM13479	H. hathewayi	H. hathewayi(DSM13479)	13.9394	0.000521016	Without mucin	B8P1
WCA	DSM13479	H. hathewayi	H. hathewayi(DSM13479)	14.2424	0.000629247	Without mucin	B8P1
WCA	DSM13479	H. hathewayi	H. hathewayi(DSM13479)	14.5455	0.000757299	Without mucin	B8P1
WCA	DSM13479	H. hathewayi	H. hathewayi(DSM13479)	14.8485	0.0009088	Without mucin	B8P1
WCA	DSM13479	H. hathewayi	H. hathewayi(DSM13479)	15.1515	0.00108805	Without mucin	B8P1
WCA	DSM13479	H. hathewayi	H. hathewayi(DSM13479)	15.4545	0.00130012	Without mucin	B8P1
WCA	DSM13479	H. hathewayi	H. hathewayi(DSM13479)	15.7576	0.00155102	Without mucin	B8P1
WCA	DSM13479	H. hathewayi	H. hathewayi(DSM13479)	16.0606	0.00184788	Without mucin	B8P1
WCA	DSM13479	H. hathewayi	H. hathewayi(DSM13479)	16.3636	0.0021991	Without mucin	B8P1
WCA	DSM13479	H. hathewayi	H. hathewayi(DSM13479)	16.6667	0.00261463	Without mucin	B8P1
WCA	DSM13479	H. hathewayi	H. hathewayi(DSM13479)	16.9697	0.00310626	Without mucin	B8P1
WCA	DSM13479	H. hathewayi	H. hathewayi(DSM13479)	17.2727	0.00368792	Without mucin	B8P1
WCA	DSM13479	H. hathewayi	H. hathewayi(DSM13479)	17.5758	0.0043761	Without mucin	B8P1
WCA	DSM13479	H. hathewayi	H. hathewayi(DSM13479)	17.8788	0.00519031	Without mucin	B8P1
WCA	DSM13479	H. hathewayi	H. hathewayi(DSM13479)	18.1818	0.00615362	Without mucin	B8P1
WCA	DSM13479	H. hathewayi	H. hathewayi(DSM13479)	18.4848	0.00729334	Without mucin	B8P1
WCA	DSM13479	H. hathewayi	H. hathewayi(DSM13479)	18.7879	0.00864177	Without mucin	B8P1
WCA	DSM13479	H. hathewayi	H. hathewayi(DSM13479)	19.0909	0.0102371	Without mucin	B8P1
WCA	DSM13479	H. hathewayi	H. hathewayi(DSM13479)	19.3939	0.0121247	Without mucin	B8P1
WCA	DSM13479	H. hathewayi	H. hathewayi(DSM13479)	19.697	0.0143579	Without mucin	B8P1
WCA	DSM13479	H. hathewayi	H. hathewayi(DSM13479)	20	0.017	Without mucin	B8P1
WCA	DSM13479	H. hathewayi	H. hathewayi(DSM13479)	20.303	0.0213437	Without mucin	B8P1
WCA	DSM13479	H. hathewayi	H. hathewayi(DSM13479)	20.6061	0.0267927	Without mucin	B8P1
WCA	DSM13479	H. hathewayi	H. hathewayi(DSM13479)	20.9091	0.0336283	Without mucin	B8P1
WCA	DSM13479	H. hathewayi	H. hathewayi(DSM13479)	21.2121	0.0402624	Without mucin	B8P1
WCA	DSM13479	H. hathewayi	H. hathewayi(DSM13479)	21.5152	0.0472399	Without mucin	B8P1
WCA	DSM13479	H. hathewayi	H. hathewayi(DSM13479)	21.8182	0.0554244	Without mucin	B8P1
WCA	DSM13479	H. hathewayi	H. hathewayi(DSM13479)	22.1212	0.0657343	Without mucin	B8P1
WCA	DSM13479	H. hathewayi	H. hathewayi(DSM13479)	22.4242	0.0792387	Without mucin	B8P1
WCA	DSM13479	H. hathewayi	H. hathewayi(DSM13479)	22.7273	0.0955145	Without mucin	B8P1
WCA	DSM13479	H. hathewayi	H. hathewayi(DSM13479)	23.0303	0.115041	Without mucin	B8P1
WCA	DSM13479	H. hathewayi	H. hathewayi(DSM13479)	23.3333	0.137595	Without mucin	B8P1
WCA	DSM13479	H. hathewayi	H. hathewayi(DSM13479)	23.6364	0.164568	Without mucin	B8P1
WCA	DSM13479	H. hathewayi	H. hathewayi(DSM13479)	23.9394	0.196826	Without mucin	B8P1
WCA	DSM13479	H. hathewayi	H. hathewayi(DSM13479)	24.2424	0.223266	Without mucin	B8P1
WCA	DSM13479	H. hathewayi	H. hathewayi(DSM13479)	24.5455	0.249926	Without mucin	B8P1
WCA	DSM13479	H. hathewayi	H. hathewayi(DSM13479)	24.8485	0.279768	Without mucin	B8P1
WCA	DSM13479	H. hathewayi	H. hathewayi(DSM13479)	25.1515	0.308751	Without mucin	B8P1
WCA	DSM13479	H. hathewayi	H. hathewayi(DSM13479)	25.4545	0.335923	Without mucin	B8P1
WCA	DSM13479	H. hathewayi	H. hathewayi(DSM13479)	25.7576	0.365487	Without mucin	B8P1
WCA	DSM13479	H. hathewayi	H. hathewayi(DSM13479)	26.0606	0.39589	Without mucin	B8P1
WCA	DSM13479	H. hathewayi	H. hathewayi(DSM13479)	26.3636	0.421274	Without mucin	B8P1
WCA	DSM13479	H. hathewayi	H. hathewayi(DSM13479)	26.6667	0.448284	Without mucin	B8P1
WCA	DSM13479	H. hathewayi	H. hathewayi(DSM13479)	26.9697	0.477026	Without mucin	B8P1
WCA	DSM13479	H. hathewayi	H. hathewayi(DSM13479)	27.2727	0.513794	Without mucin	B8P1
WCA	DSM13479	H. hathewayi	H. hathewayi(DSM13479)	27.5758	0.554139	Without mucin	B8P1
WCA	DSM13479	H. hathewayi	H. hathewayi(DSM13479)	27.8788	0.597653	Without mucin	B8P1
WCA	DSM13479	H. hathewayi	H. hathewayi(DSM13479)	28.1818	0.634521	Without mucin	B8P1
WCA	DSM13479	H. hathewayi	H. hathewayi(DSM13479)	28.4848	0.666634	Without mucin	B8P1
WCA	DSM13479	H. hathewayi	H. hathewayi(DSM13479)	28.7879	0.700372	Without mucin	B8P1
WCA	DSM13479	H. hathewayi	H. hathewayi(DSM13479)	29.0909	0.733161	Without mucin	B8P1
WCA	DSM13479	H. hathewayi	H. hathewayi(DSM13479)	29.3939	0.761034	Without mucin	B8P1
WCA	DSM13479	H. hathewayi	H. hathewayi(DSM13479)	29.697	0.789967	Without mucin	B8P1
WCA	DSM13479	H. hathewayi	H. hathewayi(DSM13479)	30	0.82	Without mucin	B8P1
WCA	DSM13479	H. hathewayi	H. hathewayi(DSM13479)	0	7e-05	Without mucin	A8P1
WCA	DSM13479	H. hathewayi	H. hathewayi(DSM13479)	0.30303	7e-05	Without mucin	A8P1
WCA	DSM13479	H. hathewayi	H. hathewayi(DSM13479)	0.606061	7e-05	Without mucin	A8P1
WCA	DSM13479	H. hathewayi	H. hathewayi(DSM13479)	0.909091	7e-05	Without mucin	A8P1
WCA	DSM13479	H. hathewayi	H. hathewayi(DSM13479)	1.21212	7e-05	Without mucin	A8P1
WCA	DSM13479	H. hathewayi	H. hathewayi(DSM13479)	1.51515	7e-05	Without mucin	A8P1
WCA	DSM13479	H. hathewayi	H. hathewayi(DSM13479)	1.81818	7e-05	Without mucin	A8P1
WCA	DSM13479	H. hathewayi	H. hathewayi(DSM13479)	2.12121	7e-05	Without mucin	A8P1
WCA	DSM13479	H. hathewayi	H. hathewayi(DSM13479)	2.42424	7e-05	Without mucin	A8P1
WCA	DSM13479	H. hathewayi	H. hathewayi(DSM13479)	2.72727	7e-05	Without mucin	A8P1
WCA	DSM13479	H. hathewayi	H. hathewayi(DSM13479)	3.0303	7e-05	Without mucin	A8P1
WCA	DSM13479	H. hathewayi	H. hathewayi(DSM13479)	3.33333	7e-05	Without mucin	A8P1
WCA	DSM13479	H. hathewayi	H. hathewayi(DSM13479)	3.63636	7e-05	Without mucin	A8P1
WCA	DSM13479	H. hathewayi	H. hathewayi(DSM13479)	3.93939	7e-05	Without mucin	A8P1
WCA	DSM13479	H. hathewayi	H. hathewayi(DSM13479)	4.24242	7e-05	Without mucin	A8P1
WCA	DSM13479	H. hathewayi	H. hathewayi(DSM13479)	4.54545	7e-05	Without mucin	A8P1
WCA	DSM13479	H. hathewayi	H. hathewayi(DSM13479)	4.84848	7e-05	Without mucin	A8P1
WCA	DSM13479	H. hathewayi	H. hathewayi(DSM13479)	5.15152	7e-05	Without mucin	A8P1
WCA	DSM13479	H. hathewayi	H. hathewayi(DSM13479)	5.45455	7e-05	Without mucin	A8P1
WCA	DSM13479	H. hathewayi	H. hathewayi(DSM13479)	5.75758	7e-05	Without mucin	A8P1
WCA	DSM13479	H. hathewayi	H. hathewayi(DSM13479)	6.06061	7e-05	Without mucin	A8P1
WCA	DSM13479	H. hathewayi	H. hathewayi(DSM13479)	6.36364	7e-05	Without mucin	A8P1
WCA	DSM13479	H. hathewayi	H. hathewayi(DSM13479)	6.66667	7e-05	Without mucin	A8P1
WCA	DSM13479	H. hathewayi	H. hathewayi(DSM13479)	6.9697	7e-05	Without mucin	A8P1
WCA	DSM13479	H. hathewayi	H. hathewayi(DSM13479)	7.27273	7e-05	Without mucin	A8P1
WCA	DSM13479	H. hathewayi	H. hathewayi(DSM13479)	7.57576	7e-05	Without mucin	A8P1
WCA	DSM13479	H. hathewayi	H. hathewayi(DSM13479)	7.87879	7.57442e-05	Without mucin	A8P1
WCA	DSM13479	H. hathewayi	H. hathewayi(DSM13479)	8.18182	0.000100733	Without mucin	A8P1
WCA	DSM13479	H. hathewayi	H. hathewayi(DSM13479)	8.48485	0.000130006	Without mucin	A8P1
WCA	DSM13479	H. hathewayi	H. hathewayi(DSM13479)	8.78788	0.000164298	Without mucin	A8P1
WCA	DSM13479	H. hathewayi	H. hathewayi(DSM13479)	9.09091	0.000204469	Without mucin	A8P1
WCA	DSM13479	H. hathewayi	H. hathewayi(DSM13479)	9.39394	0.000251529	Without mucin	A8P1
WCA	DSM13479	H. hathewayi	H. hathewayi(DSM13479)	9.69697	0.000306656	Without mucin	A8P1
WCA	DSM13479	H. hathewayi	H. hathewayi(DSM13479)	10	0.000371236	Without mucin	A8P1
WCA	DSM13479	H. hathewayi	H. hathewayi(DSM13479)	10.303	0.000446888	Without mucin	A8P1
WCA	DSM13479	H. hathewayi	H. hathewayi(DSM13479)	10.6061	0.000535511	Without mucin	A8P1
WCA	DSM13479	H. hathewayi	H. hathewayi(DSM13479)	10.9091	0.000639329	Without mucin	A8P1
WCA	DSM13479	H. hathewayi	H. hathewayi(DSM13479)	11.2121	0.000760947	Without mucin	A8P1
WCA	DSM13479	H. hathewayi	H. hathewayi(DSM13479)	11.5152	0.000903417	Without mucin	A8P1
WCA	DSM13479	H. hathewayi	H. hathewayi(DSM13479)	11.8182	0.00107031	Without mucin	A8P1
WCA	DSM13479	H. hathewayi	H. hathewayi(DSM13479)	12.1212	0.00126583	Without mucin	A8P1
WCA	DSM13479	H. hathewayi	H. hathewayi(DSM13479)	12.4242	0.00149486	Without mucin	A8P1
WCA	DSM13479	H. hathewayi	H. hathewayi(DSM13479)	12.7273	0.00176317	Without mucin	A8P1
WCA	DSM13479	H. hathewayi	H. hathewayi(DSM13479)	13.0303	0.00207747	Without mucin	A8P1
WCA	DSM13479	H. hathewayi	H. hathewayi(DSM13479)	13.3333	0.00244567	Without mucin	A8P1
WCA	DSM13479	H. hathewayi	H. hathewayi(DSM13479)	13.6364	0.00287699	Without mucin	A8P1
WCA	DSM13479	H. hathewayi	H. hathewayi(DSM13479)	13.9394	0.00338227	Without mucin	A8P1
WCA	DSM13479	H. hathewayi	H. hathewayi(DSM13479)	14.2424	0.00397418	Without mucin	A8P1
WCA	DSM13479	H. hathewayi	H. hathewayi(DSM13479)	14.5455	0.00466757	Without mucin	A8P1
WCA	DSM13479	H. hathewayi	H. hathewayi(DSM13479)	14.8485	0.00547985	Without mucin	A8P1
WCA	DSM13479	H. hathewayi	H. hathewayi(DSM13479)	15.1515	0.0064314	Without mucin	A8P1
WCA	DSM13479	H. hathewayi	H. hathewayi(DSM13479)	15.4545	0.0075461	Without mucin	A8P1
WCA	DSM13479	H. hathewayi	H. hathewayi(DSM13479)	15.7576	0.00885192	Without mucin	A8P1
WCA	DSM13479	H. hathewayi	H. hathewayi(DSM13479)	16.0606	0.0103816	Without mucin	A8P1
WCA	DSM13479	H. hathewayi	H. hathewayi(DSM13479)	16.3636	0.0121736	Without mucin	A8P1
WCA	DSM13479	H. hathewayi	H. hathewayi(DSM13479)	16.6667	0.0142728	Without mucin	A8P1
WCA	DSM13479	H. hathewayi	H. hathewayi(DSM13479)	16.9697	0.016732	Without mucin	A8P1
WCA	DSM13479	H. hathewayi	H. hathewayi(DSM13479)	17.2727	0.0177706	Without mucin	A8P1
WCA	DSM13479	H. hathewayi	H. hathewayi(DSM13479)	17.5758	0.0186677	Without mucin	A8P1
WCA	DSM13479	H. hathewayi	H. hathewayi(DSM13479)	17.8788	0.01961	Without mucin	A8P1
WCA	DSM13479	H. hathewayi	H. hathewayi(DSM13479)	18.1818	0.0216598	Without mucin	A8P1
WCA	DSM13479	H. hathewayi	H. hathewayi(DSM13479)	18.4848	0.0247367	Without mucin	A8P1
WCA	DSM13479	H. hathewayi	H. hathewayi(DSM13479)	18.7879	0.0282493	Without mucin	A8P1
WCA	DSM13479	H. hathewayi	H. hathewayi(DSM13479)	19.0909	0.0325496	Without mucin	A8P1
WCA	DSM13479	H. hathewayi	H. hathewayi(DSM13479)	19.3939	0.038295	Without mucin	A8P1
WCA	DSM13479	H. hathewayi	H. hathewayi(DSM13479)	19.697	0.0450524	Without mucin	A8P1
WCA	DSM13479	H. hathewayi	H. hathewayi(DSM13479)	20	0.053	Without mucin	A8P1
WCA	DSM13479	H. hathewayi	H. hathewayi(DSM13479)	20.303	0.0626426	Without mucin	A8P1
WCA	DSM13479	H. hathewayi	H. hathewayi(DSM13479)	20.6061	0.0740372	Without mucin	A8P1
WCA	DSM13479	H. hathewayi	H. hathewayi(DSM13479)	20.9091	0.0875022	Without mucin	A8P1
WCA	DSM13479	H. hathewayi	H. hathewayi(DSM13479)	21.2121	0.102341	Without mucin	A8P1
WCA	DSM13479	H. hathewayi	H. hathewayi(DSM13479)	21.5152	0.119159	Without mucin	A8P1
WCA	DSM13479	H. hathewayi	H. hathewayi(DSM13479)	21.8182	0.13874	Without mucin	A8P1
WCA	DSM13479	H. hathewayi	H. hathewayi(DSM13479)	22.1212	0.159827	Without mucin	A8P1
WCA	DSM13479	H. hathewayi	H. hathewayi(DSM13479)	22.4242	0.181201	Without mucin	A8P1
WCA	DSM13479	H. hathewayi	H. hathewayi(DSM13479)	22.7273	0.205433	Without mucin	A8P1
WCA	DSM13479	H. hathewayi	H. hathewayi(DSM13479)	23.0303	0.232357	Without mucin	A8P1
WCA	DSM13479	H. hathewayi	H. hathewayi(DSM13479)	23.3333	0.257299	Without mucin	A8P1
WCA	DSM13479	H. hathewayi	H. hathewayi(DSM13479)	23.6364	0.284918	Without mucin	A8P1
WCA	DSM13479	H. hathewayi	H. hathewayi(DSM13479)	23.9394	0.3155	Without mucin	A8P1
WCA	DSM13479	H. hathewayi	H. hathewayi(DSM13479)	24.2424	0.347319	Without mucin	A8P1
WCA	DSM13479	H. hathewayi	H. hathewayi(DSM13479)	24.5455	0.381785	Without mucin	A8P1
WCA	DSM13479	H. hathewayi	H. hathewayi(DSM13479)	24.8485	0.41967	Without mucin	A8P1
WCA	DSM13479	H. hathewayi	H. hathewayi(DSM13479)	25.1515	0.455755	Without mucin	A8P1
WCA	DSM13479	H. hathewayi	H. hathewayi(DSM13479)	25.4545	0.488978	Without mucin	A8P1
WCA	DSM13479	H. hathewayi	H. hathewayi(DSM13479)	25.7576	0.524623	Without mucin	A8P1
WCA	DSM13479	H. hathewayi	H. hathewayi(DSM13479)	26.0606	0.559867	Without mucin	A8P1
WCA	DSM13479	H. hathewayi	H. hathewayi(DSM13479)	26.3636	0.584849	Without mucin	A8P1
WCA	DSM13479	H. hathewayi	H. hathewayi(DSM13479)	26.6667	0.610946	Without mucin	A8P1
WCA	DSM13479	H. hathewayi	H. hathewayi(DSM13479)	26.9697	0.638208	Without mucin	A8P1
WCA	DSM13479	H. hathewayi	H. hathewayi(DSM13479)	27.2727	0.666606	Without mucin	A8P1
WCA	DSM13479	H. hathewayi	H. hathewayi(DSM13479)	27.5758	0.696258	Without mucin	A8P1
WCA	DSM13479	H. hathewayi	H. hathewayi(DSM13479)	27.8788	0.727229	Without mucin	A8P1
WCA	DSM13479	H. hathewayi	H. hathewayi(DSM13479)	28.1818	0.757579	Without mucin	A8P1
WCA	DSM13479	H. hathewayi	H. hathewayi(DSM13479)	28.4848	0.787811	Without mucin	A8P1
WCA	DSM13479	H. hathewayi	H. hathewayi(DSM13479)	28.7879	0.81925	Without mucin	A8P1
WCA	DSM13479	H. hathewayi	H. hathewayi(DSM13479)	29.0909	0.85047	Without mucin	A8P1
WCA	DSM13479	H. hathewayi	H. hathewayi(DSM13479)	29.3939	0.879323	Without mucin	A8P1
WCA	DSM13479	H. hathewayi	H. hathewayi(DSM13479)	29.697	0.909156	Without mucin	A8P1
WCA	DSM13479	H. hathewayi	H. hathewayi(DSM13479)	30	0.94	Without mucin	A8P1

## Sheet: C
strain	cazyme_family	log2FoldChange	Expression
Hungatella hathewayi (DSM13479)	GH33	7.33607	upregulated
Hungatella hathewayi (DSM13479)	GH18	6.23999	upregulated
Hungatella hathewayi (DSM13479)	GH42	-0.839153	downregulated
Hungatella hathewayi (DSM13479)	GH112	5.01142	upregulated
Hungatella hathewayi (DSM13479)	GH136	-2.32537	not diff. regulated
Hungatella hathewayi (DSM13479)	GH2	-4.57435	not diff. regulated
Hungatella hathewayi (DSM13479)	GH33	-1.43213	not diff. regulated
Hungatella hathewayi (DSM13479)	GH36	-1.29087	not diff. regulated
Hungatella hathewayi (DSM13479)	GH20	-0.925902	not diff. regulated
Hungatella hathewayi (DSM13479)	GH2	3.91613	not diff. regulated
Hungatella hathewayi (DSM13479)	GH2	3.83182	not diff. regulated
Hungatella hathewayi (DSM13479)	GH36	-0.870838	not diff. regulated
Hungatella hathewayi (DSM13479)	GH18	3.67869	not diff. regulated
Hungatella hathewayi (DSM13479)	GH2	-0.871564	not diff. regulated
Hungatella hathewayi (DSM13479)	GH123	2.85639	not diff. regulated
Hungatella hathewayi (DSM13479)	GH2	3.34613	not diff. regulated
Hungatella hathewayi (DSM13479)	GH123	-0.548445	not diff. regulated
Hungatella hathewayi (DSM13479)	GH2	-1.1893	not diff. regulated
Hungatella hathewayi (DSM13479)	GH20	-1.32936	not diff. regulated
Hungatella hathewayi (DSM13479)	GH31	-1.16819	not diff. regulated
Hungatella hathewayi (DSM13479)	GH2	0.612831	not diff. regulated
Hungatella hathewayi (DSM13479)	GH123	-0.277061	not diff. regulated
Hungatella hathewayi (DSM13479)	GH112	-0.332183	not diff. regulated
Hungatella hathewayi (DSM13479)	GH2	1.54527	not diff. regulated
Hungatella hathewayi (DSM13479)	GH31	-0.754268	not diff. regulated
Hungatella hathewayi (DSM13479)	GH2	-0.724305	not diff. regulated
Hungatella hathewayi (DSM13479)	GH36	-0.408532	not diff. regulated
Hungatella hathewayi (DSM13479)	GH31	0.0683461	not diff. regulated
Hungatella hathewayi (DSM13479)	GH36	-0.902981	not diff. regulated
Hungatella hathewayi (DSM13479)	GH2	0.561588	not diff. regulated
Hungatella hathewayi (DSM13479)	GH130	0.821538	not diff. regulated
Hungatella hathewayi (DSM13479)	GH29	-3.28966	not diff. regulated
Hungatella hathewayi (DSM13479)	GH2	1.52465	not diff. regulated
Hungatella hathewayi (DSM13479)	GH2	-4.34655	not diff. regulated
Hungatella hathewayi (DSM13479)	GH136	-3.87701	not diff. regulated
Hungatella hathewayi (DSM13479)	GH31	2.38752	not diff. regulated
Hungatella hathewayi (DSM13479)	GH31	0.523452	not diff. regulated
Hungatella hathewayi (DSM13479)	GH2	-3.31373	not diff. regulated
Hungatella hathewayi (DSM13479)	GH35	-4.29172	not diff. regulated
Hungatella hathewayi (DSM13479)	GH136	2.83512	not diff. regulated
Hungatella hathewayi (DSM13479)	GH42	1.59083	not diff. regulated
Eisenbergiella tayi (DSM26961)	GH42	-0.923873	downregulated
Eisenbergiella tayi (DSM26961)	GH2	4.13994	upregulated
Eisenbergiella tayi (DSM26961)	GH2	0.699366	upregulated
Eisenbergiella tayi (DSM26961)	GH123	0.736014	upregulated
Eisenbergiella tayi (DSM26961)	GH95	1.77696	upregulated
Eisenbergiella tayi (DSM26961)	GH31	1.52522	upregulated
Eisenbergiella tayi (DSM26961)	GH33	0.508973	upregulated
Eisenbergiella tayi (DSM26961)	GH29	1.43153	not diff. regulated
Eisenbergiella tayi (DSM26961)	GH29	2.15888	not diff. regulated
Eisenbergiella tayi (DSM26961)	GH2	0.698455	not diff. regulated
Eisenbergiella tayi (DSM26961)	GH95	0.344231	not diff. regulated
Eisenbergiella tayi (DSM26961)	GH42	1.81301	not diff. regulated
Eisenbergiella tayi (DSM26961)	GH35	-0.921671	not diff. regulated
Eisenbergiella tayi (DSM26961)	GH31	0.69405	not diff. regulated
Eisenbergiella tayi (DSM26961)	GH29	-0.17152	not diff. regulated
Eisenbergiella tayi (DSM26961)	GH2	0.73992	not diff. regulated
Eisenbergiella tayi (DSM26961)	GH42	-1.03108	not diff. regulated
Eisenbergiella tayi (DSM26961)	GH2	0.652509	not diff. regulated
Eisenbergiella tayi (DSM26961)	GH2	-0.242885	not diff. regulated
Eisenbergiella tayi (DSM26961)	GH2	0.226643	not diff. regulated
Eisenbergiella tayi (DSM26961)	GH42	-0.896848	not diff. regulated
Eisenbergiella tayi (DSM26961)	GH95	0.80181	not diff. regulated
Eisenbergiella tayi (DSM26961)	GH35	0.491957	not diff. regulated
Eisenbergiella tayi (DSM26961)	GH31	-0.573499	not diff. regulated
Eisenbergiella tayi (DSM26961)	GH42	0.484965	not diff. regulated
Eisenbergiella tayi (DSM26961)	GH36	0.515932	not diff. regulated
Eisenbergiella tayi (DSM26961)	GH36	-0.395107	not diff. regulated
Eisenbergiella tayi (DSM26961)	GH109	-0.618441	not diff. regulated
Eisenbergiella tayi (DSM26961)	GH36	-0.332036	not diff. regulated
Eisenbergiella tayi (DSM26961)	GH2	0.149301	not diff. regulated
Eisenbergiella tayi (DSM26961)	GH36	0.473883	not diff. regulated
Eisenbergiella tayi (DSM26961)	GH112	0.23991	not diff. regulated
Eisenbergiella tayi (DSM26961)	GH31	0.136784	not diff. regulated
Eisenbergiella tayi (DSM26961)	GH29	-0.243642	not diff. regulated
Eisenbergiella tayi (DSM26961)	GH29	-0.216554	not diff. regulated
Eisenbergiella tayi (DSM26961)	GH2	0.0208397	not diff. regulated
Eisenbergiella tayi (DSM26961)	GH2	0.00814617	not diff. regulated
Eisenbergiella tayi (DSM26961)	GH31	0.278127	not diff. regulated
Eisenbergiella tayi (DSM26961)	GH31	-0.646894	not diff. regulated
Eisenbergiella tayi (DSM26961)	GH27	-1.5744	not diff. regulated
Eisenbergiella tayi (DSM26961)	GH97	0.90686	not diff. regulated
Eisenbergiella tayi (DSM26961)	GH35	-2.48472	not diff. regulated
Eisenbergiella tayi (DSM26961)	GH2	0.893169	not diff. regulated
Eisenbergiella tayi (DSM26961)	GH31	1.14898	not diff. regulated
Eisenbergiella tayi (DSM26961)	GH31	-0.283208	not diff. regulated
Eisenbergiella tayi (DSM26961)	GH31	-0.750749	not diff. regulated
Eisenbergiella tayi (DSM26961)	GH2	-0.612619	not diff. regulated
Eisenbergiella tayi (DSM26961)	GH2	0.349153	not diff. regulated
Eisenbergiella tayi (DSM26961)	GH2	0.349153	not diff. regulated
Eisenbergiella tayi (DSM26961)	GH31	1.25014	not diff. regulated
Eisenbergiella tayi (DSM26961)	GH42	-0.612619	not diff. regulated
Eisenbergiella tayi (DSM26961)	GH95	0.95443	not diff. regulated
Eisenbergiella tayi (DSM26961)	GH95	0.982926	not diff. regulated
Eisenbergiella tayi (DSM26961)	GH29	1.08292	not diff. regulated
Eisenbergiella tayi (DSM26961)	CBM32	-0.643223	not diff. regulated
Eisenbergiella tayi (DSM26961)	GH20	-0.643223	not diff. regulated
Eisenbergiella tayi (DSM26961)	GH2	1.42724	not diff. regulated
Eisenbergiella tayi (DSM26961)	GH35	2.03903	not diff. regulated
Eisenbergiella tayi (DSM26961)	GH29	-1.61623	not diff. regulated
Eisenbergiella tayi (DSM26961)	GH29	-0.612619	not diff. regulated
Eisenbergiella tayi (DSM26961)	GH18	1.2616	not diff. regulated
Eisenbergiella tayi (DSM26961)	GH29	1.77545	not diff. regulated
Eisenbergiella tayi (DSM26961)	GH136	-2.63034	not diff. regulated
Eisenbergiella tayi (DSM26961)	GH2	-1.56068	not diff. regulated
Eisenbergiella tayi (DSM26961)	CBM51	-0.604249	not diff. regulated
Eisenbergiella tayi (DSM26961)	GH35	-2.44871	not diff. regulated
Eisenbergiella tayi (DSM26961)	GH2	2.02277	not diff. regulated
Eisenbergiella tayi (DSM26961)	GH112	0.299227	not diff. regulated
Eisenbergiella tayi (DSM26961)	GH18	1.82645	not diff. regulated
Eisenbergiella tayi (DSM26961)	GH18	3.50716	not diff. regulated
Eisenbergiella tayi (DSM26961)	GH2	0.349153	not diff. regulated
Eisenbergiella tayi (DSM26961)	GH2	-2.85131	not diff. regulated
Eisenbergiella tayi (DSM26961)	GH2	0.349153	not diff. regulated
Eisenbergiella tayi (DSM26961)	GH2	-2.48138	not diff. regulated
Eisenbergiella tayi (DSM26961)	GH31	-4.13186	not diff. regulated
Eisenbergiella tayi (DSM26961)	GH95	1.33197	not diff. regulated
Eisenbergiella tayi (DSM26961)	GH29	-2.44871	not diff. regulated
Eisenbergiella tayi (DSM26961)	GH31	-0.781042	not diff. regulated
Eisenbergiella tayi (DSM26961)	GH33	3.39188	not diff. regulated
Eisenbergiella tayi (DSM26961)	GH36	-0.497315	not diff. regulated
Eisenbergiella tayi (DSM26961)	GH95	-1.33288	not diff. regulated
Eisenbergiella tayi (DSM26961)	GH2	-3.44832	not diff. regulated
Eisenbergiella tayi (DSM26961)	GH29	0.349153	not diff. regulated
Eisenbergiella tayi (DSM26961)	GH35	1.13651	not diff. regulated
Eisenbergiella tayi (DSM26961)	CBM51	1.13651	not diff. regulated
Eisenbergiella tayi (DSM26961)	GH42	-1.70922	not diff. regulated
Eisenbergiella tayi (DSM26961)	GH2	0.349153	not diff. regulated
Eisenbergiella tayi (DSM26961)	GH35	2.17055	not diff. regulated
Eisenbergiella tayi (DSM26961)	GH2	0.394212	not diff. regulated
Eisenbergiella tayi (DSM26961)	GH2	2.9508	not diff. regulated
Eisenbergiella tayi (DSM26961)	GH29	0.349153	not diff. regulated
Eisenbergiella tayi (DSM26961)	GH31	1.33197	not diff. regulated
Eisenbergiella tayi (DSM26961)	GH2	0.619937	not diff. regulated
Eisenbergiella tayi (DSM26961)	GH2	-3.10613	not diff. regulated
Eisenbergiella tayi (DSM26961)	GH20	-1.64538	not diff. regulated
Eisenbergiella tayi (DSM26961)	GH2	-2.15187	not diff. regulated
Eisenbergiella tayi (DSM26961)	GH27	0.349153	not diff. regulated
Eisenbergiella tayi (DSM26961)	GH42	0.184845	not diff. regulated
Eisenbergiella tayi (DSM26961)	GH95	1.92074	not diff. regulated
