# Supplementary material for: Cayman enables large-scale analysis of gut microbiome carbohydrate-active enzyme repertoires
Source: Nat Microbiol. 2026 Apr 24;11(6):1739–53. doi: 10.1038/s41564-026-02318-2 (PMC13236585; doi:10.1038/s41564-026-02318-2)
Supplement: Supplementary file 7 — CAZy repertoire statistics comparing gut metagenomes from HIS versus LMIS countries. [file 41564_2026_2318_MOESM7_ESM.xlsx]

## Sheet: 4A_1
cazyme_family	ERR4330026	ERR4330027	ERR4330028	ERR4330029	ERR4330030	ERR4330031	ERR4330032	ERR4330033	ERR4330034	ERR4330035	ERR4330036	ERR4330037	ERR4330038	ERR4330039	ERR4330040	ERR4330041	ERR4330042	ERR4330043	ERR4330044	ERR4330045	ERR4330046	ERR4330047	ERR4330048	ERR4330049	ERR4330050	ERR4330051	ERR4330052	ERR4330053	ERR4330054	ERR4330055	ERR4330056	ERR4330057	ERR4330058	ERR4330059	ERR4330060	ERR4330061	ERR4330062	ERR4330063	ERR4330064	ERR4330065	ERR4330066	ERR4330067	ERR4330068	ERR4330069	ERR4330070	ERR4330071	ERR4330072	ERR4330073	ERR4330074
AA1	1.18811	1.3039	10.2102	4.41122	0.9357	5.14671	0.59992	2.37334	29.4132	18.2	1.1833	0.47838	2.82294	2.98413	3.65347	0.34889	0.97192	5.1458	8.21109	1.65438	72.1801	2.13346	4.47502	1.2747	0.19857	0.84658	4.4585	11.2331	2.42757	0.8871	0.20036	0.85195	0.6689	0.45898	4.94813	12.2461	1.75129	2.49314	1.78737	4.59562	2.51906	2.89326	6.67119	0.82649	15.6404	1.21324	0.90249	10.7583	2.016
AA10	0	0	0	0	0	0	0	0.7099	0	1.25378	0	0	0.03089	0	0.09163	0	0	0	0	0	0.05359	0	0	0	0	0	0.07973	0	0	0	0	0	0	0.3462	0	0	0	0.04285	0.07858	0.15106	0.08885	0	0.7998	0	0	0.05855	0	0	0
AA1_2	0	0	0	0	0	0	0	0	0	0	0	0	0	0	0	0	0	0	0	0	0	0	0	0	0	0	0	0	0	0	0	0	0	0	0	0	0	0	0	0	0.03789	0	0	0	0	0	0	0	0
AA2	0	0	0	0	0	0	0	0	0	0	0	0	0	0	0	0	0	0	0	0	0	0	0	0	0	0	0	0	0	0	0	0	0	0	0	0	0	0	0	0	0.0502	0	0	0	0	0	0	0	0
AA3	0.43515	0.15853	0.08427	0.18446	0	1.04999	0.17113	0.07385	3.66003	0.79537	0.05042	0.46231	0.13846	0.34708	0.04689	0.09237	0.09672	0.1942	0.0605	0.07127	19.4504	0.12404	0.22422	0.92763	0	0.03651	0.74302	0.91017	0.5442	0.23824	0.14393	0.21463	0.19205	0.08125	0	0.22359	0.34611	0.4482	0.33926	0.05154	1.13346	0	0	0.18081	0.04397	0.2557	0.25562	0.14489	0.18076
AA3_2	0.10485	0	0	0.0451	0	1.54283	0.13723	0.02373	3.09163	0.94886	0.04016	0.04055	0.04574	0.22906	0	0	0	0.14828	0	0	21.4473	0.06647	0	0	0	0.04674	0.31826	2.15879	0.55408	0.04134	0	0.05883	0.01898	0.0243	0	0.02391	0	0	0	0	0.31643	0	0	0.0696	0.09891	0	0.26285	0.09075	0.22412
AA4	51.0284	10.7967	37.5111	9.64093	11.712	26.1358	43.1447	30.6963	31.4222	18.4506	53.6262	11.4447	10.4845	13.5684	17.8759	13.4375	15.4405	20.463	24.1201	37.3909	12.3839	7.86127	11.7518	14.8457	27.6875	25.6492	18.1743	17.7158	29.4813	7.90326	35.1104	74.1017	13.0641	45.51	10.1382	32.9083	12.4642	12.0843	17.9965	10.2261	21.0956	8.7584	14.0254	5.18372	25.1623	2.83292	19.2038	24.5053	7.49879
AA6	25.5066	16.1109	22.8383	5.3038	14.5579	25.5115	9.37171	8.73329	33.6055	17.4906	28.4686	6.9243	24.5811	17.8882	12.3202	9.83418	7.48784	13.3087	16.742	12.856	46.5888	8.82359	20.0756	19.3175	7.69595	27.6461	16.3415	17.461	17.8142	7.15691	21.7608	19.5128	29.63	9.37306	12.4631	10.9861	21.8308	14.2163	19.0687	14.6438	13.8554	4.34793	12.2528	19.5957	20.3341	18.722	17.2869	17.9022	27.9957
AA7	54.6252	25.9587	51.4136	23.9437	19.2581	19.5426	72.8106	16.4862	50.5553	24.9537	40.6374	21.8612	18.51	26.1288	30.6612	19.038	38.6221	48.2681	22.5759	48.1295	21.4413	56.2197	37.2511	19.3813	34.9385	42.1013	15.5039	34.7309	42.4556	13.5823	53.6617	46.5429	19.3862	22.5689	26.2406	60.8831	18.4903	26.9421	20.4741	24.6312	46.3429	21.9111	24.5576	16.5179	29.3923	8.3588	29.0765	49.9761	15.3274
AA8	0.1826	0	0	0	0	11.2176	0	0	13.6198	4.36027	0	1.16458	0.32691	1.23596	0	0	0	0	0	0	78.6653	0	0	0	0	0	2.81188	7.53142	0.28	0.22822	0	0.10898	0	0	0	1.15182	0	0	0	0	0	0	0	0	0	0	1.03178	0.15789	0.68407
CBM10	0	0	0.2653	0.67398	0.34961	0	0	2.21546	0	0.69349	0	1.47201	0	0	1.35743	1.16313	0	0.44476	1.01785	0.80509	0.3211	0	1.69666	0	0	0.81998	1.34927	0.89561	0	2.74463	0.3288	0.22588	4.85064	0	0	0.74529	0	3.59015	0	0	35.9558	4.04006	12.184	0	2.19846	0	0	0.88195	0.88526
CBM12	0.92351	22.8789	136.422	23.6526	7.70721	47.2351	16.9472	45.9971	102.412	85.7893	112.625	21.7811	2.42576	21.9119	70.4208	19.7613	54.3511	113.2	30.7094	174.046	12.284	9.10048	37.794	35.0196	35.4239	30.8613	7.07476	62.46	92.945	11.674	76.196	58.5088	20.3222	78.6707	7.60026	41.2451	47.0231	22.0291	10.4693	67.2103	14.0436	30.9574	47.5311	8.38668	36.9453	25.2948	0	26.4509	29.3562
CBM13	102.324	158.251	204.661	160.428	215.781	162.231	158.703	154.892	137.687	130.536	168.628	135.1	149.256	136.207	180.228	134.193	112.912	201.372	142.67	151.298	160.912	253.747	223.378	147.877	103.851	202.545	150.755	208.525	137.638	195.771	136.242	119.335	159.938	136.978	187.679	184.665	165.733	205.933	100.656	147.747	147.869	108.632	162.191	157.436	140.479	92.3739	69.0675	129.226	191.295
CBM14	0	0	1.28567	0	0.61483	0.9673	0.93245	0.48286	0.86952	0.45344	0	0.85552	0	0	0.61322	0	0	0	0.44751	0.15533	0	0	0	0	0.20769	0.5319	0	0.43501	0	0	0	0.59076	0	0	0	0	0	0	0	0.22466	0	0	0	1.6945	0.76664	0	0	0.90758	0
CBM16	0	0	0.10534	0.0154	0.08937	0.5928	0	0.40498	0.12653	0.19197	1.23823	0.02242	0.47127	0.31841	0.107	0.11718	0	0	0	2.03018	0.25443	0	0.64183	0.26349	0.10931	0.18453	0.4815	0	0.058	0.23702	0.0839	6.89704	0.07492	0.38215	0	8.62972	0	0.32553	0.14409	1.06438	0.86748	0	0.62834	0.11469	0.50581	0.53244	1.19191	0.34497	0.16615
CBM18	0	0	0	0	0	0	0	0	0	0	0	0	0	0	0	0	0	0	0	0	0	0	0	0	0	0	0	0	0	0	0	0	0	0	0	0	0	0	0	0	0	0	0	0	0	0	0	0	0
CBM19	0	0	0	0	0	0	0	0	0	0	0	0	0	0	0	0	0	0	0	0	0	0	0	0	0	0	0	0	0	0	0	0	0	0	0	0	0	0	0	0	0	0	0	0	0	0	0	0	0
CBM2	23.1116	91.6178	43.6147	23.1207	59.6783	36.8882	25.6903	15.472	57.8147	34.1262	27.7166	55.8511	14.2057	65.3824	134.41	39.2986	43.7593	32.1644	79.9198	41.41	44.2371	17.9752	18.5775	31.9236	38.903	95.6329	20.9	60.358	35.3087	45.1955	52.5277	23.8406	49.8888	34.93	41.9947	58.5199	19.9258	87.9382	32.6665	31.2071	37.3497	60.1514	65.2138	56.3971	104.722	21.9736	38.7667	56.2653	39.2351
CBM20	267.468	280.354	131.863	215.111	117.984	123.614	253.033	212.978	145.48	212.276	90.883	154.269	122.387	196.52	61.9175	280.936	267.541	135.206	129.096	59.3313	134.225	78.9031	77.9932	158.947	247.203	92.0816	172.275	120.207	119.454	169.075	130.642	72.2244	118.511	85.4222	153.972	61.8214	145.915	92.1691	251.133	257.409	134.397	279.885	132.47	182.436	121.15	257.585	141.298	131.575	254.788
CBM21	0	0	0	0	1.2964	0	0	0	0	0	0	0	0	0	0	9.28963	0	0	0	0	0	0	0	0	0	0	0	0.16731	0.24365	0	0	0	0	0	0	0	4.92125	0	0	0	0.44758	0	0	0	0.92068	0	0	0	0
CBM22	9.684	21.619	31.0464	35.0039	71.0138	62.5892	14.3447	7.57287	47.9608	16.7917	20.741	49.5482	22.2493	9.92789	73.1316	41.8546	23.2484	23.6027	52.4665	13.9158	37.4976	27.3847	15.6355	16.6438	5.95758	55.1666	18.177	30.6549	19.5552	54.884	7.4788	34.1435	50.3866	52.6106	42.0564	56.2356	28.7494	23.7626	6.83872	8.41638	20.8057	15.1927	55.8574	75.0176	44.7439	4.48255	4.67112	18.2951	16.1163
CBM23	8.17814	12.3595	11.9177	13.381	33.0513	13.7845	7.64936	3.75956	5.9894	5.56865	1.44982	20.8562	2.44117	7.74297	45.349	17.4348	26.3027	7.97532	20.9566	9.19072	5.88808	16.0973	4.9492	9.26971	17.3246	11.8101	8.10246	18.3528	0.73441	16.9569	12.8371	0.90591	14.0748	12.4037	11.3832	40.0483	5.97657	45.7844	3.94259	5.26222	40.6316	7.94071	57.9873	6.71313	6.01977	1.69169	6.78628	10.5771	8.21648
CBM24	0.9565	6.77308	4.80603	5.07954	4.38351	2.33764	3.85659	0.74429	0.42389	2.9404	0.95025	3.71973	5.5687	3.90135	8.69048	3.38477	5.68842	2.4771	0.96696	3.04879	8.29725	1.97107	12.9557	4.92285	1.95473	0.92551	7.84017	9.35271	0.75591	5.33387	1.73009	0.88319	4.18085	3.65774	4.8608	6.00334	10.9297	0.2177	2.34913	13.6014	0.67557	10.0213	1.56012	2.55047	8.17675	12.1611	9.53776	6.16225	9.9434
CBM25	0	30.6555	62.1662	11.6632	32.9789	5.21118	8.37102	10.7594	77.9779	0.16374	18.1002	76.85	0	11.525	7.64126	23.571	34.3393	2.17226	29.3392	9.7475	1.86942	40.1841	0	0.12168	0.82381	21.1414	16.6587	3.03898	9.04817	61.1719	0	67.4239	8.48219	12.3979	2.86868	2.68893	31.9479	5.86829	0.61531	4.93047	4.66502	19.822	11.8109	3.83533	23.4527	0.10062	0	35.1145	0.20616
CBM26	0	88.6479	160.463	224.391	215.807	58.8569	80.2563	54.7826	160.078	37.5536	274.62	192.372	0	78.5746	114.995	65.2113	56.1029	47.5065	96.6922	65.6684	55.118	92.8072	111.469	83.5058	36.2391	131.849	20.5531	149.149	123.568	152.094	1.90372	141.995	82.1743	47.4036	75.0396	65.8972	83.6324	133.493	48.0846	254.533	64.2545	53.4285	41.0961	62.1909	47.2191	43.163	0	112.766	202.408
CBM27	7.10843	7.93903	1.27825	2.68485	23.43	12.1889	9.06417	3.9533	1.22137	3.44737	0	19.0679	3.43965	0.09212	35.7438	8.22667	19.1181	6.38941	2.55758	3.83675	5.25098	18.7894	5.04815	2.96772	7.89718	0.20033	7.48246	8.87495	0.51326	1.86484	6.38999	0.57384	8.41225	6.90267	6.51871	26.3312	0.6254	1.46435	2.02911	0.90284	14.52	4.53836	34.069	4.28572	6.48503	1.14393	6.47406	4.77262	6.96338
CBM3	1.00432	6.29339	11.4893	23.1568	28.4843	29.9438	2.35817	2.77288	14.0881	7.02469	13.9136	16.3239	3.26803	26.4933	32.152	20.9458	13.3132	5.93892	25.7662	6.30093	13.677	2.20173	0.75765	12.8839	7.17377	4.05158	6.24869	25.4365	3.58446	28.2271	11.7043	3.60407	18.8433	12.5828	9.38088	29.5846	9.89265	10.3723	11.2958	6.38333	10.3175	10.2095	27.9391	13.8708	11.6552	0	0	6.83084	3.78016
CBM30	0	0	0	2.56111	6.85236	4.87916	0	0	1.09095	0	0	1.76641	0	0	0	7.01271	0	0	1.11964	1.06905	0	0	0	0	0.08552	0	1.76305	2.95551	0	0	0	0.40658	3.24782	0	0.43951	4.47147	1.59122	0	0	0	1.72578	2.18164	7.6991	0	0.79145	0	0	1.08947	0
CBM32	376.725	355.002	369.453	135.083	248.507	439.819	363.646	324.644	404.33	496.255	354.186	184.429	327.643	484.241	150.511	185.298	347.563	241.793	323.797	186.059	292.33	593.456	304.624	391.832	248.072	302.255	281.883	420.628	340.134	436.695	351.538	500.031	333.369	535.779	439.199	203.74	349.391	274.132	327.594	375.667	467.902	283.709	316.63	329.094	254.961	312.441	327.352	296.012	397.18
CBM34	139.031	91.4202	181.512	104.825	228.302	161.533	115.538	147.56	165.407	70.7272	94.0912	145.367	361.641	195.561	303.272	189.999	127.099	168.365	177.995	154.324	155.235	224.622	164.785	91.4482	79.4927	105.048	121.981	141.173	152.935	134.041	225.925	98.8932	155.715	112.414	186.565	197.968	131.526	186.32	97.0558	96.9036	157.872	105.629	168.476	189.233	162.133	119.827	216.86	147.644	109.352
CBM35	0.8365	17.5014	82.6286	25.3831	17.8402	50.2727	14.4113	6.54512	43.9801	24.7907	28.0932	32.0752	6.22023	34.3464	59.3231	15.3323	25.5514	14.8593	39.9294	17.7016	26.934	1.16326	40.4053	42.4198	13.3837	39.6084	47.8332	27.3986	33.677	41.6069	25.9286	20.134	28.453	56.2171	17.1581	61.7402	35.638	23.2498	23.0202	50.6613	49.2502	15.2313	41.3049	44.7716	32.4074	3.92657	6.46312	25.1226	41.2385
CBM36	0	0.06125	1.75864	0.15636	0.59471	0.61555	0	0.39945	0.54374	0	0.60486	0.15166	0.39265	0.12897	0.72471	1.14853	0.52318	0.9623	2.20353	0.11014	2.43279	0	0	0	0.06608	1.34671	0.19462	1.86989	0	0.59753	0	0.38424	2.23624	4.31404	0.33962	1.78584	1.52088	1.33597	0.17466	0.47791	0.56219	0	2.49238	0.83877	1.01929	0.13173	0	0.33675	0
CBM37	0	0	1.8283	1.89599	0	1.37982	0.78135	2.47474	4.76882	0.30935	1.06315	10.4499	0	1.93176	1.30486	11.8132	0	0.40466	0.46097	0.44064	0	0	0	0	0	0	0.88297	0.27093	3.64989	0.49226	0.30263	6.02216	12.8868	8.68618	7.56637	7.9131	1.1495	0.87467	0.33018	0	2.16994	0.4995	8.82889	78.9614	42.3715	0	0	0.33025	2.07025
CBM38	15.4942	3.61507	35.7062	2.578	0	19.919	3.78253	3.91615	29.3465	62.3982	4.08827	16.0788	23.7177	30.4637	2.04612	12.579	1.6236	15.2528	13.531	4.94145	45.7521	0	0.57935	1.14194	0.67631	8.71028	3.11838	30.3993	14.8409	52.3745	19.7391	5.17116	22.0471	14.3503	77.9409	8.90241	1.12943	22.7765	42.3	8.30675	9.44748	1.8533	1.97653	41.3606	1.37995	45.4624	0	10.9909	49.2146
CBM4	28.2164	165.346	38.8648	23.5261	68.0254	69.7645	97.2139	30.1396	46.8581	26.3959	34.7832	139.783	17.8807	12.9537	133.158	46.0875	69.9893	64.3449	94.2716	36.1086	106.926	136.792	81.4695	54.6975	118.908	5.10906	112.358	65.3083	12.9882	17.3896	51.3952	41.7305	43.7494	35.9505	52.6138	98.7438	26.9028	13.4981	19.8692	46.8625	133.326	143.311	139.894	26.2761	54.9805	23.3969	28.2042	36.9836	27.1332
CBM40	2.23989	0.52601	20.32	0.90885	5.00975	4.33502	3.44257	0.81276	6.43012	11.1565	22.9379	0.97888	7.5228	6.49271	0.73462	0.4225	2.08685	2.39376	1.86547	2.61452	1.45323	1.68504	5.94114	8.20977	1.54798	2.42371	16.5412	4.93968	15.5656	3.03164	8.72989	6.5448	3.55059	9.07815	1.44189	2.06307	5.22258	4.55419	12.0889	0.83729	10.1671	2.14766	3.22118	1.768	1.92	8.67311	20.5543	2.78391	9.50839
CBM41	3.50323	14.0569	34.9113	17.7538	15.5541	14.3241	5.24683	4.30692	30.654	14.1647	38.3744	53.0098	4.46678	9.86253	65.6421	29.8984	15.4026	13.0783	13.2556	40.0798	5.03761	65.5944	1.47646	15.1253	1.53914	48.5982	9.76164	11.9421	8.73561	30.199	0.36042	22.9101	0.91773	7.47255	21.5707	8.68749	24.4241	55.0108	9.06067	7.35325	28.8376	23.7364	15.6303	13.7541	28.9989	4.65831	0.36085	16.8782	1.00101
CBM42	0.33484	0.62427	1.80113	3.45089	17.4151	1.084	1.04986	3.21108	3.0225	1.1833	0.37399	1.34967	0.09979	1.54693	3.64956	2.3683	2.1601	5.9313	6.56869	1.41103	4.10369	4.82933	8.89121	1.10729	1.80339	1.65701	0.73983	2.36981	0.72001	2.99589	4.16503	1.04252	5.80294	2.34293	9.13359	2.87606	1.74899	0.57876	4.41568	1.35938	0.3704	0.5647	5.78879	3.43755	4.16237	0.29021	1.04221	2.8895	1.80042
CBM43	0	0	0	0	0	0	0	0	0	0	0	0	0	0	0	0	0	0	0	0	0	0	0	0	0	0	0	0	0	0	0	0	0	0	0	0	0	0	0	0	0	0	0	0	0	0	0	0	0
CBM44	0	0	0.741	0	0	0	0.63359	0.77088	0.29747	0.10342	0	0	0	0.24889	0	0	0	0	0	0	0.09577	0	0	0	0	0	0	0.25376	0	0.19219	0.09806	0.95999	0	0.07938	0	0.44456	0	0.4774	0	0	1.49177	0	0.79605	0	0.24916	0	0.54991	0	0
CBM47	0	0	0	0	0	0.2319	0.04948	0	0	0.04001	0	0	0.37811	0	0	0	0.09905	0	0.52901	0	0	0	0	0	0.64663	0.44014	0.35881	0.68909	0	1.68009	0	0	0.06923	0.26442	0	0	1.73221	0	0.07716	0	0.18627	0.08275	0	0	0	0	0.12966	0	0
CBM48	1006.33	1125.82	1026.8	1224.55	1064.82	901.924	767.63	903.259	904.163	856.958	812.568	976.501	1110.47	1071.87	1061.05	909.163	858.202	1074.77	1073.17	763.061	1013.14	1089.35	1135.23	902.345	811.238	957.85	713.322	927.567	803.16	1218.71	1024.91	829.721	952.959	815.33	1015.04	904.199	1045.58	1120.23	1168.49	1005.59	1053.55	795.253	812.637	1042.91	1008.09	1203.17	1025.65	944.43	1035.81
CBM5	7.53221	3.5048	3.54316	0	1.9742	8.20852	3.1076	6.6625	19.4517	7.8893	0.78115	11.3579	3.20844	0.44192	0.93578	0.99631	6.361	2.43595	1.36387	12.7708	0.8324	6.20619	40.1073	1.96415	3.46227	17.8002	1.18011	7.6163	10.1967	3.43355	4.98372	7.51363	1.35282	2.10559	6.77404	9.78695	3.50314	5.58097	5.42854	0.79651	51.7742	7.99799	12.5313	1.05884	1.68999	8.34115	4.2669	6.96062	7.26135
CBM50	1690.07	1555.64	1478.1	1396.11	1637.26	1601.39	1580.88	1851.91	1915.38	1857.49	1756.52	1478.68	1579.99	1786.91	1793.48	1588.43	1652.05	1864.54	1628.73	1904.39	1608.21	1432.69	1333.56	1753.25	1555.31	1894.99	1549.39	1771.5	1841.18	1643.84	1665.5	1842.05	1645	1623.93	1729.36	1648.7	1586.17	1680.84	1812.99	1598.94	1616.48	1624.65	1728.82	1551.2	1968.3	1571.07	1524.75	1718.7	2372.79
CBM51	92.2219	41.9698	153.969	58.2296	79.8088	125.139	78.1179	98.9207	159.486	118.124	179.789	121.77	142.003	81.6577	84.6697	36.66	51.7685	84.3318	91.2665	76.6702	102.132	91.5738	101.946	125.892	37.4288	95.6082	62.8742	76.9585	132.717	82.6836	137.113	241.998	100.615	191.598	145.696	98.9363	113.473	100.35	128.765	93.4645	120.328	49.6701	81.4013	108.79	106.669	42.203	66.6329	121.578	68.1013
CBM54	6.69061	9.79103	69.999	3.69199	8.86223	9.79266	7.57698	11.4897	20.0952	9.42509	7.29091	9.59443	6.86588	7.39015	25.3256	14.0683	5.21777	22.0013	11.1066	47.8899	8.46228	1.59863	18.8117	9.53696	21.6264	3.83857	26.1594	20.3578	6.42359	7.94828	6.16216	17.1167	9.13348	31.3599	4.10919	10.1237	15.9824	11.1645	11.0173	7.49199	48.6423	14.2286	21.8412	7.60763	6.81392	2.58164	9.56376	10.4823	8.02502
CBM56	0	0	1.41454	0.09628	0	0.07112	0.37435	0.31561	0.64563	0	0.31585	0	0	0.23645	0	0	0	0	0	0.3029	0	0.81187	0	0	0	0.88792	0.12631	0.12794	0.08524	0.4108	0.14769	0	0	0.07738	0.06226	0.21117	0.34244	0.22677	0	0	0.97519	0.05772	0.3046	0.45482	0.12563	0	0.15672	0.15434	0
CBM57	88.6573	173.276	60.4708	250.935	73.1727	64.4375	199.59	112.156	48.6354	98.5586	31.7769	76.4724	45.8775	99.3431	50.7711	299.09	210.386	34.7283	59.1019	28.9665	101.508	83.919	60.8816	73.0352	130.665	42.9968	109.691	106.574	13.3838	106.131	72.7074	14.2685	49.8296	57.3967	122.78	32.3201	76.8924	66.7445	54.633	128.373	102.406	24.2327	111.096	42.2737	52.2017	117.123	37.2876	25.447	117.009
CBM58	159.042	2.4457	21.3968	7.62744	17.6039	1.27912	3.37084	8.48979	26.1128	50.9073	14.344	25.3455	16.8862	84.8979	7.2395	11.102	9.26148	31.6004	46.7784	14.425	32.1588	21.4401	9.3715	52.5802	2.31584	14.4971	4.93155	40.9126	18.1733	6.75628	21.6463	8.03443	32.911	23.9663	26.619	13.6075	28.0112	36.0041	63.8798	25.0218	69.7603	3.54058	9.1443	16.6966	32.842	69.4862	57.7072	32.0856	85.3245
CBM6	191.833	243.206	173.641	196.719	94.7449	33.147	174.838	132.587	62.0595	101.875	36.3543	52.4205	45.9051	87.8728	27.3933	175.418	147.988	41.2664	78.7428	17.7109	98.7189	168.025	76.7635	70.2793	161.511	63.0901	141.019	107.158	27.146	64.8099	78.7982	37.866	55.1692	77.4615	48.2448	41.2602	62.9989	60.227	118.686	150.445	108.919	209.407	83.4128	85.1613	68.4161	158.906	123.103	40.0702	185.017
CBM61	19.2009	23.7642	15.2317	12.6119	56.9681	25.5905	46.4373	42.7148	25.9298	16.1661	24.7423	44.7704	15.4627	10.5511	89.7516	67.9396	52.7133	32.3605	32.8411	44.6087	19.0495	65.7644	16.7327	17.3013	16.233	15.7198	13.3754	83.1593	10.3538	23.834	80.2916	21.4231	41.9147	48.484	26.296	56.5565	8.3952	16.1005	14.0099	23.9713	72.6866	22.6234	90.2722	37.1848	19.8726	16.631	29.6559	34.7735	30.6907
CBM62	159.322	23.6964	116.872	36.9121	77.7002	64.404	47.486	83.2384	118.549	248.14	123.623	72.1204	58.8834	143.791	59.6425	58.6282	40.8388	104.181	92.6601	38.61	205.082	45.5614	72.9214	193.943	29.4051	101.209	65.0206	95.1042	86.7804	122.594	154.95	52.199	118.576	57.7221	193.082	47.2895	155.286	112.934	203.039	153.473	188.579	12.8055	97.6094	174.849	88.0466	198.915	61.616	73.1497	144.734
CBM63	0	0	0	0.74724	0	0	0	0	0.7372	0	0	0	0	0	0	0	0	0.21916	0	0	0	0	0	0	0	0	0	0	0	0	0	0	0	0	0	0.18362	0	0	0	0	0	0.09954	0	0	0.98931	0	0	0.17895	0
CBM65	0.13805	19.8913	0	16.2068	3.37966	9.46287	0.93311	1.67846	11.2338	3.71444	0.09013	19.2672	0	30.5762	70.8204	3.83576	3.65159	4.73497	47.6996	6.48138	16.0204	25.7154	0	17.5282	6.25687	25.8129	5.92103	34.2767	9.32415	35.3187	8.70598	11.0399	6.6459	21.155	7.32328	37.0517	15.1661	8.20712	6.60813	0	6.48455	1.75253	11.9848	48.9988	30.6216	0	3.31286	13.819	1.278
CBM66	23.0861	3.10882	5.79078	2.91037	2.26664	10.0529	42.778	3.66476	13.4914	11.7035	13.7336	6.50152	10.7951	5.14277	3.41722	3.49188	3.78191	19.3827	5.21592	8.43567	6.52338	21.9857	9.19832	9.63771	4.61099	9.44689	4.64016	3.21267	26.0991	7.7203	12.4518	13.996	6.86132	3.47705	5.94996	10.9587	5.17897	20.5365	7.87446	3.34033	19.1325	7.04673	5.83109	7.6732	2.42108	4.72523	10.7691	8.3792	13.2864
CBM67	271.648	467.988	359.56	497.991	359.682	369.376	621.525	406.842	388.223	509.336	326.864	288.027	436.611	353.498	264.007	678.255	485.048	443.806	273.68	284.938	399.329	402.26	286.252	379.795	442.435	369.164	441.311	346.762	363.027	365.896	395.228	335.297	337.335	316.955	427.002	359.892	522.864	344.59	296.964	445.019	533.703	336.506	392.881	390.127	307.554	345.324	305.56	247.286	430.372
CBM68	0.14715	0	0.58394	0.19169	0	0	0.08172	0.13796	0.84684	0.13137	0	0	0.04335	0.15505	0	0.17643	0.09034	1.0932	0	0.13314	0	0.39807	0	0	3.91505	0.33533	0.15684	0.3328	0.59565	0.14884	0.06352	0	0	0.20351	0.33212	0.07199	0.08648	0.18146	0.91487	0.2857	0.16805	0.6022	0.30919	0	0	0.0805	0	0.27358	0
CBM69	0	0	0	0	0	0	0	0	0	0	0	0	0	0	0	0	0	0	0	0	16.243	0	0	0	0	0.05016	0	0	0	0	0	0	0	0	0	0	0	0	0	0	0	0	0	0	0	0	0	0	0
CBM70	0.08868	0	0	0	0	0	0	0	0.10531	0	0	0	0	0	0.10353	0	0	0	0	0	0	0	0	0	0	0	0	0	0	0	0	0	0	0	0	0	0.05304	0	0	0	0	0	0	0	0	0	0	0	0
CBM71	0.06867	0.35675	0.88541	0.1456	0.04953	0.14518	0.25529	0.03236	0	0.06782	0.51089	0	0.09661	0.49944	0.66413	0.47148	1.21464	1.30038	0.41086	0.03107	0.16884	0.24162	0.29487	0.73446	0	0.05687	0.57469	0.60685	0.07983	0.19774	0.12705	0.07078	0.2381	0.02373	0.18679	0.50828	0.48875	0.69719	0.22472	0.38054	0.68638	1.82151	0.44173	0.07881	0.05155	0.21577	0.07555	0.08872	0.07678
CBM72	0	0	0	0	0	0	0	0	0	0	0	0	0	0	0	0	0	0	0	0	0	0	0	0	0	0	0	0	0	0	0	0	0	0	0	0	0	0	0	0	0	0	0	0	0	0	0	0	0
CBM73	0	0	0	0	0	0	0	0	0	0	0	0	0	0	0	0	0	0	0	0	0	0	0	0	0	0	0	0	0	0	0	0	0	0	0	0	0	0	0	0	0	0	0	0	0	0	0	0	0
CBM74	0.02254	14.4591	31.2286	35.2124	23.6508	7.70846	6.42055	8.08213	29.8374	8.28153	32.8681	37.4379	0.01339	9.8348	10.8734	9.354	10.2029	8.4296	20.1756	6.52849	7.89618	7.06942	25.7364	15.5314	12.9891	24.1836	1.66809	16.7429	13.1067	22.6842	0	24.9394	15.0598	9.64354	10.1476	11.9773	10.8237	24.0048	9.26114	9.60085	13.5035	3.55286	5.77697	22.8194	4.82063	9.18185	0	21.4934	0
CBM75	0	0	0	0.29165	0	0	0	0	1.7264	0	0	0	0	0	0	0.22593	0	0	0	0	0	0	0	0	0	0	0	0	0	0	0	0	0	0	0	0.16125	0	0	0	0	0	0	0	0	0.40332	0	0	0	0
CBM76	0	1.26228	0	3.45204	4.76101	6.25108	0	0.20249	0.05578	0.68701	0	2.67729	0	0	1.60455	0.10399	0	0	1.19531	0	0	0	0	1.43037	0.14069	0	0.83955	1.59419	0	2.93348	0	0.62782	2.72626	1.01141	1.60246	0.70648	0	0	0	0	0	2.03258	0.89982	0	0.68311	0	0	0.85015	0
CBM77	16.8753	3.8209	3.22717	91.583	13.433	17.9868	86.9683	5.60165	31.1294	1.59885	12.4481	9.76515	4.70097	1.84261	10.8843	129.553	6.92851	7.43396	10.9414	7.73124	6.72307	6.54268	10.7202	4.32177	7.86521	34.4177	9.98711	6.07273	1.55374	14.4652	15.3011	4.96956	12.0069	7.07002	19.2965	14.74	34.2846	4.62719	7.82851	49.7659	23.358	186.837	27.4775	11.3383	15.9624	0.94184	56.463	11.4258	1.20396
CBM78	0	2.00319	0	2.62962	3.79907	6.07486	0.47693	0.30871	2.23815	1.82843	0	3.69201	0	2.03498	1.87331	4.87628	3.36942	0	2.93044	1.03389	3.13205	0	0	0.71811	0.47671	0.30344	1.09344	3.03212	0.31735	6.0001	1.09958	0.88297	3.44401	1.62562	1.33946	5.03392	4.1259	1.51673	3.30702	0.14363	2.96835	3.03998	7.4087	3.40127	1.23892	0	0	1.20312	0.30839
CBM79	0	8.8671	9.1171	14.945	23.9559	31.4735	1.21268	0.90088	10.3376	6.84825	12.2418	14.8611	0	7.65564	14.3403	32.4108	6.3981	4.58243	12.675	2.83143	8.67516	0	0	4.5365	1.94759	1.02554	3.94469	16.3194	1.0883	18.9806	3.66558	2.68331	16.3212	7.47197	7.61964	22.5785	9.38394	6.22244	3.0577	0.6433	16.1311	9.7714	41.8966	7.0472	9.67149	0	0	3.71993	0.56163
CBM80	0	0	0	0.84871	0	0	0	0	1.04665	0	0	0	0	0	0	0	0	0	0	0	0	0	0	0	0	0	0	0	0	0	0	0	0	0	0	0.86031	0	0	0	0	0	0	0	0	0	0	0	0	0
CBM82	7.59981	13.1088	20.4024	10.5546	14.9985	9.5276	5.51602	9.48832	6.18507	0.85865	3.97951	10.1917	32.8356	23.7593	14.6237	0.06435	16.2543	19.3714	15.745	3.59801	0	20.1352	23.0496	9.44063	1.18998	3.67348	2.61335	2.58275	0.18942	14.5526	22.6529	14.2654	5.26392	9.73155	9.63922	7.36608	3.42498	37.2803	9.15552	0	9.91918	4.53604	3.76724	13.02	2.52612	0	0	6.31393	7.33615
CBM83	8.87877	13.9774	20.0663	9.82139	16.5369	7.53634	4.50327	12.3895	4.76939	0.89426	4.4137	10.6262	36.1767	21.6543	22.0808	3.82489	21.8439	17.3198	22.3653	4.56599	1.93696	12.9222	27.8423	10.4638	1.10791	3.0843	2.6359	2.47225	0	12.6798	20.9627	14.1871	8.71717	9.11277	13.5703	7.04911	4.84558	37.7157	6.90219	9.23267	12.0107	4.31676	11.3495	18.8577	3.57672	28.0448	13.549	7.16291	6.12472
CBM85	0	0	0	0	0	0	0	0	0	0.14147	0	0	0	0.51484	0.06377	0	0	0	0	0	0	0	0	0	0	0	0	0	0	0	0	0	0	0	0	0	0	0	0	0	0	0	0	0	0	0	0	0	0
CBM86	0	7.8326	6.34144	8.10935	16.9245	3.20368	3.77047	1.43252	0.3927	0.05614	1.91156	16.2675	39.6249	15.2374	1.06291	0.14954	4.69793	8.40843	19.8235	1.21159	1.55423	24.9983	26.7799	10.9575	0	0	1.42723	2.6047	0.14208	6.66198	0.53234	1.59996	3.27023	12.1175	8.64146	21.4666	0.72992	45.1457	3.47252	0.33378	10.0203	4.9661	0	16.7515	3.51866	0	12.507	1.37509	8.2863
CBM9	45.5602	11.309	27.3726	20.527	51.7896	39.0455	27.7115	17.0099	19.6785	28.2472	10.5841	27.9807	47.1394	45.1826	31.4841	20.0908	12.8464	30.5654	35.5467	18.3847	16.9307	46.6787	28.011	31.7402	7.47624	3.80151	8.40799	22.6287	6.51167	41.4787	12.2373	14.3983	18.4132	31.0527	33.9926	29.025	16.3954	54.4491	23.9499	13.0365	22.3138	18.3389	26.9416	30.61	31.7522	23.5009	37.8856	15.1044	30.5885
CE1	1130.55	993.25	825.785	1000.16	810.969	766.676	785.996	883.513	773.488	982.666	612.855	1002.55	687.531	1046.94	710.699	817.705	729.176	847.559	765.829	496.709	939.51	792.282	748.413	916.459	814.973	717.534	648.559	908.794	667.724	1062.32	874.131	605.122	767.382	643.525	968.028	541.485	916.063	831.94	1155.98	1022.88	830.677	925.129	717.993	963.417	772.502	1045.19	784.509	730.58	1073.16
CE11	278.962	242.802	130.41	181.35	112.932	224.926	214.675	160.433	141.868	200.952	138.197	170.07	98.3054	225.282	112.033	244.083	224.711	176.117	140.773	98.3637	220.795	438.117	91.4808	256.062	157.201	107.137	153.23	221.512	156.789	181.377	141.895	125.849	140.682	182.066	154.95	115.068	196.114	122.65	233.138	229.81	181.233	249.305	139.306	155.215	152.79	243.191	167.657	174.397	212.758
CE12	638.498	422.746	214.459	221.902	265.41	270.533	413.13	327.85	171.098	183.754	169.249	228.906	162.852	319.831	196.497	531.749	219.827	146.477	238.601	111.929	249.367	355.352	169.144	300.191	264.787	262.887	204.401	189.628	86.5418	336.199	218.691	108.641	197.196	213.088	257.845	137.686	231.834	196.252	252.632	342.537	260.465	249.206	201.226	265.686	194.463	287.188	342.612	146.655	225.809
CE13	0	0	0.06954	0.30591	0	0.39565	0	0.05083	2.71896	0.02861	1.38588	0.05733	0	0.09187	1.12225	0.79853	0.07982	0.17638	0.25199	1.22091	0	0.29926	0.31387	3.31021	0.45197	3.07988	0	0.88691	0.09993	0.05676	0	1.01798	3.94726	0.02314	0	0	0	0	0.1259	0	0.3002	0	1.08264	0.11356	2.24182	0.13932	0.46056	1.70153	0.29187
CE14	0.52629	1.26127	12.5668	6.59887	3.05667	4.98547	3.0188	8.63179	29.2423	12.6162	63.2744	7.02314	2.36392	15.3405	11.8995	3.66479	6.09524	12.9774	6.60656	34.1837	28.8602	3.33418	5.03607	3.43195	8.72887	15.5688	12.4569	10.7044	29.5972	2.84904	42.5921	24.3681	14.4734	14.7629	5.33823	25.5674	11.7851	8.25448	4.90627	7.64103	28.223	11.4372	18.7214	7.79768	10.7298	4.67304	18.0325	26.3824	9.0821
CE15	113.631	12.8541	53.7824	20.3057	25.5231	33.0924	22.459	25.322	48.0452	111.933	26.5918	53.1187	42.586	74.4556	55.3722	22.7275	23.8741	41.8732	59.0793	36.4039	45.4708	30.9656	27.2594	44.7765	25.0883	58.3542	26.2604	37.9548	36.6062	54.2528	55.9315	55.7161	54.4343	38.4618	47.5111	22.8633	48.4693	47.317	71.3685	46.3537	17.6472	15.3081	46.1794	70.7891	64.0459	57.147	60.313	50.4029	47.0822
CE17	7.79272	20.5749	28.6103	12.8651	77.7509	15.5954	47.6992	25.4507	17.8223	16.4529	7.75566	43.2783	6.19353	29.1691	63.4349	36.7733	38.1915	29.7425	33.024	14.8921	32.7771	48.0157	14.5714	21.4381	18.5826	10.6068	16.6873	50.3082	8.08556	18.5048	29.1061	3.84545	38.0142	13.5699	43.1224	56.6354	21.2337	49.3142	13.3622	44.5156	17.8858	13.589	46.3236	45.587	26.2144	1.48633	14.7576	26.7605	12.5831
CE2	21.7464	115.272	71.0403	104.974	109.065	59.1545	136.16	112.795	60.7511	88.0991	54.1862	89.3087	50.7562	87.5443	155.728	175.194	174.882	112.934	89.4255	61.4907	63.8561	100.236	63.2015	71.9101	119.607	83.6504	145.122	106.183	61.0799	91.3604	85.1	66.5988	82.2681	75.5251	81.0028	131.56	56.8948	109.695	68.7546	119.653	88.7993	175.404	120.315	138.07	91.1132	9.97179	22.81	92.7415	33.7126
CE3	0	1.97593	2.75315	2.68047	5.77571	10.2143	1.56484	4.04239	2.95021	4.97361	6.26412	3.91221	0	9.16215	2.18093	5.01993	4.06177	1.53628	2.57478	3.51698	4.92229	0	0	3.77468	9.19227	0.57046	2.67375	2.289	2.1819	5.08133	3.66755	1.5403	4.96599	2.04178	3.02348	4.05636	6.83196	3.45817	4.6668	1.53715	2.52859	2.12888	11.558	4.06802	3.22476	1.54147	3.3012	4.09721	32.339
CE4	958.196	707.022	1020.78	739.072	963.136	909.943	643.413	921.79	1156.1	878.216	1001.14	838.917	949.626	788.742	1265.49	846.378	847.093	1176.94	983.923	1124.1	896.315	1004.81	919.087	717.632	785.811	1139.13	924.086	917.769	1023.9	901.907	947.394	1088.28	932.289	954.552	938.617	1092.69	894.983	996.191	837.431	750.297	1030.14	806.137	983.205	1165.34	1094.29	786.519	906.923	1055.27	703.791
CE5	0	0	0	0	0	0	0	0	0.13043	0.03616	0	0	0	0	0	0	0	0	0	0.06213	0	0	0	0	0	0.22712	0	0	0	0.33707	0	0	0	0.09445	0	0	0	0	0	0	10.8598	0	2.80585	0.07881	0	0	0	0.12664	0
CE6	77.4824	151.916	16.8592	237.258	29.2426	9.33263	94.8485	99.2861	20.2212	64.9217	19.9099	29.4523	22.2269	22.9458	23.7704	131.112	95.2895	15.9628	35.0021	14.6904	52.615	100.857	42.4863	29.8096	114.467	29.4474	100.01	61.9231	17.5587	22.0536	20.0107	6.97914	26.9119	16.2904	19.6055	24.9858	16.8103	18.4872	62.2675	64.0452	51.5062	203.715	53.8119	21.8317	26.4761	103.397	79.0457	20.1259	115.814
CE7	231.882	113.446	110.572	215.863	67.8435	98.2008	158.672	89.0356	73.5942	146.735	49.5814	95.1873	66.0349	153.185	62.2199	155.47	212.834	56.9364	107.569	57.0924	119.52	168.974	58.8184	133.352	204.196	59.7815	176.095	98.6218	76.1535	143.806	116.922	49.7105	82.7214	74.8798	91.77	66.201	100.181	84.6624	185.582	147.322	136.25	163.155	112.246	91.5817	112.487	193.318	120.246	60.8588	128.006
CE8	901.809	383.996	310.021	548.003	305.52	344.365	318.742	309.626	208.864	293.888	190.249	482.997	217.027	429.556	361.342	484.203	365.587	258.14	293.483	149.393	329.105	483.546	222.806	390.856	300.101	231.954	249.167	279.843	132.438	466.007	278.298	129.473	221.55	255.456	398.594	180.307	319.327	267.654	429.768	377.982	307.866	442.135	286.987	285.075	231.555	583.091	552.324	225.494	350.972
CE9	836.855	423.924	634.72	403.802	506.583	564.214	401.405	489.883	517.891	587.531	545.044	477.858	814.342	692.181	563.721	385.893	367.271	647.289	596.213	543.485	585.212	754.975	704.433	593.897	434.08	421.574	492.76	495.214	523.102	717.967	622.378	609.481	598.653	522.867	550.139	575.469	573.404	627.411	698.548	471.618	622.552	386.738	515.037	525.076	521.496	823.525	854.797	528.621	568.419
GH1	204.324	346.243	346.194	351.202	397.797	265.326	265.553	268.843	253.497	266.167	289.15	270.301	328.923	248.929	440.464	197.333	322.384	354.093	290.565	324.507	396.206	445.067	512.191	268.477	293.378	332.572	300.976	298.71	271.626	283.821	337.676	207.017	279.294	268.768	342.963	296.728	348.798	276.314	276.342	320.131	407.448	289.226	318.715	281.015	239.059	329.668	381.965	261.431	292.387
GH10	338.257	431.175	161.788	277.92	133.71	76.3831	306.777	249.564	100.69	157.225	60.1214	230.533	111.836	169.265	184.16	353.393	390.488	103.099	217.628	45.1731	202.883	166.346	99.2057	86.6716	400.181	117.753	278.847	159.621	73.4293	138.089	181.578	81.4336	98.8682	146.607	115.887	87.8572	130.457	144.803	305.771	257.993	116.841	489.615	177.078	226.811	185.966	286.102	222.825	106.358	176.28
GH101	9.14941	3.77728	10.8626	3.64664	4.33585	7.53479	5.80636	1.9035	1.84926	10.4264	4.88824	3.66107	14.053	10.4688	7.67587	4.3377	5.72229	1.90622	7.724	4.85873	3.38012	16.1933	13.3705	11.6232	0.84784	13.1603	2.58878	8.90039	23.0696	10.3978	9.35435	10.9091	5.54482	8.19595	5.25516	5.39705	6.13226	6.47749	12.8874	9.36606	19.2155	6.4036	5.14575	4.43118	2.48729	10.388	40.5767	6.58685	17.2675
GH102	14.9939	8.65002	16.2305	7.90577	6.5709	9.65003	8.99944	11.4367	14.0892	7.68329	16.2016	23.9223	12.2682	8.79394	18.9072	7.99897	4.45451	7.42105	11.9527	7.66132	31.8111	4.939	11.2293	56.4412	12.3179	18.1838	12.2337	6.41913	9.40719	9.00345	13.3458	9.03296	20.7712	12.1771	18.5531	13.8366	11.9898	15.5376	29.194	22.9813	12.215	4.43751	9.10536	12.8232	28.1958	9.53778	7.59645	19.7543	1.1366
GH103	7.39627	3.3243	10.2756	5.61212	9.64296	5.59993	2.36644	4.58702	7.78638	3.72193	13.3205	15.7033	7.19529	3.94606	9.00069	6.38741	2.98652	1.79704	6.56584	4.94583	41.9695	3.33458	4.86057	49.5318	14.7419	15.1226	7.45508	5.17228	7.38495	4.71948	1.40724	4.54457	14.2138	10.1658	3.47378	8.02327	6.47126	3.35368	11.9403	13.4049	4.78605	2.88261	6.8052	4.5295	24.1866	1.79085	2.92543	17.8101	2.75631
GH104	0.41971	0	0	0	0	1.23705	0	0	6.36007	0.8567	0.15398	0	0.93738	0.69254	0	0.09814	0	0	0	0	20.4984	0	0	0	0	0	0	0	0.10122	0	0	0	0.18082	0	0.07116	0	0	0	0	3.94273	0	0.85851	0	0	0	0	0	0	0.06543
GH105	924.49	460.804	423.667	401.267	351.226	480.801	466.494	378.833	287.664	492.529	301.949	343.432	296.689	635.696	315.095	591.18	369.997	331.722	419.592	203.521	479.701	661.483	345.028	515.611	297.469	341.355	233.026	342.996	241.463	518.961	449.21	236.315	320.82	422.689	479.971	240.636	430.952	412.652	481.304	515.674	520.622	307.427	338.698	507.985	320.571	660.651	551.346	275.308	557.769
GH106	742.4	502.252	377.276	414.549	236.995	366.53	453.035	326.706	254.723	490.224	316.067	267.754	264.225	488.664	261.121	594.15	396.671	570.696	318.398	240.344	272.217	420.169	201.478	416.53	318.235	264.067	284.389	291.825	301.534	403.518	430.711	349.391	287.72	272.234	341.681	234.842	420.502	333.871	442.36	433.496	602.437	330.766	310.908	315.298	299.905	450.088	424.71	256.833	370.184
GH108	151.471	104.57	73.6019	149.218	22.5382	51.3934	86.9604	9.05291	74.6988	74.4954	37.2888	86.3553	144.062	23.2976	24.5627	29.3933	112.503	17.9399	53.3093	15.2595	66.1206	26.9452	245.268	76.3877	20.4295	130.329	13.0467	121.332	20.9309	31.4339	60.886	13.8927	32.1724	52.5648	109.031	13.0123	119.042	50.0228	87.5864	97.7917	210.513	51.6956	119.941	89.9009	72.1151	56.1393	511.713	82.8414	63.4663
GH109	406.479	74.7028	210.696	89.0888	138.867	228.764	91.0626	183.113	191.765	319.079	171.763	117.091	122.523	278.978	84.2436	82.0988	69.1517	161.694	189.75	102.984	180.438	186.011	113.74	248.828	106.423	135.736	95.034	207.228	158.853	229.263	161.558	218.589	160.789	288.677	205.062	109.056	248.203	170.633	286.487	204.332	265.621	50.1249	131.943	178.126	138.645	420.486	248.722	206.97	280.217
GH11	6.02143	1.80875	3.30327	0.47043	2.08887	1.04025	0.13405	0.03507	2.31235	0.26235	1.86635	0	0.37687	0.30693	0.82271	2.16173	0.36744	0.85743	2.51282	0.13537	1.90179	0	0	0	0.08122	0.97072	0.31716	0.72299	0.08652	0.79559	0.11767	0.55704	2.51793	4.08479	0.67606	1.65385	3.27163	0.85132	1.39181	0.27201	0.43185	0.337	2.36172	0.25758	3.70323	0.1619	0	0.59272	5.16753
GH110	226.559	82.5114	81.2289	47.7644	75.5819	148.17	76.1534	106.563	155.825	172.343	117.425	80.6819	76.3929	190.665	52.2839	42.6202	49.9736	167.395	120.339	91.3516	99.5213	33.4698	77.1271	135.1	61.9087	109.947	99.1431	118.899	162.114	129.128	101.725	211.371	111.427	205.586	112.383	63.3067	109.527	75.4427	86.3512	137.152	168.542	35.4922	76.6638	88.8869	142.038	118.446	118.07	130.935	160.802
GH111	0.01627	0.01629	0.56911	0	0.01425	3.38079	0.03088	2.92507	0.05222	0.07415	0.21247	0.03691	0.03872	0.01882	0.05197	0	0	0.00914	0.43523	0.61318	0.09272	5.27354	0.07934	2.19055	0	0.55764	0.08577	0.05544	0	0.02249	0.02295	0.28457	0	0.03316	0	0.041	0.33931	0.0261	2.33777	0.32987	0	0.06642	0.01916	0.05419	0.21488	0.83348	0.96093	0.01486	0.08588
GH112	63.9576	116.151	139.181	105.922	155.787	90.0451	113.178	114.253	53.1982	72.3171	95.986	103.482	132.162	105.537	183.253	119.324	106.817	163.505	121.432	77.2591	97.0252	174.333	199.709	115.894	66.2855	184.3	82.1703	105.702	84.5092	138.747	141.019	80.411	137.604	85.6555	131.988	130.344	92.5318	100.894	86.1612	95.5439	99.4583	84.1023	129.251	108.077	79.859	109.282	147.191	91.1416	96.3608
GH113	7.05601	15.6409	13.5436	8.1909	55.8178	22.5878	32.5915	23.8	10.263	13.7564	4.41446	30.7886	3.3422	28.7218	56.1002	18.9918	23.802	13.0537	16.5878	16.2956	28.7379	36.4604	13.2963	13.6796	2.26727	9.73267	11.6625	29.0504	9.33974	19.6204	20.8703	3.75959	28.3604	17.4053	30.7009	47.1587	23.0423	10.9116	10.3314	35.5313	17.6975	6.24881	38.446	27.1648	25.0618	5.03958	14.1002	13.4626	9.64877
GH115	392.678	449.469	230.095	347.234	229.785	249.496	361.592	398.772	103.086	277.432	147.436	179.07	203.505	211.59	160.042	443.004	417.947	141.069	169.208	100.905	294.289	402.677	168.158	194.14	430.72	190.659	263.562	236.17	120.608	190.748	185.753	118.699	206.117	207.509	227.29	148.427	309.911	230.322	300.059	360.343	320.73	515.378	217.659	215.801	206.49	329.63	327.567	144.506	344.29
GH116	20.9651	10.0201	62.45	16.0531	34.9367	57.861	43.2034	47.1869	53.35	181.655	30.7113	43.0927	44.4202	70.7775	15.033	52.0305	22.5312	22.8185	49.936	20.957	65.5142	4.79476	30.7125	49.6472	5.81577	28.4239	32.2129	90.5551	45.294	141.581	63.6101	22.002	65.6563	34.6253	127.726	25.8951	82.3263	51.6392	71.3521	28.0612	24.1289	9.40958	42.8076	70.7346	48.4709	78.8473	17.8193	38.8366	82.1712
GH117	89.7524	3.38508	31.7033	4.30272	21.5775	10.7198	5.13967	8.1389	27.0226	30.753	2.66851	17.7334	20.7706	35.9133	9.76544	8.91878	5.88212	10.9054	32.8846	7.56749	19.8032	28.7365	17.2826	18.8188	2.07176	9.98897	4.57843	34.2166	2.08911	50.2497	30.2896	5.04883	24.6651	7.66864	58.6461	14.8127	32.3073	8.67726	98.0998	15.7139	11.592	1.52463	9.58827	5.69711	29.5424	58.6674	36.3231	20.5249	21.7368
GH119	0	0	0	0	0	0	0	0	0	0	0	0	0	0	0	0	0	0	0	0	0	0	0	0	0	0	0	0	0	0	0	0	0	0	0	0	0	0	0	0	0	0	0	0	0	0	0	0	0
GH120	86.2323	45.5551	56.2906	32.2569	76.9395	85.2142	38.4469	52.7433	79.8829	70.9019	39.1643	129.542	199.158	73.7691	108.942	50.613	60.2665	57.5687	100.109	56.5364	94.3554	228.608	106.33	71.3377	21.937	85.2435	54.4138	67.859	86.2448	78.0921	58.2242	60.8015	92.2032	77.1235	63.667	135.91	63.9676	150.34	73.1691	51.8289	52.7952	60.1964	106.244	109.681	60.6459	92.5076	125.053	72.3978	86.1351
GH121	1.81191	2.90681	4.07545	2.03587	1.35987	0.45185	2.21858	0.7588	0.1366	6.31217	1.22137	8.44612	9.02081	1.18332	0.6788	2.01404	1.15578	1.2001	3.94594	2.9726	0.25859	2.56102	11.0432	1.88996	0.55976	30.2281	2.25443	2.04658	3.25544	3.50222	0.40251	8.65825	0.52397	2.47042	1.88712	10.9025	1.87217	9.83805	2.55522	2.01094	4.06185	4.73835	1.85938	2.93965	0.89438	4.36275	0	2.60246	6.74633
GH123	77.7598	25.7897	62.2146	27.1715	56.9902	86.4751	47.5581	64.3264	80.8738	112.423	68.3808	43.8837	63.2595	88.5782	31.602	21.8176	25.3372	67.7767	52.9866	49.3198	47.7178	80.6214	34.464	99.8412	37.9776	67.5171	56.8445	67.9544	78.6834	68.2038	43.987	109.651	72.6101	105.838	60.7104	46.7786	40.3324	49.0048	55.484	66.7516	92.7891	25.3316	45.7942	39.3626	62.3354	73.2492	50.6557	80.9976	123.754
GH125	178.63	81.7536	128.84	56.7516	134.234	166.847	80.3109	169.66	219.979	295.665	97.9028	130.324	174.914	224.644	46.733	197.551	198.082	125.173	145.063	63.3706	265.664	223.595	141.783	195.202	111.633	154.729	156.844	192.679	147.317	269.556	196.477	68.2415	195.357	106.331	291.033	133.845	288.947	159.618	304.519	175.919	179.621	53.8404	141.43	193.448	149.131	338.96	160.125	157.996	274.368
GH126	0	0.24063	0.63135	0.23626	0.30347	3.75988	0.24511	0.1789	12.6282	4.49407	0.11921	9.47029	0	0.23257	20.3584	1.63571	4.42744	4.30712	7.78766	1.61445	13.5802	0	0.4825	0.02863	0.07944	17.1802	3.16349	1.43408	7.71964	4.13225	1.43418	7.053	3.35235	11.1432	4.18222	2.91491	6.55924	1.311	3.00191	0.04788	2.56269	0.15602	3.63957	18.8832	9.49783	0.12653	4.38847	1.24303	0.24683
GH127	430.827	311.111	226.263	287.847	214.941	226.902	280.756	214.059	195.236	288.902	141.215	255.8	248.857	308.426	207.482	291.919	389.861	238.377	202.499	128.363	246.302	326.689	256.922	261.775	177.106	163.65	271.848	212.805	116.026	275.604	211.177	154.76	238.462	173.96	260.456	210.213	227.571	322.683	230.845	315.765	252.927	364.769	217.504	285.473	226.785	228.042	210.289	133.88	345.51
GH128	0.40995	1.60182	5.76707	2.58964	4.95422	1.51411	3.21995	3.23161	3.49366	0.59341	0.3758	0.59001	6.55598	0.57766	0.70494	1.14447	0.25625	0.35938	2.62127	1.82331	0.96334	36.8571	0.14607	0.46216	0.89591	7.61815	1.80809	2.99467	3.19287	0.6845	0.82712	2.03977	1.44075	0.86676	1.49808	1.20062	1.13062	1.20347	0.10734	2.55289	11.9348	0.51357	3.63382	0.90055	1.22357	1.41025	3.69331	1.36557	0.26208
GH129	9.13441	10.4271	17.5069	6.27076	14.9742	12.1457	7.55579	13.3202	4.823	7.35907	6.69207	11.1287	43.8531	13.3076	4.71385	6.01133	5.36596	14.6316	8.70267	6.43885	11.3613	34.0627	20.5343	10.184	13.5487	14.9133	9.24899	6.14299	5.9961	15.0524	14.5874	7.20274	15.9295	10.2912	6.16036	22.7262	15.5659	24.2254	16.1746	4.87004	11.158	12.3303	13.1063	9.8284	6.28814	5.37697	12.195	14.7301	14.9664
GH13	4859.52	6961.4	7123.07	7094.8	7673.72	5835.73	7127.17	6485.26	6468.15	5005.93	5632.04	7826.23	7691.8	6366.99	8254.83	7404.2	7086.63	6680.54	7086.02	5523.99	5569.02	7611.99	8660.99	5773.74	5920.12	5980.85	5604.06	5841.02	5510.35	7158.91	5843.19	5877.14	6410.48	5166.75	6470.83	6743.45	5955.68	8179.04	5511.99	5942.91	7026.29	8132.04	6057.18	6337	5674.63	6222.58	5719.65	6549.57	5785.39
GH130	431.995	213.043	260.799	215.496	353.115	307.428	312.474	285.933	277.824	294.889	201.913	292.45	369.442	426.133	353.635	441.6	462.235	275.613	325.874	155.227	375.033	499.746	207.586	360.336	209.761	304.597	355.6	308.449	256.424	381.146	342.116	160.179	359.581	291.593	360.023	393.079	390.738	384.998	403.29	381.572	407.561	292.187	345.766	396.346	262.42	349.741	217.667	288.497	390.402
GH132	0	0	0	0	0	0	0	0	0	0	0	0	0	0	0	0	0	0	0	0	0	0	0	0	0	0	0	0	0	0	0.04946	0	0	0	0	0	0	0	0	0	0	0	0	0	0	0	0	0	0
GH133	140.427	128.065	76.1043	120.861	93.6483	89.7787	148.598	128.117	94.5544	114.787	78.1318	110.097	104.813	138.49	105.485	140.888	144.186	68.1291	91.7825	76.5355	80.5401	112.285	73.3715	110.548	125.049	76.3909	98.5117	107.274	84.7222	110.499	76.9575	50.458	80.9497	85.5563	124.701	74.006	104.38	115.506	133.575	132.629	99.7077	148.525	90.186	102.596	87.6126	136.771	99.1367	99.7721	148.432
GH135	0	0	0	0	0	0	0	0	0	0	0	0	0	0	0.07055	0	0	0	0	0	0	0	0	0	0	0	0	0	0	0	0	0	0	0	0	0	0	0	0	0	0	0	0	0	0	0	0	0	0
GH136	25.1306	14.3808	65.4621	10.3626	48.7337	41.0796	42.8706	43.0332	14.7767	28.4092	30.7601	30.6126	26.3967	54.289	22.1235	38.3001	30.5079	30.9908	33.6679	24.3315	32.7043	53.4397	45.9731	35.0089	14.2635	30.5697	22.5648	43.7794	48.9121	51.7677	52.2572	13.2317	34.6614	35.2371	40.7971	24.7235	34.5209	38.8482	25.0308	56.9571	49.8116	19.0614	42.0413	55.9345	24.6251	6.36575	63.5514	21.197	72.9361
GH137	78.2783	135.592	30.9968	111.778	20.9065	44.737	103.379	9.77562	13.1508	62.4584	18.3705	63.0921	21.6116	59.8376	31.572	161.42	78.8596	12.2459	23.704	17.5538	38.0027	46.8561	20.9277	43.6009	34.0583	15.2599	19.2576	32.847	5.32012	39.1013	32.024	11.1507	16.1951	24.5736	39.6811	16.058	39.7375	52.154	29.1644	72.2903	46.4954	5.60184	50.0149	29.2118	23.9623	48.4982	33.1947	17.1907	48.2003
GH138	110.392	127.603	47.0188	243.131	27.5863	55.3783	105.703	14.841	16.8098	65.723	26.0407	66.9209	29.8045	71.9202	26.0607	167.792	77.6159	19.0754	37.2007	21.8866	47.4652	65.5672	34.9624	69.7423	41.754	15.9463	23.745	57.7403	15.5904	51.852	35.5162	12.7813	24.6327	38.4172	37.1491	23.5626	55.3724	48.7046	49.3525	76.4438	67.058	8.72345	54.9597	44.6979	27.6703	77.7194	49.6505	16.5958	68.3129
GH139	72.2609	7.69108	49.9571	15.5014	28.1862	39.1529	8.83637	12.1636	13.1982	46.1126	22.5447	46.2061	26.4223	55.4102	19.1563	12.536	8.46559	15.0012	28.3717	13.9928	37.6423	57.2317	21.9719	53.9749	2.7434	20.7144	6.30362	65.7714	4.55205	43.9762	36.8179	15.1512	29.9796	44.9317	59.0642	14.8407	34.5122	32.1819	35.105	42.3174	46.4897	5.0725	22.7575	32.958	25.0358	49.8257	38.5567	15.8502	85.9297
GH13_10	0	0	0	0	1.2059	0.10851	0.47433	0	0.27308	0.41833	0	0.19645	1.4711	0	0.11125	0	0.05304	0.04667	0.08475	0.13169	0.34611	0	0.01466	0	0.04895	0	0	0	0	0	0.67844	0.01231	0	0.26563	0.90689	0.02295	0	0	0.10914	2.8253	0.04772	0	0	0	2.28847	0	0	0	0
GH13_11	30.8586	49.4591	89.8907	35.3875	61.2832	29.4535	38.8976	42.1913	47.3385	29.7261	26.0458	89.1655	83.6936	47.7446	64.5605	30.3626	46.8073	44.2405	71.7408	43.2103	59.5214	108.507	142.53	88.7208	41.4799	74.7349	30.4993	30.7342	34.9279	75.1233	41.3796	67.7624	36.573	44.1367	56.1126	61.2512	37.2026	100.817	49.401	43.7255	77.4664	52.9688	41.5788	40.4288	51.8275	51.4892	47.4025	65.6766	47.7942
GH13_12	0	0.1799	0.25918	0.03441	0	0.1798	0	0.0377	0.33398	0.45771	0.02274	0	0.11438	0.17041	0.29258	0.09992	0.54328	0.42383	0	0.466	0.10756	0.42315	1.07582	0.08022	0.0194	0.2364	0.17759	0.20038	0	0	0.32677	0.22983	0.04559	0.27387	0.06357	0.35921	0.95253	0.88416	0.03941	0.07601	0.80015	0.78529	0.02847	0.02308	0.57388	0.08703	0.19289	0.16914	0
GH13_13	0	0.0684	0.07272	0.02908	0	0	0	0.03186	0	0	0	0	0.00996	0	0.02023	0.03985	0.03953	0	0.04392	0	1.12995	0.08941	0	0	0	0.03132	0	0.01932	0	0	0	0.01949	0.03822	0	0	0.14471	0.14135	0	0.09752	0.02224	0.01962	0.10459	0	0	0.03794	0	0.04773	0	0.07639
GH13_14	123.256	228.568	176.794	225.02	208.027	119.445	148.142	166.521	167.387	128.061	146.361	227.635	151.791	155.947	216.542	174.688	193.838	136.459	158.612	104.414	115.672	183.142	152.569	140.615	136.259	138.313	123.21	143.6	158.315	199.846	111.955	118.518	127.487	93.7507	157.617	148.611	149.092	207.37	158.921	144.8	166.005	176.829	121.521	157.788	126.614	193.157	118.421	170.019	136.177
GH13_16	0	0	0	0.03264	1.94038	0.16173	37.9362	0.24205	0.04359	0.56221	0	3.79543	1.4742	0	5.96349	0	0	0.62198	0.31137	0.10901	1.4937	0	0	0	0	0.03536	0	0	0.01991	0	1.81049	0	1.16129	0.19676	1.63264	0.04886	0.04091	0	0.27987	2.59019	0	0	0.02349	0	3.42033	0	0	0	0
GH13_18	31.8922	26.1526	50.5663	20.3432	45.5441	29.1797	18.0665	32.7732	27.1827	22.9302	14.3525	51.6713	47.437	31.4071	41.0438	42.5463	36.666	28.1975	34.2511	20.9567	40.2915	54.8945	71.8236	29.6926	10.3947	39.2289	21.5585	34.6892	17.1693	39.4614	33.4319	36.4809	28.1004	25.7289	36.718	42.1051	32.6213	61.9398	22.7385	18.6904	48.6	38.1603	28.4746	34.1311	22.0142	27.0882	38.4907	23.3499	21.3636
GH13_19	0.26545	13.5149	20.7782	62.0624	41.9291	10.4242	10.891	10.5647	37.8083	8.42163	31.7734	23.1961	4.76227	14.5171	14.3953	9.11849	7.41392	20.7247	22.9962	2.3452	57.1906	2.18201	19.5795	11.1716	3.62754	17.8714	5.84224	32.4594	22.515	16.1681	0.36256	28.0893	31.8233	15.9794	11.8738	12.5294	13.8858	10.3264	7.81558	11.4144	9.95883	1.04937	8.58758	8.6454	5.7698	13.8299	0.09199	29.9398	14.039
GH13_2	1.16959	0.11786	16.4562	0.31867	5.35344	0.62312	0.18413	1.16313	8.85207	1.42376	0.58389	4.09824	0	0.60856	2.98226	7.13408	0.93714	1.80867	1.57681	5.16156	0.64007	4.72039	3.01898	4.01714	5.73266	2.84002	14.6576	2.15904	17.4865	0.27733	1.64016	0.46136	1.13065	2.19701	0.64261	2.39119	3.37652	0.24729	0.42559	2.36599	18.1247	0.80484	1.47753	0.64761	17.0031	0.13756	0	2.12504	0.04588
GH13_20	43.4188	38.8169	100.066	61.3983	83.1023	48.6899	54.0824	70.1078	70.0528	23.2062	42.4138	58.6979	184.372	92.0168	115.926	82.2285	48.939	79.3217	61.9208	67.3623	47.6017	107.834	62.288	37.5972	25.7081	30.4274	46.7778	60.8031	73.1625	52.8215	109.588	42.2113	49.554	39.5587	75.3948	89.97	50.3149	97.1932	29.6926	44.3257	75.9564	42.4641	56.2575	65.7454	70.5475	71.8965	64.3093	60.4429	42.2979
GH13_21	0.1156	0	0	0.11088	0	0.73554	0.06159	0	4.15011	1.42487	0.11718	0.45751	1.15343	0.2542	0	1.14954	0	0.06301	0	0	16.2784	0.31319	0	0	0.04529	0.11737	0.51391	1.82137	0.55772	0.07068	0	0	0	0	0	0.12748	3.3708	0	0	0.05653	0.33164	0	0.47375	0.14363	0.163	0	0.06067	0	0.24626
GH13_23	0	0	0	0	0	0	0	0	0	0	0	0	0	0	0	0	0	0	0	0	0	0	0	0	0	0	0	0	0	0	0	0	0	0	0	0	0	0	0	0	0	0	0	0	0	0	0	0	0
GH13_25	0	0	0	0	0	0	0	0.05733	0	0	0	0	0	0	0	0.17255	0	0.10357	0	0	0	0	0	0	0.04793	0	0.29327	0	0	0	0	0	0.07722	0	0	0.02893	0	0	0	0	0	0.28225	0	0.03509	0.03413	0	0	0.02819	0
GH13_26	0	0	0	0.03274	0	0.03034	0	0	0	0.45206	0	0	1.81516	0	0.05715	0	0	0	0	0	0	0.03123	0	0	0	0	0	0	0	0	0	0	0	0.26404	0	0	0	0	0	0	0	0	0	0	0	0	0	0	0
GH13_28	0.04782	39.4596	70.4859	97.3861	70.0144	24.7705	94.1222	30.9995	79.4793	20.1462	101.504	86.7689	0.0295	37.2797	48.9302	32.732	30.6505	21.0345	55.9304	33.0543	24.8457	38.8675	47.6869	41.0764	48.486	69.2101	10.6206	40.8465	50.8169	61.166	0	71.0869	39.7586	22.7095	35.2227	35.3158	36.6208	69.7859	23.8315	26.4434	32.8753	131.727	13.9086	55.0926	29.9288	20.9163	0	64.7495	67.9708
GH13_29	4.59151	9.49995	8.15205	4.49244	10.6641	8.66016	7.82577	9.95098	8.51204	4.41165	3.26706	2.60714	15.4319	6.54077	8.83324	6.50917	7.46132	17.4263	11.1664	9.56088	20.7621	10.5349	29.6163	2.46085	1.32302	31.9666	9.66115	18.2963	8.51354	4.26181	5.78859	3.92833	5.43242	9.86611	14.2012	11.2478	24.9225	10.9683	6.45495	4.64119	19.2561	11.6962	7.94364	8.20934	10.8149	22.2998	7.31464	4.94979	14.5914
GH13_3	2.77749	5.84541	24.2458	6.40409	5.00579	2.34024	6.86515	2.06294	7.28023	6.80174	2.09822	27.3512	18.6698	5.46908	1.39282	4.97484	5.71194	0.28379	10.2666	4.65943	0.06908	34.8819	51.9722	8.39587	12.639	35.9949	5.32376	3.54119	1.90423	17.5228	0	17.9866	0.2658	7.16673	3.04247	11.9298	3.6039	25.6403	5.47627	4.39184	31.022	18.2224	6.37014	5.28732	3.00628	2.06838	0.16717	8.30103	6.99652
GH13_30	4.3628	11.5863	32.0308	8.1816	7.80386	5.57971	7.29772	3.38186	12.273	11.6567	5.12171	34.721	15.482	8.32019	3.79635	10.4192	12.8657	0.02071	14.7913	13.6519	0	46.1435	46.9857	13.3824	0.84603	15.5308	7.77565	4.82323	1.04876	22.1458	2.43868	23.5939	1.07253	9.6155	3.53697	12.0018	8.23545	34.3843	10.7059	2.351	50.121	23.4948	12.469	4.70529	2.44358	4.13347	4.06067	10.835	4.1068
GH13_31	53.217	39.7436	71.8536	40.5653	80.5807	56.8275	38.6138	50.9836	55.8233	37.1673	52.4398	60.1723	135.125	65.5503	86.5616	39.8315	58.7206	71.992	64.2361	60.0068	44.7086	90.3013	171.861	54.1624	32.8702	79.8422	67.7463	39.3662	38.056	67.429	63.696	52.7174	64.3069	53.5358	59.1596	84.3706	43.0066	77.1059	50.1214	48.0927	79.1415	52.7418	52.715	72.0639	47.8893	61.9782	80.376	48.1209	51.2959
GH13_32	0	4.00462	12.7303	2.53981	4.16911	2.23914	0.81579	0.72278	6.82444	4.73553	0	16.2652	0	1.30218	0.69177	5.67023	5.84055	0	5.71826	5.85284	0.03999	24.3644	0	5.01263	0.15412	9.66285	1.7019	2.92016	0.49159	12.81	0	10.112	0.08933	3.11505	0.0132	5.14009	2.71785	17.6344	3.08401	0	10.6845	8.95175	0.8737	1.86457	1.29393	1.10082	0	4.61093	0
GH13_33	0	0	1.04189	0.07073	0	0	0	0	0	0	2.0135	0	0	0	0.04831	1.02514	0	0.13747	0.05243	0.20193	0	0	0	3.62716	0.92601	0.11426	0	0.27682	0	0	0	0	0	0.87111	0	0	2.08803	0	0.07763	1.17194	0	0	0.94312	0	0.0453	0	0	1.8955	0
GH13_36	10.9166	26.5656	50.8132	45.1228	61.2511	32.921	30.5541	34.2324	56.6572	9.51322	47.336	59.8786	31.4013	35.4837	95.5232	43.2441	43.7398	36.776	50.5558	39.1097	28.5991	24.9034	35.0844	20.93	14.4848	29.5063	15.6576	41.6389	43.816	32.4865	53.7641	40.885	43.1003	28.1371	42.4693	39.9836	19.0619	63.6809	14.879	29.8616	42.1929	13.3263	50.9907	48.8765	36.9853	31.0255	10.0857	44.5518	41.0628
GH13_37	0	0	0	0	0	0	0	0.12717	0	0	0	0	0	0	0.6232	0	0	0.37752	0	0	0	0	0	0	0	0	0.85767	0	0	0	0	0	0	0	0	0.33563	0	0	0	0	0	1.19607	0	0.02544	0.15437	0	0	0.04089	0
GH13_38	138.02	127.785	63.4486	111.377	78.2221	73.2677	121.032	105.476	63.2298	99.8452	47.2076	92.1575	44.136	105.445	41.6198	117.508	118.069	58.334	68.4712	25.6494	71.4558	51.2747	35.5432	79.1496	106.014	34.7531	60.6092	50.5872	38.7039	81.597	57.4732	78.264	51.6588	75.4175	76.9883	29.1561	89.3462	51.8542	119.493	100.682	59.8466	144.12	66.6682	80.6642	50.8068	126.476	79.0214	68.5182	99.9165
GH13_39	21.2104	67.9096	108.969	88.8814	79.5132	71.3937	51.2555	80.1351	135.699	85.7497	100.128	83.0092	62.9003	47.8206	103.218	61.6183	84.9651	117.405	92.3233	132.375	80.5199	54.4671	92.322	49.4313	98.9969	123.816	105.489	93.0442	124.153	80.1887	96.4251	134.463	88.3954	81.7217	68.4358	105.604	80.5364	103.588	42.9844	60.8733	80.8468	57.9481	77.8105	59.2514	67.5783	50.377	35.2085	106.844	52.095
GH13_4	30.0619	45.3288	29.3706	46.1902	58.7192	64.3935	44.7443	56.4821	22.4171	28.0131	39.0897	55.2963	83.3959	47.5106	70.3319	39.5443	35.4898	87.8278	47.7226	31.6242	56.1454	86.7467	120.586	40.021	38.2644	29.2034	46.7483	41.938	27.6229	67.1142	51.0052	22.6485	72.1521	38.1303	56.9484	73.8977	60.5259	67.3516	46.5046	46.7416	43.3448	39.7467	65.3443	58.526	33.9633	58.898	75.4149	36.6868	68.3822
GH13_40	0	0	0	0	0	0	0	0	0	0	0	0	0.00549	0	0	0	0	0	0	0	0	0	0	0	0	0	0	0	0	0	0	0	0	0	0	0	0.09236	0	0	0	0.04331	0	0	0	0	0	0	0	0
GH13_41	0.87918	11.8083	13.8832	7.90854	14.6799	6.454	5.01392	10.3404	8.43784	0.92166	3.02243	8.8003	33.745	19.9169	16.7907	6.1762	16.2016	12.1708	16.2864	3.7574	1.97595	9.98946	20.1749	6.77059	1.09359	3.2	2.68544	4.24607	0.15615	11.7648	17.5008	10.1749	5.2891	9.03187	10.8836	4.13021	7.12833	32.0369	7.72916	8.78309	9.09356	4.00476	8.48871	10.7472	3.20065	21.7212	10.2145	7.06142	5.80158
GH13_42	0.05022	22.2887	44.4621	46.5632	34.5866	14.8573	221.146	20.5691	60.7055	13.6025	31.8486	55.6213	0	25.4577	34.5424	181.614	23.7902	12.3932	47.3341	4.88607	16.1339	0.07824	32.0234	26.5549	145.05	27.0098	5.48752	21.695	41.2051	35.1339	1.87447	55.1018	27.3284	12.2348	14.9712	23.7626	24.4473	19.0528	15.74	92.3286	13.2733	395.317	13.433	6.64955	11.4905	21.6971	0	52.4583	21.9799
GH13_5	11.8399	8.25793	22.2285	14.7779	9.16253	32.5191	15.3469	9.29813	54.9695	81.3998	36.061	31.4214	14.8794	9.36697	25.1493	12.5203	14.6533	30.7175	45.1322	27.5832	43.6479	7.55877	32.6775	17.8239	13.8271	26.6289	12.8976	35.4559	40.0384	49.2542	20.7665	66.2259	30.3132	44.2144	20.6999	22.4786	33.7448	30.2415	18.4238	25.0224	70.1866	15.3949	30.7692	13.9282	27.8825	13.8699	6.18537	30.0711	19.3804
GH13_6	0.0948	127.785	0	85.0572	20.3899	1.36662	52.8916	77.1235	0.49601	0.14843	1.97981	49.8987	0.01362	0.04995	19.8861	110.421	87.908	0	0	1.37682	0	0.56685	0	0.44988	104.721	0	52.0303	0	0	0	0	0.06952	0.71644	0.06532	0	0	0	0	0.04542	53.1756	0	155.534	21.656	16.813	0	0	0	6.7521	0
GH13_8	115.547	110.648	79.8405	86.6649	82.8808	89.8042	114.675	115.571	98.4287	129.226	86.22	103.426	53.6507	112.743	57.6563	88.1613	89.506	89.483	80.1113	64.9527	73.0796	59.2086	45.8081	123.504	119.747	69.8258	80.6522	99.3435	93.4994	102.409	89.2695	102.733	73.0426	115.728	104.211	44.7008	97.0103	63.2824	125.933	122.161	109.571	115.519	78.1654	88.8211	64.386	121.311	69.5139	107.501	137.865
GH13_9	179.757	245.848	307.475	255.051	366.924	289.259	219.806	261.328	299.646	188.935	276.022	299.147	349.889	245.721	442.514	245.57	267.915	350.642	335.754	338.706	288.559	326.499	399.414	258.243	233.291	295.145	273.354	290.325	283.805	298.171	293.004	303.823	335.049	265.106	294.474	377.885	288.731	353.327	214.023	199.962	258.163	199.709	310.992	303.353	339.467	228.575	327.253	318.95	179.387
GH14	0	16.9157	0.1692	6.70748	0.83229	1.39646	1.96304	2.21543	0.34716	1.29711	9.07024	2.85253	1.913	0	0	2.85494	0.20554	0.82893	0.23778	0.0954	1.15341	0	0.44888	0.01508	5.53399	0.86646	0.96859	1.11331	0	2.0224	2.72671	0.3326	2.16127	0.14502	0	2.58542	1.56254	1.06227	1.71312	1.41211	7.82816	0.33002	0.28781	0.11822	0.06661	2.44993	1.18298	0.254	0
GH140	267.357	131.782	132.02	155.233	95.3961	203.664	123.016	50.3485	89.8421	160.111	94.6041	173.815	107.443	157.153	116.595	197.786	103.719	95.5329	115.134	61.7806	174.94	256.028	99.7208	183.414	63.0462	84.9312	48.6179	102.818	97.2229	201.54	114.689	79.5696	127.667	122.784	138.693	94.1689	177.394	214.862	144.95	181.382	187.558	44.5232	120.342	130.818	109.297	165.455	172.572	89.5687	158.004
GH141	72.0937	8.2232	37.5249	86.4976	38.4169	47.1154	75.7018	15.3166	20.424	55.8818	24.4517	104.407	30.2309	73.83	41.6485	102.117	96.5183	15.2099	33.3721	18.2954	35.9978	59.7403	26.2524	53.4616	7.48524	18.3547	60.7304	38.7205	8.52964	53.0301	40.3213	19.011	27.9369	33.3976	32.5738	28.6351	43.3731	43.7644	40.7049	79.0334	47.6028	17.5972	46.6889	39.0523	30.4052	57.2095	41.5072	16.2067	78.8963
GH142	77.969	103.328	33.7616	101.052	20.7286	40.4276	80.6907	26.4707	15.5613	50.4451	21.5886	57.5499	20.7546	45.1504	27.2303	122.933	64.2417	63.8236	23.23	17.145	30.9893	48.8316	20.7589	48.6359	32.886	18.4597	14.1366	32.1683	7.4944	33.7204	34.5491	30.1069	21.6266	21.5941	27.0091	16.6249	35.5761	37.5817	33.0943	64.8412	36.2493	3.86731	45.7059	30.7054	26.1058	48.1497	40.8551	18.3054	44.0966
GH143	55.0671	99.7227	28.9471	98.1967	24.7812	34.4004	81.2554	9.03007	11.772	40.3278	19.9135	58.3955	19.1577	49.0375	23.8599	121.732	62.2521	11.5082	18.1464	11.6241	30.0602	41.9848	21.8284	38.082	30.6261	15.6092	14.6378	31.5986	5.22585	37.9055	27.8599	9.02122	18.9519	23.344	24.556	13.8049	29.6033	29.8892	31.6374	59.8159	36.7438	4.34009	38.3405	27.9868	21.6149	39.3674	31.5861	14.2749	39.2109
GH144	205.954	25.626	135.344	29.3143	88.0087	92.1198	113.439	37.5209	121.129	246.868	60.87	65.7599	112.203	165.949	30.8213	138.579	42.1136	53.2768	99.2422	34.5142	129.736	110.892	76.4573	106.022	22.2045	76.2217	17.5344	104.737	80.8558	128.446	107.654	23.8656	117.342	52.8502	225.881	65.9667	188.324	103.031	271.809	105.363	108.505	17.0873	66.7763	138.683	101.793	235.486	94.8771	75.9228	110.19
GH145	101.572	13.2615	49.8914	16.833	50.8903	54.4714	24.9105	17.3273	35.2986	68.0737	28.8167	30.7691	43.4169	81.8602	21.759	22.1897	17.4801	25.2077	40.1255	23.108	70.4962	71.461	33.284	76.7416	2.57643	21.6527	7.83578	45.5451	31.4287	69.6139	47.0491	12.5931	44.2636	57.0754	63.5681	33.0649	77.439	55.1686	75.9879	40.3251	64.2814	13.9376	40.8283	77.719	44.4563	101.308	51.9745	23.3924	90.6476
GH146	259.242	163.252	176.745	134.206	130.445	97.5197	93.0734	38.42	50.8794	158.176	84.7666	82.5824	133.68	163.311	63.6897	46.6287	68.5317	59.8715	106.67	62.0672	98.5791	143.288	135.983	161.946	64.7503	82.8452	88.1761	147.156	36.6283	85.7643	148.335	33.8354	122.114	107.046	124.919	46.6736	143.273	102.144	238.99	181.292	138.922	124.539	106.487	175.669	114.115	170.474	137.903	70.8865	196.751
GH147	9.98794	10.3717	38.4248	4.06428	7.51884	8.72558	7.1832	9.74351	16.6647	17.2426	19.7173	10.2495	7.9681	8.12774	3.33674	6.45258	4.15403	9.59265	11.3876	6.16592	11.687	63.968	7.93473	31.2223	1.30282	17.8075	2.08097	7.81997	29.5254	12.2118	27.644	6.92704	12.3042	23.4449	20.9703	10.7335	8.92208	14.9451	38.4968	10.8002	67.7084	3.07022	6.70918	38.4274	13.8893	36.7915	15.4463	14.5889	11.1196
GH148	5.18074	1.55801	8.02504	4.22949	17.0783	7.19761	3.95365	2.63263	4.38672	6.00713	2.5665	5.9079	36.6917	0.07627	21.7553	3.29857	3.53874	3.77018	117.594	13.6195	11.2074	7.86331	9.02272	6.24367	19.0472	25.2521	21.7373	5.56216	28.5722	3.35692	27.0737	15.3119	7.43586	6.35814	4.44172	20.7314	15.4979	22.9668	2.85332	2.92313	3.33799	7.66759	7.79824	8.64243	167.625	9.73792	14.1469	12.394	2.06061
GH149	0	0	0	0	0	0	0	0	1.21377	0	0	0	0	0	0	0	0	0	0	0	0	0	0	0	0.1129	0	0	0	0	0	0	0	0	0.02407	0	0	0.0424	0	0.05108	0	0	0	0	0	0.12311	0	0	0	0
GH15	100.696	15.7342	69.9209	22.2538	35.8627	58.4384	21.3842	15.0311	68.16	81.9797	54.5877	38.1965	43.7937	64.4779	25.3049	20.4383	26.1576	23.2118	47.5548	37.5322	75.7762	39.1489	31.9501	86.0468	5.01084	40.5221	17.5423	39.9523	47.0541	73.0755	44.6001	32.1389	53.0591	54.846	34.328	47.5476	103.021	47.2461	89.5609	66.5898	64.4282	13.4583	39.8781	47.745	53.3269	89.5844	47.6245	39.7749	51.6357
GH150	0	0	0	0	1.67447	0	0	1.40432	0	0.03857	0	0	0	0	0.24385	0	0	0	0.0283	0.16516	0.01191	0	0	4.52195	4.21721	0.73028	0	0	0	0	0.29289	0	0.04437	0	0	0	0	0	0	0.01911	0	0	0	0	0	0	0	0	0
GH151	2.39668	1.98902	11.5879	4.76052	6.53917	10.6957	4.2591	14.2984	18.1553	8.45425	8.21992	13.3255	6.39484	10.0545	10.6174	22.634	6.00054	14.073	26.7616	12.85	4.27174	3.42278	5.4389	3.07319	24.3315	12.8436	11.8188	10.9226	11.8393	3.83473	14.8704	7.11011	9.33205	5.75718	6.40393	4.46592	4.78274	10.1955	6.75339	1.22338	6.03476	5.73221	15.1598	12.3111	24.6287	31.3407	20.4222	13.6281	7.3734
GH153	0.28403	0.67776	0	0.42452	0.08441	1.52117	0.24542	0.12754	2.0486	1.90985	1.20686	0.32491	1.08479	0.31316	0.44634	0.09516	0.43771	0.91078	0.25694	0	34.8303	0.2601	0	0.1109	0.21707	0.40648	1.33171	2.72701	1.60454	0.13867	0.37735	0.33828	0.06354	0.16395	0.06064	0.74559	0.16785	0.39204	0.05404	0	0.40563	1.46093	0.26487	0.25737	0.19725	0.06114	0.06176	0.46681	0.10811
GH154	182.866	193.724	145.763	180.216	149.409	216.918	170.231	155.752	106.321	257.057	122.215	109.523	124.198	226.828	123.387	202.536	128.417	102.642	147.798	79.3978	174.239	142.654	125.544	173.788	86.3293	92.3215	76.2022	176.651	164.894	148.483	161.15	60.283	162.728	180.869	164.649	102.048	171.628	112.311	152.745	172.271	171.056	76.21	135.204	189.538	108.49	195.436	126.701	98.8451	211.306
GH156	0	1.0536	2.63037	1.07501	0.77631	5.57958	1.49069	0.18183	0.64521	4.7684	5.85561	1.77679	0.28435	7.46292	1.33826	0.5548	2.26984	2.93713	1.70485	6.72181	1.76337	0	0.23209	4.79443	3.63681	1.43901	3.85348	0.53404	3.29824	1.8829	5.09141	2.22567	3.35745	0.89654	1.73685	0.45232	2.33736	3.32304	4.12966	2.42625	0	1.18153	8.93909	1.51319	2.97894	1.3625	2.84427	3.4277	0.88265
GH157	0	0	9.78101	0.12754	0	0.65952	0.35084	0	0.75498	0	0	0.21666	0	0	0	0	0	0	0	0	0	0	0	4.99003	0	0	0	0	0	0	8.28576	0.17098	0	0.52962	0	0	0	0	0	4.25889	0	0	0	0	0	0	0	0	0
GH158	3.77938	1.23646	9.58739	3.73968	8.14104	9.26776	1.84626	5.98742	15.5099	30.1991	1.19391	1.47578	5.93944	19.5691	0.68914	2.99233	2.6456	3.89678	8.58762	1.77078	11.6329	0	0	5.85286	0.44733	4.2162	2.82149	13.217	3.41031	21.8924	11.497	1.61866	12.4591	3.69446	20.9216	5.73514	25.7911	10.7431	20.0133	10.9167	6.30298	0.15849	7.68532	16.9914	11.3387	18.5093	0	6.10469	11.2643
GH159	4.07338	2.65404	22.6423	6.36838	6.66754	16.721	10.2869	12.1147	16.9986	17.1036	17.8059	3.78878	18.0877	13.3705	7.13604	11.3802	5.85744	16.1758	13.6181	5.83965	10.0797	31.0117	10.5995	20.8857	2.71039	15.2678	5.09762	13.3077	6.50427	11.7557	27.4919	5.36932	17.8568	7.70699	21.165	5.29595	7.22537	11.7317	22.2694	10.9983	6.10833	2.86418	16.6943	24.0564	7.38359	3.60122	5.06492	14.5968	13.1217
GH16	550.628	502.138	459.545	277.735	382.433	673.734	402.761	381.897	595.783	750.213	486.854	694.238	375.5	552.046	386.608	1129.1	917.016	334.386	541.674	247.458	366.58	1067.26	322.331	609.649	345.473	378.098	302.18	625.429	491.847	386.803	392.963	882.243	426.209	1007.85	570.704	434.724	276.994	314.672	400.36	491.382	793.03	956.941	557.433	427.004	399.953	467.431	361.572	548.222	755.408
GH161	1.84241	4.52377	11.8656	9.79083	5.71623	12.6729	4.85469	5.40333	22.7789	4.1244	12.6147	3.30773	7.12093	1.60457	15.2682	10.6451	9.1773	10.0224	5.98263	22.3825	2.67488	25.1413	3.4479	2.31509	2.66109	4.12071	4.83544	7.76911	3.72863	5.38613	23.7175	6.41622	5.95017	1.92049	13.7142	5.15152	6.99887	3.05061	4.5374	6.89466	66.3005	14.4751	15.0436	4.44273	11.143	2.03661	3.05961	9.37038	2.62712
GH163	22.5613	6.69389	9.41551	4.63922	34.8007	14.9667	11.9163	38.9607	19.1343	25.9363	20.5859	13.6103	13.5949	54.7732	13.6783	16.3147	10.1565	8.46793	30.0289	20.7924	18.5753	62.2429	8.23854	40.6324	17.1106	24.4898	16.7293	10.0311	15.2792	20.8362	16.3244	14.9131	15.409	23.767	28.6404	13.2112	9.96864	7.53914	16.38	12.0527	51.9676	5.67517	15.5392	10.1131	17.1317	25.8689	15.6817	41.8465	18.0653
GH164	4.86333	0.25967	1.43644	2.57256	0.31834	1.09152	1.18534	0.45728	6.21917	5.35206	6.93998	3.92414	0.85177	2.90375	0.21709	0.63957	0.32377	9.51784	1.93309	3.36058	2.02992	0	3.12405	2.65048	0	5.11143	0.24511	2.16988	12.8509	4.95346	6.74025	3.66801	4.14108	0.95195	2.42919	2.65541	2.85878	4.4502	4.49849	6.14752	19.3356	0.42204	0.37852	5.92852	0.5571	3.66731	2.85135	3.08498	1.19712
GH165	42.8556	2.84153	12.5899	8.97491	0.93615	26.1469	2.90192	2.94413	11.6445	57.1955	11.7433	7.35585	12.5484	31.4653	5.58552	24.6483	5.14594	10.737	13.7418	13.2731	19.5639	9.09312	8.1625	18.35	3.35129	5.29775	2.68943	32.9533	10.3718	30.7492	11.75	7.05059	12.6789	15.0362	5.30488	14.1688	15.8913	12.6571	24.5228	12.4953	17.1203	3.74911	7.57418	11.2058	16.1875	36.2285	21.1422	7.95052	44.2095
GH166	7.9937	6.23749	4.90764	3.74149	34.5949	20.0554	15.1341	14.996	6.68739	3.48322	2.52818	23.8928	4.94721	3.79568	24.7242	27.3184	24.066	10.0066	11.615	8.2107	6.14595	16.8585	4.89609	4.13687	2.34207	3.48049	6.44417	17.3903	1.53519	5.50383	22.9564	8.77478	18.214	9.66549	22.3391	27.7789	3.15593	3.1073	2.90572	4.70406	11.7799	6.65469	18.1674	14.6393	11.2454	0.57682	3.60767	9.34959	6.61677
GH167	0	0.11852	0.64127	0.30871	1.60431	0.79463	0.81345	2.66927	0.11711	1.6505	0	0.35512	0.23734	1.0232	2.13405	0.15826	1.16842	2.40793	1.98086	3.19045	0.16341	0	0.05143	6.05681	6.22471	1.844	6.65981	0.87284	5.50325	0.05202	0.51056	0.79611	0.24884	0.15552	0.02359	0	0.47499	0	0.44597	0.15619	13.5932	0.94122	0.35025	0.1306	7.86341	1.13147	0	0.57585	0
GH16_12	0	0	0	0	0	0	0	0	0	27.4478	0	0	0	0	0	0	0	0	0	0	0	0	0	0	0.39293	0	0	0	0	0	0	0	0	0	0	0	0	0	0	0	0	0	0	0	0	0	0	0	0
GH16_14	0	0	0	0	0	0	5.15885	0	0	20.3597	0	0	0	0	0	0	0	0	0	0	0	0	0	0	1.0041	0	0	0	0	0	0	1.67887	0	0	0	0	0	0	0	0	0	0	0	0	0	0	0	0	0
GH16_15	0	0	0	0	0	0	0	0	0	0	0	0	0	0	0	0	0	0	0	0	0	0	0	0	0	0	0	0	0	0	0	0	0	0	0	0	0	0	0	0	0	0	0	0	0	0	0	0	0
GH16_16	0	0	0	0	0	0	0	0	0	29.7036	0	0	0	0	0	0	0	0	0	0	0	0	0	0	0.28395	0	0	0	0	0	0	0	0	0	0	0	0	0	0	0	0	0	0	0	0	0	0	0	0
GH16_17	0.05314	0	0	0	0	0	0	1.66382	0	0.04735	0	0	0	0	0.25919	0	0	0	0	0.14493	0	0	0	5.46838	0.05613	0.38141	0	0	0	0	0.22448	0	0	0	0	0	0	0	0	0	0	0	0	0	0	0	0	0	0
GH16_18	0	0	0	0	0	0	0	0	0	0	0	0	0	0	0	0	0	0	0	0	0	0	0	0	0	0	0	0	0	0	0	0	0	0	0	0	0	0	0	0	0	0	0	0	0	0	0	0	0
GH16_19	0	0	0	0	0	0	0	0	0	0	0	0	0	0	0	0	0	0	0	0	0	0	0	0	0	0	0	0	0	0	0	0	0	0	0	0	0	0	0	0	0	0	0	0	0	0	0	0	0
GH16_2	0	0	0	0	0	0	0	0	0	0	0	0	0	0	0	0	0	0	0	0	0	0	0	0	0	0	0	0	0	0	0	0	0	0	0	0	0	0	0	0	0	0	0	0	0	0	0	0	0
GH16_21	0	6.8962	5.56142	8.64488	10.6547	14.1524	0.55137	5.18038	6.44657	2.08747	1.0029	8.29219	0	14.4934	20.1117	16.0432	2.98584	0.67434	17.6349	3.90434	3.99142	0	1.52785	7.09635	2.0856	5.14176	4.13003	15.2118	2.36135	9.13643	4.73441	4.04431	11.8125	8.02453	3.65714	14.949	5.991	3.88139	2.43562	4.35183	5.37981	6.02496	17.3612	28.791	27.397	0.07508	0	4.11752	2.00879
GH16_24	2.5326	1.42261	2.32932	0.8822	2.5328	10.626	9.18158	1.00772	0.69218	5.34151	5.8465	3.68929	0.41305	9.27191	0.10163	0.80382	2.25978	1.15202	0.62925	3.17057	1.90657	0.14802	1.61718	6.63669	0.93968	0.97535	2.16238	2.81477	1.5563	2.79166	2.49401	8.07283	2.60647	1.54736	2.30167	0.10692	2.48823	2.08188	7.02594	2.91473	0.77555	0.65296	7.10412	2.09285	3.25894	4.59965	4.88803	5.43506	1.73049
GH16_3	135.06	129.835	99.6403	104.902	73.7208	114.492	87.3763	64.425	117.633	119.527	89.9918	135.802	79.3397	112.938	76.8821	213.844	167.1	53.642	94.3991	53.6151	82.7263	202.569	67.2935	116.032	64.3967	71.2059	59.1585	131.853	115.793	82.475	83.8247	127.035	90.3131	199.2	134.929	70.736	80.2012	60.1962	89.7093	95.0441	181.272	189.225	103.16	86.6564	66.7472	96.3995	44.0933	107.183	236.226
GH16_6	1.04929	0.08118	0.3542	0.04601	1.54638	0.10197	1.90962	1.18814	0.36228	0.2288	2.46716	0.82775	0.33501	0.05542	0.73584	0.79192	1.45837	0.607	4.24751	2.34459	0.63098	5.51781	0.84348	2.18467	0.86801	0.86899	0.71937	1.04427	1.56757	1.59343	0.31427	1.35143	2.18467	1.03989	3.59398	0.66211	2.53604	0.99851	4.01701	4.11652	4.63144	0.40976	1.55918	2.12752	0.89732	0.19733	1.14413	0.81652	0.05879
GH16_8	0.0558	0	0	0	0	0	0	0	0	0	0	0	0.01635	0	0	0	0	0	0	0	0	0.01835	0	0	0	0	0	0	0	0	0	0	0	0	0	0	0	0	0	0	0	0	0	0	0	0.27168	7.09175	0	0
GH17	0.11516	0.74111	2.17558	0.35463	0.39587	0.08817	0.85753	0.972	1.12784	0.33483	0.18026	0.23091	1.24661	0.26924	0.58604	0.21809	0	0.07987	0.74709	0.19198	0.1144	11.1741	0.0653	0.23408	0.07598	1.85354	0.17337	0.21071	0.835	0.26855	0.25408	0.64862	1.12171	0.14473	0.36687	0.55784	0.19503	0.15501	0.02231	0	3.8666	0.16616	1.35598	0.40621	0.28362	0.42914	1.18723	0.28012	0.13109
GH18	621.656	159.84	399.331	218.707	311.939	365.419	188.996	259.924	414.005	422.268	397.539	285.778	413.74	551.271	279.285	232.207	228.807	428.402	417.07	388.983	389.891	580.235	407.596	457.953	170.334	360.462	231.875	438.899	397.569	499.824	462.633	280.231	368.675	412.68	470.565	383.836	449.74	383.299	574	332.854	679.576	163.546	301.919	393.602	362.135	609.708	522.79	413.48	548.992
GH19	0.07317	25.2551	0.52091	38.8929	2.10779	1.26463	28.7757	113.272	7.08273	0.93659	0.21742	0.69472	0.07617	0.31939	1.27095	1.70876	5.44441	1.45884	0.23551	0.97417	1.07727	0	0.07269	2.9574	25.9336	0.62096	13.3996	2.89225	2.0038	0.06154	1.23288	3.26695	3.78062	0.64118	1.95312	0.53782	1.10031	0.11363	0.50947	0	1.92406	1.64553	6.52303	0.81748	0.2935	0	0.39578	1.12928	0.04112
GH2	2838.15	2346.66	2304.46	2242.77	2236.58	2611.06	2497.56	2210.38	2107.16	2896.77	1833.79	1962.68	2212.8	2841.67	1963.54	2716.67	2176.58	2211	2181.03	1453.21	2597.12	2696.32	2115.96	2587.77	1849.97	2042.34	1786.87	2374.05	1693.41	2856.78	2394.81	1671.69	2301.87	2394.49	2905.59	1850.6	2738.42	2385.81	2758.49	2594.61	2563.86	2091.88	2207.48	2672.43	1962.61	2701.05	2143.18	1800.55	2737.47
GH20	1559.95	580.131	794.567	457.174	583.908	1035.49	519.638	847.556	903.302	1191.07	799.926	549.007	705.972	1234.97	390.905	569.154	614.933	775.783	843.764	554.186	755.557	912.583	606.007	1131.15	623.435	567.29	622.947	818.077	829.106	1132.55	747.3	1190.24	720.727	1153.61	876.22	597.931	996.869	798.218	1170.94	834.249	1227.38	502.094	662.681	676.14	640.071	1333.7	933.629	873.235	1246.67
GH23	744.884	697.235	573.414	644.818	615.823	637.777	810.15	569.614	527.834	586.571	507.862	654.535	647.427	693.782	518.964	675.256	643.159	636.457	562.318	449.604	676.632	636.422	567.784	650.631	611.841	437.953	566.63	611.153	522.122	610.911	497.611	439.802	564.187	535.24	587.475	518.202	632.337	655.623	693.632	680.243	559.682	706.528	515.218	644.341	547.831	753.073	673.366	568.566	636.391
GH24	242.303	348.112	231.059	537.311	260.379	134.089	289.416	323.954	199.433	457.371	170.127	256.095	259.138	455.584	163.387	353.964	254.113	124.908	131.656	183.788	327.14	122.484	124.203	271.958	326.969	122.68	350.801	322.546	371.14	279.839	142.567	176.236	232.834	173.442	207.337	138.521	206.647	152.704	380.364	344.521	151.909	720.671	241.036	217.662	255.935	186.338	264.673	200.846	193.248
GH25	355.335	753.463	510.191	715.395	643.165	521.335	705.683	683.864	423.238	330.152	480.984	709.971	435.873	451.645	677.574	797.06	834.644	524.833	501.597	506.191	417.962	553.659	521.098	498.658	711.866	559.952	641.416	550.654	437.838	527.794	513.942	468.779	483.295	458.751	428.864	548.304	530.937	554.425	377.778	525.219	565.246	692.371	675.576	451.437	450.611	397.766	571.32	463.338	322.763
GH26	77.0494	265.83	163.121	292.075	119.231	135.439	322.954	115.287	152.894	130.956	123.948	126.488	48.8949	130.297	192.314	471.193	497.569	144.28	158.098	55.992	141.617	129.596	68.1204	173.46	260.635	126.184	191.104	152.903	73.1535	133.118	200.701	72.6633	161.676	107.592	156.41	151.882	147.102	239.518	168.965	284.914	132.707	365.032	212.281	191.785	122.785	86.3241	27.8824	97.2339	159.146
GH27	263.281	122.807	168.703	74.9468	175.779	168.388	133.25	223.372	179.87	145.121	204.736	133.671	193.701	165.688	198.909	102.573	121.407	194.324	203.413	112.931	201.14	245.014	148.925	180.332	185.701	217.416	139.433	128.348	166.635	144.246	239.545	226.54	198.099	210.73	211.952	168.592	224.683	280.127	169.843	159.868	214.94	82.1393	136.846	225.34	190.554	113.166	134.843	198.532	163.636
GH28	2014.58	1085.2	874.628	916.763	709.733	712.376	809.293	846.764	489.58	853.385	496.852	848.245	643.731	1055.35	620.583	1205.61	887.756	694.118	783.503	419.709	677.562	1150.3	575.051	983.602	812.501	629.353	662.486	712.244	412.535	813.473	762.497	380.566	757.327	664.527	888.714	475.562	884.792	736.284	1196.07	824.29	875.641	990.419	710.697	866.105	632.949	1182.22	1182.57	535.305	883.45
GH29	913.312	339.209	475.684	357.057	498.504	678.587	433.854	456.873	449.041	667.538	420.641	413.456	588.225	761.843	378.995	373.006	341.945	447.397	548.838	299.605	565.405	678.148	485.962	614.769	293.916	359.142	367.093	532.861	424.891	760.88	455.972	535.991	555.948	702.163	612.448	365.004	473.076	532.124	685.153	508.252	566.291	480.666	431.296	599.387	449.49	680.145	654.586	448.388	759.865
GH3	1755.79	1873.03	1831.57	1826.14	1911.87	1610.25	1789.88	1585.48	1947.88	2074.81	1107.24	1848.17	2338.82	1854.1	1799.77	2113.69	1883.84	1759.31	1849.51	1087.74	2312.9	2382.92	1988.63	1666.85	1423.81	1891.17	1615.82	1675.4	1377.73	2259.66	1927.78	1331.11	1850.02	1489.41	2255.87	1906.43	2387.14	2166.76	2301.23	1704.5	1864.12	2107.72	1496.51	2505.8	1496.51	2205.22	1647.83	1479.09	1670.41
GH30	12.4223	27.4025	26.3541	12.7614	30.4387	28.6952	20.458	9.63145	26.311	26.1325	18.2857	23.6332	12.7137	22.8123	7.13787	33.9034	34.0736	8.35782	24.7357	13.1704	39.6386	52.0232	59.7983	42.2395	18.0543	36.6657	23.7177	17.8879	13.1376	20.4959	35.9854	14.6939	24.836	28.2837	21.7807	13.0293	23.7473	30.0341	21.5437	25.2359	63.9414	13.1149	26.1399	42.6786	26.9908	44.8527	14.538	15.6601	24.156
GH30_1	5.91358	4.29642	8.06163	7.89243	7.46581	7.33342	5.39638	8.33692	17.9923	3.91262	9.98825	5.8304	27.3997	11.0441	10.7202	5.54469	9.06294	10.941	8.45454	11.1714	11.435	37.3627	7.82388	6.20562	8.54211	7.42004	3.30093	7.29538	9.88311	30.7964	31.3681	13.0128	20.8852	6.84343	9.54463	19.5329	14.2327	10.5252	13.5643	7.56615	53.753	9.99876	20.6103	11.408	4.98082	5.8226	29.4076	12.8409	3.34547
GH30_2	80.2564	8.58343	39.9439	9.97612	25.0975	7.88566	20.7971	77.3053	15.1178	39.6584	11.174	31.451	20.9677	48.6288	9.18215	22.3182	10.5826	11.5524	24.4625	20.7409	33.5547	70.6082	44.845	49.774	52.1379	28.214	3.82808	23.4557	17.0717	12.6918	25.9226	17.927	24.7994	13.1808	32.2911	15.8005	39.1542	39.2296	15.8158	22.8691	33.5707	7.86161	20.4507	36.579	28.9476	65.437	29.9754	13.0553	90.6832
GH30_3	12.118	75.2992	27.2267	6.09682	12.6958	14.0247	73.382	23.1561	24.2284	35.9835	27.3329	12.4266	20.2648	20.1682	2.31597	16.1844	54.781	61.9077	15.0541	6.69956	31.9197	20.826	16.1571	27.561	31.2184	21.7312	32.4365	17.4651	12.9543	29.9051	44.8672	29.4965	20.4376	10.9573	32.2263	12.6847	28.9944	20.4427	27.3162	45.7474	23.8573	64.7981	24.8156	56.6709	19.3846	30.4981	1.17876	16.0826	17.8334
GH30_4	203.445	145.259	55.5198	20.2018	28.801	99.505	149.932	23.9678	37.6615	91.375	40.0866	36.4843	40.723	122.202	27.8419	167.869	97.3809	30.8252	47.7197	28.7064	66.9034	50.3978	48.6273	112.504	16.1659	34.1129	70.3292	41.6652	19.8671	117.96	97.2509	22.9058	51.7959	41.2478	87.9906	33.2422	76.9243	85.3738	55.2052	91.0911	62.2162	102.975	57.0148	114.623	54.4747	87.9778	48.5761	36.7341	78.4906
GH30_5	1.93615	1.41336	3.30622	2.81701	7.84811	2.13506	16.3119	10.2702	2.74808	0.98746	4.623	2.75613	8.2218	5.17045	5.32141	7.14638	4.28726	5.32076	7.23805	2.45583	10.8607	11.9132	8.27472	4.26318	1.19888	9.05495	1.61868	2.62975	1.06011	4.19874	3.21582	7.20571	9.9752	3.72226	4.51337	5.93366	2.75564	6.34371	3.77993	6.94672	1.05691	2.4986	10.3516	5.08603	3.67533	0.33587	8.5737	4.17167	9.22192
GH30_6	81.215	7.33962	4.81343	8.13837	2.12441	39.4719	2.93837	11.3621	4.3393	1.86918	21.9349	11.673	13.2199	49.3527	5.69116	7.54632	4.40215	7.39315	15.7158	9.82625	19.5011	3.93936	10.7858	39.0797	1.94771	5.24003	3.74001	11.8162	21.5261	37.7409	16.0407	6.59587	4.25789	25.2121	31.3069	12.8897	22.5175	24.8777	8.90099	13.397	33.5439	5.54269	11.4188	14.3814	12.5308	28.8363	35.6004	21.2226	29.3873
GH30_8	0.33201	3.12004	9.53652	4.6326	10.4798	5.42282	2.30505	2.45049	5.33556	5.38007	5.18875	3.04198	2.01926	2.68287	1.28534	6.17084	3.84592	1.09534	6.11834	0.78227	14.4701	0.86579	3.62515	8.53094	0.38166	7.16564	0.57571	3.86654	0.42703	5.23851	12.6271	1.68596	7.12157	1.89592	4.29318	2.64457	5.37012	7.53215	5.12788	6.91023	12.8452	0.24104	2.87289	8.94656	6.83939	10.0868	6.49982	1.94301	4.29133
GH30_9	0	0	0	0.0261	0	2.9795	0	0	0	0	0	0	0	0	0	0	0	0	0.0593	0	0.02487	0	29.055	0	0	0	0	0	0	0	0	0	0	0	0	0	0	0	0	0	0.38738	0	0	0	0	0	0	0	0
GH31	843.718	504.279	682.428	596.547	708.149	729.639	553.191	749.178	680.365	767.619	504.117	651.103	1051.37	848.25	660.033	600.568	698.202	676.563	704.785	395.311	907.768	1148.11	816.58	774.847	619.755	649.801	562.022	639.115	469.101	940.851	788.272	513.459	728.772	649.522	810.578	789.446	859.177	980.563	851.442	713.767	731.624	919.614	592.757	866.153	624.634	1066.25	853.81	571.559	774.289
GH32	554.159	406.209	342.724	375.135	397.371	452.876	492.136	511.731	295.974	290.431	276.654	490.532	736.5	548.434	444.703	405.576	571.703	454.734	416.209	263.219	427.935	773.266	542.547	372.915	360.652	284.975	464.223	379.834	257.312	514.963	392.261	263.116	497.194	374.7	481.464	490.595	446.806	621.339	452.61	376.898	465.629	567.176	463.847	514.978	340.698	656.91	602.569	350.559	454.513
GH33	265.795	183.738	261.718	208.08	158.058	269.05	198.015	236.845	221.201	329.872	174.215	245.734	127.822	307.436	169.957	336.101	192.367	168.888	204.592	139.722	185.003	284.761	147.585	259.569	184.646	155.289	203.992	284.765	218.148	226.501	204.59	301.272	193.04	373.603	225.202	127.364	232.157	196.02	231.529	211.077	287.848	85.5223	250.221	189.377	181.593	253.009	178.498	202.648	375.787
GH34	0	0.09908	2.0346	0.27569	0	0.13556	0.72306	0.39855	0	0	0	0.26481	0.99961	0.11852	0	0.12462	0.261	0	0.73608	0.09616	0.17329	6.92389	0	0	0	1.64947	0.12122	0.36251	0	0.08694	0	1.54219	0.16773	0	0.11337	0	0	0.08567	0	0	3.3598	0.33279	0.64127	0	0	0	0	0.09799	0
GH35	183.942	280.172	183.874	151.386	171.224	171.132	196.837	227.549	171.335	236.355	160.117	169.313	114.077	167.542	114.499	216.568	156.055	103.192	181.861	101.088	168.489	295.651	114.319	191.534	211.228	134.762	94.6881	199.464	170.791	193.596	174.048	204.885	184.797	238.976	178.225	125.807	151.71	200.628	242.66	208.733	228.746	137.345	122.789	172.251	127.07	231.24	140.377	134.64	303.995
GH36	416.624	654.377	467.296	700.449	563.232	508.393	659.91	484.606	460.881	490.199	368.752	541.263	709.369	493.332	521.254	720.856	705.942	541.72	532.089	373.942	413.424	685.272	555.225	429.584	543.939	372.32	568.208	423.69	401.846	572.369	523.292	395.946	527.424	443.464	467.955	653.373	446.264	715.224	415.812	560.664	608.426	877.465	542.761	481.109	414.79	453.325	424.697	438.449	498.874
GH37	2.37898	5.80501	3.72626	3.76977	4.51525	12.4811	3.40176	7.92621	31.9798	19.3393	19.6428	5.35309	7.14572	5.2792	6.53584	4.90293	5.71817	10.6589	4.77445	17.7257	94.1681	0.84226	10.6034	6.87063	4.21916	29.3751	13.8676	20.9498	16.8106	8.4165	6.21692	10.1798	11.1255	7.8539	7.68038	14.1737	11.3695	4.11998	3.71572	12.4301	25.5348	4.92566	4.45759	4.73046	11.0076	6.06477	7.91238	13.0617	1.37848
GH38	69.1588	58.7001	103.49	68.9272	149.749	97.9363	128.987	80.9318	117.265	168.813	126.96	89.2476	194.52	151.392	107.985	73.0293	86.9718	136.253	121.566	88.6402	181.322	179.278	139.766	106.421	76.206	126.217	136.599	259.551	157.185	153.19	144.338	110.612	163.936	143.452	198.178	157.189	162.996	158.915	158.001	92.932	174.738	92.7175	103.477	132.967	116.442	78.5036	105.705	121.292	273.058
GH39	20.1555	32.7448	40.0104	39.4378	96.6347	72.4775	44.1875	90.132	52.5702	46.0623	37.3545	48.0415	69.4086	88.3323	113.645	37.6863	82.7181	116.797	181.603	91.6101	60.1942	90.1335	38.9724	52.8206	112.846	124.585	103.846	48.9797	86.7174	43.0684	69.3717	93.807	53.3122	73.56	65.4357	138.255	55.2624	59.9453	34.1739	42.6872	29.8137	49.8441	51.5572	70.8454	250.585	34.3172	61.0684	93.4868	48.2836
GH4	89.4625	116.479	112.189	114.43	142.722	103.979	108.637	110.624	133.406	93.3484	134.582	115.238	142.407	87.4039	196.113	78.266	119.7	244.236	115.142	167.182	226.381	142.709	187.691	77.5721	130.465	155.683	147.83	93.2361	180.279	131.212	135.362	135.49	134.366	96.5227	99.0302	126.256	112.54	118.662	114.86	127.106	108.089	104.617	105	125.459	149.602	111.073	211.024	105.247	98.1757
GH42	216.948	126.02	230.207	122.462	234.734	223.606	137.669	165.997	141.45	180.681	120.444	222.923	419.613	259.493	196.355	130.182	158.623	205.514	262.621	131.756	218.867	413.01	348.983	190.56	83.9256	237.52	157.536	144.875	120.908	284.728	221.15	159.905	223.825	170.754	243.362	269.582	250.333	387.796	218.883	157.331	271.608	136.27	205.919	302.375	187.766	264.639	316.069	163.891	206.214
GH43	2746.56	2593.5	2525.39	2116.44	2421.58	2144.14	2030.55	2563.89	1739.07	2854.5	1393.23	1841.82	2391	2427.44	1342.88	2435.53	2264.23	1388.25	2100.62	1052.85	2942.85	3258.93	1892.94	2332.95	2038.87	2009.16	1732.14	1953.79	992.083	2605.51	2472.77	1091.76	2329.56	1785.31	2836.34	1789.9	2659.18	2458.31	3278.4	2659.22	2212.23	2817.19	1952.87	2890.17	2018.3	2851.39	2241.01	1525.15	3090.92
GH43_1	154.496	120.449	39.1292	89.8607	40.8035	2.96917	75.7438	83.4055	12.8496	50.2103	11.1735	88.3414	27.8469	84.7607	39.5233	92.8306	75.439	23.6146	42.4837	9.21148	61.2475	62.3864	25.241	18.6867	88.1617	13.4286	52.6198	33.7847	4.46885	52.0662	42.4301	14.6506	28.7347	37.057	30.9672	16.3226	40.8725	39.5434	108.954	84.7911	47.6196	115.382	40.8736	33.6956	43.917	96.3789	78.5885	25.6095	90.3302
GH43_10	431.676	221.542	196.002	220.666	209.986	87.9075	299.561	186.152	111.056	217.141	101.122	231.553	186.117	228.378	159.097	301.459	252.501	102.725	179.297	78.8699	197.157	275.851	120.043	139.562	174.152	167.639	158.321	181.308	48.5231	144.06	183.36	61.7839	159.324	144.515	174.557	102.906	185.512	214.201	411.051	243.301	180.696	307.035	167.711	222.362	128.951	336.247	314.972	145.652	247.87
GH43_11	8.17498	20.5404	38.8761	23.8638	48.6422	23.9612	14.8017	25.6258	16.3454	14.1237	16.966	57.0079	22.413	23.0016	27.0601	18.9936	40.4076	26.8658	34.085	25.5961	26.1808	66.6989	44.8955	16.3612	2.83766	29.0118	15.0277	16.9218	8.09322	28.9332	19.2377	30.0317	29.6492	28.3632	44.4779	41.0026	16.8983	32.0368	16.0936	25.7029	42.3529	30.9297	23.746	37.9271	21.209	10.8234	29.15	25.6894	26.6895
GH43_12	171.998	161.923	92.7404	221.94	130.526	62.1046	127.723	145.109	46.1607	111.855	37.5814	118.371	127.879	127.731	105.304	173.968	150.253	58.5121	100.173	35.4534	101.104	176.33	65.8531	62.7969	152.429	78.886	83.8971	105.634	33.4106	113.232	93.9659	38.5321	92.1171	67.1798	121.56	104.818	112.275	137.374	183.468	108.718	88.8234	172.456	94.5825	98.3221	80.1058	173.592	145.474	78.6919	116.573
GH43_16	7.20218	3.70267	38.5519	87.3584	38.4416	36.0983	7.05927	54.3288	34.1957	46.4018	14.899	28.3202	30.5128	34.1925	22.822	22.5655	27.2027	17.1553	41.7061	6.71384	69.6058	12.9368	24.217	12.3766	21.6545	26.0454	5.00395	37.972	8.84489	35.6615	36.8227	13.1159	48.6265	23.6807	39.391	23.1698	51.9088	117.611	39.908	31.4631	19.3203	105.505	35.9791	47.878	41.5517	25.0004	0.88688	21.2542	32.6284
GH43_17	61.4683	9.22674	46.0179	12.2371	38.5523	33.6649	35.457	29.9567	28.3636	48.377	24.3323	43.8952	37.3073	36.1545	38.5045	16.8062	19.8269	27.8687	40.3559	27.22	47.3248	58.7726	17.9529	46.082	15.817	35.9042	18.6163	24.7582	26.0685	36.6634	45.4932	24.6652	34.6955	53.682	37.6993	24.6975	40.153	35.5866	31.3	31.4354	43.437	9.55181	39.2221	89.0275	48.8571	52.0589	33.7336	24.5072	38.0638
GH43_18	148.426	111.567	53.7274	111.127	35.0494	65.3023	91.2769	20.3476	17.9625	56.0991	37.3302	82.6553	35.5114	99.5992	37.9415	127.393	69.2217	21.5426	40.864	23.0956	49.3737	68.7522	34.3606	82.0789	32.7391	27.4188	20.1323	47.9527	6.66326	75.5216	51.2741	18.3668	24.07	44.3486	43.157	25.0119	63.0273	52.9796	50.6547	85.6608	68.6453	5.601	49.9071	56.8676	39.5041	78.8819	66.7493	20.3873	71.1859
GH43_19	70.058	12.6518	75.0231	16.1788	58.4193	67.555	64.4066	35.3275	32.9353	83.4335	37.3191	49.3214	47.5415	98.415	15.1071	29.3685	35.2117	26.2821	47.3193	27.3445	95.7626	72.7109	39.3692	86.575	11.5839	27.5087	34.744	48.4772	11.4972	84.2508	72.6706	19.2959	57.2906	56.6786	69.978	25.016	87.6255	64.9389	80.953	64.6541	69.9923	20.766	59.3243	81.0347	64.0635	78.9592	49.413	31.2122	119.224
GH43_2	91.6727	104.954	22.8162	58.6261	9.6967	5.41526	51.5444	54.5714	8.14888	37.0272	16.0379	16.4828	10.0564	17.9356	5.57454	84.3235	5.38568	10.9058	23.9911	5.7638	62.9779	55.329	15.0179	26.3806	65.4971	15.8343	9.72851	22.5994	0.356	6.05886	37.525	4.19197	10.7018	8.34758	11.688	7.49343	11.5763	7.81296	84.4328	62.5794	32.2008	143.892	24.6194	34.1925	12.3432	60.6362	54.5884	16.4093	61.8645
GH43_22	5.96432	9.32679	33.3655	16.7612	35.1139	14.679	12.0214	15.4397	26.947	12.5671	11.5111	34.001	55.7973	10.8996	23.0452	14.8115	15.9876	16.9572	36.7177	15.7941	21.5687	62.836	18.5327	19.4244	3.30276	62.136	10.6865	12.7169	7.84733	25.4444	11.1945	27.5077	21.5772	19.6936	15.8045	25.7677	19.7266	53.1869	20.2735	17.2939	19.7173	20.0928	19.3221	28.1281	15.053	4.35626	9.64648	18.8234	32.2928
GH43_23	0	0	0	0	0	0	0	0	0	0	0	0	0	0	0	0	0	0	0	0	0	0	0	0	0	0	0	0	0	0	0	0	0	0	0.4719	0	0	0	0	0	0	0	0	0	0	0	0	0	0
GH43_24	103.993	148.403	193.171	42.0686	101.557	105.576	123.107	161.456	139.942	185.203	96.9784	68.8285	114.475	107.469	53.7324	132.468	92.2224	64.7053	98.044	60.9131	146.76	169.341	77.1827	144.504	56.5523	136.292	55.505	118.501	74.3052	137.875	137.011	108.397	138.878	120.472	160.803	62.5369	155.872	105.004	171.868	157.517	124.01	47.5194	93.344	173.184	91.7026	95.9018	75.1825	84.6708	155.453
GH43_26	56.4393	27.4719	40.0643	25.8175	55.8282	37.5298	19.7748	50.9933	47.3868	82.3883	50.355	60.1624	57.4396	45.122	54.9152	41.4056	38.0151	41.9801	48.0275	30.8911	41.1879	158.884	114.321	59.1595	21.2906	41.4287	27.1671	53.2305	48.4364	84.6629	45.6316	37.2552	42.3689	42.3689	51.7961	85.0871	19.632	87.7295	40.5922	23.8638	81.725	26.8934	49.8768	62.279	41.1463	45.6446	59.0756	39.3876	61.5731
GH43_27	2.21834	5.0048	23.0078	6.75961	6.97175	12.621	4.21047	1.48003	7.89525	7.86037	0.95914	31.0832	32.2555	11.4298	7.64971	3.96384	10.0238	1.94163	13.5092	5.71652	9.37366	29.661	33.678	7.26933	1.2507	37.4713	2.56308	7.0442	1.05163	13.4829	10.6979	15.6647	0.20758	7.12565	9.24723	9.66265	16.6643	41.7589	5.46664	2.42281	13.9709	9.53791	2.04747	9.61782	4.23317	3.09696	0.64301	11.434	9.44114
GH43_28	65.6153	31.9727	78.7565	35.8104	61.9166	60.8553	33.6981	22.302	87.0278	112.996	42.0322	43.0238	110.468	56.9955	29.6588	45.6247	42.9667	54.2165	57.7568	27.2833	84.3419	103.946	100.209	80.8602	24.211	45.5104	28.7518	82.6036	47.5154	91.2785	83.3661	39.9199	77.909	36.419	107.382	64.6914	108.927	99.5045	133.481	58.7562	55.315	32.6211	47.6847	67.5861	53.2086	130.205	55.1055	55.2188	105.43
GH43_29	245.627	160.725	54.598	128.267	98.4556	10.666	149.409	113.589	18.9849	72.1861	22.6055	106.762	24.2279	87.4863	44.0502	165.256	159.106	33.8442	69.7235	9.79995	93.1823	53.5641	63.0731	46.2253	119.581	32.5126	95.4441	91.792	6.86654	42.1334	59.6264	17.3221	40.6755	30.614	35.9979	16.9568	47.7551	37.8578	184.479	140.171	51.0956	212.301	74.1772	70.0144	60.0103	190.222	140.954	42.4265	232.232
GH43_3	21.586	12.5699	58.2854	11.5695	41.0614	41.4731	39.5406	48.7528	38.7244	63.9117	42.4767	19.7604	32.0004	39.8201	5.53882	23.3762	14.4943	19.4705	21.4553	11.1223	31.9357	85.6459	26.299	59.8135	21.0341	38.6298	14.1978	57.9415	29.2088	73.7816	40.4777	13.7636	36.3384	46.8697	78.2726	23.2855	55.6135	33.4573	36.2967	48.6129	64.5571	8.91427	29.526	38.5664	27.5219	44.6946	39.5983	18.9038	92.8746
GH43_30	0	0	0	0	0	0	0	0.04599	0	0	0	0	0	0	0	0	0	0	0	0	0	0	0	0	0	0	0	0	0	0	0	0	0	0	0	0	0	0	0	0	0	0	0.06695	0	0	0	0	0	0
GH43_31	31.0891	10.3492	45.578	12.6245	56.6269	56.5946	36.0774	25.7625	54.2132	86.5238	27.9415	28.461	33.509	54.3615	6.03974	20.2101	18.0445	24.8026	25.9967	13.0305	56.481	38.0564	32.4394	32.9217	11.252	24.7519	11.8485	56.6988	19.0717	73.7358	34.9947	13.6113	47.8763	27.1373	83.5934	21.7618	76.7339	33.5679	60.1975	43.518	40.1102	8.37348	29.9172	39.2505	44.9797	51.8407	28.7625	25.9284	84.3542
GH43_33	12.9709	4.75462	19.0679	5.4058	18.6244	25.0415	7.4865	7.84912	41.7914	45.6227	8.51942	14.6599	25.8814	30.7439	3.20498	9.07391	11.6379	16.6081	19.8008	19.5583	38.2953	0	19.7314	21.5256	16.8321	23.9627	17.5566	23.4966	21.7411	29.7351	27.2743	17.4039	24.3031	13.9937	44.6548	25.3646	48.9145	16.3349	46.8586	24.3289	12.3469	4.89902	27.1123	28.1405	30.5009	32.7272	4.61714	27.3852	19.0533
GH43_34	214.845	103.271	91.3569	37.2411	92.6235	85.8192	149.477	105.106	68.0505	111.024	60.5301	62.8427	71.9839	154.094	26.0217	41.9147	119.396	40.2765	67.5655	35.7097	102.44	165.453	50.0679	139.685	87.398	64.6165	93.7238	111.484	61.6446	131.818	87.9431	34.9243	76.184	98.0883	124.611	61.8518	124.323	75.2607	117.333	105.468	136.726	149.024	91.2465	141.576	80.6282	164.13	79.0068	46.8863	187.76
GH43_35	11.9017	31.3533	67.4018	38.426	95.1476	75.5476	29.0837	40.4763	67.5674	60.4869	35.4029	71.8483	44.721	50.289	130.492	46.6527	68.4385	51.6123	76.3018	50.0835	91.1955	42.3828	56.3608	44.1929	45.8896	105.504	52.2333	61.687	49.7148	69.436	62.2341	44.7989	85.1705	77.1913	90.6783	86.8785	111.252	57.3344	41.5355	55.5817	55.1747	37.3088	86.7836	151.979	112.262	26.7053	14.0413	54.1504	91.7206
GH43_37	0.05443	0.64799	2.64973	0.60231	1.43478	1.02749	0.17135	1.89021	0.19738	0.22064	2.01434	0.39765	2.72404	2.61879	0.89461	1.91688	1.46366	2.27582	3.44344	0.68017	2.08585	0.57281	0.49682	0.28491	0.30288	2.23868	0	0.52608	0.12591	1.26762	2.88728	0.31219	2.25681	1.76352	1.04231	0.95107	1.27047	2.18683	1.08027	1.69497	0	0.07805	2.41452	2.00238	2.03306	0	0.4587	3.97432	0.52
GH43_4	220.798	140.251	61.1256	131.046	84.0837	68.0926	35.6317	95.6626	26.1202	75.5476	30.9302	64.5006	66.8079	109.935	50.1275	139.298	128.327	60.4481	82.6579	29.799	56.2596	71.5177	136.52	76.7231	93.6258	49.1498	85.5907	63.5087	2.09677	67.1366	63.1207	30.6159	49.158	37.228	71.7034	61.4243	46.4972	94.6508	113.742	93.5032	55.8048	139.409	73.1741	75.5959	52.2739	142.258	151.084	39.8627	86.9303
GH43_5	0.06686	92.7774	0.08099	94.5466	1.27065	0.06412	11.3331	56.6026	0.87875	0.06407	1.00914	5.65713	0	0.10118	2.10339	70.6416	82.709	0.74464	0.52264	1.3104	4.50475	2.0347	0	1.57898	69.6082	0.29783	57.1107	0.48741	0	0.02075	0.42187	0.31651	3.12965	0.1567	0	0.04781	0.95857	0.02062	0.06425	39.7422	1.93725	132.97	20.6755	0.05821	1.28798	0	0	0.44275	0
GH43_7	91.525	101.925	11.6189	65.0156	0.84587	0.98269	31.7412	47.3157	2.91803	12.5697	2.91858	8.10027	2.10105	14.8416	3.4989	53.6382	29.0193	13.2405	17.6562	0.78944	24.8488	0	7.16331	4.2124	63.5165	5.61979	17.4883	19.2141	0	1.46038	24.1864	1.17931	2.94863	1.21849	2.63577	0	1.90708	3.56711	81.3958	31.1515	7.12861	81.7819	9.18505	15.9238	7.6533	57.867	42.4806	13.4869	18.8235
GH43_8	7.69401	5.3198	20.4451	3.63287	15.3346	8.9766	20.7182	6.31663	12.5993	38.2439	21.8712	6.90119	22.8592	8.64542	3.59321	5.54672	5.05303	14.0782	9.00814	9.11709	3.99919	20.8323	1.36221	16.6349	1.58609	10.8375	2.1865	13.7335	19.2277	8.2794	12.6438	8.28183	21.9155	5.22761	20.5657	3.74175	7.3904	9.87339	36.2053	7.77414	20.1993	1.34806	14.8752	9.4448	6.52113	12.3355	16.9498	11.7251	6.91018
GH43_9	4.17239	9.67305	45.4504	17.8641	32.9606	62.2371	22.2727	16.7135	15.1127	46.4396	18.2753	79.4684	27.8429	45.9186	32.6234	24.5543	10.2896	25.5253	25.7551	21.6268	53.2831	68.5841	14.2953	64.4199	4.15598	11.2126	0.4647	27.135	6.00238	52.998	23.5213	13.5003	33.336	38.244	38.5528	15.17	55.7236	44.6035	55.9763	36.5899	37.3483	13.0006	25.8418	43.0603	40.3132	33.2959	57.8165	20.9283	61.4633
GH44	0	7.63718	0.07163	3.52856	6.1377	4.71391	0.22779	0.41218	4.70316	1.0357	0.52758	2.0969	0	0	21.5951	10.5862	0.08221	0	1.76409	1.23266	0	0	0	9.49172	2.03657	0.46983	2.65588	3.00436	7.92895	11.4432	2.32861	4.13907	2.39471	8.40049	7.59461	17.7098	3.71953	0.16327	0.22414	0	6.91557	1.84404	11.011	30.6579	24.1394	0	0	3.54392	0.07525
GH46	0	0	0	1.0416	0	2.26168	0.14168	0	3.0278	0	0	0	0	2.01124	1.45698	0	0	0	0	0	0	0	0	0	0	0.56495	0	0	0	0	4.49153	0.34616	1.47653	0	8.19134	0	0.66729	4.39226	0	0	0	0	0	0	4.21016	0	0	0.10347	0
GH47	0	0	0	0	0	0	14.5819	6.53046	1.53105	0	0	0	0	0	9.45311	2.57651	0	20.7544	7.31269	0.43329	8.30804	0	0	0	5.90861	0	2.1632	0	0	0	0	0.09481	0.70361	0.25809	0	20.503	0.11964	0	0	0	0	2.04619	4.84366	0.24103	14.1852	0	0	0	0
GH48	0	4.40541	1.68047	4.47434	5.11149	6.11006	0.47365	0.21195	3.23582	2.23	2.3408	2.98799	0	2.41708	3.46961	5.73413	4.18167	0.86474	4.46957	1.57313	4.2117	2.15052	0	2.55643	0.74392	0.35669	1.1467	2.75705	0.95309	5.44161	2.56761	1.27206	2.98879	2.43126	2.85536	3.6329	2.33925	2.25998	2.01139	0.17808	3.94897	2.31283	7.697	3.38224	2.52766	0	0	1.27839	0.45852
GH49	0	0	0	0.19628	0.50907	0	16.8812	0	1.56819	2.18368	3.46594	0.14289	0.01308	0.50124	0	0.20174	0	0	0	0.40738	2.8544	0	0	1.61337	0.34396	0	0.7946	1.4019	2.47333	1.78277	0.01863	0	0.75237	0.37465	0.97596	0.02112	1.05627	0	0.82279	0	0	0.36767	0.74357	0	0.08003	0.17065	0.01045	0	0
GH5	411.767	2226.89	1291.61	2731.82	1486.23	1172.32	2246.81	1825.74	940.853	1060.62	714.164	1013.76	547.773	1142.71	1517.79	2515.88	2874.11	734.374	1525.98	573.98	1172.12	1450.82	622.083	921.042	2587.57	789.973	1686.04	1459.78	526.134	1466.99	1326.59	626.11	1227.16	1037.17	1396.54	1251.34	1100.15	2369.84	926.059	1843.36	1173.43	3076.32	1920.24	1658.45	1345.48	683.743	451.91	881.49	1008.28
GH50	16.7882	7.61102	35.9688	11.3711	12.8448	13.9427	13.8014	30.26	16.516	62.9648	22.5662	16.2469	43.2848	7.6976	13.6693	10.3761	6.22018	18.673	46.9734	17.0185	24.201	45.8291	22.015	23.3706	29.9486	24.0475	45.5376	29.1517	39.6468	25.7575	67.8963	21.6676	18.4679	19.7398	14.923	25.9038	14.3649	25.3848	24.7237	39.4295	44.3035	6.1075	18.6894	30.2515	50.2335	32.242	11.9746	32.8154	39.2883
GH51	581.358	738.567	361.43	524.097	434.336	370.808	559.164	462.344	283.063	372.68	245.54	398.535	562.625	590.49	341.819	732.285	760.216	298.25	423.452	198.663	437.572	554.224	500.551	424.334	452.042	334.945	495.523	503.677	252.507	451.471	392.063	211.691	419.892	374.869	477.14	428.353	428.199	534.121	541.52	538.21	432.227	818.984	503.847	610.458	373.549	609.295	464.732	292.76	491.509
GH52	0	0	0	0	0	0.12922	0.06494	0	0.10624	0.91627	0	0	0	0	0	0	0	0	0	0.19228	0.25472	0	0.0896	0.04263	0	0.03093	0	0	0	0	0	0	0	0	0.13924	0	0	0.08309	0	0.04414	0	0.11078	0.12116	0.03852	0.05892	0.03525	0	0.06638	0.01895
GH53	240.209	239.766	159.726	185.744	232.394	131.185	181.042	220.637	126.744	152.078	108.793	173.283	148.638	222.427	249.057	246.489	252.145	227.397	215.758	105.089	188.848	271.805	165.076	131.147	152.218	70.2907	128.822	174.305	88.4179	157.034	272.75	131.157	151.455	180.618	228.113	249.381	151.005	205	290.887	132.295	245.328	220.013	201.036	203.685	120.618	224.957	131.459	141.177	180.031
GH55	7.91718	4.33004	26.1403	7.36549	26.1901	26.0174	6.89423	11.3164	36.3464	74.0487	3.52542	17.4703	30.1346	56.9913	4.98919	10.1716	12.7238	14.1242	30.3479	5.83438	44.0963	51.721	29.2849	24.7114	0.6548	15.644	2.93341	25.7651	15.9738	45.4655	31.1081	6.27433	28.5833	10.7365	71.4011	15.3604	74.1729	29.2903	50.938	23.9033	22.931	2.35995	29.832	33.6676	32.784	34.4819	3.25092	15.6934	21.4414
GH56	0	0	0	0.09469	0.93575	0	0	1.45719	0	0.39097	0	0	0	0	0	1.19762	2.60352	0.18746	0	0	0	0	0	0.14481	0	0	0	0	0.11822	0.04181	0	0.79701	0.04254	0.11657	1.11777	3.08558	0	0	0	0	0	0	3.5797	0	0	0	0	0	0
GH57	127.45	154.843	77.9368	128.759	82.9549	95.8569	216.051	109.266	102.008	154.539	94.1517	115.719	59.4358	115.842	77.4544	152.915	146.009	92.3211	80.6922	67.8384	80.7262	58.271	53.0763	121.202	123.146	79.5944	108.079	110.022	96.2153	96.7806	81.3616	98.5061	91.2884	114.735	102.642	47.9408	106.266	67.9522	139.058	156.119	93.8304	160.774	89.471	95.9669	89.355	148.226	82.2961	101.64	154.309
GH58	0.22984	0	0	0	0	0	0	0	0	0	0	0	0	0.29545	0	0	0	0	0	0	0	0	0	0	0	0	0	0	0	0	0	0.05166	0	0	0	0	0	0	0	0	0	0	0	0	0	0	0	0	0
GH59	0.95556	8.55067	19.6959	8.3611	25.9162	22.352	2.85927	7.90438	5.89923	8.29263	10.2982	9.2876	0.66767	17.238	27.7971	13.4879	17.4603	14.987	25.4736	3.8153	7.79109	2.56213	20.6298	20.1118	7.22677	4.65951	4.51217	19.3665	10.0534	16.4952	9.77095	4.6468	16.385	9.12288	13.4067	16.7289	7.84518	36.6708	7.13305	3.45329	10.7675	4.26997	27.1639	18.1677	18.4949	0.90593	1.59472	8.83248	7.06213
GH5_1	0	7.59315	14.0492	10.5722	7.91131	11.7892	1.39054	0.77548	7.33509	2.93777	9.41598	5.17889	0	12.1819	20.5128	16.1394	12.4236	3.84892	10.8536	3.66772	6.6594	0	0.03065	9.24416	8.04463	5.81808	3.69821	15.241	1.5052	15.4081	7.51523	2.19846	10.6097	5.89792	3.3236	18.3371	7.46294	30.9959	4.12689	3.79948	10.4655	2.973	19.7213	15.8627	17.4431	0.05819	0	9.50417	2.73892
GH5_12	0	0	0	0	0	0	0	0	0	0	0	0	0	0	0	0	0	0	0	0	0	0	0	0	0	0	0	0	0	0	0	0	0	0	0	0	0	0	0	0	0.08988	0	0	0	0	0	0	0	0
GH5_13	11.2543	5.82876	8.36848	8.96592	6.33899	14.0866	4.38834	31.6133	10.2234	21.8005	18.6561	3.56211	16.517	21.3973	7.72634	5.74261	2.38229	3.60622	18.604	17.079	15.1732	80.2893	9.39173	16.1281	18.0389	14.6274	13.1688	48.9769	19.9493	17.4759	10.7476	9.23244	5.17945	33.602	29.4478	18.5778	8.34459	12.943	6.65137	3.61199	56.4344	4.00087	17.0117	6.15196	21.4184	33.0798	9.59726	6.82905	18.4831
GH5_18	0.94268	0.17026	2.50834	0.82726	0.47204	0	0.84022	0	0.03061	0.04195	0.13341	1.08408	0	0.53776	0	0	0	0	0	0	0	0.66813	4.27044	0	0	5.96957	0.12809	0.30351	0	1.00846	0.03922	0	0.07248	0	0.91711	2.03543	0.17233	1.20014	0.9479	0	0.61394	1.59294	0.19794	1.52577	0.29683	0.10462	0	0.93608	3.74879
GH5_2	43.8563	164.472	79.6748	153.517	89.6834	82.6599	148.993	120.17	64.1038	63.3384	37.5768	78.3172	63.2959	68.6525	120.223	201.242	191.146	61.9147	117.891	69.1219	83.8855	106.242	67.9078	60.484	93.1733	37.1975	109.808	70.8662	28.8024	79.3052	93.8587	48.6936	94.3652	68.412	101.687	103.61	79.0804	121.932	67.9496	141.757	86.8593	96.8296	135.255	88.7518	87.4587	73.7262	47.5564	59.1977	52.6054
GH5_21	49.752	85.6267	16.7844	104.114	4.34274	3.25252	88.5333	63.0957	3.12484	11.295	7.26065	6.22922	7.73466	12.2059	3.6556	92.6206	108.918	5.98804	13.9689	2.99472	6.41021	23.7489	10.1414	12.9569	92.0355	9.63572	77.7575	21.2026	2.28207	7.8428	15.2077	2.03592	4.93773	4.24869	8.927	2.20115	6.25982	5.53272	33.5609	49.4498	5.91447	191.266	20.2633	14.1563	7.80851	40.7499	34.6098	8.64581	13.2152
GH5_22	0	0.09749	0.25638	1.10484	2.05895	0.15103	2.75275	0.35966	0.91193	0.50555	0.43901	0.17874	0.27493	0.30275	0.34754	0.44863	0.05872	0.13502	0.24987	1.25726	0.15667	0.59761	0.0623	0.39063	2.53918	0.50651	0.53476	0.95158	8.13073	0.33091	0.23955	1.3607	0.77083	0.20534	0.90718	0.2445	1.53427	0.17168	0.15078	0.15298	1.30371	0.46605	0.19697	0.43911	0.05283	1.09367	1.02466	0.55184	0.24187
GH5_25	7.19008	0.05066	0.5751	0.21543	0	0	0	0	0	0	0	8.32869	0	0.34667	0.2409	0	0.09634	0	0	0	0.12689	0	0.05461	0.36408	0.4094	0.0482	1.71435	0	0	0	0	0.96461	11.3029	0.03597	0	0	0	0	0	0.65877	0	0.10536	0	0	0.37529	0	0	0.1836	0.05766
GH5_26	0	0	6.89983	0.02513	1.39125	0.15656	0.05348	0.4048	0.375	1.08358	0	0.4575	0.37499	0	0.05862	0	4.26219	0	0.03795	0	0	0	0.12502	9.41724	0.16035	0.2539	0	0	0	0	0.0822	0.86329	0.54227	0.16927	0.08241	0.30278	0.1755	0.26398	0.14127	0	0	0.02525	2.04517	0	0	0.75643	0	0.06809	0
GH5_36	0	0	0.70937	0.06094	0	0	0.10112	1.33556	0	0	0.57215	0.97612	0	0.4215	0.08362	0	0	0	0.18193	0	0	0	0	0.03107	0	0.19502	0	0.13432	0.43269	0	1.33436	0.5699	0.44292	0.0322	0	0	0.19541	0.0386	0	0.98369	0	0	1.47841	0	1.80187	0	0	0.69154	0
GH5_37	0.9867	8.72473	11.1461	13.023	35.1806	27.6643	16.2076	14.5157	9.51905	6.66475	4.06683	23.9121	6.98077	15.7029	32.4062	35.7631	24.2693	12.6931	34.7675	4.96975	13.0513	5.15519	2.26868	10.7094	17.9323	7.03613	11.5204	32.413	4.42537	22.2022	34.4307	12.7434	31.0703	14.8277	14.0732	26.8971	9.89698	40.7546	5.99128	9.67779	18.5224	11.7811	42.2222	30.4292	18.5311	1.16449	2.18647	15.3232	5.79327
GH5_38	6.72563	0.92477	3.06588	0.5242	24.7359	4.78512	28.6463	5.89082	0.59633	4.7561	0.65981	1.41565	0.08372	5.56031	0.93206	0.28223	1.78776	0.2718	0	2.23709	1.67651	1.42894	0.107	0.80166	0.49786	0.34008	1.16604	0.19167	1.69546	12.6429	2.7528	1.63398	1.90838	0.13161	1.41557	0.39248	2.55014	1.35995	4.61	0.60432	0	6.61318	10.698	0.37058	1.45361	1.20748	2.80669	3.1335	1.01486
GH5_4	19.5264	362.608	99.0631	395.49	147.289	111.278	240.401	164.141	89.5993	77.6178	50.733	76.8291	15.7063	92.916	146.76	281.841	347.554	53.4875	124.482	25.5087	117.729	50.1834	27.7402	67.8628	311.755	66.9415	164.273	109.267	37.6805	115.814	85.3658	42.4361	91.3992	73.7374	104.869	87.3119	98.4326	251.784	106.931	199.098	53.4644	492.517	154.982	236.939	134.092	49.1372	9.63822	55.5866	88.4636
GH5_41	0	0	0.11647	0	0	0	0	0	0	0.09069	0	0	0	0	0	0	0	0.09221	0	0	1.56625	0	0	0	0	0	0	0	0	0	0	0	0	0	0	0	0	0	0	0	0	0	0	0	0	0	0	0	0
GH5_44	5.58689	10.5797	23.7925	8.7038	25.0249	16.7037	5.54735	15.6913	15.4599	10.6216	4.7552	40.9274	19.0582	9.66831	9.11146	15.6116	19.7915	5.81343	12.951	16.0838	30.7327	33.6131	44.4517	6.89992	1.51343	26.0842	14.3632	7.58036	7.54433	25.4886	7.41809	31.0838	7.9879	15.0234	13.2546	24.1646	9.75547	38.64	10.1705	2.63993	16.6648	17.358	7.56984	12.9042	9.53616	5.00919	22.6407	13.3108	11.4791
GH5_46	16.525	2.46908	23.3586	4.66241	11.0469	9.86925	6.81321	5.10855	21.8734	25.7181	5.42282	7.30866	8.08731	24.5542	8.02485	17.6956	10.9864	11.2981	14.445	8.80911	25.1117	1.36467	16.062	14.6479	1.93885	10.0065	3.42732	14.4037	7.27057	31.0866	22.179	6.20073	20.7354	5.07014	35.2018	8.1469	33.7612	11.8106	36.2258	19.7635	22.5572	8.17845	14.4209	28.0806	13.013	22.3975	4.14365	10.0273	16.7083
GH5_48	0	0	0	0	0	0	0	0	0	0	0	0	0	0	0	0	0	0	0	0	0	0	0	0	0	0	0	0	0.10464	0	0	0.12973	0	0	0	0	0	0	0	0	0	0	0	0	1.11828	0.0979	0	0	0
GH5_49	0	0	0	0	0	0	0	0	0	0	0	0	0	0	0	0	0	0	0	0	0	0	0	0	0	0	0	0	0	0	0	0	0	0	0	0	0	0	0	0	0	0	0	0	0	0	0	0	0
GH5_5	0.08584	5.09219	10.1762	9.52093	9.41674	16.1238	6.73168	7.47742	10.1052	21.7551	13.5256	5.85472	5.48228	3.71875	5.60133	2.92903	6.17835	0.24234	8.32397	2.21244	17.0308	53.5466	4.99008	24.9368	0.99951	1.66639	28.9167	5.02566	15.6946	13.4931	8.65068	4.64352	10.0456	18.3973	4.34531	27.2597	8.28614	10.8062	9.78212	19.4371	28.8628	6.16287	10.8654	6.60322	6.57287	25.2751	0.24111	12.6293	23.0631
GH5_54	0.28019	2.1346	3.81951	1.29227	0.20061	0.68279	2.76968	1.94844	3.64962	0.38136	0.13576	0.43764	4.63411	0.54483	0.64924	0.51198	0.06135	0.3651	2.38693	0.67751	0.28414	37.611	0.14071	0.56781	0.08179	5.73309	1.10755	1.69848	2.42421	0.78795	1.05594	2.67396	0.99753	0.42796	0.5696	0.28383	1.25258	0.39396	0.09558	0.34033	9.84312	0.96258	11.9372	0.48035	1.25228	1.60904	1.2394	0.32835	0.11577
GH5_7	11.5856	86.3195	28.6019	101.468	27.105	17.4647	68.4379	48.3915	36.5606	48.4312	19.3868	10.6402	8.26254	39.7777	23.5874	115.908	94.7319	17.1706	26.6245	8.22988	26.6967	16.821	9.20669	24.0705	75.9778	20.7848	54.3074	64.7477	9.135	40.1287	40.043	6.50608	37.1708	26.9887	44.5198	23.306	32.9003	45.7537	52.0186	63.74	14.52	98.1924	47.7756	26.6385	14.7357	19.6318	9.27945	24.4234	83.6914
GH5_8	0	4.84294	15.4705	3.70133	4.74492	7.15732	1.37337	1.16233	0.73066	1.28527	2.76334	7.6205	0	9.01411	32.6396	2.97239	7.29552	3.88336	16.4101	2.56512	0.65145	19.6072	0.13637	5.17939	11.5176	6.70642	2.37631	8.66503	0.35013	10.8962	8.5221	0.26864	6.58395	3.44341	4.2631	7.67325	2.25887	54.5772	1.97581	5.36319	19.9418	0.53667	9.92299	1.23277	3.79147	0.05938	2.47662	11.5508	3.92608
GH5_9	0	0	0	0	0	0	0	0	0	0	0	0	0	0	0	0	0	0	0	0	0	0	0	0	0	0	0	0	0	0	0	0	0	0	0	0	0	0	0	0	0	0	0	0	0	0	0	0	0
GH6	0	0	0	0	0	0	0	0	0	0	0	0	0.03164	0	0	0	0	0	0	0	0	0	0	0	0	0	0	0	0	0	0	0	0	0	0	0	0	0	0	0.07066	0	0	0	0	0	0	0	0	0
GH63	206.052	95.5301	90.0213	36.2827	65.4449	115.576	108.058	32.5366	114.443	201.419	51.2901	53.8138	66.7544	195.277	42.4343	132.561	26.4823	68.3825	97.6028	49.8731	135.007	46.8269	85.6056	108.711	41.6014	60.6472	63.0982	122.482	51.0687	149.781	86.2252	85.9385	78.3659	106.181	151.769	47.5591	127.035	97.1033	166.241	120.638	93.7876	139.692	75.9032	97.136	97.9971	179.322	98.2823	68.13	163.568
GH64	0.22543	0.67944	1.2532	0.43591	0.10493	0.34964	0.95367	1.01692	1.57769	0.09296	0.22532	0.04739	1.52388	0.03897	0.32256	93.2644	49.9596	0.38158	0.52009	0.33135	0.18904	13.3319	0.02699	0.18446	10.0935	1.98712	0.38348	0.415	1.05444	0.42775	0.67206	0.80348	0.0801	0.18304	0.48803	0.39566	0.75015	0.36032	0.07277	0.09845	3.9913	0.26372	0.94857	0.19754	0.3576	0.9939	0.99794	0.53892	0.04146
GH65	112.135	13.8919	110.85	38.2564	38.9377	68.3972	55.9414	52.4246	142.036	134.418	45.1521	96.0117	47.9695	62.7997	127.536	52.7394	59.5888	65.1038	106.201	49.9754	158.509	96.2455	71.8335	80.2891	29.4979	120.69	64.251	72.7307	130.857	108.996	94.0261	71.2667	79.4088	79.2566	93.3307	61.7018	107.491	56.9541	100.755	70.101	89.2775	38.3134	59.3731	164.542	109.898	120.543	76.9871	75.9282	83.8925
GH66	25.3936	12.7902	56.3412	16.4953	51.1068	38.4804	12.9959	29.2407	64.912	63.0397	56.2938	32.128	83.9424	54.551	13.1969	17.3959	16.1136	20.1509	35.6646	23.9016	73.464	73.9365	38.9486	47.8193	39.4157	27.9921	18.8356	38.5367	22.8791	65.4953	81.1164	14.9566	35.6083	26.427	73.0436	60.8245	105.368	46.5263	95.0119	71.0607	74.5377	172.749	35.6205	55.3409	30.755	67.153	32.4068	31.8552	36.4278
GH67	226.77	222.369	55.0675	160.646	71.7412	19.4499	156.212	101.943	36.9439	52.9021	24.9959	104.549	33.6882	98.6272	67.6648	221.986	161.84	50.1366	84.3935	33.9131	111.332	107.648	49.8561	31.4961	99.0467	72.567	129.943	74.9963	33.6829	86.2227	58.9046	41.7313	34.9188	65.9323	53.0926	40.724	85.4904	85.2814	170.385	116.152	88.7078	201.511	74.9795	104.056	85.5849	184.062	150.132	50.2116	110.84
GH68	0.08967	0.68043	0.12176	0.2269	0.05715	0.40134	0	0.12237	0	0.05638	0.16497	0.09071	0.03772	0.17403	0.76135	0.5527	0.54639	0.52448	0.30582	0.07382	0.04874	0.70728	0.0987	0.07822	0	0.1504	0.71764	0.60781	0.03457	0.0489	0.24121	0.00857	0.10775	0.22926	0.03336	0.83518	0.6006	0.74777	0.06125	0.03911	1.10523	1.28523	0.21025	0.08576	0.13348	0	0.05673	0.02756	0
GH70	0.48912	3.81326	2.28133	0.58196	0.26659	1.44725	0.01701	0.4373	0.04616	0.3858	1.09477	0.101	0.31819	0.71608	2.44949	2.834	3.03209	1.4517	0.39927	0.21417	1.21581	2.60733	0.49222	0.19835	0.25336	0.76206	2.51344	1.74795	0.3944	0.25398	0.54035	0.1095	0.73049	1.54291	0.56718	4.20171	2.15435	4.40658	0.64867	0.74992	3.74594	6.6054	1.49678	0.74369	0.39686	0.39025	0.08339	0.22853	0.38975
GH71	0	0	0.6212	0.19016	0	0.36692	0.30968	0	0.04987	0.60686	0	0.19592	0.10054	0	0.24576	0.09938	0.44092	0.56196	1.50381	1.14517	0	0	0	0	2.90213	0.03317	3.45018	0.35006	2.55389	0	0	0.45962	0.21039	0.15369	0	0	0	0	0	0.03085	0	0	0.3076	0	1.42134	0.55005	0	0.30856	0
GH72	0	0.05523	0	0	0	0	0	0.03828	0	0	0	0	0	0	0	0	0	0	0	0	0	0	0	0	0	0	0	0	0	0	0	0	0	0	0	0	0.07367	0	0	0	0	0	0	0	0	0	0	0	0
GH73	436.053	345.871	325.533	476.247	308.48	392.609	662.978	484.4	267.8	406.431	305.93	303.914	311.805	412.904	288.769	620.709	500.823	357.493	290.693	413.784	504.811	277.317	362.772	478.469	307.847	255.24	380.671	407.428	425.227	298.988	306.739	281.409	452.043	347.515	324.481	247.206	479.378	367.863	448.377	643.346	346.98	530.626	428.097	313.662	293.036	499.799	441.149	358.456	463.164
GH74	34.2205	17.0957	14.6768	21.2855	28.0397	12.2311	3.50621	3.37622	16.5289	29.8444	6.92429	17.4147	5.88747	53.321	33.4158	6.8375	4.19125	9.53407	37.3689	6.41581	28.3716	0	7.74007	22.5538	13.366	11.6691	3.86861	33.4649	7.30685	52.9853	20.4247	5.0933	20.7978	14.5494	30.8188	27.8437	38.5926	41.0996	34.2103	11.3168	13.3511	7.85428	13.0612	30.6538	19.6573	49.3788	20.2136	14.0608	15.5515
GH76	101.692	39.0762	63.6365	32.6125	65.1689	83.0382	56.4596	61.7358	107.026	188.828	93.8341	62.5207	89.225	114.594	26.771	93.4732	49.4213	33.0269	81.6739	29.9055	137.249	270.518	66.9305	114.96	11.6678	61.3949	35.6296	133.207	105.08	190.671	101.616	35.3226	93.8066	81.2847	174.053	69.9872	143.465	69.6985	147.192	81.9321	239.088	25.5053	57.1254	103.996	69.7503	149.274	75.2519	64.2736	219.883
GH77	541.748	628.153	600.714	574.89	682.181	561.261	638.551	575.614	528.329	453.459	514.757	661.191	667.324	622.275	781.629	688.101	621.716	664.632	643.218	570.362	636.057	703.057	781.889	543.519	582.417	596.145	536.826	604.614	485.288	656.95	650.72	584.412	633.08	570.136	594.278	691.98	616.636	746.399	538.378	534.507	659.968	566.452	603.861	558.289	550.998	629.988	608.345	609.777	532.357
GH78	511.546	383.403	493.205	507.187	477.94	540.756	575.34	423.8	470.929	721.811	481.412	409.973	564.812	588.885	387.889	615.472	449.235	605.859	393.097	418.409	499.857	587.307	380.983	543.372	471.607	481.509	477.667	416.976	479.128	537.192	508.771	439.01	462.638	413.531	548.161	481.62	752.32	478.565	439.87	461.215	759.025	230.307	485.714	530.584	458.165	537.087	423.142	331.792	568.569
GH79	1.52886	8.15776	8.4534	1.27122	1.42403	4.5926	7.16052	0.79986	1.34381	0.46674	3.329	0.38551	0.54216	0.19119	3.49395	7.3879	0.9941	16.4882	12.5306	2.53645	0.12674	1.55942	4.04053	5.10574	0.14551	6.09918	0.73868	1.93498	13.2704	8.72045	12.1736	1.31303	2.7718	0.95992	7.14494	1.36123	2.65524	3.10287	0.44684	4.53218	1.2731	1.48857	2.78605	6.03636	6.11224	0.5029	11.4711	0.97852	3.64316
GH8	84.8685	213.174	82.3217	144.519	80.2095	39.6256	99.6434	87.77	47.5739	26.9716	30.2739	73.1296	127.548	57.9307	78.1175	139.177	54.9337	64.2505	85.3071	31.0572	130.456	82.5834	58.5726	44.0994	93.429	97.8274	41.5024	61.5882	22.8389	49.3352	89.3934	46.6777	61.7669	49.0887	59.4984	62.4195	66.0957	117.673	108.357	102.899	64.937	190.884	63.5133	120.786	53.3148	83.7245	56.0974	51.4834	61.4521
GH81	0.86762	4.16002	3.94226	1.32835	11.2258	2.33279	3.68289	3.75678	3.01907	1.8759	0.66187	0.77439	7.2841	0.57112	0.97853	0.71629	0.51844	1.37218	2.89581	1.87879	1.01611	57.9725	0.50155	1.91935	0.13892	6.13917	1.1552	2.60495	1.11236	2.31017	2.64096	3.03532	2.21087	1.00301	2.12157	1.57527	1.99824	1.51887	0.21059	0.12636	18.1957	1.18156	4.6213	1.48222	1.65047	1.30974	6.43801	2.04523	0.60823
GH82	0	0	0	0	0	0	0	1.70896	0	0.06172	0	0	0	0	0.29216	0	0	0	0	0	0	0	0	7.10914	0	1.1449	0	0	0	0	0.4975	0	0	0	0	0	0	0	0	0	0	0	0	0	0	0	0	0	0
GH84	114.039	53.7344	105.872	28.5913	45.2171	104.578	55.7286	140.596	101.703	140.158	79.1141	53.744	52.0141	112.466	36.9588	36.9869	125.601	32.7411	77.1935	35.7494	72.9071	55.3369	60.4655	102.204	71.9043	57.1192	107.07	97.9522	73.2498	113.869	64.6562	132.967	68.4169	157.537	100.644	40.8469	93.3415	68.848	107.845	93.6097	83.569	37.8025	88.2718	60.6583	55.9361	88.6526	62.4447	94.4886	159.892
GH85	2.24728	3.69965	21.752	8.66971	10.8678	17.5922	32.3776	40.959	17.5875	18.2999	16.5691	10.2659	17.5947	8.07268	9.95885	6.29511	89.2429	2.56946	4.82045	16.2128	16.4282	3.35793	15.7609	24.9464	12.0092	40.9649	53.5423	8.99851	27.1055	9.03294	7.64775	11.34	15.8806	20.0914	9.06807	25.4003	15.0122	14.3487	13.8101	28.0335	17.9737	10.1747	32.1937	23.1837	13.119	11.1639	20.993	44.2142	29.1751
GH86	0	0	0.01182	0	0	0	0.012	0	0	57.3229	0	0	0	0	0	0	0	0	0	0	0	0	0	0	0.78224	0	0	0	0	0	0	0.01269	0	0.07598	0	0.05227	0	0	0	0	0.07654	0	0	0	0.85173	0.02391	0	0	0
GH87	0.06614	0.46085	4.1905	0.28434	0.04058	0.26827	1.01466	1.31044	3.33832	0.57264	0.06801	0.07392	0.029	0.22871	1.13696	0.35829	1.08964	0.48579	0.63406	0.41945	0.281	0.31338	0.06442	0.05745	10.1024	3.8154	2.4376	0.71128	2.36197	0.55094	0.43858	0.20919	0.08879	0.63	0.46604	1.23897	1.12791	0.56185	0.25416	0.42127	4.59724	1.4016	2.1289	0.42394	4.08477	0.59631	1.65307	0.52429	0.20174
GH88	639.949	103.882	341.595	121.684	298.472	297.785	159.276	153.107	201.129	540.802	200.869	228.987	243.688	563.789	174.754	124.268	130.887	254.666	365.144	170.935	320.419	298.72	287.187	302.149	62.3761	198.695	96.4414	351.073	211.786	359.126	337.547	122.953	254.563	294.645	450.528	137.973	351.779	290.869	595.462	301.937	375.803	82.4059	259.213	375.763	204.531	516.497	428.63	234.077	468.032
GH89	336.327	96.8979	193.765	70.4518	107.921	249.437	95.3561	177.318	133.587	207.546	198.344	105.518	143.555	301.541	79.0151	74.3417	64.5169	133.028	149.991	95.4377	153.093	264.127	100.687	280.164	102.932	108.575	108.889	103.88	129.39	240.839	155.229	262.551	143.312	275.705	195.145	112.63	172.393	166.598	179.059	169.683	262.833	47.3855	129.045	173.995	109.191	189.205	215.11	136.208	213.549
GH9	230.016	91.1299	158.707	198.573	160.644	182.641	53.85	165.556	188.279	231.085	63.0683	148.471	67.4779	248.286	95.7476	126.352	95.5733	188.078	172.891	38.9813	308.614	54.5692	100.091	135.833	108.426	80.6165	40.1449	178.856	75.7902	220.557	229.45	85.7689	182.336	95.4877	307.251	139.952	324.649	120.144	416.678	137.133	129.161	44.994	207.907	233.195	193.105	318.706	100.479	113.373	155.119
GH91	38.8675	11.5444	3.36803	4.93357	20.8661	29.0554	6.65847	23.1639	6.32593	2.87309	17.0536	17.9181	59.3698	33.9849	7.22898	8.76686	7.55576	42.7287	13.4072	16.3798	26.0285	36.6934	6.26642	19.4341	4.606	7.06369	16.2252	26.6638	49.2872	24.0799	11.132	6.29528	21.9709	30.8231	48.9478	14.7565	12.8402	15.754	12.9959	8.88453	29.8999	6.73105	10.2967	27.4053	34.2679	55.8476	11.6765	48.0112	19.3372
GH92	2255.55	552.34	774.451	598.954	673.712	1000.42	659.168	675.942	799.683	1255.68	813.808	636.559	737.717	1563.68	323.442	605.855	609.161	794.015	843.502	466.929	898.388	1292.28	658.256	1369.01	456.085	627.058	481.204	1255.05	824.372	1149.76	927.849	517.753	835.223	969.562	1374.95	531.153	1255.9	830.086	1358.56	858.272	1491.37	274.444	713.659	906.516	614.406	1554.13	1018.77	716.524	1672.77
GH93	0	2.22442	0.69608	2.56626	0.6304	0.6646	40.4905	9.63028	4.52487	3.80078	7.11357	22.6886	1.03286	12.3784	0.97869	0.1651	9.49685	1.98192	4.85874	1.42089	2.1178	0.15587	4.51105	0.05689	4.35527	0.43134	3.25043	1.46959	0.26093	6.51485	2.70608	4.16866	4.1512	1.25028	0.66749	3.96033	2.38995	0.90555	6.56438	0.02911	9.40808	1.8649	9.56078	40.8328	1.78769	0.44316	0.96057	4.27475	4.33723
GH94	111.012	337.694	367.75	323.662	368.325	269.206	261.772	277.662	339.342	182.792	222.646	278.157	402.498	242.807	413.644	353.221	445.145	323.29	366.406	283.511	334.941	345.455	310.967	188.167	250.023	259.032	292.287	244.892	187.477	288.334	400.707	237.944	303.674	254.07	315.077	350.82	291.848	428.473	177.228	256.796	343.244	339.012	356.103	401.854	304.764	275.238	286.151	244.943	147.203
GH95	825.673	595.842	440.835	634.625	309.842	397.585	542.61	456.276	251.598	480.479	300.153	358.041	276.214	514.629	279.967	670.327	439.341	258.438	400.56	178.833	335.149	457.136	285.46	473.616	464.53	305.347	348.519	335.189	218.829	425.662	344.13	301.624	336.572	375.068	378.756	208.762	401.392	321.195	534.178	514.253	412.097	468.828	315.026	386.6	298.557	610.454	539.88	300.311	476.699
GH96	0	0.27816	0.06632	0.23556	0	0	0.19748	0	0.04197	0.2729	0	0	0	0	0	0.28811	0	0	0.11835	1.4723	0	0	0.08052	0.07893	0	0.34058	0.36008	0	0	0.02712	0.30783	0.15567	0	0.04283	0.25636	0	0.13102	0	0	0.12678	0.07157	0	0.20959	0.27691	0.11112	0	0.23218	0.06976	0.44499
GH97	1466.21	1317.69	747.614	1036.47	625.001	822.452	1031.61	734.475	627.48	1137.36	509.717	700.966	523.554	1223.82	283.007	1118.41	1013.09	626.269	681.125	350.546	924.955	734.629	559.287	990.101	911.462	453.519	732.435	772.368	552.89	969.113	918.429	355.859	703.174	652.166	1095.81	415.645	1140.55	748.345	1458.11	1151.08	997.005	1309.85	683.789	897.806	545.281	1315.13	803.364	552.028	1257.63
GH98	0.38187	0.67342	6.55058	1.60182	4.64089	4.22989	1.86971	2.73038	9.42324	15.9166	21.3256	6.2543	2.22767	1.68553	11.5391	5.18131	2.97091	6.94239	2.94255	19.3504	14.0207	1.66679	1.00094	4.94864	29.1028	2.34753	24.5232	3.15556	3.48801	5.07614	8.03485	11.3101	4.93071	8.37793	0.27023	7.97644	7.44042	3.30031	8.91696	3.62492	29.5172	3.22739	10.2406	2.48573	3.57642	13.7207	8.70085	2.49773	6.63512
GH99	0	1.1797	0.4079	2.08372	0.48587	3.41064	0.39321	2.09091	7.39575	1.40037	9.20112	0.89581	10.3438	0	0.73098	0.11233	0.51634	1.18308	1.53037	0.29517	1.9652	2.34577	1.8156	0	5.34802	2.40663	2.00367	3.78834	0.62156	4.64136	2.59365	0.34654	2.65115	2.12352	0.04421	4.55703	1.85281	1.27523	1.70079	1.0557	7.40503	0.36632	1.58157	0.04629	2.61473	1.95929	1.01568	0.46791	3.81925
GT1	14.0833	15.4707	24.4519	8.49067	16.597	28.262	14.1357	16.9143	53.2861	30.5422	27.8159	31.2151	24.4471	14.5527	25.3797	9.96832	15.6903	37.0665	28.8407	27.3769	21.7008	26.6784	20.1231	15.4227	23.0357	38.5877	32.0745	24.0444	34.6109	15.5284	11.4828	76.3294	29.449	64.1998	30.8264	20.2485	25.3975	12.5456	15.0995	14.4576	28.1081	9.33614	25.9567	36.1828	28.2996	23.5609	19.1364	29.961	9.95885
GT10	9.85092	5.6263	17.1361	5.35466	6.17051	31.3753	3.37784	10.0994	36.1656	22.6954	27.5116	1.19682	4.95981	14.5267	15.0978	3.59743	46.2179	10.9907	13.6842	15.634	7.67142	10.9403	14.2849	10.3156	1.16297	37.8998	9.60596	13.1886	11.449	8.47273	21.0062	58.2985	30.5194	45.0966	5.98211	8.83181	28.1208	11.8974	7.46389	11.3609	26.4316	5.3293	9.65515	4.35697	18.288	6.53801	3.58921	57.5197	11.9906
GT101	3.7946	12.7653	22.869	7.82801	29.53	13.0392	48.0305	12.3429	39.1347	54.1077	31.6488	24.1873	7.02931	1.43565	20.4241	15.414	4.84427	11.7831	10.1251	12.8105	41.1787	71.6815	6.74699	60.9314	5.53676	19.6515	8.42179	9.41422	11.3126	6.38466	13.9726	55.0803	11.8488	38.0218	28.9884	9.43501	16.1821	37.7204	51.6976	7.10074	40.8073	8.03643	19.5391	6.21834	27.8151	13.2763	23.0851	12.8327	16.6519
GT102	0	0	3.8384	0	0	0	0	0	0.21831	0	0	0	0	0	0	0.57283	0	1.39536	0.89117	0	0	0	0	0	3.2446	0	0	1.60095	1.72815	0.39963	0	0	0	0	0	0.05438	0	0	0	0	0	0	0.35297	0	0.03208	0	0	0	0
GT103	0	0	3.89751	0	0	0	0	0	0.04156	0	0	0	0	0	0	0.2694	0	0.44331	0.42204	0	0	0	0	0	2.09209	0	0	0.55702	0.71769	0.02672	0	0	0	0	0	0	0	0	0	0	0	0	0.35835	0	0.21985	0	0	0	0
GT104	4.27766	2.32426	1.00284	1.83383	2.5862	0.8441	1.91725	4.12795	1.61723	1.00325	0.94213	1.83732	4.50771	3.58736	1.19296	2.94668	1.50473	0.83879	1.92266	2.04833	0.8681	2.95106	1.59675	2.86042	0.67729	0.60263	5.31394	0.65554	1.12355	1.78508	1.42843	1.71056	5.68842	1.67102	2.50146	5.56245	2.0965	3.22037	7.81525	3.05317	4.06769	2.25507	5.02365	2.56392	3.03398	0.84588	0.84786	2.40172	0
GT107	0.3155	0.5208	2.50565	1.03713	0.13656	5.06285	0.54087	2.36258	2.20714	2.29576	2.39908	0.42179	7.37373	0.45385	0.24584	0.66235	0.48768	0.617	0.05135	0.66489	0.89884	0.17362	3.03377	2.87897	0.6166	1.11787	0.89179	0.32552	1.6374	2.26412	0	4.48031	1.52171	0.2087	0.36286	1.3379	4.51558	0.25852	7.2276	1.90946	1.42518	0.06093	0.0965	0.9235	0.45694	0.82548	1.0191	0.80373	1.86959
GT108	0	0	0.1729	1.58414	1.37567	0.80883	1.24195	1.09217	2.06985	0.27078	0.05097	1.25665	0.09635	0	0.85094	1.76851	0.67215	0.96771	2.18759	0.62285	0.0453	0	1.19982	0	0.02551	0.94439	1.64676	0.54376	0.92445	0.95378	2.00307	0.66694	3.06825	0.58479	0.15841	4.647	1.27264	2.21251	0.07586	0.15535	0.95721	0.33811	0.97553	0	0.07924	0.02542	0	0.67224	3.26158
GT11	194.598	32.1634	82.226	38.2146	76.9825	116.225	37.2478	47.569	85.5526	186.071	53.3352	102.183	50.429	148.078	60.5104	67.4618	49.9947	52.3258	86.3029	59.1769	103.526	74.4258	73.7615	78.1816	44.3547	83.0821	36.3786	77.6299	97.4962	102.602	78.6619	89.2691	78.3981	126.936	78.0097	47.0506	93.8838	85.1551	157.642	74.5551	96.3937	39.2228	90.9849	66.7692	97.6732	154.437	75.7183	79.8924	109.281
GT111	190.564	98.2272	150.078	95.6076	121.743	171.17	80.4996	61.9214	95.186	88.0311	82.4917	136.564	140.443	149.717	162.009	116.7	122.026	69.8863	98.4768	132.759	95.5014	191.315	183.959	177.347	67.7952	161.413	85.0243	78.5943	69.8726	175.015	76.384	86.1976	83.3852	115.367	128.036	131.577	105.934	236.215	146.35	151.998	123.206	101.826	119.039	144.803	156.664	61.5735	163.578	102.094	78.0733
GT12	0	1.66699	8.77317	33.5937	19.3573	8.2069	0	3.58619	1.56514	0.11908	0	1.45862	8.11962	2.24432	0.06756	0.1996	0.70862	0	0.07332	4.63255	0	0	3.00312	0	0.0616	6.34314	0	15.1136	0	1.36455	0.82144	0.26034	16.343	10.5499	1.03782	0.42949	0	2.11197	3.01143	1.08784	1.71547	0.40498	0.98029	2.85741	0.12616	0	0	2.65364	0
GT13	0	0	0	0	0	0	0	2.10193	0.41866	0	0	0	0.02743	0	2.36639	1.80724	0	4.27569	1.34704	0.31654	1.13317	0	0	0	2.1408	0	0	0.06654	0	0	0	0.09481	0.27785	0.03029	0	4.53167	0.01391	0.04757	0	0	0	0	1.55601	0	4.06878	0	0	0	0
GT14	114.525	170.797	51.5824	35.4987	32.171	87.4962	156.761	81.8304	44.4095	112.069	57.3354	47.4063	57.6026	100.905	43.7266	248.991	149.591	52.8809	71.7334	32.3127	94.9829	42.3255	61.1301	83.5078	46.8848	44.8424	111.829	72.8732	64.8347	115.462	96.4114	35.8871	54.5312	47.8385	72.0629	47.0031	81.106	56.4971	82.2653	130.055	84.7956	189.889	51.4423	61.7154	55.1938	110.634	80.2602	55.7907	121.181
GT15	0	0	0	0	0	0	0	0	0	0	0	0	0	0	0	0	0	0	0	0	0	0	0	0	0	0	0	0	0	0	0	0	0	0	0	0	0.15912	0	0	0	0.13214	0	0	0	0	0	0	0	0.11577
GT17	0	3.9116	0.25757	1.82395	3.48942	0.22068	1.77073	1.40198	1.0375	0.86537	0.5358	3.03235	8.35033	1.55973	4.49524	3.20359	0.11883	0.43406	2.06093	3.88546	1.84282	2.64343	0.62951	1.27099	1.14647	1.5171	1.74477	0.34236	0.44614	3.62079	2.88785	0.01391	1.58226	0.46256	8.89964	1.63419	1.2794	2.12578	0.32363	4.4069	1.7004	0.97673	8.74244	2.48242	8.19419	0.07653	2.25783	4.55366	4.8736
GT19	227.23	211.159	124.802	173.606	118.252	155.856	196.396	144.862	109.203	185.537	120.692	142.249	109.767	185.808	88.0289	211.99	174.419	115.168	115.461	81.1496	143.834	87.0284	78.3223	221.559	172.236	94.9571	163.018	134.408	128.392	144.055	111.907	113.006	131.502	146.814	139.778	86.1238	129.889	103.232	200.385	194.469	118.631	241.521	124.66	131.888	122.787	194.054	114.356	142.417	172.881
GT2	5893.38	5122.14	4746.38	4597.66	5184.53	5279.88	5694.29	4971.47	4635.43	4975.83	4064.46	4934.1	5233	5531.06	5086.39	5620.94	5157.73	4255.72	4705.64	3786.49	4482.14	4671.58	4866.48	5393.38	4123.27	5448.42	4645.91	4805.99	4165.76	5238.71	5049.66	4208.03	5021.43	4927.08	5474.05	4052.75	5179.86	4890.52	5418.68	5361.24	4902.42	4957.29	4778.49	5161.61	5122.8	5674.5	5168.21	4961.97	4917.47
GT20	85.1915	18.3095	56.8223	22.6597	37.0263	66.3239	15.1616	20.0315	55.3879	102.257	39.0844	34.5065	50.162	84.4717	20.2965	26.9587	25.1637	26.1452	44.7795	33.1487	118.112	57.9185	31.6556	82.4924	5.55974	27.7071	20.9058	42.946	53.6227	76.2904	49.6202	26.7833	59.0437	51.7134	52.7894	46.0968	87.5059	44.8957	96.2036	63.9246	63.0383	11.2439	43.821	51.9711	43.6693	92.8341	46.7354	45.4535	60.6968
GT22	0	0.95292	1.41187	1.03428	0.26635	1.20415	0.24076	1.60161	1.294	7.82949	2.71442	0.9136	1.0365	0.68245	0.51721	0.84444	1.07574	1.10024	1.92768	5.73494	1.51017	0	0.30815	3.52352	2.49916	0.30123	5.44182	1.35614	1.93581	1.88516	2.71094	6.54822	1.49476	1.47717	1.15931	5.89403	5.18249	1.54604	1.06245	2.09496	4.46719	0.5461	1.87231	1.03644	1.03329	0.02703	0.20332	0.75227	1.59143
GT23	36.3344	26.8948	33.0933	9.50047	34.3096	36.023	24.0054	8.8767	17.3814	43.2248	15.5035	11.9234	21.53	49.3626	19.1927	8.98913	54.1677	13.9883	20.617	10.756	11.5788	26.9343	11.4395	35.498	13.7469	14.3595	30.7088	21.3678	5.46038	33.8105	15.282	8.57688	26.2562	27.711	28.9286	14.0051	25.4156	17.8432	47.742	26.314	15.5866	5.77472	19.0511	22.4761	26.3803	23.0481	18.8353	23.5025	24.7748
GT24	0	0	0	0	0	0	0	0.55658	0	0	0	0	0	0	0.42516	0.21167	0	1.67737	0.43656	0	0.29113	0	0	0	0.39512	0	2.18149	0	0	0	0	0	0.23834	0	0	0.49585	0	0	0	0	0	0.93262	0	0	1.36229	0	0	0.0253	0
GT25	7.61579	4.53992	13.4081	7.3319	17.5278	4.09385	0.81501	2.70561	12.0693	45.8159	17.9455	8.99748	10.555	17.5322	2.69579	3.17544	6.73113	5.44434	3.72385	4.97727	5.80553	2.78886	0.35691	20.8916	3.16352	16.0242	4.79792	4.43092	2.70919	3.64874	2.37539	0.92946	7.87848	7.99749	46.3194	7.08276	7.89658	7.25828	2.56595	5.55181	11.9176	5.18826	11.2993	3.97928	16.5453	3.14417	3.40816	8.86504	9.72144
GT26	294.092	349.163	174.727	117.975	101.297	256.269	253.292	101.92	159.607	206.609	101.495	125.033	151.515	252.737	154.146	177.76	227.943	150.612	185.973	136.728	206.255	124.521	102.615	162.817	110.099	179.491	239.178	170.517	119.127	210.656	159.738	154.525	127.883	195.509	194.744	144.503	230.97	113.817	181.67	256.614	170.573	246.217	218.678	181.598	168.536	215.996	162.641	166.006	167.086
GT27	0	0	0	0	2.07844	0	0	0.52748	0.09472	0	0	0	0	0	0.81064	0.91472	0	2.70223	2.47288	0.32545	7.73369	0	0	0	5.48919	0	0	0	0	0	1.96228	0.0429	1.05725	0.0625	0	2.50225	0	0	0	0	0	0	0.91893	0	1.5975	0	0	0	0
GT28	353.286	381.496	511.148	423.546	422.273	405.191	365.333	399.481	531.944	409.226	467.278	410.723	372.973	375.862	463.737	388.688	416.556	447.431	455.18	585.343	384.581	361.116	454.529	344.477	407.745	547.994	396.437	421.46	460.036	415.088	456.712	591.868	417.996	458.602	399.555	465.979	421.382	428.372	387.074	369.723	440.516	367.542	411.802	361.291	495.162	315.331	324.643	472.092	345.942
GT29	2.78531	0	0.0573	0	0	0	0.29754	0	0.53924	0	9.56919	1.54483	0.19171	0	0.28988	0	0	0.72585	2.46477	0	2.10035	0	0	39.1481	0	0.08414	0	0	0	0	0	0.73237	0	1.06432	0	0	0	0.04354	5.7314	0.89191	0	0	0	0	7.77297	0.06867	0	0.28859	0
GT3	132.786	196.653	101.577	186.46	101.805	131.754	172.734	147.706	97.9395	202.143	126.575	126.61	103.629	161.469	66.5876	185.256	166.815	132.398	98.9612	103.943	102.272	68.968	75.3851	199.156	151.664	103.728	152.153	172.584	159.693	132.993	117.938	74.1759	125.914	135.047	142.605	65.9647	153.258	96.4159	193.446	180.446	134.885	160.723	124.472	119.055	80.4738	173.233	112.656	142.283	202.869
GT30	226.139	177.483	128.468	152.062	111.895	132.176	189.708	113.695	117.448	176.826	123.887	149.91	92.0274	155.235	82.4608	207.402	172.577	55.7469	115.318	70.1721	152.747	78.8328	65.7589	210.47	160.396	94.8997	127.261	122.735	109.866	133.684	105.42	101.589	112.628	138.861	126.626	80.6133	134.309	89.2459	192.383	187.567	117.945	207.931	121.707	123.042	124.668	166.367	100.503	128.532	163.695
GT31	0	0	10.945	0.75392	0	9.65941	0.0957	5.39908	22.2231	10.229	13.0705	0	0	2.1952	11.5125	3.48846	0.27169	30.0279	15.1105	1.5067	12.9267	0	2.97868	0.72048	6.33226	10.255	2.45509	1.00167	2.50012	0.36083	0	54.2455	1.28389	35.9911	0.0503	10.8553	1.20475	1.3785	5.56644	3.57802	0	0.3707	8.21341	0.35691	26.9771	0	0	10.8242	1.73562
GT32	286.154	163.853	213.64	129.498	205.454	273.892	241.293	96.4318	226.535	311.101	133.884	260.818	180.343	157.892	167.439	146	164.202	158.537	228.633	154.406	134.002	266.998	116.775	140.083	130.418	113.061	327.755	214.646	144.243	219.913	175.156	238.213	213.49	302.131	240.072	145.593	188.166	208.052	303.457	175.676	259.239	154.856	179.717	157.004	212.554	335.905	290.607	240.35	197.162
GT33	0	0	0	0	1.37155	0.83708	0	0.84492	0	0	0.08122	0	0	0	1.32375	0.68466	0	3.00255	0	1.30376	0.24228	0	0	0	0	0	0.19305	0	0	0	0.12285	0.08439	0.63254	0.63756	0.24632	1.98553	0	0.05981	0	0	0	0.1858	0.20084	0	2.51926	0	0	0	0
GT34	0	0	0	0	0	0	0	0	0	0	0	0	0	0	0	0	0	0	0	0	0	0	0	0	0	0	0	0	0.15384	0	0	0	0	0	0	0	0	0	0	0	0	0	0	0	0	0	0	0	0
GT35	587.492	629.634	802.778	620.008	694.316	718.217	646.2	574.753	651.995	620.673	640.445	686.365	832.993	731.968	818.891	661.571	722.645	781.618	776.698	657.17	827.934	735.324	780.766	701.9	569.944	629.251	603.761	703.281	583.603	743.117	824.807	711.244	678.917	693.919	740.744	731.933	755.732	930.332	694.439	642.149	767.587	552.695	709.465	702.01	669.444	781.139	754.705	708.24	645.165
GT37	0	0	0	0	0	0	0	0.47078	0	0	0	0	0	0	8.14086	0.31452	0	16.7902	1.89851	0.68832	6.53845	0	0	0	1.21422	0	0	0	0	0	0	0	0.30885	0.47369	0	1.18781	0	0	0	0	0	0	1.14225	0	16.2665	0	0	0	0
GT38	0.78664	0.13611	2.53237	0.1736	1.14065	2.5612	0.14693	0.25362	0.2569	2.02443	0.29862	0.71705	3.86195	0.8661	0.56366	0.47582	0.16609	0.76373	1.13609	0.72955	0.38597	1.86813	0.47986	1.06194	0	0.24929	0	0.84585	0	0.45052	0.2823	0.33009	1.97732	0.79063	1.8868	0.09563	0.40182	0.76963	2.32876	0.79651	0.39041	0	1.10764	0.7762	0.67952	0.80499	1.07649	1.06012	0.30403
GT39	1.64206	10.8339	47.9657	12.3607	29.1491	29.5561	17.0389	33.2728	57.2886	34.7041	31.9792	32.1757	21.8472	13.8895	49.9235	30.6224	36.222	33.9319	32.7104	36.9411	44.6112	9.88458	23.9822	18.6736	10.8754	65.0764	21.9155	36.3361	51.5157	21.3155	47.0479	41.2066	39.7969	39.7915	28.2493	54.6534	38.0594	17.7117	10.8795	15.1307	37.6534	20.2197	32.7361	43.2668	32.9549	10.203	2.83182	32.0776	8.42487
GT4	3245.71	2217.9	2828.87	2289.62	2656.92	3446.02	2507.9	2211.24	3124.79	3359.78	2116.44	2768.78	2805.05	2902.33	2476.9	3057.11	2425.83	2308.36	2667.08	2202.07	2676.3	2335.65	2309.85	3195.33	1982.71	2964.86	2471.79	2825.18	2432	2924.4	2839.01	2522.24	2732.12	2944.69	3155.21	2270.08	3178.46	2422.3	3186.22	3058.6	2968.14	2353.19	2653.86	2775.94	2725.76	3372.02	2426.63	2865	3322.18
GT41	0	0.51061	0	1.00993	0.0491	0	0	0.38008	0.36867	0.03822	0.14094	0.40787	0	0.03845	0.7365	0.29573	0.14631	1.00054	0.24352	0.04561	0.41829	0	0.01863	0	0.44344	0.07221	0.82674	0.32611	0	0	0	0	0	0.06211	0	0.46035	0.90891	0.20534	0	0.05021	0.1644	0.69559	0.18573	0.32905	0.81008	0	0	0.5235	0
GT44	0	0	0	0	0	0	0	0	0	0	0	0	0	0	0	0	0	0	0	0	0	0	0	0	0	0	0	0	0	0	0	0	0	0	0	0	0	0	0	0	0	0	0	0	0	0	0	0	0
GT45	0	0	0	0	0	0	0	0	3.42374	0.22672	0.07107	0	0	0	0	0	0	0	0	0	0	0	0	0	0	0	0	0	0.52119	0	0	0	0	0	0	0	0	0	0	0	0	0	0	0	0	0	0	0	0
GT48	0	0	0	0	0	0	0	0	0	0	0	0	0	0	0	0	0	0	0	0	0	0	0	0	0	0	0	0	0	0	0	0	0	0	0	0	0	0	0	0	0.03752	0	0	0	0	0	0	0.08123	0
GT49	0	0	0	0	0	0	0	18.7139	1.23483	0	0	0	0	0	24.1822	7.69766	0	57.9107	23.4494	2.53608	21.3214	0	0	0	20.547	0	0	0	0	0	0	0.26172	2.68631	2.68757	0	40.27	0	0	0	0	0	0	14.9925	0	47.5962	0	0	0	0
GT5	222.602	230.309	315.312	225.563	300.577	269.375	220.895	240.878	312.276	251.405	282.367	271.402	346.028	296.554	406.494	204.809	246.221	329.628	331.117	347.165	294.763	310.268	334.862	261.608	227.311	264.318	247.525	269.313	306.205	307.073	346.22	305.379	304.378	254.87	303.964	348.331	273.72	372.576	249.726	215.743	275.728	164.119	269.567	333.834	326.707	270.254	291.889	306.379	216.125
GT50	0	0	0	0	0	0	0	0.08483	0.57283	0	0	0	0	0	0.40707	0	0	0.83653	0.43806	0.10311	0.30197	0	0	0	0.30671	0	0.18752	0	0	0	0	0	0	0.15674	0.10097	0.10301	0	0	0	0	0	0.12521	0	0.12495	0.76338	0	0	0.20077	0
GT51	545.212	776.392	633.947	639.76	638.01	584.389	696.222	674.38	748.395	576.924	605.1	678.93	609.904	560.506	645.703	689.423	768.376	628.798	552.175	571.912	638.663	696.652	664.883	634.14	656.597	754.366	580.195	519.863	621.051	573.27	576.498	734.79	589.547	631.538	573.168	608.76	596.649	586.179	551.776	639.123	673.411	737.141	601.087	577.754	688.115	569.969	510.655	620.914	561.537
GT52	0	0.05305	0	0	0	0	0	0.02471	0	0	0	0	0	0	0	0	0	0	0.03447	0	0	0	0	0	0	0	0	0	0	0	0	0	0.02109	0	0	0	0	0.13388	0	0	0	0	0	0	0	0	0	0	0
GT53	0	0	0	0	0	0.01163	0	0	0	0	0	0	0	0	0.00726	0	0	0	0	0	0	0.01609	0	0	0	0	0.026	0	0	0	0	0	0	0	0	0	0	0	0	0	0	0	0	0	0	0	0	0	0
GT56	0.34281	0.05615	1.32174	0.86411	0.74292	1.80364	0.27087	0.11956	4.12258	2.33764	0.07099	0.57594	0.9771	0.7881	0	0.21882	0.07948	0.18902	0.02465	0.16881	38.8378	1.39376	0.67301	1.16813	0.06058	0.05142	0.9609	3.2188	1.83698	0.45236	0.04658	0.10795	0.12548	0.19184	0.24906	0.42233	0.3978	0.05611	0.37357	0	0.54033	0.42032	0.35877	0.2574	0.43603	0	0.25366	0.05145	0.23324
GT57	0	0.03796	0.52201	0.11296	0	0.12226	0.5337	2.04534	1.41507	1.99245	0.43364	0.17623	0.50879	0.24524	1.47609	0.80297	0.59053	3.1203	1.91209	0.3418	1.13429	0	0.36817	0.69731	1.30653	0.64693	0.32907	0.86067	1.75351	0.31785	2.041	2.67071	0.10053	1.49511	0.39121	3.76204	0.23512	0.13358	0.13436	1.96522	0.72413	0.09628	1.43768	0.12988	2.64165	0.25875	0	0.89626	0.16957
GT58	0	0	0	0	0	0	0	0.58392	0	0	0	0	0	0	1.487	0.70329	0	3.89022	0	0	0.96194	0	0	0	0.48127	0	0	0	0	0	0	0	0	0	0	0.51564	0	0	0	0	0.11802	0	0.74379	0	0.81483	0	0	0	0
GT59	0	0	0	0	0	0	0	0.40238	0	0	0	0	0	0	0	0.22823	0	0	0	0	0	0	0	0	0.22706	0	0	0	0	0	0	0	0.08755	0	0	2.92059	0	0	0	0	0	0	0.83414	0	0	0	0	0	0
GT6	98.1401	13.0917	39.5901	6.27751	22.1556	24.4377	18.5381	10.0136	2.75451	29.7027	9.55323	23.9057	40.136	33.243	17.9631	13.2989	32.3062	27.129	31.5868	17.7277	14.5143	12.7482	40.3122	38.8012	3.59509	37.7616	17.0668	27.6171	46.9415	20.2819	14.0899	8.07705	12.6266	23.5629	31.8136	17.7532	33.8348	9.40601	76.6209	9.20941	44.6956	17.5359	11.1077	9.69344	27.4705	105.014	63.4942	34.1868	21.8873
GT60	0	0	0.35561	0.29596	0	4.04558	0.42922	0.2783	13.3563	1.04592	0	12.0053	0	0	25.3168	1.67948	4.36868	3.83943	7.78777	1.16144	15.7623	0	0	0	0	14.5049	3.52823	0	4.63115	3.23404	0	7.02185	4.2983	8.91523	4.18391	1.63464	5.86891	0.92009	0	0.12428	2.67563	0.09742	3.63854	19.3664	8.81237	0	0	1.13856	0.53367
GT62	0	0	0	0	0	0	0	0	0	0	0	0	0	0	0	0	0	0	0	0	0	0	0	0	0	0	0	0	0	0	0	0	0	0	0	0	0.12287	0	0	0	0.06388	0	0	0	0	0	0	0	0
GT66	9.72159	5.36359	8.27284	5.20009	5.49298	11.2082	4.84517	3.92036	2.52288	2.17965	4.77005	5.71026	43.4018	10.5569	4.13567	5.1079	2.47532	18.0705	8.69527	2.63384	9.48545	32.1423	14.0478	8.87347	9.90898	10.8314	6.63778	4.05825	12.0793	9.38443	12.2025	11.1249	13.0279	5.03483	5.32962	27.9805	17.0262	27.3887	15.7713	2.11152	7.07582	6.87173	7.17522	10.5604	7.35882	4.97403	16.8343	16.1202	2.87153
GT69	0	0.9748	0	0	0	0	0	0.71167	0	0	0	0	0	0	0.13398	0	0	0	0	0	2.17698	0	0	0.25729	0	0	0	0	0	0	0	0	0.84297	2.3707	0	0	0	0	0	0	0	0	0	0	3.52242	0	0	0	0
GT71	0.22318	0	0	0	0	0	0	0	0	0	0	0	0	0	0	0	0	0	0	0	0	0	0	0	0	0	0	0	0	0	0	0	0	0	0	0	0	0	0	0	0.10307	0	0	0	0	0	0	0	0
GT72	0	0	0	0	0	0	0	0	0	0	0	0	0	0	0	0	0	0	0	0	0	0	0	0	0	0	0	0	0	0	0	0	2.3188	0	0	0	0	0	0	0	0	0	0	1.25547	0	0	0	0	0
GT73	0.15644	1.03237	1.15863	1.07689	19.7834	0.60023	2.0207	6.67068	4.34784	1.061	2.21172	2.52422	3.68605	0.11	9.99732	5.72578	0.12746	1.56318	0.53701	1.92905	6.73253	0.52278	0.6592	0.70508	0.43382	3.0925	0.34551	2.27244	2.43167	0.27913	3.70224	0.95572	0.93863	0.09575	2.3964	2.93826	6.48717	3.03451	1.11226	2.55218	0.06664	0.85936	2.24262	0.74194	1.57942	0.2415	3.30295	2.72508	4.19561
GT75	0	0	0	0	0	0	0	0	0	0	0	0	0	0	0	0	0	0	0	0	0	0	0	0	0	0	0	0	0	0	0	0	0	0	0.07049	0.17929	0	0	0	0	0	0	0	0	0	0	0	0.11648	0
GT76	0	0	0	0	0	0	0	0	0	0.40967	0	0.03221	0	0	0.03078	0	0	0.17652	0.19594	0.39763	0	0	0	0	0.03616	0	0	0	0	0	0	0	0	0.03555	0	0	0	0	0	0	0	0	0	0	0	0	0	0	0
GT77	0	0	0	0	0	0	0	4.48665	0.6685	0	0	0	0	0	7.38651	1.71573	0	16.2151	4.87468	1.15666	6.28062	0	0	0	2.93933	0	0	0	0	0	0	0.13534	0.25458	0.34502	0	10.0558	0	0	0	0	0	0	2.99672	0	12.6877	0	0	0	0
GT8	167.54	131.923	179.865	264.574	205.577	199.024	226.124	100.183	244.627	222.069	180.313	221.811	108.202	152.153	199.631	328.856	399.597	105.009	182.193	177.164	219.328	257.482	172.891	127.547	126.428	245.43	258.504	169.68	115.844	172.579	185.44	323.282	174.558	343.553	141.942	156.328	136.536	175.058	155.843	262.327	184.115	295.294	185.513	136.49	263.979	187.458	164.298	257.229	167.954
GT80	3.77555	0.59832	3.10454	2.42816	2.7035	4.08184	1.82961	1.02759	19.4206	6.78088	6.30676	4.69655	3.43015	11.5998	0.56692	1.24228	1.87933	12.4306	5.93929	8.92949	3.10877	0	6.21352	8.99678	3.829	14.6684	10.8248	3.38522	16.94	3.55644	8.69199	5.84207	6.6575	5.42939	20.2031	2.34999	6.85242	9.18922	4.18602	11.4582	16.616	1.54347	1.84423	5.89256	3.00894	4.36941	5.01023	12.5808	0
GT81	0	0	1.7609	0	0	1.41064	0.21213	0	0.22603	0	2.46362	0.06951	0	0	1.94645	0.2617	0	1.39875	0	0.70009	0.29611	0	0	0	1.06008	6.50426	3.97444	1.33222	5.96891	0	2.79476	4.09629	0	0.30405	0	0.61942	0	0	0	0.94918	0	1.40701	0	0	5.05683	0	0	2.46089	0
GT82	0	0.20595	0.94348	1.2008	0	0	0	0	0	0	0	0.10928	0	0	0	0	0	0	1.20898	0	0	0	0	1.96986	0.37058	0	2.99157	0	0	0	0	0.17932	0	0	0	0.74692	0	0	0	0.22956	0	0	1.27693	0	0	0	0	0	0
GT83	204.888	205.299	93.812	168.103	69.917	93.498	189.72	133.692	97.7832	111.834	49.6041	92.0984	64.7058	115.476	73.0361	169.049	187.846	78.3192	98.2312	47.8051	120.803	63.4004	46.1785	89.8806	149.559	50.6147	115.327	67.2104	76.2878	111.832	73.0204	67.3331	75.9427	51.942	82.219	88.9163	92.8203	66.8992	134.074	148.713	84.2491	236.499	95.8489	94.2964	98.2159	133.21	84.8553	79.638	110.806
GT84	0.22212	3.78622	37.2934	8.53326	3.25411	15.1383	11.3341	6.987	60.4627	23.9183	58.9591	5.95841	0.57633	3.44951	12.8064	5.01681	22.826	14.2805	9.53793	36.5324	14.1252	1.00173	3.65771	5.09963	4.41186	48.8543	5.98157	17.5169	42.3201	2.43008	42.0401	30.8016	7.317	24.0783	6.23146	33.3112	15.5648	10.6343	5.81686	17.9133	7.0011	9.50546	11.9954	5.98675	35.7234	3.21294	3.3312	25.2904	3.46515
GT85	0	0	0	0	0	0	0	0	0	0	0	0	0	0	0	0	0	0	0	0	0	0	0	0	0	0	0.03024	0	0	0	0	0	0	0	0	0	0	0	0	0	0	0	0	0	0	0	0	0	0
GT87	0	0.16176	1.80535	0.11233	0	0.09761	0.14261	0.36924	1.4389	0.37682	0.07318	0.36225	0.23796	0.03619	0.3416	0.42765	0.08347	4.08604	0.84821	0.21088	0	0.23637	0.23706	0.04425	0.57013	0.4348	0.32307	0.67475	0.15183	0.77973	1.91048	0.56604	0.16313	0.60836	0.18424	0.1121	1.38171	0.02777	0.1307	0.04425	0.91561	1.52424	0.35835	22.8488	0.19068	0	0.09498	2.79312	0
GT89	0	0	0	0	0	0	0	0	0	0	0	0	0	0	0	0	0	0	0	0	0	0	0	0	0	0	0	0	0	0	0	0	0	0	0	0	0	0	0	0	0	0	0	0	0	0	0	0	0
GT9	195.871	278.106	132.489	191.277	130.663	158.815	244.325	202.675	129.827	163.868	113.906	147.487	108.885	162.963	106.827	197.099	175.096	59.2746	107.726	81.5254	219.116	97.2274	77.2129	156.174	237.306	98.0663	165.685	129.059	131.073	141.011	93.7075	161.086	102.285	195.363	131.832	104.288	130.511	113.823	143.1	205.522	141.146	227.201	126.939	125.86	143.784	126.793	92.1267	153.664	135.339
GT91	0	0	0	0	0	0	0	0	0	0	0	0	0	0	0	0	0	0	0	0	0	0	0	0	0	0	0	0	0	0	0	0	0	0	0	0	0	0	0	0	0	0	0	0	0	0	0	0	0
GT92	0	0	0	0	0	0	0	10.9313	0	0.02477	0	0	0	0	0	0	0	0	0	0.25454	0	0	0	0	0	0	0	0	0	0	0	0.76137	0	0	0	0	0	0	0	0	0	0	0	0	0.18844	0	0	0	0
GT97	0.03804	0	0.46993	0.86336	6.36045	0.46676	1.17323	0.10321	3.85923	2.38724	0	0	0.13374	0	5.59352	0.31069	0.53637	1.68718	7.27271	0.55072	2.55299	1.19211	1.86426	0	0	2.31711	1.41116	0.17912	0.81006	24.0454	0.06576	0.66618	0.21976	0.56003	30.3246	0.67754	0	0.0291	32.4136	11.3054	0.09374	0	0.2932	9.39402	0.9979	0	0.34122	4.36433	2.07315
GT99	0	0.2514	0	0.372	0	0.24432	0.09525	0.01245	0.30828	0	0.0764	0.13	0	0.72609	0	0.91942	0.02097	0.15835	0.65688	1.30285	0	0.27666	0	0.06827	0.04279	0.21823	0.14165	0.59467	0.50282	0	0.02934	1.09779	0.12602	2.11118	0.79569	0.08799	0	0.03581	0	0.25486	0.90296	0.12623	0	12.6215	7.45577	0	0	0.02031	0.24202
PL1	1452	822.003	331.072	1213.57	282.596	253.312	986.993	387.662	184.818	311.023	304.802	1497.93	233.153	535.919	593.66	1619.98	638.584	137.327	401.788	153.649	326.307	938.454	175.602	402.065	531.08	284.336	311.938	288.019	148.849	560.758	320.64	80.7257	185.848	288.241	425.844	240.672	273.2	226.905	544.915	664.768	557.445	565.285	314.39	289.802	219.442	1185.7	815.221	336.741	381.035
PL10	49.4664	5.73507	31.4499	7.1781	13.9285	11.63	3.29997	4.87668	10.1667	36.2341	8.19413	38.9788	16.4778	26.9266	26.2641	17.7478	4.87795	16.1202	18.9973	15.2583	15.9969	70.2151	7.24324	29.2595	2.90818	5.30266	3.8052	26.0428	1.09049	29.9552	7.75842	10.2792	14.1606	11.5656	38.7766	11.0448	29.3801	17.8888	42.3791	16.1058	15.9634	4.36376	20.3817	11.2654	13.4126	39.0321	40.6032	11.3839	16.5435
PL10_1	228.165	14.6208	58.4094	123.455	25.8488	53.9879	9.50279	21.0668	23.3299	47.6022	32.4771	82.8219	30.8861	99.3748	49.1132	53.4057	15.3489	31.2856	67.3087	23.9209	41.9432	104.038	32.2757	77.5952	20.9542	33.2659	13.4158	49.2133	4.19092	102.048	50.3072	12.3347	23.7072	33.6245	62.671	20.0043	51.0334	47.3531	86.3537	41.8755	59.2691	15.0521	22.8394	45.3328	37.5323	122.653	91.7719	32.1867	60.1586
PL10_2	56.4422	4.97742	22.0041	10.5392	14.0172	30.4225	4.62037	4.48311	9.51606	29.4753	7.83128	7.64354	14.7283	44.5277	10.3229	17.8334	7.32375	15.8189	14.2449	11.5419	14.8809	31.0702	8.31053	26.9427	3.04162	5.5225	4.48673	14.2675	1.46047	38.4219	11.1764	10.5813	9.86225	17.3903	24.2863	7.61043	29.9184	19.6959	28.4194	22.6531	13.058	6.52763	16.558	25.2777	20.0902	39.2394	36.9382	7.60872	27.7711
PL11	313.57	33.9472	108.338	34.9576	73.8866	100.303	31.8606	43.2437	40.5917	179.294	44.7527	50.3858	74.9575	162.805	52.2317	57.034	33.9189	67.6651	95.2462	43.3457	62.3094	140.573	53.3281	118.902	18.07	62.084	31.6957	64.8321	23.2733	129.099	74.3208	26.3886	75.3824	62.9848	103.86	47.905	77.186	78.0836	168.743	85.9679	84.1596	29.5057	71.7443	73.5984	73.0365	158.802	133.965	52.1299	109.897
PL11_1	91.3512	95.8903	56.386	32.5951	78.7165	69.7363	104.664	84.8726	27.7837	48.805	46.9747	81.7755	48.5089	82.1723	59.3233	109.396	33.2516	36.2599	56.8861	24.4764	67.8701	84.841	31.0789	73.7695	54.1019	43.1833	31.2783	41.1176	19.0515	94.3708	49.6081	16.041	59.0776	55.1331	65.4095	41.3416	56.3854	50.6232	57.4323	75.9304	70.302	29.2485	72.5176	57.2644	53.6894	40.5684	43.7978	34.7186	73.1974
PL11_2	0	0	0	0	0	0	0	0	0	0	0	0	0	0	0	0.24968	0	0	0	0	0	0	0	0	0	0	0	0	0	0	0	0	0	0	0	0	0	0	0	0	0	0	0	0	0.22451	0	0	0	0
PL12	2.17504	2.37254	4.4671	3.20473	10.227	8.72819	1.92774	2.31761	17.6606	13.0244	5.76719	3.22093	10.5081	27.9138	1.91434	8.42896	5.21194	3.16379	5.86344	1.92816	8.22153	4.62207	3.2235	10.4895	2.18895	2.30007	5.86363	14.4979	4.98639	1.81654	4.34638	0.73836	9.40979	2.16018	2.55676	9.55669	1.2451	5.31453	5.80596	7.76258	0.17199	2.13649	10.783	1.69072	2.79723	18.4416	0.11828	3.82395	14.2359
PL12_1	7.56118	0.89323	14.5449	1.73864	2.58037	2.3329	0.82864	1.53441	0.07065	1.54046	1.64227	0.67833	0.84149	0.52158	1.33732	0.64271	2.97245	1.66707	1.46911	1.49664	0.86522	0.97045	2.751	2.91681	3.25092	1.30391	3.6537	0.23883	2.82122	0.17304	2.42856	6.5865	1.76308	0.40705	1.78003	1.04929	0.18934	0.91494	8.06917	3.77048	1.3125	0.57795	5.38975	0.28338	3.09416	4.69081	41.1406	3.49775	1.81488
PL12_2	246.331	12.9493	34.8041	13.6933	12.1375	16.9277	7.64276	27.1012	19.1916	98.1484	25.3334	44.7333	14.9113	95.7589	21.3232	6.66619	10.6108	57.328	95.5391	29.5649	45.3137	59.1803	49.1994	52.0815	10.2445	25.3199	11.2155	81.5294	30.2468	76.74	29.9877	10.5069	22.0032	16.5502	81.5795	13.0371	28.2592	31.6904	211.723	20.4325	62.7505	4.31566	21.9335	43.4168	22.1627	266.579	172.324	50.9846	101.566
PL12_3	0	0.64404	9.74456	1.68494	7.56228	0	0.85566	0	3.55692	0.13132	0.22062	0.12267	14.3486	0.20941	0	2.53365	1.20903	2.67229	0.89062	0.26859	1.17261	0	0.53501	2.19025	0.90943	1.22494	2.58122	0	0.23563	2.61784	0	0.59462	1.44584	2.48078	0.27673	0.1891	19.4482	2.0409	17.7996	0	0	0.66081	0.20307	2.66818	3.68242	8.77712	17.2599	0.31776	3.82536
PL13	73.7914	5.62057	24.2592	5.59159	5.49637	13.1438	6.12634	10.9246	11.295	67.895	13.5256	14.7241	8.50854	48.2311	5.88512	2.40658	2.60276	20.4241	26.4537	9.76859	21.5134	28.6343	32.2905	22.8932	3.25929	17.4535	4.76863	57.6629	13.3877	43.945	18.3105	3.60867	8.94138	12.0002	57.2356	6.68051	9.34821	17.5896	57.3082	10.661	22.2695	1.70068	17.0068	25.0724	5.74201	64.1801	47.7364	13.0715	20.2345
PL14	0	0	0	0	0	0	0	0	0	0	0	0	0	0	0	0	0	0	0	0	0	0	0	0	0	0	0	0	0	0	0	0	0	0	0	0	0	0	0	0	0	0	0	0	0	0	0	0	0
PL15	100.945	4.39362	10.7638	1.81857	2.93163	2.12052	1.10865	2.93894	7.33446	57.7842	7.62634	18.2622	4.54518	1.68552	7.49767	2.74471	2.64889	2.5407	13.5297	9.52695	19.2766	27.4972	24.2541	9.73199	7.50967	1.67342	2.82283	32.8954	8.03317	5.08751	11.8893	3.95504	9.08406	26.2523	2.44374	4.54752	4.80157	8.26609	86.9185	3.75239	31.8406	1.31509	19.4834	24.2709	10.6532	15.1669	45.4912	10.4619	68.7925
PL15_1	0	0	0	0	0	0	0	0	0	0	0	0	0	0	0	0	0	0	0	0	0	0	0	0	0	0	0	0	0	0	0	0	0	0	0	0	0	0	0	0	0	0	0	0	0	0	0	0	0
PL15_2	140	8.07998	19.5957	7.13826	5.71248	12.0076	5.65745	12.2072	10.0736	70.5888	16.5021	11.8613	11.9941	37.3659	5.5381	3.66915	2.43396	13.5017	33.6423	3.31311	18.4712	53.0038	25.0818	24.1406	1.20232	12.0451	2.90858	53.2184	11.1203	43.2169	19.0601	4.5617	8.94899	13.0864	50.8861	12.1627	6.40732	15.8231	99.5221	17.608	42.7367	1.94342	13.516	25.9394	8.63141	81.5417	57.8466	12.935	60.7544
PL17	0.42608	1.47892	2.45898	1.21802	3.96959	1.46356	3.51746	5.42478	5.05764	34.8747	3.40456	3.33982	8.27383	2.47753	0.9452	2.4141	1.20422	4.7083	1.85547	0.49565	3.88196	0	22.6317	16.7776	0.46814	3.52114	3.5455	1.80712	0.7841	3.63685	9.85788	4.98271	3.56522	1.25131	25.73	0.3466	3.33314	5.24644	9.66145	7.56685	5.33012	1.3031	2.53011	12.2594	3.73538	0.13173	0	1.62121	9.67566
PL17_1	1.23609	0	0.21872	0.17493	1.14296	1.30213	0	0.24106	1.17385	0.0457	5.57156	1.02663	2.50464	0	0	0.60393	0	0	1.59725	0.1398	3.85925	0.13549	0.43852	0	0.05592	0	0	1.34686	0	0.16853	0.043	0	0.07722	0.07029	0	2.97257	0	0	0.24631	0.46921	1.06306	0.31699	0.58926	0	0.11412	0.22122	1.39846	0.33243	4.57273
PL17_2	0	4.56475	1.09043	2.10519	1.04597	0.12728	0.10937	1.11307	2.89303	5.49578	0	1.42591	4.34873	0.21333	0.8347	1.50278	1.39175	0.35004	2.54843	0.777	4.66553	30.7249	3.23292	4.54518	0.87448	0.10352	2.65644	13.921	0.11644	0.32946	2.80219	0.69293	1.55482	2.87569	0.4151	2.11784	1.01694	0.47097	0.86672	0.71184	11.8701	0.36148	2.72618	2.50953	0.89922	0	0.05805	1.04822	16.8254
PL1_2	582.019	246.435	142.529	457.991	100.734	100.22	364.87	141.304	58.16	142.964	118.471	486.412	99.1717	218.568	198.501	568.294	241.876	58.81	158.439	63.4832	150.556	394.312	71.8714	167.811	164.049	97.1166	115.915	121.57	59.1037	210.419	141.122	31.9349	72.7702	105.301	151.849	88.1329	111.682	101.525	244.282	248.355	238.642	161.699	117.998	117.485	79.6392	491.056	329.571	131.88	184.212
PL1_5	0	0	0	0	0	0	0	0	0	0	0	0	0	0	0	0.08871	0	0	0	0	0	0	0	0	0	0	0	0	0	0	0	0	0	0	0	0	0	0	0	0	0	0	0	0	0.4223	0	0	0	0
PL1_6	0	0	0	0	0	0	0	0	0	0	0	0	0	0	0.0774	0	0	0	0	0	0	0	0	0	0	0	0	0	0	0	0	0	0	0	0	0	0	0	0	0	0	0	0	0	0	0	0	0	0
PL1_8	0	2.08125	0	3.31154	5.31984	5.6278	0	0.42724	1.1155	0.74069	0	2.44564	0	0	1.29385	3.16641	0	0	2.26486	0.41232	0	0	0	1.69716	0.30447	0	0.56043	1.95299	0	3.7567	0	0.52272	3.39004	1.13298	1.40828	3.57236	0	0	0	0	1.69981	3.38354	0.6698	0	0.62989	0	0	1.22242	0
PL2	0	0	0	0	0	0.10197	0.03261	0	0.05578	0	0.08905	0	0	0.15904	0	0	0	0	0	0	0.03804	0	0	0	0.48271	0.46225	0.032	0.10241	0.1349	0.02456	0.03895	0.02676	0	0	0	0	0	0	0.07335	0	0.04629	0.04214	0.16391	0	0.11412	0	0	0.27881	0
PL21	0	0	1.15532	0.868	0	0	0.23462	0	0	1.23598	0	0	0	0	0.51431	0	0.53041	1.7193	0.55818	0	0	0	0	0	3.7305	1.3749	4.37377	0.98631	2.1232	0	0	0.49548	0	0.07426	0	0	0.26086	0	0	0	0	0	0.29478	0	0.72337	0	0	0.50604	0
PL21_1	180.977	2.41347	5.23861	3.42018	0	0	0.97699	5.90238	7.46555	32.8166	2.53716	16.0602	0	41.9249	10.1135	3.04669	0	20.6515	40.2888	2.53168	9.28797	0	9.71401	20.5295	1.84441	5.06496	0.63906	40.1085	0	19.4568	6.8409	0.28656	8.84006	3.16113	25.8722	0	0	0.16246	111.928	0.91539	12.8065	0	0.81833	10.781	9.59448	134.037	97.122	17.5995	32.9067
PL22	226.859	29.8193	81.7318	38.4333	49.2351	140.619	27.1386	33.7503	53.257	84.2205	71.6614	45.8849	81.1663	141.232	58.4689	73.6724	45.1629	57.7686	75.1202	49.5237	76.6957	142.216	55.4629	117.98	18.8572	158.542	21.4082	53.5071	32.5135	142.887	54.5116	29.1776	64.9095	65.1825	85.0663	38.8328	79.9789	89.4017	81.8112	84.6064	53.5285	20.7842	71.8149	90.8352	95.0238	91.6685	100.04	47.1964	102.511
PL22_1	1.77635	4.55485	1.56369	2.21163	0.7084	8.07564	2.74092	3.18418	1.14767	3.10878	9.86525	0.52488	9.56972	2.11214	3.12777	0.10682	3.90064	4.26636	2.90389	1.76175	6.42934	6.4377	3.78862	0.95483	0.83323	30.5826	0.21845	3.35712	3.16817	10.0524	0	0.46697	0.73102	2.59251	2.1206	4.29287	0	4.88638	0.83863	0.90804	0.68486	0.98313	3.98119	4.11463	5.06177	0.60563	0.61358	0.45236	5.58475
PL26	138.119	15.7125	39.7818	21.1327	63.2361	48.5482	21.8012	23.2931	19.106	68.733	34.4534	22.8497	51.9483	57.4695	26.567	23.2994	17.3976	31.8748	41.2563	29.5021	50.4133	76.5953	22.236	63.3625	5.07864	11.615	9.15604	42.9914	10.256	56.8496	26.5107	16.0341	35.5188	46.3734	62.4491	27.0966	53.4017	52.7796	59.9256	39.6932	63.1017	15.0715	44.5065	37.5701	39.7747	83.4375	70.7059	25.2096	50.2311
PL27	93.5849	8.77592	22.0933	11.966	23.4643	17.6209	17.8441	15.5363	11.5471	11.0926	23.0814	13.302	62.3819	52.5685	9.66647	13.5683	10.4214	21.9246	41.2198	14.2343	32.7655	82.9544	16.21	48.4156	44.9275	10.3232	9.11805	18.388	7.89923	46.2077	38.9403	11.886	15.2513	26.6413	19.6868	36.7813	36.2321	33.8083	24.7205	23.0451	42.0405	11.6674	28.6535	45.0461	28.3775	16.3446	22.2284	17.6599	39.7134
PL29	36.9725	5.7089	3.91398	2.88771	17.657	10.3137	18.0308	4.59293	10.1903	11.2738	12.6938	17.187	8.34141	18.6715	2.785	3.48732	3.58979	1.84414	6.97676	8.28509	10.5279	20.1822	4.91358	14.8957	4.55012	10.7048	8.51195	9.96701	20.4589	6.38831	11.8	2.0898	7.60322	25.4646	5.90716	7.03871	5.17395	4.72336	4.20032	5.27325	27.3692	6.60699	7.64583	6.54138	2.57602	15.8643	7.77193	10.2819	11.7323
PL30	96.662	2.61964	26.5558	3.8766	27.1336	13.9557	3.84999	6.90973	27.4222	7.46672	2.12189	10.7334	8.65343	53.4391	6.60111	11.1806	6.98039	13.163	43.6703	5.95205	23.9031	34.4648	13.2811	28.3971	2.90369	10.6383	5.07575	27.5445	1.37447	26.5116	29.3983	5.17302	17.4114	16.7555	45.4157	18.1841	47.2436	7.1836	105.992	18.0929	24.6091	6.02159	3.29438	2.49752	22.9113	114.004	57.2412	18.7885	65.778
PL31	0	0	2.62897	3.61788	7.95856	4.57139	0.30949	0.13356	3.82163	0	2.55535	2.71841	0	2.49022	1.14954	5.61239	2.53638	1.16631	1.98944	0.58174	4.35536	0	0	0	0	0.22974	1.10668	1.79122	0.12357	0	1.6055	0.20535	3.16729	0	0.3596	7.64308	1.36147	1.91063	1.49883	0.41944	1.19878	4.10291	3.02972	2.90207	0.56232	0	0	1.18746	0.6404
PL32	0	0	0	0.23869	0	0	0	0	0	0	0	0	0	0	0	0	0	0	0	0	0.19409	0	0	0	0	1.94724	0	1.84109	0	0	0	0	0	0	0	0	0	0	0	2.57241	0	0	0.22891	1.8017	0	1.78816	0	0.76411	2.21307
PL33_1	86.1649	145.666	55.7309	30.7814	72.0081	44.9942	38.3672	85.7015	38.1929	73.2588	35.9913	49.0568	42.5093	47.0178	63.7118	21.1959	47.7126	94.996	58.0874	30.6124	29.1579	60.3875	46.4188	45.0295	69.614	35.9149	49.3663	56.1631	40.9873	43.7969	57.4564	34.7033	39.6594	39.0413	61.6856	32.095	25.8026	46.2482	66.3161	37.5654	49.7846	48.851	35.5669	48.5506	30.7265	101.903	67.0942	35.0392	98.3999
PL33_2	5.864	0.99704	0.54614	1.3808	1.71592	3.19338	7.79568	5.28837	4.14511	2.13655	9.54197	2.74425	3.13577	2.62012	4.50826	1.51949	0.82538	2.75715	1.947	1.17757	3.39532	7.423	0.90186	1.70901	1.11162	1.59836	0.20989	3.25909	3.65517	5.18382	4.15847	0.60634	5.35442	3.12219	1.28766	5.1943	1.54098	1.76937	1.51608	1.85995	8.8024	0.42081	6.93737	1.21907	3.25866	3.72238	2.74248	4.7993	0.82559
PL35	12.2357	11.6889	31.0365	7.82039	13.8845	23.8213	22.364	48.5344	11.9056	32.0208	19.153	9.7767	43.3271	19.0331	7.84718	6.89595	10.7074	97.6798	20.6146	20.8235	30.2687	62.376	18.9123	32.5362	9.53603	12.599	16.0907	35.2857	30.6808	28.9801	29.9801	46.4921	20.5895	33.7792	17.6518	13.2132	10.9738	21.0939	22.5793	19.6145	58.9757	5.95755	22.7974	25.6979	10.8514	36.9153	18.0519	22.251	23.2689
PL37	62.3882	2.11168	16.4041	2.83939	5.13274	9.73021	10.9493	4.26946	6.1152	39.3604	6.16852	7.71669	0.71576	39.1628	5.00572	1.72231	0.66893	12.7698	19.2622	3.10282	3.94297	0	16.4176	8.89924	1.51151	10.6299	2.19108	26.9145	12.3251	29.2125	16.605	3.54081	4.98934	5.74011	43.9223	0.5476	3.66099	10.155	37.5134	6.03436	5.54931	4.02401	8.35813	17.5918	9.97856	51.383	33.2746	11.3478	9.9042
PL38	30.8388	8.72672	50.6456	6.68394	24.0965	35.1034	14.5128	17.1151	46.6002	66.0797	28.6748	17.0556	13.202	34.5896	6.37313	9.13732	9.18347	10.6787	24.6543	7.31928	55.1324	61.8364	31.605	34.0379	2.85729	29.3919	5.86559	20.0953	11.6576	30.6554	42.9236	62.7347	23.3592	49.5796	60.7887	10.928	52.6391	31.3901	53.9374	23.4186	30.8837	3.34762	27.0376	37.3161	32.8544	24.9353	25.8165	32.88	57.8626
PL4	56.9559	1.74017	2.3007	8.69223	0	0	0	0	0	0	0.04862	0	0	0	2.25053	2.14475	0	1.70246	0	0.02006	0	0	0	0	1.75711	0	1.276	0	0.1923	0	0	4.33585	0	0	2.41222	0	0	0	0	10.5313	0	0	0	5.82687	5.5937	0	18.5785	0.18803	0
PL40	185.554	13.2299	50.663	11.6155	55.3445	5.20667	24.7851	19.7691	17.0973	82.7097	21.3375	41.2651	34.4805	92.6465	13.1096	18.0908	13.7029	22.494	59.802	24.182	42.1885	69.0687	34.3132	29.2315	6.55268	16.7943	3.87648	37.8864	8.06918	21.9909	35.5465	6.44534	41.7281	42.2724	38.353	18.4134	81.195	45.1101	125.81	33.8944	62.1957	7.49081	38.3615	59.4173	27.2553	120.221	85.4351	31.1976	97.5736
PL4_1	0.09244	0.03987	0.32495	0.0678	2.50864	0.5509	0.05738	0	0.31771	0	0.08747	0.08226	0.03095	0.05596	1.30505	0.03097	0.55134	1.72991	0.13652	0.08364	0.18303	0	0.00937	0.432	0	0.07302	0.2252	0.76577	0.03055	0	0.0441	0.21964	0	0.03633	0.67791	1.19953	0.09415	0.74068	1.19998	0.10369	0.13722	0	0.19826	0.28797	1.10574	0.02858	0.56878	0	0.05937
PL4_4	0	0	0	0	0	0	0	0	0	0	0	0	0	0	0	0	0	0	0	0	0	0	0	0	0	0	0	0	0	0	0	0	0	0	0	0	0	0	0	0	0	0	0	0	0	0	0	0	0
PL5_1	0	0	0	0	0	0	0.04677	0	0	0	0	0	0.00631	0	0	0	0	0	0	0	0	0	0	0	0	0	0	0	0	0	0	0	0	0	0	0	0	0	0	0	0	0	0	0	0	0	0	0	0
PL6	8.904	14.1468	34.751	3.15084	7.48607	3.11887	4.9733	1.67554	13.9866	16.0372	13.6762	10.089	21.9747	2.82933	4.20042	2.99991	0.8314	1.64617	9.54753	3.47557	14.4731	84.757	24.947	41.5164	2.65577	13.9386	5.71695	48.7572	1.89097	9.08476	57.9316	6.93414	10.2838	10.7648	6.43405	9.51617	10.9332	13.5827	3.52224	1.01674	30.0808	3.09207	5.78278	39.8763	9.90599	0	0	8.42454	64.1958
PL6_1	0.27411	3.82403	13.5513	1.61016	3.26066	1.04523	2.35636	0.73997	3.20951	6.95391	5.27897	3.23994	7.30292	0	1.22138	0.82475	1.06035	0.12672	2.69815	1.06647	5.09329	31.1739	8.10865	11.3566	1.13516	5.26356	2.36038	13.6344	0.20497	2.18993	14.0282	1.5791	2.83679	4.46365	3.2794	2.79848	4.19495	5.03272	1.20547	0.71485	10.4111	0.66051	2.80929	10.2414	3.72335	0	0	2.53146	19.9337
PL6_2	0	0	0	0	0	0	0	0	0	0	0	0	0	0	0	0	0	0	0	0	0	0	0	0	0	0	0	0	0	0	0	0	0	0	0	0	0	0	0	0	0	0	0	0	0	0	0	0	0
PL7	9.25969	1.39172	1.8538	0.27252	1.6044	0.36016	1.28733	0.18675	0.85303	7.82962	1.55131	0.41692	4.31822	0.26767	2.68585	0.14117	1.89787	2.54502	2.26974	0.1143	0.65741	2.38999	0	1.02506	0.0616	0.05821	3.17735	0.68303	0.60185	0.96449	0	3.47561	0.21746	0.42229	4.36316	2.13371	0	1.28224	3.97155	0.26907	3.48344	2.71984	0.91347	0.21748	5.99827	0	20.7323	0.49568	0.64953
PL7_1	0	0	0	0	0	0	0	0	0	0	0	0	0.04264	0	0	0	0	0	0	0	0	0	0	0	0	0	0	0	0	0	0	0	0	0	0	0	0	0	0	0	0	0	0	0	0	0	0	0	0
PL8	125.242	11.6014	65.4535	12.7211	54.578	51.3012	29.1215	24.7945	66.7343	57.759	42.7711	41.201	25.3553	86.0992	20.0312	24.3928	20.3458	21.6984	51.9025	29.3428	52.8791	35.9452	42.084	56.6336	14.6283	40.8226	20.1344	51.0224	52.3276	42.9432	74.0484	17.7524	36.912	43.7833	39.0937	25.6942	66.6005	36.6231	41.1761	45.526	50.7008	22.9656	24.0698	70.2377	50.8269	93.623	57.9901	38.6226	82.2028
PL8_1	0	0	0	0	0	0	0	0	0.12422	0	0	0	0	0	0	0	0	0	0	0	0	0	0	0	0	0	0	0.03009	0	0	0	0	0	0	0	0	0	0	0	0	0	0	0	0	0	0	0	0	0
PL8_2	207.604	9.8347	35.0026	11.3402	53.5294	25.1804	25.0404	21.1079	37.9275	63.9187	28.0402	64.0658	28.5817	74.6128	12.1975	14.156	9.65173	29.2931	52.5298	21.1016	55.8919	49.5629	40.6949	60.1153	8.76048	44.9615	20.1871	63.7795	39.0166	57.9763	48.3179	7.25851	41.7411	57.4264	69.0926	19.6834	38.4897	30.0273	130.523	30.7214	76.6564	18.3951	23.0795	45.3444	25.8532	160.495	82.2361	43.7531	94.6462
PL8_3	95.0806	5.23719	35.5647	3.8252	20.0422	10.4719	46.7708	7.33125	7.18272	33.9686	30.0265	16.271	9.96889	20.9745	6.4951	2.1693	4.21115	18.1287	27.1838	5.31723	18.6259	1.68799	16.6884	33.0825	2.77937	22.3961	2.46582	13.4114	20.8459	15.5623	43.7021	4.74738	17.7434	25.1589	29.7963	3.40994	14.876	20.3865	50.9307	22.3743	23.9474	6.44107	19.7994	47.2254	13.8321	59.7748	37.0119	20.663	81.1506
PL9	7.93532	2.55522	7.45701	3.79843	17.3324	16.4768	1.40631	5.24538	23.7624	5.10519	8.42498	6.7948	4.44733	3.82654	3.89259	9.2048	10.284	8.5725	6.87574	3.78701	9.19723	22.9545	12.1858	10.7576	13.5249	6.5404	3.87972	4.10899	1.14808	14.1204	11.82	4.53638	12.0406	13.2714	18.41	12.5235	3.61261	3.6835	16.3888	2.68838	7.68041	6.48131	13.3465	9.43265	10.9862	0.50361	33.8833	8.72461	1.11577
PL9_1	33.7201	26.7662	10.6016	15.0174	37.492	35.2075	16.3955	22.0283	35.5837	8.45203	35.9978	24.4237	12.5961	45.1785	30.5732	29.8829	20.9196	21.7068	37.1549	10.3025	32.9569	43.4479	24.0594	32.6348	3.57503	37.6115	16.5499	29.7045	23.1384	44.2161	38.11	14.4161	29.6781	39.7716	60.8312	27.0965	40.0398	24.2453	15.4274	21.1568	51.2203	26.5296	57.6561	37.5398	32.599	16.9715	78.6868	18.6004	5.91722
PL9_2	0.08898	3.43917	3.93345	1.67903	8.275	11.3141	2.5651	1.78272	1.64316	0.35288	9.887	0.90817	2.55364	26.1029	2.77906	4.23106	4.61605	2.28633	1.79169	11.1384	9.47231	2.44188	5.65141	12.6011	0.1107	3.30651	0.41917	7.00772	34.7539	4.13226	5.18886	1.53947	15.3994	58.3231	35.8353	6.25428	3.54747	0.28699	3.85332	4.60015	16.5413	0.80261	2.24178	4.31186	1.92247	14.7205	0.48086	5.55978	0.19131
PL9_4	0	0	0	0	0	0	0	0	0	0	0	0	0	0	0	0	0	0.10014	0	0	0	0	0	0	0	0	0	0	0	0	0	0.05086	0	0	0	0	0	0	0	0	0	0	0	0	0	0	0	0	0
GH12	0	0	0	0	0	0	0	0	0	0	0	0	0	0	0	0	0	0	0	0	0	0	0	0	0	0	0	0	0	0	0	0	0	0	0	0	0	0	0	0	0	0	0	0	0	0	0	0	0
GT63	0	0	0	0	0	0	0	0	0	0	0	0	0	0	0	0	0	0	0	0	0	0	0	0	0	0	0	0	0	0	0	0	0	0	0	0	0	0	0	0	0	0	0	0	0	0	0	0	0
GH54	0	0	0	0	0	0	0	0	0	0	0	0	0	0	0	0	0	0	0	0	0	0	0	0	0	0	0	0	0	0	0	0	0	0	0	0	0	0	0	0	0	0	0	0	0	0	0	0	0
PL5	0	0	0	0	0	0	0	0	0	0	0	0	0	0	0	0	0	0	0	0	0	0	0	0	0	0	0	0	0	0	0	0	0	0	0	0	0	0	0	0	0	0	0	0	0	0	0	0	0
GT21	0	0	0	0	0	0	0	0	0	0	0	0	0	0	0	0	0	0	0	0	0	0	0	0	0	0	0	0	0	0	0	0	0	0	0	0	0	0	0	0	0	0	0	0	0	0	0	0	0
GH124	0	0	0	0	0	0	0	0	0	0	0	0	0	0	0	0	0	0	0	0	0	0	0	0	0	0	0	0	0	0	0	0	0	0	0	0	0	0	0	0	0	0	0	0	0	0	0	0	0
[truncated: 3,911 more columns]

## Sheet: 4A_2
study_name	sample_id	Income_Status
AsnicarF_2021	ERR4330026	HIS
AsnicarF_2021	ERR4330027	HIS
AsnicarF_2021	ERR4330028	HIS
AsnicarF_2021	ERR4330029	HIS
AsnicarF_2021	ERR4330030	HIS
AsnicarF_2021	ERR4330031	HIS
AsnicarF_2021	ERR4330032	HIS
AsnicarF_2021	ERR4330033	HIS
AsnicarF_2021	ERR4330034	HIS
AsnicarF_2021	ERR4330035	HIS
AsnicarF_2021	ERR4330036	HIS
AsnicarF_2021	ERR4330037	HIS
AsnicarF_2021	ERR4330038	HIS
AsnicarF_2021	ERR4330039	HIS
AsnicarF_2021	ERR4330040	HIS
AsnicarF_2021	ERR4330041	HIS
AsnicarF_2021	ERR4330042	HIS
AsnicarF_2021	ERR4330043	HIS
AsnicarF_2021	ERR4330044	HIS
AsnicarF_2021	ERR4330045	HIS
AsnicarF_2021	ERR4330046	HIS
AsnicarF_2021	ERR4330047	HIS
AsnicarF_2021	ERR4330048	HIS
AsnicarF_2021	ERR4330049	HIS
AsnicarF_2021	ERR4330050	HIS
AsnicarF_2021	ERR4330051	HIS
AsnicarF_2021	ERR4330052	HIS
AsnicarF_2021	ERR4330053	HIS
AsnicarF_2021	ERR4330054	HIS
AsnicarF_2021	ERR4330055	HIS
AsnicarF_2021	ERR4330056	HIS
AsnicarF_2021	ERR4330057	HIS
AsnicarF_2021	ERR4330058	HIS
AsnicarF_2021	ERR4330059	HIS
AsnicarF_2021	ERR4330060	HIS
AsnicarF_2021	ERR4330061	HIS
AsnicarF_2021	ERR4330062	HIS
AsnicarF_2021	ERR4330063	HIS
AsnicarF_2021	ERR4330064	HIS
AsnicarF_2021	ERR4330065	HIS
AsnicarF_2021	ERR4330066	HIS
AsnicarF_2021	ERR4330067	HIS
AsnicarF_2021	ERR4330068	HIS
AsnicarF_2021	ERR4330069	HIS
AsnicarF_2021	ERR4330070	HIS
AsnicarF_2021	ERR4330071	HIS
AsnicarF_2021	ERR4330072	HIS
AsnicarF_2021	ERR4330073	HIS
AsnicarF_2021	ERR4330074	HIS
AsnicarF_2021	ERR4330075	HIS
AsnicarF_2021	ERR4330076	HIS
AsnicarF_2021	ERR4330077	HIS
AsnicarF_2021	ERR4330078	HIS
AsnicarF_2021	ERR4330079	HIS
AsnicarF_2021	ERR4330080	HIS
AsnicarF_2021	ERR4330081	HIS
AsnicarF_2021	ERR4330082	HIS
AsnicarF_2021	ERR4330083	HIS
AsnicarF_2021	ERR4330084	HIS
AsnicarF_2021	ERR4330085	HIS
AsnicarF_2021	ERR4330086	HIS
AsnicarF_2021	ERR4330087	HIS
AsnicarF_2021	ERR4330088	HIS
AsnicarF_2021	ERR4330089	HIS
AsnicarF_2021	ERR4330090	HIS
AsnicarF_2021	ERR4330091	HIS
AsnicarF_2021	ERR4330092	HIS
AsnicarF_2021	ERR4330093	HIS
AsnicarF_2021	ERR4330094	HIS
AsnicarF_2021	ERR4330095	HIS
AsnicarF_2021	ERR4330096	HIS
AsnicarF_2021	ERR4330097	HIS
AsnicarF_2021	ERR4330098	HIS
AsnicarF_2021	ERR4330099	HIS
AsnicarF_2021	ERR4330100	HIS
AsnicarF_2021	ERR4330101	HIS
AsnicarF_2021	ERR4330102	HIS
AsnicarF_2021	ERR4330103	HIS
AsnicarF_2021	ERR4330104	HIS
AsnicarF_2021	ERR4330105	HIS
AsnicarF_2021	ERR4330106	HIS
AsnicarF_2021	ERR4330107	HIS
AsnicarF_2021	ERR4330108	HIS
AsnicarF_2021	ERR4330109	HIS
AsnicarF_2021	ERR4330110	HIS
AsnicarF_2021	ERR4330111	HIS
AsnicarF_2021	ERR4330112	HIS
AsnicarF_2021	ERR4330113	HIS
AsnicarF_2021	ERR4330114	HIS
AsnicarF_2021	ERR4330115	HIS
AsnicarF_2021	ERR4330116	HIS
AsnicarF_2021	ERR4330117	HIS
AsnicarF_2021	ERR4330118	HIS
AsnicarF_2021	ERR4330119	HIS
AsnicarF_2021	ERR4330120	HIS
AsnicarF_2021	ERR4330121	HIS
AsnicarF_2021	ERR4330122	HIS
AsnicarF_2021	ERR4330123	HIS
AsnicarF_2021	ERR4330124	HIS
AsnicarF_2021	ERR4333869	HIS
AsnicarF_2021	ERR4333870	HIS
AsnicarF_2021	ERR4333871	HIS
AsnicarF_2021	ERR4333872	HIS
AsnicarF_2021	ERR4333873	HIS
AsnicarF_2021	ERR4333874	HIS
AsnicarF_2021	ERR4333875	HIS
AsnicarF_2021	ERR4333876	HIS
AsnicarF_2021	ERR4333877	HIS
AsnicarF_2021	ERR4333878	HIS
AsnicarF_2021	ERR4333879	HIS
AsnicarF_2021	ERR4333880	HIS
AsnicarF_2021	ERR4333881	HIS
AsnicarF_2021	ERR4333882	HIS
AsnicarF_2021	ERR4333883	HIS
AsnicarF_2021	ERR4333884	HIS
AsnicarF_2021	ERR4333885	HIS
AsnicarF_2021	ERR4333886	HIS
AsnicarF_2021	ERR4333887	HIS
AsnicarF_2021	ERR4333888	HIS
AsnicarF_2021	ERR4333889	HIS
AsnicarF_2021	ERR4333890	HIS
AsnicarF_2021	ERR4333891	HIS
AsnicarF_2021	ERR4333892	HIS
AsnicarF_2021	ERR4333893	HIS
AsnicarF_2021	ERR4333894	HIS
AsnicarF_2021	ERR4333895	HIS
AsnicarF_2021	ERR4333896	HIS
AsnicarF_2021	ERR4333897	HIS
AsnicarF_2021	ERR4333898	HIS
AsnicarF_2021	ERR4333899	HIS
AsnicarF_2021	ERR4333900	HIS
AsnicarF_2021	ERR4333901	HIS
AsnicarF_2021	ERR4333902	HIS
AsnicarF_2021	ERR4333903	HIS
AsnicarF_2021	ERR4333904	HIS
AsnicarF_2021	ERR4333905	HIS
AsnicarF_2021	ERR4333906	HIS
AsnicarF_2021	ERR4333907	HIS
AsnicarF_2021	ERR4333908	HIS
AsnicarF_2021	ERR4333909	HIS
AsnicarF_2021	ERR4333910	HIS
AsnicarF_2021	ERR4333911	HIS
AsnicarF_2021	ERR4333912	HIS
AsnicarF_2021	ERR4333913	HIS
AsnicarF_2021	ERR4333914	HIS
AsnicarF_2021	ERR4333915	HIS
AsnicarF_2021	ERR4333916	HIS
AsnicarF_2021	ERR4333917	HIS
AsnicarF_2021	ERR4333918	HIS
AsnicarF_2021	ERR4333919	HIS
AsnicarF_2021	ERR4333920	HIS
AsnicarF_2021	ERR4333921	HIS
AsnicarF_2021	ERR4333922	HIS
AsnicarF_2021	ERR4333923	HIS
AsnicarF_2021	ERR4333924	HIS
AsnicarF_2021	ERR4333925	HIS
AsnicarF_2021	ERR4333926	HIS
AsnicarF_2021	ERR4333927	HIS
AsnicarF_2021	ERR4333928	HIS
AsnicarF_2021	ERR4333929	HIS
AsnicarF_2021	ERR4333930	HIS
AsnicarF_2021	ERR4333931	HIS
AsnicarF_2021	ERR4333932	HIS
AsnicarF_2021	ERR4333933	HIS
AsnicarF_2021	ERR4333934	HIS
AsnicarF_2021	ERR4333935	HIS
AsnicarF_2021	ERR4333936	HIS
AsnicarF_2021	ERR4333937	HIS
AsnicarF_2021	ERR4333938	HIS
AsnicarF_2021	ERR4333939	HIS
AsnicarF_2021	ERR4333940	HIS
AsnicarF_2021	ERR4333941	HIS
AsnicarF_2021	ERR4333942	HIS
AsnicarF_2021	ERR4333943	HIS
AsnicarF_2021	ERR4333944	HIS
AsnicarF_2021	ERR4333945	HIS
AsnicarF_2021	ERR4333946	HIS
AsnicarF_2021	ERR4333947	HIS
AsnicarF_2021	ERR4333948	HIS
AsnicarF_2021	ERR4333949	HIS
AsnicarF_2021	ERR4333950	HIS
AsnicarF_2021	ERR4333951	HIS
AsnicarF_2021	ERR4333952	HIS
AsnicarF_2021	ERR4333953	HIS
AsnicarF_2021	ERR4333954	HIS
AsnicarF_2021	ERR4333955	HIS
AsnicarF_2021	ERR4333956	HIS
AsnicarF_2021	ERR4333957	HIS
AsnicarF_2021	ERR4333958	HIS
AsnicarF_2021	ERR4333959	HIS
AsnicarF_2021	ERR4333960	HIS
AsnicarF_2021	ERR4333961	HIS
AsnicarF_2021	ERR4333962	HIS
AsnicarF_2021	ERR4333963	HIS
AsnicarF_2021	ERR4333964	HIS
AsnicarF_2021	ERR4333965	HIS
AsnicarF_2021	ERR4333966	HIS
AsnicarF_2021	ERR4333967	HIS
AsnicarF_2021	ERR4333968	HIS
AsnicarF_2021	ERR4333969	HIS
AsnicarF_2021	ERR4333970	HIS
AsnicarF_2021	ERR4333971	HIS
AsnicarF_2021	ERR4333972	HIS
AsnicarF_2021	ERR4333973	HIS
AsnicarF_2021	ERR4333974	HIS
AsnicarF_2021	ERR4333975	HIS
AsnicarF_2021	ERR4333976	HIS
AsnicarF_2021	ERR4333977	HIS
AsnicarF_2021	ERR4333978	HIS
AsnicarF_2021	ERR4333979	HIS
AsnicarF_2021	ERR4333980	HIS
AsnicarF_2021	ERR4333981	HIS
AsnicarF_2021	ERR4333982	HIS
AsnicarF_2021	ERR4333983	HIS
AsnicarF_2021	ERR4333984	HIS
AsnicarF_2021	ERR4333985	HIS
AsnicarF_2021	ERR4333986	HIS
AsnicarF_2021	ERR4333987	HIS
AsnicarF_2021	ERR4333988	HIS
AsnicarF_2021	ERR4333989	HIS
AsnicarF_2021	ERR4333990	HIS
AsnicarF_2021	ERR4333991	HIS
AsnicarF_2021	ERR4333992	HIS
AsnicarF_2021	ERR4333993	HIS
AsnicarF_2021	ERR4333994	HIS
AsnicarF_2021	ERR4333995	HIS
AsnicarF_2021	ERR4333996	HIS
AsnicarF_2021	ERR4333997	HIS
AsnicarF_2021	ERR4333998	HIS
AsnicarF_2021	ERR4333999	HIS
AsnicarF_2021	ERR4334000	HIS
AsnicarF_2021	ERR4334001	HIS
AsnicarF_2021	ERR4334002	HIS
AsnicarF_2021	ERR4334003	HIS
AsnicarF_2021	ERR4334004	HIS
AsnicarF_2021	ERR4334005	HIS
AsnicarF_2021	ERR4334006	HIS
AsnicarF_2021	ERR4334007	HIS
AsnicarF_2021	ERR4334008	HIS
AsnicarF_2021	ERR4334009	HIS
AsnicarF_2021	ERR4334010	HIS
AsnicarF_2021	ERR4334011	HIS
AsnicarF_2021	ERR4334012	HIS
AsnicarF_2021	ERR4334013	HIS
AsnicarF_2021	ERR4334014	HIS
AsnicarF_2021	ERR4334015	HIS
AsnicarF_2021	ERR4334016	HIS
AsnicarF_2021	ERR4334017	HIS
AsnicarF_2021	ERR4334018	HIS
AsnicarF_2021	ERR4334019	HIS
AsnicarF_2021	ERR4334020	HIS
AsnicarF_2021	ERR4334021	HIS
AsnicarF_2021	ERR4334022	HIS
AsnicarF_2021	ERR4334023	HIS
AsnicarF_2021	ERR4334024	HIS
AsnicarF_2021	ERR4334025	HIS
AsnicarF_2021	ERR4334026	HIS
AsnicarF_2021	ERR4334027	HIS
AsnicarF_2021	ERR4334028	HIS
AsnicarF_2021	ERR4334029	HIS
AsnicarF_2021	ERR4334030	HIS
AsnicarF_2021	ERR4334031	HIS
AsnicarF_2021	ERR4334032	HIS
AsnicarF_2021	ERR4334033	HIS
AsnicarF_2021	ERR4334034	HIS
AsnicarF_2021	ERR4334035	HIS
AsnicarF_2021	ERR4334036	HIS
AsnicarF_2021	ERR4334037	HIS
AsnicarF_2021	ERR4334038	HIS
AsnicarF_2021	ERR4334039	HIS
AsnicarF_2021	ERR4334040	HIS
AsnicarF_2021	ERR4334041	HIS
AsnicarF_2021	ERR4334042	HIS
AsnicarF_2021	ERR4334043	HIS
AsnicarF_2021	ERR4334044	HIS
AsnicarF_2021	ERR4334045	HIS
AsnicarF_2021	ERR4334046	HIS
AsnicarF_2021	ERR4334047	HIS
AsnicarF_2021	ERR4334048	HIS
AsnicarF_2021	ERR4334049	HIS
AsnicarF_2021	ERR4334050	HIS
AsnicarF_2021	ERR4334051	HIS
AsnicarF_2021	ERR4334052	HIS
AsnicarF_2021	ERR4334053	HIS
AsnicarF_2021	ERR4334054	HIS
AsnicarF_2021	ERR4334055	HIS
AsnicarF_2021	ERR4334056	HIS
AsnicarF_2021	ERR4334057	HIS
AsnicarF_2021	ERR4334058	HIS
AsnicarF_2021	ERR4334059	HIS
AsnicarF_2021	ERR4334060	HIS
AsnicarF_2021	ERR4334061	HIS
AsnicarF_2021	ERR4334062	HIS
AsnicarF_2021	ERR4334063	HIS
AsnicarF_2021	ERR4334064	HIS
AsnicarF_2021	ERR4334065	HIS
AsnicarF_2021	ERR4334066	HIS
AsnicarF_2021	ERR4334067	HIS
AsnicarF_2021	ERR4334068	HIS
AsnicarF_2021	ERR4334069	HIS
AsnicarF_2021	ERR4334070	HIS
AsnicarF_2021	ERR4334071	HIS
AsnicarF_2021	ERR4334072	HIS
AsnicarF_2021	ERR4334073	HIS
AsnicarF_2021	ERR4334074	HIS
AsnicarF_2021	ERR4334075	HIS
AsnicarF_2021	ERR4334076	HIS
AsnicarF_2021	ERR4334077	HIS
AsnicarF_2021	ERR4334078	HIS
AsnicarF_2021	ERR4334079	HIS
AsnicarF_2021	ERR4334080	HIS
AsnicarF_2021	ERR4334081	HIS
AsnicarF_2021	ERR4334082	HIS
AsnicarF_2021	ERR4334083	HIS
AsnicarF_2021	ERR4334084	HIS
AsnicarF_2021	ERR4334085	HIS
AsnicarF_2021	ERR4334086	HIS
AsnicarF_2021	ERR4334087	HIS
AsnicarF_2021	ERR4334088	HIS
AsnicarF_2021	ERR4334089	HIS
AsnicarF_2021	ERR4334090	HIS
AsnicarF_2021	ERR4334091	HIS
AsnicarF_2021	ERR4334092	HIS
AsnicarF_2021	ERR4334093	HIS
AsnicarF_2021	ERR4334094	HIS
AsnicarF_2021	ERR4334095	HIS
AsnicarF_2021	ERR4334096	HIS
AsnicarF_2021	ERR4334097	HIS
AsnicarF_2021	ERR4334098	HIS
AsnicarF_2021	ERR4334099	HIS
AsnicarF_2021	ERR4334100	HIS
AsnicarF_2021	ERR4334101	HIS
AsnicarF_2021	ERR4334102	HIS
AsnicarF_2021	ERR4334103	HIS
AsnicarF_2021	ERR4334104	HIS
AsnicarF_2021	ERR4334105	HIS
AsnicarF_2021	ERR4334106	HIS
AsnicarF_2021	ERR4334107	HIS
AsnicarF_2021	ERR4334108	HIS
AsnicarF_2021	ERR4334109	HIS
AsnicarF_2021	ERR4334110	HIS
AsnicarF_2021	ERR4334111	HIS
AsnicarF_2021	ERR4334112	HIS
AsnicarF_2021	ERR4334113	HIS
AsnicarF_2021	ERR4334114	HIS
AsnicarF_2021	ERR4334115	HIS
AsnicarF_2021	ERR4334116	HIS
AsnicarF_2021	ERR4334117	HIS
AsnicarF_2021	ERR4334118	HIS
AsnicarF_2021	ERR4334119	HIS
AsnicarF_2021	ERR4334120	HIS
AsnicarF_2021	ERR4334121	HIS
AsnicarF_2021	ERR4334122	HIS
AsnicarF_2021	ERR4334123	HIS
AsnicarF_2021	ERR4334124	HIS
AsnicarF_2021	ERR4334125	HIS
AsnicarF_2021	ERR4334126	HIS
AsnicarF_2021	ERR4334127	HIS
AsnicarF_2021	ERR4334128	HIS
AsnicarF_2021	ERR4334129	HIS
AsnicarF_2021	ERR4334130	HIS
AsnicarF_2021	ERR4334131	HIS
AsnicarF_2021	ERR4334132	HIS
AsnicarF_2021	ERR4334133	HIS
AsnicarF_2021	ERR4334134	HIS
AsnicarF_2021	ERR4334135	HIS
AsnicarF_2021	ERR4334136	HIS
AsnicarF_2021	ERR4334137	HIS
AsnicarF_2021	ERR4334138	HIS
AsnicarF_2021	ERR4334139	HIS
AsnicarF_2021	ERR4334140	HIS
AsnicarF_2021	ERR4334141	HIS
AsnicarF_2021	ERR4334142	HIS
AsnicarF_2021	ERR4334143	HIS
AsnicarF_2021	ERR4334144	HIS
AsnicarF_2021	ERR4334145	HIS
AsnicarF_2021	ERR4334146	HIS
AsnicarF_2021	ERR4334147	HIS
AsnicarF_2021	ERR4334148	HIS
AsnicarF_2021	ERR4334149	HIS
AsnicarF_2021	ERR4334150	HIS
AsnicarF_2021	ERR4334151	HIS
AsnicarF_2021	ERR4334152	HIS
AsnicarF_2021	ERR4334153	HIS
AsnicarF_2021	ERR4334154	HIS
AsnicarF_2021	ERR4334155	HIS
AsnicarF_2021	ERR4334156	HIS
AsnicarF_2021	ERR4334157	HIS
AsnicarF_2021	ERR4334158	HIS
AsnicarF_2021	ERR4334159	HIS
AsnicarF_2021	ERR4334160	HIS
AsnicarF_2021	ERR4334161	HIS
AsnicarF_2021	ERR4334162	HIS
AsnicarF_2021	ERR4334163	HIS
AsnicarF_2021	ERR4334164	HIS
AsnicarF_2021	ERR4334165	HIS
AsnicarF_2021	ERR4334166	HIS
AsnicarF_2021	ERR4334167	HIS
AsnicarF_2021	ERR4334168	HIS
AsnicarF_2021	ERR4334169	HIS
AsnicarF_2021	ERR4334170	HIS
AsnicarF_2021	ERR4334171	HIS
AsnicarF_2021	ERR4334172	HIS
AsnicarF_2021	ERR4334173	HIS
AsnicarF_2021	ERR4334174	HIS
AsnicarF_2021	ERR4334175	HIS
AsnicarF_2021	ERR4334176	HIS
AsnicarF_2021	ERR4334177	HIS
AsnicarF_2021	ERR4334178	HIS
AsnicarF_2021	ERR4334179	HIS
AsnicarF_2021	ERR4334180	HIS
AsnicarF_2021	ERR4334181	HIS
AsnicarF_2021	ERR4334182	HIS
AsnicarF_2021	ERR4334183	HIS
AsnicarF_2021	ERR4334184	HIS
AsnicarF_2021	ERR4334185	HIS
AsnicarF_2021	ERR4334186	HIS
AsnicarF_2021	ERR4334187	HIS
AsnicarF_2021	ERR4334188	HIS
AsnicarF_2021	ERR4334189	HIS
AsnicarF_2021	ERR4334190	HIS
AsnicarF_2021	ERR4334191	HIS
AsnicarF_2021	ERR4334192	HIS
AsnicarF_2021	ERR4334193	HIS
AsnicarF_2021	ERR4334194	HIS
AsnicarF_2021	ERR4334195	HIS
AsnicarF_2021	ERR4334196	HIS
AsnicarF_2021	ERR4334197	HIS
AsnicarF_2021	ERR4334198	HIS
AsnicarF_2021	ERR4334199	HIS
AsnicarF_2021	ERR4334200	HIS
AsnicarF_2021	ERR4334201	HIS
AsnicarF_2021	ERR4334202	HIS
AsnicarF_2021	ERR4334203	HIS
AsnicarF_2021	ERR4334205	HIS
AsnicarF_2021	ERR4334206	HIS
AsnicarF_2021	ERR4334207	HIS
AsnicarF_2021	ERR4334208	HIS
AsnicarF_2021	ERR4334209	HIS
AsnicarF_2021	ERR4334210	HIS
AsnicarF_2021	ERR4334211	HIS
AsnicarF_2021	ERR4334212	HIS
AsnicarF_2021	ERR4334213	HIS
AsnicarF_2021	ERR4334214	HIS
AsnicarF_2021	ERR4334215	HIS
AsnicarF_2021	ERR4334216	HIS
AsnicarF_2021	ERR4334217	HIS
AsnicarF_2021	ERR4334218	HIS
AsnicarF_2021	ERR4334219	HIS
AsnicarF_2021	ERR4334220	HIS
AsnicarF_2021	ERR4334221	HIS
AsnicarF_2021	ERR4334222	HIS
AsnicarF_2021	ERR4334223	HIS
AsnicarF_2021	ERR4334224	HIS
AsnicarF_2021	ERR4334225	HIS
AsnicarF_2021	ERR4334226	HIS
AsnicarF_2021	ERR4334227	HIS
AsnicarF_2021	ERR4334228	HIS
AsnicarF_2021	ERR4334229	HIS
AsnicarF_2021	ERR4334230	HIS
AsnicarF_2021	ERR4334231	HIS
AsnicarF_2021	ERR4334232	HIS
AsnicarF_2021	ERR4334233	HIS
AsnicarF_2021	ERR4334234	HIS
AsnicarF_2021	ERR4334235	HIS
AsnicarF_2021	ERR4334236	HIS
AsnicarF_2021	ERR4334237	HIS
AsnicarF_2021	ERR4334238	HIS
AsnicarF_2021	ERR4334239	HIS
AsnicarF_2021	ERR4334240	HIS
AsnicarF_2021	ERR4334241	HIS
AsnicarF_2021	ERR4334242	HIS
AsnicarF_2021	ERR4334243	HIS
AsnicarF_2021	ERR4334244	HIS
AsnicarF_2021	ERR4334245	HIS
AsnicarF_2021	ERR4334246	HIS
AsnicarF_2021	ERR4334247	HIS
AsnicarF_2021	ERR4334248	HIS
AsnicarF_2021	ERR4334249	HIS
AsnicarF_2021	ERR4334250	HIS
AsnicarF_2021	ERR4334251	HIS
AsnicarF_2021	ERR4334252	HIS
AsnicarF_2021	ERR4334253	HIS
AsnicarF_2021	ERR4334254	HIS
AsnicarF_2021	ERR4334255	HIS
AsnicarF_2021	ERR4334256	HIS
AsnicarF_2021	ERR4334257	HIS
AsnicarF_2021	ERR4334258	HIS
AsnicarF_2021	ERR4334259	HIS
AsnicarF_2021	ERR4334260	HIS
AsnicarF_2021	ERR4334261	HIS
AsnicarF_2021	ERR4334262	HIS
AsnicarF_2021	ERR4334263	HIS
AsnicarF_2021	ERR4334264	HIS
AsnicarF_2021	ERR4334265	HIS
AsnicarF_2021	ERR4334266	HIS
AsnicarF_2021	ERR4334267	HIS
AsnicarF_2021	ERR4334268	HIS
AsnicarF_2021	ERR4335019	HIS
AsnicarF_2021	ERR4335020	HIS
AsnicarF_2021	ERR4335021	HIS
AsnicarF_2021	ERR4335022	HIS
AsnicarF_2021	ERR4335023	HIS
AsnicarF_2021	ERR4335024	HIS
AsnicarF_2021	ERR4335025	HIS
AsnicarF_2021	ERR4335026	HIS
AsnicarF_2021	ERR4335027	HIS
AsnicarF_2021	ERR4335028	HIS
AsnicarF_2021	ERR4335029	HIS
AsnicarF_2021	ERR4335030	HIS
AsnicarF_2021	ERR4335031	HIS
AsnicarF_2021	ERR4335032	HIS
AsnicarF_2021	ERR4335033	HIS
AsnicarF_2021	ERR4335034	HIS
AsnicarF_2021	ERR4335035	HIS
AsnicarF_2021	ERR4335036	HIS
AsnicarF_2021	ERR4335037	HIS
AsnicarF_2021	ERR4335038	HIS
AsnicarF_2021	ERR4335039	HIS
AsnicarF_2021	ERR4335040	HIS
AsnicarF_2021	ERR4335041	HIS
AsnicarF_2021	ERR4335042	HIS
AsnicarF_2021	ERR4335043	HIS
AsnicarF_2021	ERR4335044	HIS
AsnicarF_2021	ERR4335045	HIS
AsnicarF_2021	ERR4335046	HIS
AsnicarF_2021	ERR4335047	HIS
AsnicarF_2021	ERR4335048	HIS
AsnicarF_2021	ERR4335049	HIS
AsnicarF_2021	ERR4335050	HIS
AsnicarF_2021	ERR4335051	HIS
AsnicarF_2021	ERR4335052	HIS
AsnicarF_2021	ERR4335053	HIS
AsnicarF_2021	ERR4335054	HIS
AsnicarF_2021	ERR4335055	HIS
AsnicarF_2021	ERR4335056	HIS
AsnicarF_2021	ERR4335057	HIS
AsnicarF_2021	ERR4335058	HIS
AsnicarF_2021	ERR4335059	HIS
AsnicarF_2021	ERR4335060	HIS
AsnicarF_2021	ERR4335061	HIS
AsnicarF_2021	ERR4335062	HIS
AsnicarF_2021	ERR4335063	HIS
AsnicarF_2021	ERR4335064	HIS
AsnicarF_2021	ERR4335065	HIS
AsnicarF_2021	ERR4335066	HIS
AsnicarF_2021	ERR4335067	HIS
AsnicarF_2021	ERR4335068	HIS
AsnicarF_2021	ERR4335069	HIS
AsnicarF_2021	ERR4335070	HIS
AsnicarF_2021	ERR4335071	HIS
AsnicarF_2021	ERR4335072	HIS
AsnicarF_2021	ERR4335073	HIS
AsnicarF_2021	ERR4335074	HIS
AsnicarF_2021	ERR4335075	HIS
AsnicarF_2021	ERR4335076	HIS
AsnicarF_2021	ERR4335077	HIS
AsnicarF_2021	ERR4335078	HIS
AsnicarF_2021	ERR4335079	HIS
AsnicarF_2021	ERR4335080	HIS
AsnicarF_2021	ERR4335081	HIS
AsnicarF_2021	ERR4335082	HIS
AsnicarF_2021	ERR4335083	HIS
AsnicarF_2021	ERR4335084	HIS
AsnicarF_2021	ERR4335085	HIS
AsnicarF_2021	ERR4335086	HIS
AsnicarF_2021	ERR4335087	HIS
AsnicarF_2021	ERR4335088	HIS
AsnicarF_2021	ERR4335089	HIS
AsnicarF_2021	ERR4335090	HIS
AsnicarF_2021	ERR4335091	HIS
AsnicarF_2021	ERR4335092	HIS
AsnicarF_2021	ERR4335093	HIS
AsnicarF_2021	ERR4335094	HIS
AsnicarF_2021	ERR4335095	HIS
AsnicarF_2021	ERR4335096	HIS
AsnicarF_2021	ERR4335097	HIS
AsnicarF_2021	ERR4335098	HIS
AsnicarF_2021	ERR4335099	HIS
AsnicarF_2021	ERR4335100	HIS
AsnicarF_2021	ERR4335101	HIS
AsnicarF_2021	ERR4335102	HIS
AsnicarF_2021	ERR4335103	HIS
AsnicarF_2021	ERR4335104	HIS
AsnicarF_2021	ERR4335105	HIS
AsnicarF_2021	ERR4335106	HIS
AsnicarF_2021	ERR4335107	HIS
AsnicarF_2021	ERR4335108	HIS
AsnicarF_2021	ERR4335109	HIS
AsnicarF_2021	ERR4335110	HIS
AsnicarF_2021	ERR4335111	HIS
AsnicarF_2021	ERR4335112	HIS
AsnicarF_2021	ERR4335113	HIS
AsnicarF_2021	ERR4335114	HIS
AsnicarF_2021	ERR4335115	HIS
AsnicarF_2021	ERR4335116	HIS
AsnicarF_2021	ERR4335117	HIS
AsnicarF_2021	ERR4335118	HIS
AsnicarF_2021	ERR4335119	HIS
AsnicarF_2021	ERR4335120	HIS
AsnicarF_2021	ERR4335121	HIS
AsnicarF_2021	ERR4335122	HIS
AsnicarF_2021	ERR4335123	HIS
AsnicarF_2021	ERR4335124	HIS
AsnicarF_2021	ERR4335125	HIS
AsnicarF_2021	ERR4335126	HIS
AsnicarF_2021	ERR4335127	HIS
AsnicarF_2021	ERR4335128	HIS
AsnicarF_2021	ERR4335129	HIS
AsnicarF_2021	ERR4335130	HIS
AsnicarF_2021	ERR4335131	HIS
AsnicarF_2021	ERR4335132	HIS
AsnicarF_2021	ERR4335133	HIS
AsnicarF_2021	ERR4335134	HIS
AsnicarF_2021	ERR4335135	HIS
AsnicarF_2021	ERR4335136	HIS
AsnicarF_2021	ERR4335137	HIS
AsnicarF_2021	ERR4335138	HIS
AsnicarF_2021	ERR4335139	HIS
AsnicarF_2021	ERR4335140	HIS
AsnicarF_2021	ERR4335141	HIS
AsnicarF_2021	ERR4335142	HIS
AsnicarF_2021	ERR4335143	HIS
AsnicarF_2021	ERR4335144	HIS
AsnicarF_2021	ERR4335145	HIS
AsnicarF_2021	ERR4335146	HIS
AsnicarF_2021	ERR4335147	HIS
AsnicarF_2021	ERR4335148	HIS
AsnicarF_2021	ERR4335149	HIS
AsnicarF_2021	ERR4335150	HIS
AsnicarF_2021	ERR4335151	HIS
AsnicarF_2021	ERR4335152	HIS
AsnicarF_2021	ERR4335153	HIS
AsnicarF_2021	ERR4335154	HIS
AsnicarF_2021	ERR4335155	HIS
AsnicarF_2021	ERR4335156	HIS
AsnicarF_2021	ERR4335157	HIS
AsnicarF_2021	ERR4335158	HIS
AsnicarF_2021	ERR4335159	HIS
AsnicarF_2021	ERR4335160	HIS
AsnicarF_2021	ERR4335161	HIS
AsnicarF_2021	ERR4335162	HIS
AsnicarF_2021	ERR4335163	HIS
AsnicarF_2021	ERR4335164	HIS
AsnicarF_2021	ERR4335165	HIS
AsnicarF_2021	ERR4335166	HIS
AsnicarF_2021	ERR4335167	HIS
AsnicarF_2021	ERR4335169	HIS
AsnicarF_2021	ERR4335170	HIS
AsnicarF_2021	ERR4335171	HIS
AsnicarF_2021	ERR4335172	HIS
AsnicarF_2021	ERR4335173	HIS
AsnicarF_2021	ERR4335174	HIS
AsnicarF_2021	ERR4335175	HIS
AsnicarF_2021	ERR4335176	HIS
AsnicarF_2021	ERR4335177	HIS
AsnicarF_2021	ERR4335178	HIS
AsnicarF_2021	ERR4335179	HIS
AsnicarF_2021	ERR4335180	HIS
AsnicarF_2021	ERR4335181	HIS
AsnicarF_2021	ERR4335182	HIS
AsnicarF_2021	ERR4335183	HIS
AsnicarF_2021	ERR4335184	HIS
AsnicarF_2021	ERR4335185	HIS
AsnicarF_2021	ERR4335186	HIS
AsnicarF_2021	ERR4335187	HIS
AsnicarF_2021	ERR4335188	HIS
AsnicarF_2021	ERR4335189	HIS
AsnicarF_2021	ERR4335190	HIS
AsnicarF_2021	ERR4335191	HIS
AsnicarF_2021	ERR4335192	HIS
AsnicarF_2021	ERR4335193	HIS
AsnicarF_2021	ERR4335194	HIS
AsnicarF_2021	ERR4335195	HIS
AsnicarF_2021	ERR4335196	HIS
AsnicarF_2021	ERR4335197	HIS
AsnicarF_2021	ERR4335198	HIS
AsnicarF_2021	ERR4335199	HIS
AsnicarF_2021	ERR4335200	HIS
AsnicarF_2021	ERR4335201	HIS
AsnicarF_2021	ERR4335202	HIS
AsnicarF_2021	ERR4335203	HIS
AsnicarF_2021	ERR4335204	HIS
AsnicarF_2021	ERR4335205	HIS
AsnicarF_2021	ERR4335206	HIS
AsnicarF_2021	ERR4335207	HIS
AsnicarF_2021	ERR4335208	HIS
AsnicarF_2021	ERR4335209	HIS
AsnicarF_2021	ERR4335210	HIS
AsnicarF_2021	ERR4335211	HIS
AsnicarF_2021	ERR4335212	HIS
AsnicarF_2021	ERR4335213	HIS
AsnicarF_2021	ERR4335214	HIS
AsnicarF_2021	ERR4335215	HIS
AsnicarF_2021	ERR4335216	HIS
AsnicarF_2021	ERR4335217	HIS
AsnicarF_2021	ERR4335218	HIS
AsnicarF_2021	ERR4335219	HIS
AsnicarF_2021	ERR4335220	HIS
AsnicarF_2021	ERR4335221	HIS
AsnicarF_2021	ERR4335222	HIS
AsnicarF_2021	ERR4335223	HIS
AsnicarF_2021	ERR4335224	HIS
AsnicarF_2021	ERR4335225	HIS
AsnicarF_2021	ERR4335226	HIS
AsnicarF_2021	ERR4335227	HIS
AsnicarF_2021	ERR4335228	HIS
AsnicarF_2021	ERR4335229	HIS
AsnicarF_2021	ERR4335230	HIS
AsnicarF_2021	ERR4335231	HIS
AsnicarF_2021	ERR4335232	HIS
AsnicarF_2021	ERR4335233	HIS
AsnicarF_2021	ERR4335234	HIS
AsnicarF_2021	ERR4335235	HIS
AsnicarF_2021	ERR4335236	HIS
AsnicarF_2021	ERR4335237	HIS
AsnicarF_2021	ERR4335238	HIS
AsnicarF_2021	ERR4335239	HIS
AsnicarF_2021	ERR4335240	HIS
AsnicarF_2021	ERR4335241	HIS
AsnicarF_2021	ERR4335242	HIS
AsnicarF_2021	ERR4335243	HIS
AsnicarF_2021	ERR4335244	HIS
AsnicarF_2021	ERR4335245	HIS
AsnicarF_2021	ERR4335246	HIS
AsnicarF_2021	ERR4335247	HIS
AsnicarF_2021	ERR4335248	HIS
AsnicarF_2021	ERR4335249	HIS
AsnicarF_2021	ERR4335250	HIS
AsnicarF_2021	ERR4335251	HIS
AsnicarF_2021	ERR4335252	HIS
AsnicarF_2021	ERR4335253	HIS
AsnicarF_2021	ERR4335254	HIS
AsnicarF_2021	ERR4335255	HIS
AsnicarF_2021	ERR4335256	HIS
AsnicarF_2021	ERR4335257	HIS
AsnicarF_2021	ERR4335258	HIS
AsnicarF_2021	ERR4335259	HIS
AsnicarF_2021	ERR4335260	HIS
AsnicarF_2021	ERR4335261	HIS
AsnicarF_2021	ERR4335262	HIS
AsnicarF_2021	ERR4335263	HIS
AsnicarF_2021	ERR4335264	HIS
AsnicarF_2021	ERR4335265	HIS
AsnicarF_2021	ERR4335266	HIS
AsnicarF_2021	ERR4335267	HIS
AsnicarF_2021	ERR4335268	HIS
AsnicarF_2021	ERR4335269	HIS
AsnicarF_2021	ERR4335270	HIS
AsnicarF_2021	ERR4335271	HIS
AsnicarF_2021	ERR4335272	HIS
AsnicarF_2021	ERR4335273	HIS
AsnicarF_2021	ERR4335274	HIS
AsnicarF_2021	ERR4335275	HIS
AsnicarF_2021	ERR4335276	HIS
AsnicarF_2021	ERR4335277	HIS
AsnicarF_2021	ERR4335278	HIS
AsnicarF_2021	ERR4335279	HIS
AsnicarF_2021	ERR4335280	HIS
AsnicarF_2021	ERR4335281	HIS
AsnicarF_2021	ERR4335282	HIS
AsnicarF_2021	ERR4335283	HIS
AsnicarF_2021	ERR4335284	HIS
AsnicarF_2021	ERR4335285	HIS
AsnicarF_2021	ERR4335286	HIS
AsnicarF_2021	ERR4335287	HIS
AsnicarF_2021	ERR4335288	HIS
AsnicarF_2021	ERR4335289	HIS
AsnicarF_2021	ERR4335290	HIS
AsnicarF_2021	ERR4335291	HIS
AsnicarF_2021	ERR4335292	HIS
AsnicarF_2021	ERR4335293	HIS
AsnicarF_2021	ERR4335294	HIS
AsnicarF_2021	ERR4335295	HIS
AsnicarF_2021	ERR4335296	HIS
AsnicarF_2021	ERR4335297	HIS
AsnicarF_2021	ERR4335298	HIS
AsnicarF_2021	ERR4335299	HIS
AsnicarF_2021	ERR4335300	HIS
AsnicarF_2021	ERR4335301	HIS
AsnicarF_2021	ERR4335302	HIS
AsnicarF_2021	ERR4335303	HIS
AsnicarF_2021	ERR4335304	HIS
AsnicarF_2021	ERR4335305	HIS
AsnicarF_2021	ERR4335306	HIS
AsnicarF_2021	ERR4335307	HIS
AsnicarF_2021	ERR4335308	HIS
AsnicarF_2021	ERR4335309	HIS
AsnicarF_2021	ERR4335310	HIS
AsnicarF_2021	ERR4335311	HIS
AsnicarF_2021	ERR4335312	HIS
AsnicarF_2021	ERR4335313	HIS
AsnicarF_2021	ERR4335314	HIS
AsnicarF_2021	ERR4335315	HIS
AsnicarF_2021	ERR4335316	HIS
AsnicarF_2021	ERR4335317	HIS
AsnicarF_2021	ERR4335318	HIS
AsnicarF_2021	ERR4341661	HIS
AsnicarF_2021	ERR4341662	HIS
AsnicarF_2021	ERR4341663	HIS
AsnicarF_2021	ERR4341664	HIS
AsnicarF_2021	ERR4341665	HIS
AsnicarF_2021	ERR4341666	HIS
AsnicarF_2021	ERR4341667	HIS
AsnicarF_2021	ERR4341668	HIS
AsnicarF_2021	ERR4341669	HIS
AsnicarF_2021	ERR4341670	HIS
AsnicarF_2021	ERR4341671	HIS
AsnicarF_2021	ERR4341672	HIS
AsnicarF_2021	ERR4341673	HIS
AsnicarF_2021	ERR4341674	HIS
AsnicarF_2021	ERR4341675	HIS
AsnicarF_2021	ERR4341676	HIS
AsnicarF_2021	ERR4341677	HIS
AsnicarF_2021	ERR4341678	HIS
AsnicarF_2021	ERR4341679	HIS
AsnicarF_2021	ERR4341680	HIS
AsnicarF_2021	ERR4341681	HIS
AsnicarF_2021	ERR4341682	HIS
AsnicarF_2021	ERR4341683	HIS
AsnicarF_2021	ERR4341684	HIS
AsnicarF_2021	ERR4341685	HIS
AsnicarF_2021	ERR4341686	HIS
AsnicarF_2021	ERR4341687	HIS
AsnicarF_2021	ERR4341688	HIS
AsnicarF_2021	ERR4341689	HIS
AsnicarF_2021	ERR4341690	HIS
AsnicarF_2021	ERR4341691	HIS
AsnicarF_2021	ERR4341692	HIS
AsnicarF_2021	ERR4341693	HIS
AsnicarF_2021	ERR4341694	HIS
AsnicarF_2021	ERR4341695	HIS
AsnicarF_2021	ERR4341696	HIS
AsnicarF_2021	ERR4341697	HIS
AsnicarF_2021	ERR4341698	HIS
AsnicarF_2021	ERR4341699	HIS
AsnicarF_2021	ERR4341700	HIS
AsnicarF_2021	ERR4341701	HIS
AsnicarF_2021	ERR4341702	HIS
AsnicarF_2021	ERR4341703	HIS
AsnicarF_2021	ERR4341704	HIS
AsnicarF_2021	ERR4341705	HIS
AsnicarF_2021	ERR4341706	HIS
AsnicarF_2021	ERR4341707	HIS
AsnicarF_2021	ERR4341708	HIS
AsnicarF_2021	ERR4341709	HIS
AsnicarF_2021	ERR4341710	HIS
AsnicarF_2021	ERR4341711	HIS
AsnicarF_2021	ERR4341712	HIS
AsnicarF_2021	ERR4341713	HIS
AsnicarF_2021	ERR4341714	HIS
AsnicarF_2021	ERR4341715	HIS
AsnicarF_2021	ERR4341716	HIS
AsnicarF_2021	ERR4341717	HIS
AsnicarF_2021	ERR4341718	HIS
AsnicarF_2021	ERR4341719	HIS
AsnicarF_2021	ERR4341720	HIS
AsnicarF_2021	ERR4341721	HIS
AsnicarF_2021	ERR4341722	HIS
AsnicarF_2021	ERR4341723	HIS
AsnicarF_2021	ERR4341724	HIS
AsnicarF_2021	ERR4341725	HIS
AsnicarF_2021	ERR4341726	HIS
AsnicarF_2021	ERR4341727	HIS
AsnicarF_2021	ERR4341728	HIS
AsnicarF_2021	ERR4341729	HIS
AsnicarF_2021	ERR4341730	HIS
AsnicarF_2021	ERR4341731	HIS
AsnicarF_2021	ERR4341732	HIS
AsnicarF_2021	ERR4341733	HIS
AsnicarF_2021	ERR4341734	HIS
AsnicarF_2021	ERR4341735	HIS
AsnicarF_2021	ERR4341736	HIS
AsnicarF_2021	ERR4341737	HIS
AsnicarF_2021	ERR4341738	HIS
AsnicarF_2021	ERR4341739	HIS
AsnicarF_2021	ERR4341740	HIS
AsnicarF_2021	ERR4341741	HIS
AsnicarF_2021	ERR4341742	HIS
AsnicarF_2021	ERR4341743	HIS
AsnicarF_2021	ERR4341744	HIS
AsnicarF_2021	ERR4341745	HIS
AsnicarF_2021	ERR4341746	HIS
AsnicarF_2021	ERR4341747	HIS
AsnicarF_2021	ERR4341748	HIS
AsnicarF_2021	ERR4341749	HIS
AsnicarF_2021	ERR4341750	HIS
AsnicarF_2021	ERR4341751	HIS
AsnicarF_2021	ERR4341752	HIS
AsnicarF_2021	ERR4341753	HIS
AsnicarF_2021	ERR4341754	HIS
AsnicarF_2021	ERR4341755	HIS
AsnicarF_2021	ERR4341756	HIS
AsnicarF_2021	ERR4341757	HIS
AsnicarF_2021	ERR4341758	HIS
AsnicarF_2021	ERR4341759	HIS
AsnicarF_2021	ERR4341760	HIS
AsnicarF_2021	ERR4341761	HIS
AsnicarF_2021	ERR4341762	HIS
AsnicarF_2021	ERR4341763	HIS
AsnicarF_2021	ERR4341764	HIS
AsnicarF_2021	ERR4341765	HIS
AsnicarF_2021	ERR4341766	HIS
AsnicarF_2021	ERR4341767	HIS
AsnicarF_2021	ERR4341768	HIS
AsnicarF_2021	ERR4341769	HIS
AsnicarF_2021	ERR4341770	HIS
AsnicarF_2021	ERR4341771	HIS
AsnicarF_2021	ERR4341772	HIS
AsnicarF_2021	ERR4341773	HIS
AsnicarF_2021	ERR4341774	HIS
AsnicarF_2021	ERR4341775	HIS
AsnicarF_2021	ERR4341776	HIS
AsnicarF_2021	ERR4341777	HIS
AsnicarF_2021	ERR4341778	HIS
AsnicarF_2021	ERR4341779	HIS
AsnicarF_2021	ERR4341780	HIS
AsnicarF_2021	ERR4341781	HIS
AsnicarF_2021	ERR4341782	HIS
AsnicarF_2021	ERR4341783	HIS
AsnicarF_2021	ERR4341784	HIS
AsnicarF_2021	ERR4341785	HIS
AsnicarF_2021	ERR4341786	HIS
AsnicarF_2021	ERR4341787	HIS
AsnicarF_2021	ERR4341788	HIS
AsnicarF_2021	ERR4341789	HIS
AsnicarF_2021	ERR4341790	HIS
AsnicarF_2021	ERR4341791	HIS
AsnicarF_2021	ERR4341792	HIS
AsnicarF_2021	ERR4341793	HIS
AsnicarF_2021	ERR4341794	HIS
AsnicarF_2021	ERR4341795	HIS
AsnicarF_2021	ERR4341796	HIS
AsnicarF_2021	ERR4341797	HIS
AsnicarF_2021	ERR4341798	HIS
AsnicarF_2021	ERR4341799	HIS
AsnicarF_2021	ERR4341800	HIS
AsnicarF_2021	ERR4341801	HIS
AsnicarF_2021	ERR4341802	HIS
AsnicarF_2021	ERR4341803	HIS
AsnicarF_2021	ERR4341804	HIS
AsnicarF_2021	ERR4341805	HIS
AsnicarF_2021	ERR4341806	HIS
AsnicarF_2021	ERR4341807	HIS
AsnicarF_2021	ERR4341808	HIS
AsnicarF_2021	ERR4341809	HIS
AsnicarF_2021	ERR4341810	HIS
AsnicarF_2021	ERR4341811	HIS
AsnicarF_2021	ERR4341812	HIS
AsnicarF_2021	ERR4341813	HIS
AsnicarF_2021	ERR4341814	HIS
AsnicarF_2021	ERR4341815	HIS
AsnicarF_2021	ERR4341816	HIS
AsnicarF_2021	ERR4341817	HIS
AsnicarF_2021	ERR4341818	HIS
AsnicarF_2021	ERR4341819	HIS
AsnicarF_2021	ERR4341820	HIS
AsnicarF_2021	ERR4341821	HIS
AsnicarF_2021	ERR4341822	HIS
AsnicarF_2021	ERR4341823	HIS
AsnicarF_2021	ERR4341824	HIS
AsnicarF_2021	ERR4341825	HIS
AsnicarF_2021	ERR4341826	HIS
AsnicarF_2021	ERR4341827	HIS
AsnicarF_2021	ERR4341828	HIS
AsnicarF_2021	ERR4341829	HIS
AsnicarF_2021	ERR4341830	HIS
AsnicarF_2021	ERR4341831	HIS
AsnicarF_2021	ERR4341832	HIS
AsnicarF_2021	ERR4341833	HIS
AsnicarF_2021	ERR4341834	HIS
AsnicarF_2021	ERR4341835	HIS
AsnicarF_2021	ERR4341836	HIS
AsnicarF_2021	ERR4341837	HIS
AsnicarF_2021	ERR4341838	HIS
AsnicarF_2021	ERR4341839	HIS
AsnicarF_2021	ERR4341840	HIS
AsnicarF_2021	ERR4341841	HIS
AsnicarF_2021	ERR4341842	HIS
AsnicarF_2021	ERR4341843	HIS
AsnicarF_2021	ERR4341844	HIS
AsnicarF_2021	ERR4341845	HIS
AsnicarF_2021	ERR4341846	HIS
AsnicarF_2021	ERR4341847	HIS
AsnicarF_2021	ERR4341848	HIS
AsnicarF_2021	ERR4341849	HIS
AsnicarF_2021	ERR4341850	HIS
AsnicarF_2021	ERR4341851	HIS
AsnicarF_2021	ERR4341852	HIS
AsnicarF_2021	ERR4341853	HIS
AsnicarF_2021	ERR4341854	HIS
AsnicarF_2021	ERR4341855	HIS
AsnicarF_2021	ERR4341856	HIS
AsnicarF_2021	ERR4341857	HIS
AsnicarF_2021	ERR4341858	HIS
AsnicarF_2021	ERR4341859	HIS
AsnicarF_2021	ERR4341860	HIS
AsnicarF_2021	ERR4341861	HIS
AsnicarF_2021	ERR4341862	HIS
AsnicarF_2021	ERR4341863	HIS
AsnicarF_2021	ERR4341864	HIS
AsnicarF_2021	ERR4341865	HIS
AsnicarF_2021	ERR4341866	HIS
AsnicarF_2021	ERR4341867	HIS
AsnicarF_2021	ERR4341868	HIS
AsnicarF_2021	ERR4341869	HIS
AsnicarF_2021	ERR4341870	HIS
AsnicarF_2021	ERR4341871	HIS
AsnicarF_2021	ERR4341872	HIS
AsnicarF_2021	ERR4341873	HIS
AsnicarF_2021	ERR4341874	HIS
AsnicarF_2021	ERR4341875	HIS
AsnicarF_2021	ERR4341876	HIS
AsnicarF_2021	ERR4341877	HIS
AsnicarF_2021	ERR4341878	HIS
AsnicarF_2021	ERR4341879	HIS
AsnicarF_2021	ERR4341880	HIS
AsnicarF_2021	ERR4341881	HIS
AsnicarF_2021	ERR4341882	HIS
AsnicarF_2021	ERR4341883	HIS
AsnicarF_2021	ERR4341884	HIS
AsnicarF_2021	ERR4341885	HIS
AsnicarF_2021	ERR4341886	HIS
AsnicarF_2021	ERR4341887	HIS
AsnicarF_2021	ERR4341888	HIS
AsnicarF_2021	ERR4341889	HIS
AsnicarF_2021	ERR4341890	HIS
AsnicarF_2021	ERR4341891	HIS
AsnicarF_2021	ERR4341892	HIS
AsnicarF_2021	ERR4341893	HIS
AsnicarF_2021	ERR4341894	HIS
AsnicarF_2021	ERR4341895	HIS
AsnicarF_2021	ERR4341896	HIS
AsnicarF_2021	ERR4341897	HIS
AsnicarF_2021	ERR4341898	HIS
AsnicarF_2021	ERR4341899	HIS
AsnicarF_2021	ERR4341900	HIS
AsnicarF_2021	ERR4341901	HIS
AsnicarF_2021	ERR4341902	HIS
AsnicarF_2021	ERR4341903	HIS
AsnicarF_2021	ERR4341904	HIS
AsnicarF_2021	ERR4341905	HIS
AsnicarF_2021	ERR4341906	HIS
AsnicarF_2021	ERR4341907	HIS
AsnicarF_2021	ERR4341908	HIS
AsnicarF_2021	ERR4341909	HIS
AsnicarF_2021	ERR4341910	HIS
AsnicarF_2021	ERR4341911	HIS
AsnicarF_2021	ERR4341912	HIS
AsnicarF_2021	ERR4341913	HIS
AsnicarF_2021	ERR4341914	HIS
AsnicarF_2021	ERR4341915	HIS
AsnicarF_2021	ERR4341916	HIS
AsnicarF_2021	ERR4341917	HIS
AsnicarF_2021	ERR4341918	HIS
AsnicarF_2021	ERR4341919	HIS
AsnicarF_2021	ERR4341920	HIS
AsnicarF_2021	ERR4341921	HIS
AsnicarF_2021	ERR4341922	HIS
AsnicarF_2021	ERR4341923	HIS
AsnicarF_2021	ERR4341924	HIS
AsnicarF_2021	ERR4341925	HIS
AsnicarF_2021	ERR4341926	HIS
AsnicarF_2021	ERR4341927	HIS
AsnicarF_2021	ERR4341928	HIS
AsnicarF_2021	ERR4341929	HIS
AsnicarF_2021	ERR4341930	HIS
AsnicarF_2021	ERR4341931	HIS
AsnicarF_2021	ERR4341932	HIS
AsnicarF_2021	ERR4341933	HIS
AsnicarF_2021	ERR4341934	HIS
AsnicarF_2021	ERR4341935	HIS
AsnicarF_2021	ERR4341936	HIS
AsnicarF_2021	ERR4341937	HIS
AsnicarF_2021	ERR4341938	HIS
AsnicarF_2021	ERR4341939	HIS
AsnicarF_2021	ERR4341940	HIS
AsnicarF_2021	ERR4341941	HIS
AsnicarF_2021	ERR4341942	HIS
AsnicarF_2021	ERR4341943	HIS
AsnicarF_2021	ERR4341944	HIS
AsnicarF_2021	ERR4341945	HIS
AsnicarF_2021	ERR4341946	HIS
AsnicarF_2021	ERR4341947	HIS
AsnicarF_2021	ERR4341948	HIS
AsnicarF_2021	ERR4341949	HIS
AsnicarF_2021	ERR4341950	HIS
AsnicarF_2021	ERR4341951	HIS
AsnicarF_2021	ERR4341952	HIS
AsnicarF_2021	ERR4341953	HIS
AsnicarF_2021	ERR4341954	HIS
AsnicarF_2021	ERR4341955	HIS
AsnicarF_2021	ERR4341956	HIS
AsnicarF_2021	ERR4341957	HIS
AsnicarF_2021	ERR4341958	HIS
AsnicarF_2021	ERR4341959	HIS
HMP_2012	SRS011061	HIS
HMP_2012	SRS011084	HIS
HMP_2012	SRS011134	HIS
HMP_2012	SRS011239	HIS
HMP_2012	SRS011271	HIS
HMP_2012	SRS011302	HIS
HMP_2012	SRS011405	HIS
HMP_2012	SRS011452	HIS
HMP_2012	SRS011529	HIS
HMP_2012	SRS011586	HIS
HMP_2012	SRS012273	HIS
HMP_2012	SRS013215	HIS
HMP_2012	SRS014613	HIS
HMP_2012	SRS014923	HIS
HMP_2012	SRS015065	HIS
HMP_2012	SRS015133	HIS
HMP_2012	SRS015190	HIS
HMP_2012	SRS015782	HIS
HMP_2012	SRS015794	HIS
HMP_2012	SRS015854	HIS
HMP_2012	SRS016056	HIS
HMP_2012	SRS016095	HIS
HMP_2012	SRS016203	HIS
HMP_2012	SRS016335	HIS
HMP_2012	SRS016585	HIS
HMP_2012	SRS016753	HIS
HMP_2012	SRS016954	HIS
HMP_2012	SRS016989	HIS
HMP_2012	SRS017103	HIS
HMP_2012	SRS017307	HIS
HMP_2012	SRS017433	HIS
HMP_2012	SRS017521	HIS
HMP_2012	SRS017701	HIS
HMP_2012	SRS017821	HIS
HMP_2012	SRS018313	HIS
HMP_2012	SRS018351	HIS
HMP_2012	SRS018427	HIS
HMP_2012	SRS018656	HIS
HMP_2012	SRS018817	HIS
HMP_2012	SRS019030	HIS
HMP_2012	SRS019161	HIS
HMP_2012	SRS019267	HIS
HMP_2012	SRS019397	HIS
HMP_2012	SRS019582	HIS
HMP_2012	SRS019601	HIS
HMP_2012	SRS019685	HIS
HMP_2012	SRS019787	HIS
HMP_2012	SRS019910	HIS
HMP_2012	SRS019968	HIS
HMP_2012	SRS020233	HIS
HMP_2012	SRS020328	HIS
HMP_2012	SRS020869	HIS
HMP_2012	SRS021948	HIS
HMP_2012	SRS022713	HIS
HMP_2012	SRS023583	HIS
HMP_2012	SRS023829	HIS
HMP_2012	SRS023914	HIS
HMP_2012	SRS023971	HIS
HMP_2012	SRS024075	HIS
HMP_2012	SRS024132	HIS
HMP_2012	SRS024388	HIS
HMP_2012	SRS024435	HIS
HMP_2012	SRS042284	HIS
HMP_2012	SRS042628	HIS
HMP_2012	SRS043001	HIS
HMP_2012	SRS043701	HIS
HMP_2012	SRS045004	HIS
HMP_2012	SRS045713	HIS
HMP_2012	SRS048164	HIS
HMP_2012	SRS048870	HIS
HMP_2012	SRS049712	HIS
HMP_2012	SRS049900	HIS
HMP_2012	SRS049959	HIS
HMP_2012	SRS049995	HIS
HMP_2012	SRS050299	HIS
HMP_2012	SRS050752	HIS
HMP_2012	SRS051031	HIS
HMP_2012	SRS051882	HIS
HMP_2012	SRS052697	HIS
HMP_2012	SRS053335	HIS
HMP_2012	SRS053398	HIS
HMP_2012	SRS054590	HIS
HMP_2012	SRS055982	HIS
HMP_2012	SRS056259	HIS
HMP_2012	SRS056519	HIS
HMP_2012	SRS057717	HIS
HMP_2012	SRS058723	HIS
HMP_2012	SRS058770	HIS
HMP_2012	SRS062427	HIS
HMP_2012	SRS063040	HIS
HMP_2012	SRS064557	HIS
HMP_2012	SRS065504	HIS
HMP_2012	SRS077730	HIS
QinJ_2012	BGI-06A	HIS
QinJ_2012	BGI-15A	HIS
QinJ_2012	BGI-17A	HIS
QinJ_2012	BGI-27A	HIS
QinJ_2012	BGI-28A	HIS
QinJ_2012	BGI-33A	HIS
QinJ_2012	BGI-34A	HIS
QinJ_2012	BGI001A	HIS
QinJ_2012	BGI002A	HIS
QinJ_2012	BGI003A	HIS
QinJ_2012	BGI089A	HIS
QinJ_2012	N001A	HIS
QinJ_2012	N002A	HIS
QinJ_2012	N003A	HIS
QinJ_2012	N005A	HIS
QinJ_2012	N006A	HIS
QinJ_2012	N009A	HIS
QinJ_2012	N011A	HIS
QinJ_2012	N013A	HIS
QinJ_2012	N017A	HIS
QinJ_2012	N020A	HIS
QinJ_2012	N021A	HIS
QinJ_2012	N022A	HIS
QinJ_2012	N024A	HIS
QinJ_2012	N025A	HIS
QinJ_2012	N026A	HIS
QinJ_2012	N027A	HIS
QinJ_2012	N029A	HIS
QinJ_2012	N031A	HIS
QinJ_2012	N032A	HIS
QinJ_2012	N033A	HIS
QinJ_2012	N034A	HIS
QinJ_2012	N035A	HIS
QinJ_2012	N037A	HIS
QinJ_2012	N038A	HIS
QinJ_2012	N039A	HIS
QinJ_2012	N040A	HIS
QinJ_2012	N042A	HIS
QinJ_2012	N043A	HIS
QinJ_2012	N044A	HIS
QinJ_2012	N046A	HIS
QinJ_2012	N047A	HIS
QinJ_2012	N049A	HIS
QinJ_2012	N051A	HIS
QinJ_2012	N052A	HIS
QinJ_2012	N056A	HIS
QinJ_2012	N062A	HIS
QinJ_2012	N064A	HIS
QinJ_2012	N066A	HIS
QinJ_2012	N074A	HIS
QinJ_2012	N079A	HIS
QinJ_2012	N082A	HIS
QinJ_2012	N083A	HIS
QinJ_2012	N084A	HIS
QinJ_2012	N085A	HIS
QinJ_2012	N086A	HIS
QinJ_2012	N087A	HIS
QinJ_2012	N088A	HIS
QinJ_2012	N089A	HIS
QinJ_2012	N103A	HIS
QinJ_2012	NLF001	HIS
QinJ_2012	NLF002	HIS
QinJ_2012	NLF005	HIS
QinJ_2012	NLF006	HIS
QinJ_2012	NLF007	HIS
QinJ_2012	NLF008	HIS
QinJ_2012	NLF009	HIS
QinJ_2012	NLF010	HIS
QinJ_2012	NLF011	HIS
QinJ_2012	NLF012	HIS
QinJ_2012	NLF013	HIS
QinJ_2012	NLF014	HIS
QinJ_2012	NLF015	HIS
QinJ_2012	NLM001	HIS
QinJ_2012	NLM002	HIS
QinJ_2012	NLM003	HIS
QinJ_2012	NLM004	HIS
QinJ_2012	NLM005	HIS
QinJ_2012	NLM006	HIS
QinJ_2012	NLM007	HIS
QinJ_2012	NLM008	HIS
QinJ_2012	NLM009	HIS
QinJ_2012	NLM010	HIS
QinJ_2012	NLM015	HIS
QinJ_2012	NLM016	HIS
QinJ_2012	NLM017	HIS
QinJ_2012	NLM021	HIS
QinJ_2012	NLM022	HIS
QinJ_2012	NLM023	HIS
QinJ_2012	NLM024	HIS
QinJ_2012	NLM025	HIS
QinJ_2012	NLM026	HIS
QinJ_2012	NLM027	HIS
QinJ_2012	NLM028	HIS
QinJ_2012	NLM029	HIS
QinJ_2012	NLM031	HIS
QinJ_2012	NLM032	HIS
QinJ_2012	NOF001	HIS
QinJ_2012	NOF002	HIS
QinJ_2012	NOF004	HIS
QinJ_2012	NOF005	HIS
QinJ_2012	NOF006	HIS
QinJ_2012	NOF007	HIS
QinJ_2012	NOF008	HIS
QinJ_2012	NOF009	HIS
QinJ_2012	NOF010	HIS
QinJ_2012	NOF011	HIS
QinJ_2012	NOF012	HIS
QinJ_2012	NOF013	HIS
QinJ_2012	NOF014	HIS
QinJ_2012	NOM001	HIS
QinJ_2012	NOM002	HIS
QinJ_2012	NOM004	HIS
QinJ_2012	NOM005	HIS
QinJ_2012	NOM007	HIS
QinJ_2012	NOM008	HIS
QinJ_2012	NOM009	HIS
QinJ_2012	NOM010	HIS
QinJ_2012	NOM012	HIS
QinJ_2012	NOM013	HIS
QinJ_2012	NOM014	HIS
QinJ_2012	NOM015	HIS
QinJ_2012	NOM016	HIS
QinJ_2012	NOM017	HIS
QinJ_2012	NOM018	HIS
QinJ_2012	NOM019	HIS
QinJ_2012	NOM020	HIS
QinJ_2012	NOM022	HIS
QinJ_2012	NOM023	HIS
QinJ_2012	NOM025	HIS
QinJ_2012	NOM026	HIS
QinJ_2012	NOM027	HIS
QinJ_2012	NOM028	HIS
QinJ_2012	SZEY-06A	HIS
QinJ_2012	SZEY-07A	HIS
QinJ_2012	SZEY-08A	HIS
QinJ_2012	SZEY-09A	HIS
QinJ_2012	SZEY-10A	HIS
QinJ_2012	SZEY-20A	HIS
QinJ_2012	SZEY-22A	HIS
QinJ_2012	SZEY-24A	HIS
QinJ_2012	SZEY-26A	HIS
QinJ_2012	SZEY-27A	HIS
QinJ_2012	SZEY-29A	HIS
QinJ_2012	SZEY-30A	HIS
QinJ_2012	SZEY-35A	HIS
QinJ_2012	SZEY-37A	HIS
QinJ_2012	SZEY-38A	HIS
QinJ_2012	SZEY-39A	HIS
QinJ_2012	SZEY-40A	HIS
QinJ_2012	SZEY-41A	HIS
QinJ_2012	SZEY-43A	HIS
QinJ_2012	SZEY-44A	HIS
QinJ_2012	SZEY-48A	HIS
QinJ_2012	SZEY-55A	HIS
QinJ_2012	SZEY-58A	HIS
QinJ_2012	SZEY-59A	HIS
QinJ_2012	SZEY-60A	HIS
QinJ_2012	SZEY-62A	HIS
QinJ_2012	SZEY-63A	HIS
QinJ_2012	SZEY-64A	HIS
QinJ_2012	SZEY-66A	HIS
QinJ_2012	SZEY-68A	HIS
QinJ_2012	SZEY-69A	HIS
QinJ_2012	SZEY-73A	HIS
QinJ_2012	SZEY-74A	HIS
QinJ_2012	SZEY-75A	HIS
QinJ_2012	SZEY-78A	HIS
QinJ_2012	SZEY-79A	HIS
QinJ_2012	SZEY-81A	HIS
QinJ_2012	T2D-121A	HIS
QinJ_2012	T2D-65A	HIS
QinJ_2012	T2D-83A	HIS
SchirmerM_2016	SRR5127392	HIS
SchirmerM_2016	SRR5127393	HIS
SchirmerM_2016	SRR5127394	HIS
SchirmerM_2016	SRR5127395	HIS
SchirmerM_2016	SRR5127396	HIS
SchirmerM_2016	SRR5127397	HIS
SchirmerM_2016	SRR5127398	HIS
SchirmerM_2016	SRR5127399	HIS
SchirmerM_2016	SRR5127400	HIS
SchirmerM_2016	SRR5127401	HIS
SchirmerM_2016	SRR5127402	HIS
SchirmerM_2016	SRR5127403	HIS
SchirmerM_2016	SRR5127404	HIS
SchirmerM_2016	SRR5127405	HIS
SchirmerM_2016	SRR5127406	HIS
SchirmerM_2016	SRR5127407	HIS
SchirmerM_2016	SRR5127408	HIS
SchirmerM_2016	SRR5127409	HIS
SchirmerM_2016	SRR5127410	HIS
SchirmerM_2016	SRR5127411	HIS
SchirmerM_2016	SRR5127412	HIS
SchirmerM_2016	SRR5127413	HIS
SchirmerM_2016	SRR5127414	HIS
SchirmerM_2016	SRR5127415	HIS
SchirmerM_2016	SRR5127416	HIS
SchirmerM_2016	SRR5127417	HIS
SchirmerM_2016	SRR5127418	HIS
SchirmerM_2016	SRR5127419	HIS
SchirmerM_2016	SRR5127420	HIS
SchirmerM_2016	SRR5127421	HIS
SchirmerM_2016	SRR5127422	HIS
SchirmerM_2016	SRR5127423	HIS
SchirmerM_2016	SRR5127424	HIS
SchirmerM_2016	SRR5127425	HIS
SchirmerM_2016	SRR5127426	HIS
SchirmerM_2016	SRR5127427	HIS
SchirmerM_2016	SRR5127428	HIS
SchirmerM_2016	SRR5127429	HIS
SchirmerM_2016	SRR5127430	HIS
SchirmerM_2016	SRR5127431	HIS
SchirmerM_2016	SRR5127432	HIS
SchirmerM_2016	SRR5127433	HIS
SchirmerM_2016	SRR5127434	HIS
SchirmerM_2016	SRR5127436	HIS
SchirmerM_2016	SRR5127437	HIS
SchirmerM_2016	SRR5127438	HIS
SchirmerM_2016	SRR5127439	HIS
SchirmerM_2016	SRR5127442	HIS
SchirmerM_2016	SRR5127443	HIS
SchirmerM_2016	SRR5127444	HIS
SchirmerM_2016	SRR5127445	HIS
SchirmerM_2016	SRR5127446	HIS
SchirmerM_2016	SRR5127447	HIS
SchirmerM_2016	SRR5127448	HIS
SchirmerM_2016	SRR5127449	HIS
SchirmerM_2016	SRR5127450	HIS
SchirmerM_2016	SRR5127451	HIS
SchirmerM_2016	SRR5127452	HIS
SchirmerM_2016	SRR5127453	HIS
SchirmerM_2016	SRR5127454	HIS
SchirmerM_2016	SRR5127455	HIS
SchirmerM_2016	SRR5127456	HIS
SchirmerM_2016	SRR5127457	HIS
SchirmerM_2016	SRR5127458	HIS
SchirmerM_2016	SRR5127459	HIS
SchirmerM_2016	SRR5127461	HIS
SchirmerM_2016	SRR5127462	HIS
SchirmerM_2016	SRR5127463	HIS
SchirmerM_2016	SRR5127464	HIS
SchirmerM_2016	SRR5127465	HIS
SchirmerM_2016	SRR5127466	HIS
SchirmerM_2016	SRR5127467	HIS
SchirmerM_2016	SRR5127468	HIS
SchirmerM_2016	SRR5127469	HIS
SchirmerM_2016	SRR5127470	HIS
SchirmerM_2016	SRR5127471	HIS
SchirmerM_2016	SRR5127472	HIS
SchirmerM_2016	SRR5127473	HIS
SchirmerM_2016	SRR5127474	HIS
SchirmerM_2016	SRR5127475	HIS
SchirmerM_2016	SRR5127476	HIS
SchirmerM_2016	SRR5127477	HIS
SchirmerM_2016	SRR5127478	HIS
SchirmerM_2016	SRR5127479	HIS
SchirmerM_2016	SRR5127480	HIS
SchirmerM_2016	SRR5127481	HIS
SchirmerM_2016	SRR5127482	HIS
SchirmerM_2016	SRR5127483	HIS
SchirmerM_2016	SRR5127484	HIS
SchirmerM_2016	SRR5127485	HIS
SchirmerM_2016	SRR5127486	HIS
SchirmerM_2016	SRR5127487	HIS
SchirmerM_2016	SRR5127488	HIS
SchirmerM_2016	SRR5127489	HIS
SchirmerM_2016	SRR5127490	HIS
SchirmerM_2016	SRR5127491	HIS
SchirmerM_2016	SRR5127492	HIS
SchirmerM_2016	SRR5127493	HIS
SchirmerM_2016	SRR5127494	HIS
SchirmerM_2016	SRR5127495	HIS
SchirmerM_2016	SRR5127496	HIS
SchirmerM_2016	SRR5127497	HIS
SchirmerM_2016	SRR5127498	HIS
SchirmerM_2016	SRR5127499	HIS
SchirmerM_2016	SRR5127500	HIS
SchirmerM_2016	SRR5127501	HIS
SchirmerM_2016	SRR5127502	HIS
SchirmerM_2016	SRR5127503	HIS
SchirmerM_2016	SRR5127504	HIS
SchirmerM_2016	SRR5127505	HIS
SchirmerM_2016	SRR5127506	HIS
SchirmerM_2016	SRR5127507	HIS
SchirmerM_2016	SRR5127508	HIS
SchirmerM_2016	SRR5127509	HIS
SchirmerM_2016	SRR5127510	HIS
SchirmerM_2016	SRR5127511	HIS
SchirmerM_2016	SRR5127512	HIS
SchirmerM_2016	SRR5127513	HIS
SchirmerM_2016	SRR5127514	HIS
SchirmerM_2016	SRR5127515	HIS
SchirmerM_2016	SRR5127516	HIS
SchirmerM_2016	SRR5127517	HIS
SchirmerM_2016	SRR5127518	HIS
SchirmerM_2016	SRR5127520	HIS
SchirmerM_2016	SRR5127521	HIS
SchirmerM_2016	SRR5127522	HIS
SchirmerM_2016	SRR5127523	HIS
SchirmerM_2016	SRR5127524	HIS
SchirmerM_2016	SRR5127525	HIS
SchirmerM_2016	SRR5127526	HIS
SchirmerM_2016	SRR5127527	HIS
SchirmerM_2016	SRR5127528	HIS
SchirmerM_2016	SRR5127529	HIS
SchirmerM_2016	SRR5127530	HIS
SchirmerM_2016	SRR5127531	HIS
SchirmerM_2016	SRR5127533	HIS
SchirmerM_2016	SRR5127534	HIS
SchirmerM_2016	SRR5127535	HIS
SchirmerM_2016	SRR5127536	HIS
SchirmerM_2016	SRR5127537	HIS
SchirmerM_2016	SRR5127538	HIS
SchirmerM_2016	SRR5127539	HIS
SchirmerM_2016	SRR5127540	HIS
SchirmerM_2016	SRR5127541	HIS
SchirmerM_2016	SRR5127542	HIS
SchirmerM_2016	SRR5127543	HIS
SchirmerM_2016	SRR5127544	HIS
SchirmerM_2016	SRR5127545	HIS
SchirmerM_2016	SRR5127546	HIS
SchirmerM_2016	SRR5127547	HIS
SchirmerM_2016	SRR5127548	HIS
SchirmerM_2016	SRR5127549	HIS
SchirmerM_2016	SRR5127550	HIS
SchirmerM_2016	SRR5127551	HIS
SchirmerM_2016	SRR5127552	HIS
SchirmerM_2016	SRR5127553	HIS
SchirmerM_2016	SRR5127554	HIS
SchirmerM_2016	SRR5127555	HIS
SchirmerM_2016	SRR5127556	HIS
SchirmerM_2016	SRR5127557	HIS
SchirmerM_2016	SRR5127558	HIS
SchirmerM_2016	SRR5127559	HIS
SchirmerM_2016	SRR5127560	HIS
SchirmerM_2016	SRR5127561	HIS
SchirmerM_2016	SRR5127562	HIS
SchirmerM_2016	SRR5127563	HIS
SchirmerM_2016	SRR5127564	HIS
SchirmerM_2016	SRR5127565	HIS
SchirmerM_2016	SRR5127566	HIS
SchirmerM_2016	SRR5127567	HIS
SchirmerM_2016	SRR5127568	HIS
SchirmerM_2016	SRR5127569	HIS
SchirmerM_2016	SRR5127570	HIS
SchirmerM_2016	SRR5127571	HIS
SchirmerM_2016	SRR5127572	HIS
SchirmerM_2016	SRR5127573	HIS
SchirmerM_2016	SRR5127574	HIS
SchirmerM_2016	SRR5127575	HIS
SchirmerM_2016	SRR5127576	HIS
SchirmerM_2016	SRR5127577	HIS
SchirmerM_2016	SRR5127578	HIS
SchirmerM_2016	SRR5127579	HIS
SchirmerM_2016	SRR5127580	HIS
SchirmerM_2016	SRR5127581	HIS
SchirmerM_2016	SRR5127582	HIS
SchirmerM_2016	SRR5127583	HIS
SchirmerM_2016	SRR5127585	HIS
SchirmerM_2016	SRR5127586	HIS
SchirmerM_2016	SRR5127587	HIS
SchirmerM_2016	SRR5127588	HIS
SchirmerM_2016	SRR5127589	HIS
SchirmerM_2016	SRR5127590	HIS
SchirmerM_2016	SRR5127591	HIS
SchirmerM_2016	SRR5127592	HIS
SchirmerM_2016	SRR5127593	HIS
SchirmerM_2016	SRR5127594	HIS
SchirmerM_2016	SRR5127595	HIS
SchirmerM_2016	SRR5127596	HIS
SchirmerM_2016	SRR5127597	HIS
SchirmerM_2016	SRR5127598	HIS
SchirmerM_2016	SRR5127599	HIS
SchirmerM_2016	SRR5127600	HIS
SchirmerM_2016	SRR5127601	HIS
SchirmerM_2016	SRR5127602	HIS
SchirmerM_2016	SRR5127603	HIS
SchirmerM_2016	SRR5127604	HIS
SchirmerM_2016	SRR5127605	HIS
SchirmerM_2016	SRR5127606	HIS
SchirmerM_2016	SRR5127607	HIS
SchirmerM_2016	SRR5127608	HIS
SchirmerM_2016	SRR5127609	HIS
SchirmerM_2016	SRR5127610	HIS
SchirmerM_2016	SRR5127611	HIS
SchirmerM_2016	SRR5127613	HIS
SchirmerM_2016	SRR5127614	HIS
SchirmerM_2016	SRR5127615	HIS
SchirmerM_2016	SRR5127616	HIS
SchirmerM_2016	SRR5127617	HIS
SchirmerM_2016	SRR5127618	HIS
SchirmerM_2016	SRR5127619	HIS
SchirmerM_2016	SRR5127620	HIS
SchirmerM_2016	SRR5127621	HIS
SchirmerM_2016	SRR5127623	HIS
SchirmerM_2016	SRR5127624	HIS
SchirmerM_2016	SRR5127625	HIS
SchirmerM_2016	SRR5127626	HIS
SchirmerM_2016	SRR5127627	HIS
SchirmerM_2016	SRR5127628	HIS
SchirmerM_2016	SRR5127629	HIS
SchirmerM_2016	SRR5127630	HIS
SchirmerM_2016	SRR5127631	HIS
SchirmerM_2016	SRR5127632	HIS
SchirmerM_2016	SRR5127633	HIS
SchirmerM_2016	SRR5127634	HIS
SchirmerM_2016	SRR5127635	HIS
SchirmerM_2016	SRR5127636	HIS
SchirmerM_2016	SRR5127637	HIS
SchirmerM_2016	SRR5127638	HIS
SchirmerM_2016	SRR5127639	HIS
SchirmerM_2016	SRR5127640	HIS
SchirmerM_2016	SRR5127641	HIS
SchirmerM_2016	SRR5127642	HIS
SchirmerM_2016	SRR5127643	HIS
SchirmerM_2016	SRR5127644	HIS
SchirmerM_2016	SRR5127645	HIS
SchirmerM_2016	SRR5127646	HIS
SchirmerM_2016	SRR5127647	HIS
SchirmerM_2016	SRR5127648	HIS
SchirmerM_2016	SRR5127649	HIS
SchirmerM_2016	SRR5127650	HIS
SchirmerM_2016	SRR5127651	HIS
SchirmerM_2016	SRR5127652	HIS
SchirmerM_2016	SRR5127653	HIS
SchirmerM_2016	SRR5127654	HIS
SchirmerM_2016	SRR5127655	HIS
SchirmerM_2016	SRR5127656	HIS
SchirmerM_2016	SRR5127657	HIS
SchirmerM_2016	SRR5127658	HIS
SchirmerM_2016	SRR5127659	HIS
SchirmerM_2016	SRR5127660	HIS
SchirmerM_2016	SRR5127661	HIS
SchirmerM_2016	SRR5127662	HIS
SchirmerM_2016	SRR5127663	HIS
SchirmerM_2016	SRR5127664	HIS
SchirmerM_2016	SRR5127665	HIS
SchirmerM_2016	SRR5127666	HIS
SchirmerM_2016	SRR5127667	HIS
SchirmerM_2016	SRR5127668	HIS
SchirmerM_2016	SRR5127669	HIS
SchirmerM_2016	SRR5127670	HIS
SchirmerM_2016	SRR5127671	HIS
SchirmerM_2016	SRR5127672	HIS
SchirmerM_2016	SRR5127673	HIS
SchirmerM_2016	SRR5127674	HIS
SchirmerM_2016	SRR5127675	HIS
SchirmerM_2016	SRR5127676	HIS
SchirmerM_2016	SRR5127677	HIS
SchirmerM_2016	SRR5127678	HIS
SchirmerM_2016	SRR5127679	HIS
SchirmerM_2016	SRR5127680	HIS
SchirmerM_2016	SRR5127681	HIS
SchirmerM_2016	SRR5127682	HIS
SchirmerM_2016	SRR5127683	HIS
SchirmerM_2016	SRR5127684	HIS
SchirmerM_2016	SRR5127685	HIS
SchirmerM_2016	SRR5127686	HIS
SchirmerM_2016	SRR5127688	HIS
SchirmerM_2016	SRR5127689	HIS
SchirmerM_2016	SRR5127690	HIS
SchirmerM_2016	SRR5127691	HIS
SchirmerM_2016	SRR5127692	HIS
SchirmerM_2016	SRR5127693	HIS
SchirmerM_2016	SRR5127694	HIS
SchirmerM_2016	SRR5127695	HIS
SchirmerM_2016	SRR5127696	HIS
SchirmerM_2016	SRR5127697	HIS
SchirmerM_2016	SRR5127698	HIS
SchirmerM_2016	SRR5127699	HIS
SchirmerM_2016	SRR5127700	HIS
SchirmerM_2016	SRR5127701	HIS
SchirmerM_2016	SRR5127702	HIS
SchirmerM_2016	SRR5127703	HIS
SchirmerM_2016	SRR5127704	HIS
SchirmerM_2016	SRR5127705	HIS
SchirmerM_2016	SRR5127706	HIS
SchirmerM_2016	SRR5127707	HIS
SchirmerM_2016	SRR5127708	HIS
SchirmerM_2016	SRR5127709	HIS
SchirmerM_2016	SRR5127710	HIS
SchirmerM_2016	SRR5127711	HIS
SchirmerM_2016	SRR5127712	HIS
SchirmerM_2016	SRR5127713	HIS
SchirmerM_2016	SRR5127714	HIS
SchirmerM_2016	SRR5127715	HIS
SchirmerM_2016	SRR5127716	HIS
SchirmerM_2016	SRR5127717	HIS
SchirmerM_2016	SRR5127718	HIS
SchirmerM_2016	SRR5127719	HIS
SchirmerM_2016	SRR5127720	HIS
SchirmerM_2016	SRR5127721	HIS
SchirmerM_2016	SRR5127722	HIS
SchirmerM_2016	SRR5127723	HIS
SchirmerM_2016	SRR5127724	HIS
SchirmerM_2016	SRR5127725	HIS
SchirmerM_2016	SRR5127726	HIS
SchirmerM_2016	SRR5127727	HIS
SchirmerM_2016	SRR5127728	HIS
SchirmerM_2016	SRR5127729	HIS
SchirmerM_2016	SRR5127730	HIS
SchirmerM_2016	SRR5127731	HIS
SchirmerM_2016	SRR5127732	HIS
SchirmerM_2016	SRR5127733	HIS
SchirmerM_2016	SRR5127734	HIS
SchirmerM_2016	SRR5127735	HIS
SchirmerM_2016	SRR5127736	HIS
SchirmerM_2016	SRR5127737	HIS
SchirmerM_2016	SRR5127738	HIS
SchirmerM_2016	SRR5127739	HIS
SchirmerM_2016	SRR5127740	HIS
SchirmerM_2016	SRR5127741	HIS
SchirmerM_2016	SRR5127742	HIS
SchirmerM_2016	SRR5127743	HIS
SchirmerM_2016	SRR5127744	HIS
SchirmerM_2016	SRR5127745	HIS
SchirmerM_2016	SRR5127746	HIS
SchirmerM_2016	SRR5127747	HIS
SchirmerM_2016	SRR5127748	HIS
SchirmerM_2016	SRR5127749	HIS
SchirmerM_2016	SRR5127750	HIS
SchirmerM_2016	SRR5127751	HIS
SchirmerM_2016	SRR5127752	HIS
SchirmerM_2016	SRR5127753	HIS
SchirmerM_2016	SRR5127754	HIS
SchirmerM_2016	SRR5127755	HIS
SchirmerM_2016	SRR5127756	HIS
SchirmerM_2016	SRR5127757	HIS
SchirmerM_2016	SRR5127758	HIS
SchirmerM_2016	SRR5127759	HIS
SchirmerM_2016	SRR5127760	HIS
SchirmerM_2016	SRR5127761	HIS
SchirmerM_2016	SRR5127762	HIS
SchirmerM_2016	SRR5127763	HIS
SchirmerM_2016	SRR5127764	HIS
SchirmerM_2016	SRR5127765	HIS
SchirmerM_2016	SRR5127766	HIS
SchirmerM_2016	SRR5127767	HIS
SchirmerM_2016	SRR5127768	HIS
SchirmerM_2016	SRR5127769	HIS
SchirmerM_2016	SRR5127770	HIS
SchirmerM_2016	SRR5127771	HIS
SchirmerM_2016	SRR5127772	HIS
SchirmerM_2016	SRR5127773	HIS
SchirmerM_2016	SRR5127774	HIS
SchirmerM_2016	SRR5127775	HIS
SchirmerM_2016	SRR5127776	HIS
SchirmerM_2016	SRR5127777	HIS
SchirmerM_2016	SRR5127778	HIS
SchirmerM_2016	SRR5127779	HIS
SchirmerM_2016	SRR5127780	HIS
SchirmerM_2016	SRR5127781	HIS
SchirmerM_2016	SRR5127782	HIS
SchirmerM_2016	SRR5127783	HIS
SchirmerM_2016	SRR5127784	HIS
SchirmerM_2016	SRR5127785	HIS
SchirmerM_2016	SRR5127786	HIS
SchirmerM_2016	SRR5127787	HIS
SchirmerM_2016	SRR5127788	HIS
SchirmerM_2016	SRR5127789	HIS
SchirmerM_2016	SRR5127790	HIS
SchirmerM_2016	SRR5127791	HIS
SchirmerM_2016	SRR5127793	HIS
SchirmerM_2016	SRR5127794	HIS
SchirmerM_2016	SRR5127795	HIS
SchirmerM_2016	SRR5127796	HIS
SchirmerM_2016	SRR5127797	HIS
SchirmerM_2016	SRR5127798	HIS
SchirmerM_2016	SRR5127799	HIS
SchirmerM_2016	SRR5127800	HIS
SchirmerM_2016	SRR5127801	HIS
SchirmerM_2016	SRR5127802	HIS
SchirmerM_2016	SRR5127803	HIS
SchirmerM_2016	SRR5127804	HIS
SchirmerM_2016	SRR5127805	HIS
SchirmerM_2016	SRR5127806	HIS
SchirmerM_2016	SRR5127807	HIS
SchirmerM_2016	SRR5127808	HIS
SchirmerM_2016	SRR5127809	HIS
SchirmerM_2016	SRR5127810	HIS
SchirmerM_2016	SRR5127811	HIS
SchirmerM_2016	SRR5127812	HIS
SchirmerM_2016	SRR5127813	HIS
SchirmerM_2016	SRR5127815	HIS
SchirmerM_2016	SRR5127816	HIS
SchirmerM_2016	SRR5127817	HIS
SchirmerM_2016	SRR5127818	HIS
SchirmerM_2016	SRR5127819	HIS
SchirmerM_2016	SRR5127820	HIS
SchirmerM_2016	SRR5127821	HIS
SchirmerM_2016	SRR5127822	HIS
SchirmerM_2016	SRR5127823	HIS
SchirmerM_2016	SRR5127824	HIS
SchirmerM_2016	SRR5127825	HIS
SchirmerM_2016	SRR5127826	HIS
SchirmerM_2016	SRR5127827	HIS
SchirmerM_2016	SRR5127828	HIS
SchirmerM_2016	SRR5127829	HIS
SchirmerM_2016	SRR5127830	HIS
SchirmerM_2016	SRR5127831	HIS
SchirmerM_2016	SRR5127832	HIS
SchirmerM_2016	SRR5127833	HIS
SchirmerM_2016	SRR5127834	HIS
SchirmerM_2016	SRR5127835	HIS
SchirmerM_2016	SRR5127836	HIS
SchirmerM_2016	SRR5127837	HIS
SchirmerM_2016	SRR5127838	HIS
SchirmerM_2016	SRR5127840	HIS
SchirmerM_2016	SRR5127842	HIS
SchirmerM_2016	SRR5127843	HIS
SchirmerM_2016	SRR5127844	HIS
SchirmerM_2016	SRR5127845	HIS
SchirmerM_2016	SRR5127846	HIS
SchirmerM_2016	SRR5127847	HIS
SchirmerM_2016	SRR5127848	HIS
SchirmerM_2016	SRR5127849	HIS
SchirmerM_2016	SRR5127850	HIS
SchirmerM_2016	SRR5127851	HIS
SchirmerM_2016	SRR5127853	HIS
SchirmerM_2016	SRR5127854	HIS
SchirmerM_2016	SRR5127855	HIS
SchirmerM_2016	SRR5127856	HIS
SchirmerM_2016	SRR5127857	HIS
SchirmerM_2016	SRR5127858	HIS
SchirmerM_2016	SRR5127859	HIS
SchirmerM_2016	SRR5127860	HIS
SchirmerM_2016	SRR5127861	HIS
SchirmerM_2016	SRR5127862	HIS
XieH_2016	SAMEA3449150	HIS
XieH_2016	SAMEA3449151	HIS
XieH_2016	SAMEA3449152	HIS
XieH_2016	SAMEA3449154	HIS
XieH_2016	SAMEA3449155	HIS
XieH_2016	SAMEA3449156	HIS
XieH_2016	SAMEA3449158	HIS
XieH_2016	SAMEA3449159	HIS
XieH_2016	SAMEA3449161	HIS
XieH_2016	SAMEA3449162	HIS
XieH_2016	SAMEA3449163	HIS
XieH_2016	SAMEA3449164	HIS
XieH_2016	SAMEA3449166	HIS
XieH_2016	SAMEA3449168	HIS
XieH_2016	SAMEA3449169	HIS
XieH_2016	SAMEA3449170	HIS
XieH_2016	SAMEA3449172	HIS
XieH_2016	SAMEA3449175	HIS
XieH_2016	SAMEA3449176	HIS
XieH_2016	SAMEA3449177	HIS
XieH_2016	SAMEA3449178	HIS
XieH_2016	SAMEA3449179	HIS
XieH_2016	SAMEA3449180	HIS
XieH_2016	SAMEA3449181	HIS
XieH_2016	SAMEA3449182	HIS
XieH_2016	SAMEA3449184	HIS
XieH_2016	SAMEA3449186	HIS
XieH_2016	SAMEA3449189	HIS
XieH_2016	SAMEA3449190	HIS
XieH_2016	SAMEA3449193	HIS
XieH_2016	SAMEA3449195	HIS
XieH_2016	SAMEA3449196	HIS
XieH_2016	SAMEA3449197	HIS
XieH_2016	SAMEA3449198	HIS
XieH_2016	SAMEA3449200	HIS
XieH_2016	SAMEA3449201	HIS
XieH_2016	SAMEA3449202	HIS
XieH_2016	SAMEA3449203	HIS
XieH_2016	SAMEA3449204	HIS
XieH_2016	SAMEA3449205	HIS
XieH_2016	SAMEA3449206	HIS
XieH_2016	SAMEA3449207	HIS
XieH_2016	SAMEA3449208	HIS
XieH_2016	SAMEA3449209	HIS
XieH_2016	SAMEA3449210	HIS
XieH_2016	SAMEA3449211	HIS
XieH_2016	SAMEA3449212	HIS
XieH_2016	SAMEA3449213	HIS
XieH_2016	SAMEA3449216	HIS
XieH_2016	SAMEA3449218	HIS
XieH_2016	SAMEA3449219	HIS
XieH_2016	SAMEA3449220	HIS
XieH_2016	SAMEA3449221	HIS
XieH_2016	SAMEA3449222	HIS
XieH_2016	SAMEA3449223	HIS
XieH_2016	SAMEA3449224	HIS
XieH_2016	SAMEA3449225	HIS
XieH_2016	SAMEA3449226	HIS
XieH_2016	SAMEA3449227	HIS
XieH_2016	SAMEA3449229	HIS
XieH_2016	SAMEA3449230	HIS
XieH_2016	SAMEA3449231	HIS
XieH_2016	SAMEA3449232	HIS
XieH_2016	SAMEA3449234	HIS
XieH_2016	SAMEA3449235	HIS
XieH_2016	SAMEA3449237	HIS
XieH_2016	SAMEA3449241	HIS
XieH_2016	SAMEA3449242	HIS
XieH_2016	SAMEA3449243	HIS
XieH_2016	SAMEA3449245	HIS
XieH_2016	SAMEA3449246	HIS
XieH_2016	SAMEA3449247	HIS
XieH_2016	SAMEA3449251	HIS
XieH_2016	SAMEA3449252	HIS
XieH_2016	SAMEA3449253	HIS
XieH_2016	SAMEA3449254	HIS
XieH_2016	SAMEA3449255	HIS
XieH_2016	SAMEA3449256	HIS
XieH_2016	SAMEA3449257	HIS
XieH_2016	SAMEA3449264	HIS
XieH_2016	SAMEA3449267	HIS
XieH_2016	SAMEA3449268	HIS
XieH_2016	SAMEA3449269	HIS
XieH_2016	SAMEA3449271	HIS
XieH_2016	SAMEA3449274	HIS
XieH_2016	SAMEA3449275	HIS
XieH_2016	SAMEA3449276	HIS
XieH_2016	SAMEA3449278	HIS
XieH_2016	SAMEA3449281	HIS
XieH_2016	SAMEA3449282	HIS
XieH_2016	SAMEA3449283	HIS
XieH_2016	SAMEA3449285	HIS
XieH_2016	SAMEA3449286	HIS
XieH_2016	SAMEA3449288	HIS
XieH_2016	SAMEA3449289	HIS
XieH_2016	SAMEA3449290	HIS
XieH_2016	SAMEA3449291	HIS
XieH_2016	SAMEA3449292	HIS
XieH_2016	SAMEA3449293	HIS
XieH_2016	SAMEA3449294	HIS
XieH_2016	SAMEA3449295	HIS
XieH_2016	SAMEA3449296	HIS
XieH_2016	SAMEA3449297	HIS
XieH_2016	SAMEA3449299	HIS
XieH_2016	SAMEA3449300	HIS
XieH_2016	SAMEA3449301	HIS
XieH_2016	SAMEA3449302	HIS
XieH_2016	SAMEA3449303	HIS
XieH_2016	SAMEA3449304	HIS
XieH_2016	SAMEA3449305	HIS
XieH_2016	SAMEA3449306	HIS
XieH_2016	SAMEA3449309	HIS
XieH_2016	SAMEA3449310	HIS
XieH_2016	SAMEA3449312	HIS
XieH_2016	SAMEA3449313	HIS
XieH_2016	SAMEA3449316	HIS
XieH_2016	SAMEA3449317	HIS
XieH_2016	SAMEA3449319	HIS
XieH_2016	SAMEA3449320	HIS
XieH_2016	SAMEA3449322	HIS
XieH_2016	SAMEA3449324	HIS
XieH_2016	SAMEA3449326	HIS
XieH_2016	SAMEA3449327	HIS
XieH_2016	SAMEA3449328	HIS
XieH_2016	SAMEA3449330	HIS
XieH_2016	SAMEA3449332	HIS
XieH_2016	SAMEA3449336	HIS
XieH_2016	SAMEA3449337	HIS
XieH_2016	SAMEA3449338	HIS
XieH_2016	SAMEA3449339	HIS
XieH_2016	SAMEA3449340	HIS
XieH_2016	SAMEA3449341	HIS
XieH_2016	SAMEA3449342	HIS
XieH_2016	SAMEA3449343	HIS
XieH_2016	SAMEA3449344	HIS
XieH_2016	SAMEA3449345	HIS
XieH_2016	SAMEA3449348	HIS
XieH_2016	SAMEA3449349	HIS
XieH_2016	SAMEA3449350	HIS
XieH_2016	SAMEA3449351	HIS
XieH_2016	SAMEA3449352	HIS
XieH_2016	SAMEA3449354	HIS
XieH_2016	SAMEA3449355	HIS
XieH_2016	SAMEA3449357	HIS
XieH_2016	SAMEA3449358	HIS
XieH_2016	SAMEA3449359	HIS
XieH_2016	SAMEA3449360	HIS
XieH_2016	SAMEA3449362	HIS
XieH_2016	SAMEA3449363	HIS
XieH_2016	SAMEA3449364	HIS
XieH_2016	SAMEA3449365	HIS
XieH_2016	SAMEA3449366	HIS
XieH_2016	SAMEA3449367	HIS
XieH_2016	SAMEA3449369	HIS
XieH_2016	SAMEA3449370	HIS
XieH_2016	SAMEA3449371	HIS
XieH_2016	SAMEA3449372	HIS
XieH_2016	SAMEA3449374	HIS
XieH_2016	SAMEA3449375	HIS
XieH_2016	SAMEA3449378	HIS
XieH_2016	SAMEA3449379	HIS
XieH_2016	SAMEA3449382	HIS
XieH_2016	SAMEA3449383	HIS
XieH_2016	SAMEA3449416	HIS
XieH_2016	SAMEA3449418	HIS
XieH_2016	SAMEA3449421	HIS
XieH_2016	SAMEA3449422	HIS
XieH_2016	SAMEA3449424	HIS
XieH_2016	SAMEA3449425	HIS
YachidaS_2019	DRR127488	HIS
YachidaS_2019	DRR127524	HIS
YachidaS_2019	DRR127532	HIS
YachidaS_2019	DRR127535	HIS
YachidaS_2019	DRR127537	HIS
YachidaS_2019	DRR127546	HIS
YachidaS_2019	DRR127552	HIS
YachidaS_2019	DRR127583	HIS
YachidaS_2019	DRR127588	HIS
YachidaS_2019	DRR127596	HIS
YachidaS_2019	DRR127597	HIS
YachidaS_2019	DRR127613	HIS
[truncated: 1,961 more rows]

## Sheet: 4B
Sample	Unique_CAZyme_count	Income_Status
A01_02_1FE	275	LMIS
A02_01_1FE	259	LMIS
A03_01_1FE	244	LMIS
A04_01_1FE	272	LMIS
A04_04_1FE	263	LMIS
A05_01_1FE	264	LMIS
A06_01_1FE	203	LMIS
A07_01_1FE	279	LMIS
A08_01_1FE	287	LMIS
A09_01_1FE	246	LMIS
A09_02_1FE	235	LMIS
A10_01_1FE	208	LMIS
A10_02_1FE	287	LMIS
A11_01_1FE	223	LMIS
A13_01_1FE	291	LMIS
A13_03_1FE	265	LMIS
A14_01_1FE	240	LMIS
A15_02_1FE	261	LMIS
A19_01_1FE	276	LMIS
A20_01_1FE	262	LMIS
A20_03_1FE	234	LMIS
A22_01_1FE	255	LMIS
A23_01_1FE	259	LMIS
A24_02_1FE	292	LMIS
A24_04_1FE	252	LMIS
A25_01_1FE	253	LMIS
A27_02_1FE	293	LMIS
A28_02_1FE	283	LMIS
A29_01_1FE	279	LMIS
A32_01_1FE	301	LMIS
A34_01_1FE	264	LMIS
A34_02_1FE	253	LMIS
A35_01_1FE	240	LMIS
A36_01_1FE	269	LMIS
A36_02_1FE	257	LMIS
A39_01_1FE	256	LMIS
A39_02_1FE	290	LMIS
A39_04_1FE	212	LMIS
A40_02_1FE	287	LMIS
A41_01_1FE	254	LMIS
A42_02_1FE	253	LMIS
A43_02_1FE	270	LMIS
A44_01_1FE	248	LMIS
A45_02_1FE	277	LMIS
A46_01_1FE	280	LMIS
A46_02_1FE	279	LMIS
A47_01_1FE	221	LMIS
A47_02_1FE	241	LMIS
A48_01_1FE	278	LMIS
A48_05_1FE	248	LMIS
A49_01_1FE	236	LMIS
A53_01_1FE	277	LMIS
A54_02_1FE	273	LMIS
A55_01_1FE	276	LMIS
A55_02_1FE	270	LMIS
A56_01_1FE	287	LMIS
A58_01_1FE	285	LMIS
A58_03_1FE	233	LMIS
A59_01_1FE	248	LMIS
A62_01_1FE	273	LMIS
A62_03_1FE	254	LMIS
A66_02_1FE	260	LMIS
A67_01_1FE	277	LMIS
A68_01_1FE	204	LMIS
A69_01_1FE	268	LMIS
A69_02_1FE	239	LMIS
A70_01_1FE	288	LMIS
A70_03_1FE	257	LMIS
A72_01_1FE	295	LMIS
A72_02_1FE	263	LMIS
A73_01_1FE	273	LMIS
A73_02_1FE	259	LMIS
A75_02_1FE	272	LMIS
A79_02_1FE	256	LMIS
A81_01_1FE	298	LMIS
A81_03_1FE	296	LMIS
A82_02_1FE	261	LMIS
A83_02_1FE	266	LMIS
A85_01_1FE	268	LMIS
A88_02_1FE	248	LMIS
A89_01_1FE	289	LMIS
A89_02_1FE	281	LMIS
A90_03_1FE	270	LMIS
A90_04_1FE	283	LMIS
A91_01_1FE	283	LMIS
A91_02_1FE	268	LMIS
A92_01_1FE	268	LMIS
A93_01_1FE	219	LMIS
A94_01_1FE	266	LMIS
A94_02_1FE	295	LMIS
A94_03_1FE	283	LMIS
A95_01_1FE	271	LMIS
BGI-06A	262	HIS
BGI-15A	310	HIS
BGI-17A	307	HIS
BGI-27A	298	HIS
BGI-28A	298	HIS
BGI-33A	292	HIS
BGI-34A	311	HIS
BGI001A	251	HIS
BGI002A	322	HIS
BGI003A	290	HIS
BGI089A	289	HIS
C16-20002-TZ	297	LMIS
C16-20003-TZ	283	LMIS
C16-20005-GH	264	LMIS
C16-20005-TZ	301	LMIS
C16-20006-GH	257	LMIS
C16-20009-GH	275	LMIS
C16-20010-GH	286	LMIS
C16-20029-GH	291	LMIS
C16-20030-GH	268	LMIS
C16-20047-GH	304	LMIS
C16-20048-GH	322	LMIS
C16-20065-GH	278	LMIS
C16-20066-GH	276	LMIS
C16-20070-TZ	238	LMIS
C16-20071-TZ	266	LMIS
C16-20108-GH	275	LMIS
C16-20117-TZ	301	LMIS
C16-20118-TZ	226	LMIS
C16-20124-GH	295	LMIS
C16-20125-GH	306	LMIS
C16-20152-TZ	315	LMIS
C16-20153-TZ	293	LMIS
C16-20197-TZ	289	LMIS
C16-20211-TZ	292	LMIS
C16-20212-TZ	272	LMIS
C16-20215-TZ	275	LMIS
C16-20237-TZ	291	LMIS
C16-20238-TZ	293	LMIS
C16-20241-GH	245	LMIS
C16-20242-GH	269	LMIS
C16-20246-TZ	286	LMIS
C16-20248-TZ	301	LMIS
C16-20273-GH	267	LMIS
C16-20274-GH	263	LMIS
C16-20288-GH	305	LMIS
C16-20292-GH	287	LMIS
C16-20340-TZ	278	LMIS
C16-20345-TZ	300	LMIS
C16-20346-TZ	248	LMIS
C16-20362-GH	284	LMIS
C16-20363-GH	264	LMIS
C16-20371-TZ	276	LMIS
C16-20374-GH	288	LMIS
C16-20375-GH	304	LMIS
C16-20415-TZ	176	LMIS
C16-20416-TZ	268	LMIS
C16-20437-TZ	293	LMIS
C16-20438-TZ	309	LMIS
C16-20470-TZ	242	LMIS
C16-20471-TZ	301	LMIS
C16-20473-TZ	267	LMIS
C16-20491-TZ	218	LMIS
C16-20554-TZ	317	LMIS
C16-20558-TZ	277	LMIS
C16-20625-TZ	271	LMIS
C16-20626-TZ	282	LMIS
C16-20627-TZ	324	LMIS
C16-20645-TZ	295	LMIS
C16-20646-TZ	275	LMIS
CM_A01_M0_18	275	LMIS
CM_A04_M0_18	250	LMIS
CM_A06_M0_18	284	LMIS
CM_D02_M0_18	299	LMIS
CM_D03_M0_18	287	LMIS
CM_D04_M0_18	284	LMIS
CM_D05_M0_18	306	LMIS
CM_D06_M0_18	282	LMIS
CM_D07_M0_18	281	LMIS
CM_D08_M0_18	302	LMIS
CM_D09_M0_18	271	LMIS
CM_D10_M0_18	294	LMIS
CM_D11_M0_18	288	LMIS
CM_D13_M0_18	254	LMIS
CM_D15_M0_18	271	LMIS
CM_D21_M0_18	285	LMIS
CM_D24_M0_18	261	LMIS
CM_D26_M0_18	289	LMIS
CM_D33_M0_18	301	LMIS
CM_D39_M0_18	280	LMIS
CM_D40_M0_18	282	LMIS
CM_D43_M0_18	226	LMIS
CM_D48_M0_18	284	LMIS
CM_D50_M0_18	309	LMIS
DRR127488	303	HIS
DRR127524	308	HIS
DRR127532	304	HIS
DRR127535	319	HIS
DRR127537	257	HIS
DRR127546	292	HIS
DRR127552	271	HIS
DRR127583	301	HIS
DRR127588	285	HIS
DRR127596	298	HIS
DRR127597	311	HIS
DRR127613	313	HIS
DRR127616	314	HIS
DRR127619	271	HIS
DRR127628	305	HIS
DRR127634	285	HIS
DRR127649	324	HIS
DRR127672	270	HIS
DRR127683	261	HIS
DRR127692	328	HIS
DRR127704	298	HIS
DRR127707	280	HIS
DRR127713	257	HIS
DRR127721	267	HIS
DRR127724	264	HIS
DRR127728	293	HIS
DRR127731	285	HIS
DRR127736	283	HIS
DRR127748	274	HIS
DRR127751	241	HIS
DRR127752	286	HIS
DRR127755	308	HIS
DRR127756	301	HIS
DRR127762	309	HIS
DRR127763	313	HIS
DRR127776	282	HIS
DRR127777	312	HIS
DRR162775	273	HIS
DRR162776	281	HIS
DRR171467	273	HIS
DRR171469	311	HIS
DRR171474	274	HIS
DRR171477	302	HIS
DRR171479	289	HIS
DRR171487	303	HIS
DRR171488	279	HIS
DRR171497	322	HIS
DRR171499	298	HIS
DRR171500	325	HIS
DRR171503	283	HIS
DRR171506	280	HIS
DRR171509	302	HIS
DRR171513	294	HIS
DRR171514	295	HIS
DRR171515	283	HIS
DRR171517	299	HIS
DRR171518	278	HIS
DRR171523	300	HIS
DRR171525	286	HIS
DRR171527	298	HIS
DRR171530	273	HIS
DRR171538	319	HIS
DRR171539	321	HIS
DRR171543	299	HIS
DRR171545	322	HIS
DRR171546	271	HIS
DRR171552	268	HIS
DRR171555	301	HIS
DRR171560	278	HIS
DRR171563	286	HIS
DRR171567	307	HIS
DRR171568	306	HIS
DRR171569	318	HIS
DRR171571	289	HIS
DRR171572	321	HIS
DRR171576	202	HIS
DRR171578	278	HIS
DRR171580	302	HIS
DRR171581	297	HIS
DRR171585	300	HIS
DRR171586	308	HIS
DRR171587	289	HIS
DRR171588	302	HIS
DRR171589	284	HIS
DRR171591	302	HIS
DRR171592	271	HIS
DRR171594	266	HIS
DRR171598	323	HIS
DRR171599	285	HIS
DRR171601	281	HIS
DRR171604	308	HIS
DRR171605	310	HIS
DRR171606	305	HIS
DRR171607	288	HIS
DRR171608	301	HIS
DRR171610	325	HIS
DRR171613	308	HIS
DRR171616	274	HIS
DRR171617	274	HIS
DRR171619	318	HIS
DRR171620	311	HIS
DRR171621	332	HIS
DRR171623	278	HIS
DRR171624	290	HIS
DRR171625	319	HIS
DRR171626	289	HIS
DRR171628	328	HIS
DRR171629	276	HIS
DRR171631	280	HIS
DRR171637	286	HIS
DRR171639	290	HIS
DRR171640	294	HIS
DRR171641	283	HIS
DRR171642	301	HIS
DRR171643	277	HIS
DRR171644	279	HIS
DRR171645	321	HIS
DRR171646	288	HIS
DRR171647	261	HIS
DRR171648	301	HIS
DRR171650	303	HIS
DRR171651	317	HIS
DRR171652	308	HIS
DRR171653	290	HIS
DRR171654	305	HIS
DRR171655	300	HIS
DRR171656	306	HIS
DRR171657	311	HIS
DRR171659	297	HIS
DRR171662	287	HIS
DRR171663	271	HIS
DRR171673	319	HIS
DRR171676	318	HIS
DRR171686	305	HIS
DRR171689	320	HIS
DRR171691	308	HIS
DRR171694	305	HIS
DRR171698	296	HIS
DRR171700	287	HIS
DRR171705	328	HIS
DRR171710	256	HIS
DRR171711	298	HIS
DRR171712	322	HIS
DRR171713	308	HIS
DRR171714	268	HIS
DRR171715	296	HIS
DRR171716	298	HIS
DRR171717	287	HIS
DRR171718	170	HIS
DRR171719	286	HIS
DRR171720	290	HIS
DRR171721	290	HIS
DRR171722	278	HIS
DRR171723	239	HIS
DRR171724	282	HIS
DRR171725	310	HIS
DRR171726	304	HIS
DRR171727	302	HIS
DRR171733	284	HIS
DRR171737	295	HIS
DRR171741	321	HIS
DRR171745	288	HIS
DRR171747	306	HIS
DRR171755	308	HIS
DRR171762	287	HIS
DRR171763	317	HIS
DRR171765	315	HIS
DRR171770	299	HIS
DRR171771	293	HIS
DRR171772	282	HIS
DRR171773	309	HIS
DRR171777	316	HIS
DRR171779	316	HIS
DRR171782	313	HIS
DRR171783	270	HIS
DRR171786	296	HIS
DRR171791	331	HIS
DRR171793	292	HIS
DRR171796	320	HIS
DRR171798	208	HIS
DRR171801	305	HIS
DRR171802	303	HIS
DRR171807	252	HIS
DRR171810	292	HIS
DRR171812	314	HIS
DRR171813	312	HIS
DRR171816	238	HIS
DRR171817	305	HIS
DRR171821	297	HIS
DRR171825	314	HIS
DRR171829	264	HIS
DRR171833	296	HIS
DRR171834	291	HIS
DRR171838	296	HIS
DRR171840	302	HIS
DRR171842	277	HIS
DRR171843	308	HIS
DRR171845	264	HIS
DRR171849	267	HIS
DRR171850	307	HIS
DRR171852	266	HIS
DRR171855	291	HIS
DRR171856	285	HIS
DRR171862	309	HIS
DRR171863	276	HIS
DRR171864	282	HIS
DRR171865	282	HIS
DRR171870	302	HIS
DRR171872	312	HIS
DRR171876	247	HIS
DRR171886	326	HIS
DRR171890	292	HIS
DRR171897	256	HIS
DRR171899	281	HIS
DRR171902	276	HIS
DRR171915	316	HIS
DRR171917	271	HIS
DRR171919	297	HIS
DRR171921	309	HIS
DRR171922	299	HIS
DRR171923	318	HIS
DRR171925	320	HIS
DRR171928	293	HIS
DRR171930	318	HIS
DRR171931	289	HIS
DRR171933	336	HIS
DRR171934	316	HIS
DRR171935	309	HIS
DRR171936	288	HIS
DRR171938	320	HIS
DRR171939	299	HIS
DRR171941	311	HIS
DRR171942	304	HIS
DRR171943	281	HIS
DRR171948	300	HIS
DRR171950	282	HIS
DRR171951	295	HIS
DRR171952	324	HIS
DRR171953	297	HIS
DRR171954	307	HIS
DRR171957	311	HIS
DRR171959	323	HIS
DRR171964	315	HIS
DRR171965	257	HIS
DRR173016	282	HIS
DRR173017	251	HIS
ERR2619707	277	LMIS
ERR2619708	264	LMIS
ERR2619709	287	LMIS
ERR2619710	287	LMIS
ERR2619711	278	LMIS
ERR2619712	259	LMIS
ERR2619713	127	LMIS
ERR2619714	267	LMIS
ERR2619715	275	LMIS
ERR2619716	275	LMIS
ERR2619717	293	LMIS
ERR2619718	226	LMIS
ERR2619719	261	LMIS
ERR2619720	273	LMIS
ERR2619721	305	LMIS
ERR2619722	307	LMIS
ERR2619723	254	LMIS
ERR2619724	272	LMIS
ERR2619725	287	LMIS
ERR2619726	305	LMIS
ERR2619727	304	LMIS
ERR2619728	277	LMIS
ERR2619729	294	LMIS
ERR2619730	274	LMIS
ERR2619731	286	LMIS
ERR2619732	276	LMIS
ERR2619733	272	LMIS
ERR2619734	287	LMIS
ERR2619735	309	LMIS
ERR2619736	296	LMIS
ERR2619737	292	LMIS
ERR2619738	304	LMIS
ERR2619739	281	LMIS
ERR2619740	296	LMIS
ERR2619741	300	LMIS
ERR2619742	249	LMIS
ERR2619743	284	LMIS
ERR2619744	272	LMIS
ERR2619745	303	LMIS
ERR2619746	270	LMIS
ERR2619747	292	LMIS
ERR2619748	270	LMIS
ERR2619749	236	LMIS
ERR2619750	300	LMIS
ERR2619751	280	LMIS
ERR2619752	282	LMIS
ERR2619753	271	LMIS
ERR2619754	292	LMIS
ERR2619755	291	LMIS
ERR2619756	242	LMIS
ERR2619757	268	LMIS
ERR2619758	230	LMIS
ERR2619759	269	LMIS
ERR2619760	292	LMIS
ERR2619761	281	LMIS
ERR2619762	238	LMIS
ERR2619763	244	LMIS
ERR4330026	265	HIS
ERR4330027	301	HIS
ERR4330028	322	HIS
ERR4330029	313	HIS
ERR4330030	315	HIS
ERR4330031	318	HIS
ERR4330032	300	HIS
ERR4330033	314	HIS
ERR4330034	328	HIS
ERR4330035	311	HIS
ERR4330036	303	HIS
ERR4330037	308	HIS
ERR4330038	288	HIS
ERR4330039	293	HIS
ERR4330040	313	HIS
ERR4330041	311	HIS
ERR4330042	302	HIS
ERR4330043	315	HIS
ERR4330044	324	HIS
ERR4330045	312	HIS
ERR4330046	321	HIS
ERR4330047	286	HIS
ERR4330048	286	HIS
ERR4330049	313	HIS
ERR4330050	298	HIS
ERR4330051	306	HIS
ERR4330052	316	HIS
ERR4330053	317	HIS
ERR4330054	297	HIS
ERR4330055	308	HIS
ERR4330056	302	HIS
ERR4330057	301	HIS
ERR4330058	320	HIS
ERR4330059	308	HIS
ERR4330060	309	HIS
ERR4330061	322	HIS
ERR4330062	319	HIS
ERR4330063	304	HIS
ERR4330064	306	HIS
ERR4330065	299	HIS
ERR4330066	318	HIS
ERR4330067	299	HIS
ERR4330068	326	HIS
ERR4330069	309	HIS
ERR4330070	332	HIS
ERR4330071	275	HIS
ERR4330072	279	HIS
ERR4330073	311	HIS
ERR4330074	294	HIS
ERR4330075	311	HIS
ERR4330076	297	HIS
ERR4330077	288	HIS
ERR4330078	306	HIS
ERR4330079	276	HIS
ERR4330080	321	HIS
ERR4330081	293	HIS
ERR4330082	320	HIS
ERR4330083	298	HIS
ERR4330084	314	HIS
ERR4330085	306	HIS
ERR4330086	311	HIS
ERR4330087	296	HIS
ERR4330088	276	HIS
ERR4330089	266	HIS
ERR4330090	266	HIS
ERR4330091	254	HIS
ERR4330092	306	HIS
ERR4330093	316	HIS
ERR4330094	329	HIS
ERR4330095	309	HIS
ERR4330096	296	HIS
ERR4330097	321	HIS
ERR4330098	307	HIS
ERR4330099	304	HIS
ERR4330100	308	HIS
ERR4330101	324	HIS
ERR4330102	300	HIS
ERR4330103	317	HIS
ERR4330104	294	HIS
ERR4330105	275	HIS
ERR4330106	307	HIS
ERR4330107	313	HIS
ERR4330108	294	HIS
ERR4330109	288	HIS
ERR4330110	318	HIS
ERR4330111	311	HIS
ERR4330112	327	HIS
ERR4330113	336	HIS
ERR4330114	294	HIS
ERR4330115	328	HIS
ERR4330116	319	HIS
ERR4330117	303	HIS
ERR4330118	296	HIS
ERR4330119	283	HIS
ERR4330120	318	HIS
ERR4330121	306	HIS
ERR4330122	304	HIS
ERR4330123	320	HIS
ERR4330124	319	HIS
ERR4333869	289	HIS
ERR4333870	333	HIS
ERR4333871	313	HIS
ERR4333872	318	HIS
ERR4333873	294	HIS
ERR4333874	297	HIS
ERR4333875	301	HIS
ERR4333876	317	HIS
ERR4333877	317	HIS
ERR4333878	321	HIS
ERR4333879	300	HIS
ERR4333880	308	HIS
ERR4333881	307	HIS
ERR4333882	298	HIS
ERR4333883	302	HIS
ERR4333884	291	HIS
ERR4333885	294	HIS
ERR4333886	319	HIS
ERR4333887	288	HIS
ERR4333888	312	HIS
ERR4333889	302	HIS
ERR4333890	295	HIS
ERR4333891	317	HIS
ERR4333892	313	HIS
ERR4333893	326	HIS
ERR4333894	317	HIS
ERR4333895	296	HIS
ERR4333896	295	HIS
ERR4333897	295	HIS
ERR4333898	326	HIS
ERR4333899	303	HIS
ERR4333900	317	HIS
ERR4333901	334	HIS
ERR4333902	301	HIS
ERR4333903	322	HIS
ERR4333904	303	HIS
ERR4333905	298	HIS
ERR4333906	331	HIS
ERR4333907	307	HIS
ERR4333908	308	HIS
ERR4333909	313	HIS
ERR4333910	297	HIS
ERR4333911	325	HIS
ERR4333912	323	HIS
ERR4333913	295	HIS
ERR4333914	306	HIS
ERR4333915	301	HIS
ERR4333916	308	HIS
ERR4333917	338	HIS
ERR4333918	328	HIS
ERR4333919	313	HIS
ERR4333920	308	HIS
ERR4333921	322	HIS
ERR4333922	323	HIS
ERR4333923	304	HIS
ERR4333924	290	HIS
ERR4333925	248	HIS
ERR4333926	304	HIS
ERR4333927	298	HIS
ERR4333928	307	HIS
ERR4333929	319	HIS
ERR4333930	317	HIS
ERR4333931	297	HIS
ERR4333932	303	HIS
ERR4333933	304	HIS
ERR4333934	319	HIS
ERR4333935	311	HIS
ERR4333936	296	HIS
ERR4333937	299	HIS
ERR4333938	329	HIS
ERR4333939	289	HIS
ERR4333940	318	HIS
ERR4333941	311	HIS
ERR4333942	307	HIS
ERR4333943	322	HIS
ERR4333944	314	HIS
ERR4333945	316	HIS
ERR4333946	312	HIS
ERR4333947	301	HIS
ERR4333948	257	HIS
ERR4333949	317	HIS
ERR4333950	301	HIS
ERR4333951	307	HIS
ERR4333952	302	HIS
ERR4333953	304	HIS
ERR4333954	308	HIS
ERR4333955	312	HIS
ERR4333956	328	HIS
ERR4333957	323	HIS
ERR4333958	295	HIS
ERR4333959	307	HIS
ERR4333960	318	HIS
ERR4333961	316	HIS
ERR4333962	291	HIS
ERR4333963	316	HIS
ERR4333964	282	HIS
ERR4333965	302	HIS
ERR4333966	314	HIS
ERR4333967	313	HIS
ERR4333968	317	HIS
ERR4333969	331	HIS
ERR4333970	305	HIS
ERR4333971	314	HIS
ERR4333972	297	HIS
ERR4333973	305	HIS
ERR4333974	317	HIS
ERR4333975	328	HIS
ERR4333976	273	HIS
ERR4333977	306	HIS
ERR4333978	285	HIS
ERR4333979	291	HIS
ERR4333980	311	HIS
ERR4333981	294	HIS
ERR4333982	311	HIS
ERR4333983	322	HIS
ERR4333984	327	HIS
ERR4333985	273	HIS
ERR4333986	306	HIS
ERR4333987	300	HIS
ERR4333988	293	HIS
ERR4333989	312	HIS
ERR4333990	296	HIS
ERR4333991	310	HIS
ERR4333992	314	HIS
ERR4333993	321	HIS
ERR4333994	276	HIS
ERR4333995	295	HIS
ERR4333996	287	HIS
ERR4333997	315	HIS
ERR4333998	326	HIS
ERR4333999	310	HIS
ERR4334000	312	HIS
ERR4334001	319	HIS
ERR4334002	309	HIS
ERR4334003	313	HIS
ERR4334004	315	HIS
ERR4334005	317	HIS
ERR4334006	310	HIS
ERR4334007	307	HIS
ERR4334008	321	HIS
ERR4334009	311	HIS
ERR4334010	309	HIS
ERR4334011	309	HIS
ERR4334012	283	HIS
ERR4334013	310	HIS
ERR4334014	294	HIS
ERR4334015	308	HIS
ERR4334016	317	HIS
ERR4334017	305	HIS
ERR4334018	282	HIS
ERR4334019	306	HIS
ERR4334020	287	HIS
ERR4334021	316	HIS
ERR4334022	324	HIS
ERR4334023	307	HIS
ERR4334024	321	HIS
ERR4334025	307	HIS
ERR4334026	317	HIS
ERR4334027	312	HIS
ERR4334028	314	HIS
ERR4334029	304	HIS
ERR4334030	278	HIS
ERR4334031	307	HIS
ERR4334032	314	HIS
ERR4334033	298	HIS
ERR4334034	284	HIS
ERR4334035	312	HIS
ERR4334036	306	HIS
ERR4334037	309	HIS
ERR4334038	323	HIS
ERR4334039	324	HIS
ERR4334040	317	HIS
ERR4334041	329	HIS
ERR4334042	321	HIS
ERR4334043	310	HIS
ERR4334044	312	HIS
ERR4334045	293	HIS
ERR4334046	299	HIS
ERR4334047	300	HIS
ERR4334048	298	HIS
ERR4334049	317	HIS
ERR4334050	301	HIS
ERR4334051	317	HIS
ERR4334052	317	HIS
ERR4334053	303	HIS
ERR4334054	284	HIS
ERR4334055	311	HIS
ERR4334056	323	HIS
ERR4334057	318	HIS
ERR4334058	307	HIS
ERR4334059	315	HIS
ERR4334060	302	HIS
ERR4334061	328	HIS
ERR4334062	297	HIS
ERR4334063	300	HIS
ERR4334064	310	HIS
ERR4334065	313	HIS
ERR4334066	326	HIS
ERR4334067	313	HIS
ERR4334068	280	HIS
ERR4334069	317	HIS
ERR4334070	295	HIS
ERR4334071	321	HIS
ERR4334072	319	HIS
ERR4334073	322	HIS
ERR4334074	305	HIS
ERR4334075	314	HIS
ERR4334076	324	HIS
ERR4334077	324	HIS
ERR4334078	299	HIS
ERR4334079	311	HIS
ERR4334080	315	HIS
ERR4334081	304	HIS
ERR4334082	311	HIS
ERR4334083	326	HIS
ERR4334084	310	HIS
ERR4334085	316	HIS
ERR4334086	317	HIS
ERR4334087	312	HIS
ERR4334088	303	HIS
ERR4334089	325	HIS
ERR4334090	307	HIS
ERR4334091	307	HIS
ERR4334092	310	HIS
ERR4334093	319	HIS
ERR4334094	313	HIS
ERR4334095	303	HIS
ERR4334096	309	HIS
ERR4334097	323	HIS
ERR4334098	310	HIS
ERR4334099	292	HIS
ERR4334100	295	HIS
ERR4334101	312	HIS
ERR4334102	289	HIS
ERR4334103	311	HIS
ERR4334104	327	HIS
ERR4334105	310	HIS
ERR4334106	314	HIS
ERR4334107	309	HIS
ERR4334108	310	HIS
ERR4334109	319	HIS
ERR4334110	317	HIS
ERR4334111	308	HIS
ERR4334112	306	HIS
ERR4334113	312	HIS
ERR4334114	302	HIS
ERR4334115	288	HIS
ERR4334116	311	HIS
ERR4334117	305	HIS
ERR4334118	295	HIS
ERR4334119	289	HIS
ERR4334120	315	HIS
ERR4334121	320	HIS
ERR4334122	329	HIS
ERR4334123	284	HIS
ERR4334124	289	HIS
ERR4334125	326	HIS
ERR4334126	308	HIS
ERR4334127	303	HIS
ERR4334128	314	HIS
ERR4334129	316	HIS
ERR4334130	310	HIS
ERR4334131	306	HIS
ERR4334132	280	HIS
ERR4334133	329	HIS
ERR4334134	270	HIS
ERR4334135	311	HIS
ERR4334136	292	HIS
ERR4334137	324	HIS
ERR4334138	293	HIS
ERR4334139	317	HIS
ERR4334140	310	HIS
ERR4334141	307	HIS
ERR4334142	298	HIS
ERR4334143	315	HIS
ERR4334144	317	HIS
ERR4334145	309	HIS
ERR4334146	304	HIS
ERR4334147	308	HIS
ERR4334148	312	HIS
ERR4334149	301	HIS
ERR4334150	319	HIS
ERR4334151	312	HIS
ERR4334152	316	HIS
ERR4334153	322	HIS
ERR4334154	266	HIS
ERR4334155	295	HIS
ERR4334156	306	HIS
ERR4334157	305	HIS
ERR4334158	312	HIS
ERR4334159	315	HIS
ERR4334160	312	HIS
ERR4334161	305	HIS
ERR4334162	328	HIS
ERR4334163	307	HIS
ERR4334164	311	HIS
ERR4334165	321	HIS
ERR4334166	301	HIS
ERR4334167	297	HIS
ERR4334168	318	HIS
ERR4334169	300	HIS
ERR4334170	307	HIS
ERR4334171	303	HIS
ERR4334172	311	HIS
ERR4334173	323	HIS
ERR4334174	307	HIS
ERR4334175	302	HIS
ERR4334176	319	HIS
ERR4334177	310	HIS
ERR4334178	314	HIS
ERR4334179	318	HIS
ERR4334180	306	HIS
ERR4334181	315	HIS
ERR4334182	322	HIS
ERR4334183	320	HIS
ERR4334184	278	HIS
ERR4334185	307	HIS
ERR4334186	311	HIS
ERR4334187	314	HIS
ERR4334188	299	HIS
ERR4334189	305	HIS
ERR4334190	290	HIS
ERR4334191	290	HIS
ERR4334192	310	HIS
ERR4334193	320	HIS
ERR4334194	301	HIS
ERR4334195	320	HIS
ERR4334196	272	HIS
ERR4334197	294	HIS
ERR4334198	315	HIS
ERR4334199	313	HIS
ERR4334200	313	HIS
ERR4334201	304	HIS
ERR4334202	332	HIS
ERR4334203	306	HIS
ERR4334205	324	HIS
ERR4334206	315	HIS
ERR4334207	313	HIS
ERR4334208	294	HIS
ERR4334209	316	HIS
ERR4334210	306	HIS
ERR4334211	302	HIS
ERR4334212	299	HIS
ERR4334213	311	HIS
ERR4334214	307	HIS
ERR4334215	331	HIS
ERR4334216	287	HIS
ERR4334217	319	HIS
ERR4334218	322	HIS
ERR4334219	320	HIS
ERR4334220	309	HIS
ERR4334221	312	HIS
ERR4334222	311	HIS
ERR4334223	287	HIS
ERR4334224	314	HIS
ERR4334225	320	HIS
ERR4334226	317	HIS
ERR4334227	320	HIS
ERR4334228	307	HIS
ERR4334229	312	HIS
ERR4334230	314	HIS
ERR4334231	329	HIS
ERR4334232	300	HIS
ERR4334233	311	HIS
ERR4334234	319	HIS
ERR4334235	330	HIS
ERR4334236	323	HIS
ERR4334237	314	HIS
ERR4334238	303	HIS
ERR4334239	329	HIS
ERR4334240	296	HIS
ERR4334241	329	HIS
ERR4334242	331	HIS
ERR4334243	296	HIS
ERR4334244	301	HIS
ERR4334245	330	HIS
ERR4334246	315	HIS
ERR4334247	322	HIS
ERR4334248	319	HIS
ERR4334249	299	HIS
ERR4334250	321	HIS
ERR4334251	323	HIS
ERR4334252	297	HIS
ERR4334253	248	HIS
ERR4334254	322	HIS
ERR4334255	312	HIS
ERR4334256	304	HIS
ERR4334257	310	HIS
ERR4334258	310	HIS
ERR4334259	318	HIS
ERR4334260	315	HIS
ERR4334261	316	HIS
ERR4334262	325	HIS
ERR4334263	316	HIS
ERR4334264	323	HIS
ERR4334265	312	HIS
ERR4334266	288	HIS
ERR4334267	284	HIS
ERR4334268	308	HIS
ERR4335019	293	HIS
ERR4335020	282	HIS
ERR4335021	305	HIS
ERR4335022	313	HIS
ERR4335023	322	HIS
ERR4335024	276	HIS
ERR4335025	294	HIS
ERR4335026	307	HIS
ERR4335027	319	HIS
ERR4335028	279	HIS
ERR4335029	307	HIS
ERR4335030	300	HIS
ERR4335031	292	HIS
ERR4335032	286	HIS
ERR4335033	312	HIS
ERR4335034	320	HIS
ERR4335035	307	HIS
ERR4335036	302	HIS
ERR4335037	331	HIS
ERR4335038	300	HIS
ERR4335039	288	HIS
ERR4335040	316	HIS
ERR4335041	287	HIS
ERR4335042	287	HIS
ERR4335043	329	HIS
ERR4335044	320	HIS
ERR4335045	325	HIS
ERR4335046	324	HIS
ERR4335047	262	HIS
ERR4335048	313	HIS
ERR4335049	312	HIS
ERR4335050	299	HIS
ERR4335051	313	HIS
ERR4335052	306	HIS
ERR4335053	323	HIS
ERR4335054	287	HIS
ERR4335055	311	HIS
ERR4335056	313	HIS
ERR4335057	309	HIS
ERR4335058	304	HIS
ERR4335059	279	HIS
ERR4335060	308	HIS
ERR4335061	293	HIS
ERR4335062	313	HIS
ERR4335063	301	HIS
ERR4335064	310	HIS
ERR4335065	313	HIS
ERR4335066	252	HIS
ERR4335067	325	HIS
ERR4335068	296	HIS
ERR4335069	331	HIS
ERR4335070	314	HIS
ERR4335071	305	HIS
ERR4335072	306	HIS
ERR4335073	307	HIS
ERR4335074	298	HIS
ERR4335075	307	HIS
ERR4335076	305	HIS
ERR4335077	316	HIS
ERR4335078	298	HIS
ERR4335079	306	HIS
ERR4335080	306	HIS
ERR4335081	305	HIS
ERR4335082	274	HIS
ERR4335083	307	HIS
ERR4335084	303	HIS
ERR4335085	301	HIS
ERR4335086	318	HIS
ERR4335087	319	HIS
ERR4335088	294	HIS
ERR4335089	299	HIS
ERR4335090	305	HIS
ERR4335091	291	HIS
ERR4335092	300	HIS
ERR4335093	308	HIS
ERR4335094	316	HIS
ERR4335095	310	HIS
ERR4335096	308	HIS
ERR4335097	276	HIS
ERR4335098	315	HIS
ERR4335099	326	HIS
ERR4335100	323	HIS
ERR4335101	301	HIS
ERR4335102	313	HIS
ERR4335103	329	HIS
ERR4335104	294	HIS
ERR4335105	305	HIS
ERR4335106	294	HIS
ERR4335107	267	HIS
ERR4335108	309	HIS
ERR4335109	284	HIS
ERR4335110	315	HIS
ERR4335111	314	HIS
ERR4335112	307	HIS
ERR4335113	336	HIS
ERR4335114	297	HIS
ERR4335115	304	HIS
ERR4335116	304	HIS
ERR4335117	316	HIS
ERR4335118	302	HIS
ERR4335119	299	HIS
ERR4335120	307	HIS
ERR4335121	317	HIS
ERR4335122	315	HIS
ERR4335123	274	HIS
ERR4335124	301	HIS
ERR4335125	320	HIS
ERR4335126	295	HIS
ERR4335127	305	HIS
ERR4335128	301	HIS
ERR4335129	313	HIS
ERR4335130	309	HIS
ERR4335131	312	HIS
ERR4335132	311	HIS
ERR4335133	293	HIS
ERR4335134	317	HIS
ERR4335135	330	HIS
ERR4335136	322	HIS
ERR4335137	293	HIS
ERR4335138	314	HIS
ERR4335139	308	HIS
ERR4335140	334	HIS
ERR4335141	307	HIS
ERR4335142	302	HIS
ERR4335143	322	HIS
ERR4335144	296	HIS
ERR4335145	313	HIS
ERR4335146	311	HIS
ERR4335147	295	HIS
ERR4335148	314	HIS
ERR4335149	335	HIS
ERR4335150	309	HIS
ERR4335151	284	HIS
ERR4335152	311	HIS
ERR4335153	314	HIS
ERR4335154	324	HIS
ERR4335155	310	HIS
ERR4335156	299	HIS
ERR4335157	308	HIS
ERR4335158	310	HIS
ERR4335159	310	HIS
ERR4335160	322	HIS
ERR4335161	302	HIS
ERR4335162	320	HIS
ERR4335163	317	HIS
ERR4335164	314	HIS
ERR4335165	280	HIS
ERR4335166	303	HIS
ERR4335167	313	HIS
ERR4335169	298	HIS
ERR4335170	301	HIS
ERR4335171	316	HIS
ERR4335172	289	HIS
ERR4335173	300	HIS
ERR4335174	306	HIS
ERR4335175	326	HIS
ERR4335176	310	HIS
ERR4335177	324	HIS
ERR4335178	312	HIS
ERR4335179	321	HIS
ERR4335180	313	HIS
ERR4335181	317	HIS
ERR4335182	322	HIS
ERR4335183	311	HIS
ERR4335184	313	HIS
ERR4335185	280	HIS
ERR4335186	316	HIS
ERR4335187	326	HIS
ERR4335188	310	HIS
ERR4335189	298	HIS
ERR4335190	304	HIS
ERR4335191	314	HIS
ERR4335192	308	HIS
ERR4335193	313	HIS
ERR4335194	305	HIS
ERR4335195	313	HIS
ERR4335196	294	HIS
ERR4335197	316	HIS
ERR4335198	318	HIS
ERR4335199	313	HIS
ERR4335200	301	HIS
ERR4335201	318	HIS
ERR4335202	302	HIS
ERR4335203	319	HIS
ERR4335204	321	HIS
ERR4335205	332	HIS
ERR4335206	312	HIS
ERR4335207	312	HIS
ERR4335208	318	HIS
ERR4335209	285	HIS
ERR4335210	309	HIS
ERR4335211	309	HIS
ERR4335212	305	HIS
ERR4335213	305	HIS
ERR4335214	319	HIS
ERR4335215	301	HIS
ERR4335216	315	HIS
ERR4335217	278	HIS
ERR4335218	310	HIS
ERR4335219	296	HIS
ERR4335220	306	HIS
ERR4335221	315	HIS
ERR4335222	309	HIS
ERR4335223	305	HIS
ERR4335224	310	HIS
ERR4335225	296	HIS
ERR4335226	316	HIS
ERR4335227	308	HIS
ERR4335228	301	HIS
ERR4335229	315	HIS
ERR4335230	319	HIS
ERR4335231	295	HIS
ERR4335232	305	HIS
ERR4335233	307	HIS
ERR4335234	311	HIS
ERR4335235	304	HIS
ERR4335236	297	HIS
ERR4335237	289	HIS
ERR4335238	309	HIS
ERR4335239	291	HIS
ERR4335240	285	HIS
ERR4335241	314	HIS
ERR4335242	270	HIS
ERR4335243	315	HIS
ERR4335244	316	HIS
ERR4335245	318	HIS
ERR4335246	301	HIS
ERR4335247	307	HIS
ERR4335248	309	HIS
ERR4335249	319	HIS
ERR4335250	313	HIS
ERR4335251	277	HIS
ERR4335252	302	HIS
ERR4335253	319	HIS
ERR4335254	320	HIS
ERR4335255	314	HIS
ERR4335256	268	HIS
ERR4335257	306	HIS
ERR4335258	290	HIS
ERR4335259	313	HIS
ERR4335260	299	HIS
ERR4335261	320	HIS
ERR4335262	306	HIS
ERR4335263	284	HIS
ERR4335264	294	HIS
ERR4335265	314	HIS
ERR4335266	289	HIS
ERR4335267	300	HIS
ERR4335268	297	HIS
ERR4335269	324	HIS
ERR4335270	289	HIS
ERR4335271	301	HIS
ERR4335272	275	HIS
ERR4335273	323	HIS
ERR4335274	330	HIS
ERR4335275	311	HIS
ERR4335276	327	HIS
ERR4335277	303	HIS
ERR4335278	320	HIS
ERR4335279	314	HIS
ERR4335280	288	HIS
ERR4335281	288	HIS
ERR4335282	316	HIS
ERR4335283	332	HIS
ERR4335284	315	HIS
ERR4335285	310	HIS
ERR4335286	323	HIS
ERR4335287	327	HIS
ERR4335288	308	HIS
ERR4335289	294	HIS
ERR4335290	316	HIS
ERR4335291	315	HIS
ERR4335292	282	HIS
ERR4335293	299	HIS
ERR4335294	321	HIS
ERR4335295	304	HIS
ERR4335296	311	HIS
ERR4335297	297	HIS
ERR4335298	295	HIS
ERR4335299	323	HIS
ERR4335300	304	HIS
ERR4335301	326	HIS
ERR4335302	318	HIS
ERR4335303	300	HIS
ERR4335304	299	HIS
ERR4335305	296	HIS
ERR4335306	308	HIS
ERR4335307	312	HIS
ERR4335308	319	HIS
ERR4335309	312	HIS
ERR4335310	299	HIS
ERR4335311	309	HIS
ERR4335312	327	HIS
ERR4335313	272	HIS
ERR4335314	285	HIS
ERR4335315	291	HIS
ERR4335316	310	HIS
ERR4335317	315	HIS
ERR4335318	296	HIS
ERR4341661	304	HIS
ERR4341662	305	HIS
ERR4341663	326	HIS
ERR4341664	303	HIS
ERR4341665	306	HIS
ERR4341666	289	HIS
ERR4341667	311	HIS
ERR4341668	317	HIS
ERR4341669	314	HIS
ERR4341670	334	HIS
ERR4341671	326	HIS
ERR4341672	303	HIS
ERR4341673	314	HIS
ERR4341674	299	HIS
ERR4341675	306	HIS
ERR4341676	307	HIS
ERR4341677	305	HIS
ERR4341678	319	HIS
ERR4341679	297	HIS
ERR4341680	302	HIS
ERR4341681	303	HIS
ERR4341682	298	HIS
ERR4341683	321	HIS
ERR4341684	324	HIS
ERR4341685	312	HIS
ERR4341686	316	HIS
ERR4341687	291	HIS
ERR4341688	330	HIS
ERR4341689	327	HIS
ERR4341690	311	HIS
ERR4341691	310	HIS
ERR4341692	312	HIS
ERR4341693	311	HIS
ERR4341694	303	HIS
ERR4341695	302	HIS
ERR4341696	318	HIS
ERR4341697	321	HIS
ERR4341698	292	HIS
ERR4341699	314	HIS
ERR4341700	316	HIS
ERR4341701	313	HIS
ERR4341702	311	HIS
ERR4341703	332	HIS
ERR4341704	311	HIS
ERR4341705	298	HIS
ERR4341706	314	HIS
ERR4341707	229	HIS
ERR4341708	316	HIS
ERR4341709	295	HIS
ERR4341710	309	HIS
ERR4341711	316	HIS
ERR4341712	293	HIS
ERR4341713	326	HIS
ERR4341714	308	HIS
ERR4341715	301	HIS
ERR4341716	308	HIS
ERR4341717	282	HIS
ERR4341718	316	HIS
ERR4341719	290	HIS
ERR4341720	325	HIS
ERR4341721	302	HIS
ERR4341722	304	HIS
ERR4341723	301	HIS
ERR4341724	302	HIS
ERR4341725	320	HIS
ERR4341726	311	HIS
ERR4341727	313	HIS
ERR4341728	317	HIS
ERR4341729	319	HIS
ERR4341730	307	HIS
ERR4341731	305	HIS
ERR4341732	315	HIS
ERR4341733	320	HIS
ERR4341734	308	HIS
ERR4341735	309	HIS
ERR4341736	301	HIS
ERR4341737	333	HIS
ERR4341738	299	HIS
ERR4341739	302	HIS
ERR4341740	321	HIS
ERR4341741	309	HIS
ERR4341742	294	HIS
ERR4341743	323	HIS
ERR4341744	319	HIS
ERR4341745	298	HIS
ERR4341746	303	HIS
ERR4341747	276	HIS
ERR4341748	310	HIS
ERR4341749	323	HIS
ERR4341750	299	HIS
ERR4341751	319	HIS
ERR4341752	303	HIS
ERR4341753	312	HIS
ERR4341754	303	HIS
ERR4341755	309	HIS
ERR4341756	322	HIS
ERR4341757	343	HIS
ERR4341758	294	HIS
ERR4341759	319	HIS
ERR4341760	307	HIS
ERR4341761	276	HIS
ERR4341762	312	HIS
ERR4341763	289	HIS
ERR4341764	310	HIS
ERR4341765	316	HIS
ERR4341766	290	HIS
ERR4341767	306	HIS
ERR4341768	295	HIS
ERR4341769	310	HIS
ERR4341770	317	HIS
ERR4341771	309	HIS
ERR4341772	290	HIS
ERR4341773	313	HIS
ERR4341774	333	HIS
ERR4341775	309	HIS
ERR4341776	320	HIS
ERR4341777	317	HIS
ERR4341778	313	HIS
ERR4341779	303	HIS
ERR4341780	305	HIS
ERR4341781	315	HIS
ERR4341782	308	HIS
ERR4341783	312	HIS
ERR4341784	299	HIS
ERR4341785	313	HIS
ERR4341786	310	HIS
ERR4341787	295	HIS
ERR4341788	305	HIS
ERR4341789	318	HIS
ERR4341790	311	HIS
ERR4341791	321	HIS
ERR4341792	309	HIS
ERR4341793	314	HIS
ERR4341794	314	HIS
ERR4341795	305	HIS
ERR4341796	325	HIS
ERR4341797	323	HIS
ERR4341798	314	HIS
ERR4341799	292	HIS
ERR4341800	297	HIS
ERR4341801	324	HIS
ERR4341802	317	HIS
ERR4341803	280	HIS
ERR4341804	317	HIS
ERR4341805	304	HIS
ERR4341806	326	HIS
ERR4341807	307	HIS
ERR4341808	312	HIS
ERR4341809	307	HIS
ERR4341810	308	HIS
ERR4341811	310	HIS
ERR4341812	322	HIS
ERR4341813	285	HIS
ERR4341814	315	HIS
ERR4341815	309	HIS
ERR4341816	321	HIS
ERR4341817	309	HIS
ERR4341818	303	HIS
ERR4341819	280	HIS
ERR4341820	314	HIS
ERR4341821	316	HIS
ERR4341822	302	HIS
ERR4341823	290	HIS
ERR4341824	301	HIS
ERR4341825	329	HIS
ERR4341826	286	HIS
ERR4341827	289	HIS
ERR4341828	323	HIS
ERR4341829	291	HIS
ERR4341830	288	HIS
ERR4341831	323	HIS
ERR4341832	316	HIS
ERR4341833	320	HIS
ERR4341834	304	HIS
ERR4341835	290	HIS
ERR4341836	293	HIS
ERR4341837	322	HIS
ERR4341838	297	HIS
ERR4341839	306	HIS
ERR4341840	301	HIS
ERR4341841	308	HIS
ERR4341842	310	HIS
ERR4341843	312	HIS
ERR4341844	318	HIS
ERR4341845	300	HIS
ERR4341846	314	HIS
ERR4341847	310	HIS
ERR4341848	315	HIS
ERR4341849	293	HIS
ERR4341850	312	HIS
ERR4341851	316	HIS
ERR4341852	314	HIS
ERR4341853	305	HIS
ERR4341854	298	HIS
ERR4341855	305	HIS
ERR4341856	329	HIS
ERR4341857	313	HIS
ERR4341858	303	HIS
ERR4341859	307	HIS
ERR4341860	305	HIS
ERR4341861	286	HIS
ERR4341862	312	HIS
ERR4341863	305	HIS
ERR4341864	309	HIS
ERR4341865	302	HIS
ERR4341866	323	HIS
ERR4341867	329	HIS
ERR4341868	316	HIS
ERR4341869	316	HIS
ERR4341870	268	HIS
ERR4341871	311	HIS
ERR4341872	322	HIS
ERR4341873	276	HIS
ERR4341874	291	HIS
ERR4341875	302	HIS
ERR4341876	304	HIS
ERR4341877	317	HIS
ERR4341878	315	HIS
ERR4341879	284	HIS
ERR4341880	303	HIS
ERR4341881	313	HIS
ERR4341882	310	HIS
ERR4341883	302	HIS
ERR4341884	290	HIS
ERR4341885	306	HIS
ERR4341886	323	HIS
ERR4341887	310	HIS
ERR4341888	318	HIS
ERR4341889	319	HIS
ERR4341890	313	HIS
ERR4341891	306	HIS
ERR4341892	328	HIS
ERR4341893	319	HIS
ERR4341894	321	HIS
ERR4341895	287	HIS
ERR4341896	303	HIS
ERR4341897	300	HIS
ERR4341898	322	HIS
ERR4341899	319	HIS
ERR4341900	295	HIS
ERR4341901	296	HIS
ERR4341902	304	HIS
ERR4341903	318	HIS
ERR4341904	310	HIS
ERR4341905	317	HIS
ERR4341906	311	HIS
ERR4341907	316	HIS
ERR4341908	298	HIS
ERR4341909	312	HIS
ERR4341910	302	HIS
ERR4341911	304	HIS
ERR4341912	299	HIS
ERR4341913	312	HIS
ERR4341914	305	HIS
ERR4341915	294	HIS
ERR4341916	306	HIS
ERR4341917	300	HIS
ERR4341918	314	HIS
ERR4341919	309	HIS
ERR4341920	307	HIS
ERR4341921	294	HIS
ERR4341922	330	HIS
ERR4341923	302	HIS
ERR4341924	317	HIS
ERR4341925	303	HIS
ERR4341926	320	HIS
ERR4341927	305	HIS
ERR4341928	303	HIS
ERR4341929	310	HIS
ERR4341930	299	HIS
ERR4341931	333	HIS
ERR4341932	324	HIS
ERR4341933	281	HIS
ERR4341934	294	HIS
ERR4341935	319	HIS
ERR4341936	325	HIS
ERR4341937	314	HIS
ERR4341938	288	HIS
ERR4341939	309	HIS
ERR4341940	319	HIS
ERR4341941	306	HIS
ERR4341942	328	HIS
ERR4341943	333	HIS
ERR4341944	316	HIS
ERR4341945	299	HIS
ERR4341946	279	HIS
ERR4341947	316	HIS
ERR4341948	305	HIS
ERR4341949	274	HIS
ERR4341950	303	HIS
ERR4341951	314	HIS
ERR4341952	295	HIS
ERR4341953	300	HIS
ERR4341954	296	HIS
ERR4341955	276	HIS
ERR4341956	321	HIS
ERR4341957	305	HIS
ERR4341958	290	HIS
ERR4341959	302	HIS
HCO11	296	LMIS
HCO12	293	LMIS
HCO53	280	LMIS
HCO61	281	LMIS
HCO64	277	LMIS
HCO67	288	LMIS
HCO70	301	LMIS
HCO74	291	LMIS
M1.1.ST	282	LMIS
M1.10.ST	306	LMIS
M1.15.ST	293	LMIS
M1.16.ST	298	LMIS
M1.20.ST	276	LMIS
M1.22.ST	290	LMIS
M1.23.ST	263	LMIS
M1.24.ST	287	LMIS
M1.25.ST	257	LMIS
M1.26.ST	266	LMIS
M1.27.ST	279	LMIS
M1.29.ST	287	LMIS
M1.3.ST	302	LMIS
M1.35.ST	292	LMIS
M1.37.ST	268	LMIS
M1.38.ST	287	LMIS
M1.4.ST	276	LMIS
M1.42.ST	236	LMIS
M1.44.ST	268	LMIS
M1.48.ST	297	LMIS
M1.5.ST	270	LMIS
M1.57.ST	276	LMIS
M1.59.ST	307	LMIS
M1.6.ST	291	LMIS
M1.61.ST	299	LMIS
M1.62.ST	299	LMIS
M1.63.ST	238	LMIS
M1.64.ST	297	LMIS
M1.65.ST	275	LMIS
M1.7.ST	280	LMIS
M2.31.ST	258	LMIS
M2.32.ST	265	LMIS
M2.33.ST	243	LMIS
M2.36.ST	274	LMIS
M2.37.ST	296	LMIS
M2.38.ST	297	LMIS
M2.39.ST	300	LMIS
M2.40.ST	296	LMIS
M2.41.ST	258	LMIS
M2.44.ST	290	LMIS
M2.45.ST	274	LMIS
M2.46.ST	293	LMIS
M2.48.ST	253	LMIS
M2.49.ST	306	LMIS
M2.50.ST	282	LMIS
M2.51.ST	275	LMIS
M2.52.ST	273	LMIS
M2.56.ST	246	LMIS
M2.57.ST	324	LMIS
M2.60.ST	272	LMIS
M2.63.ST	269	LMIS
N001A	288	HIS
N002A	290	HIS
N003A	270	HIS
N005A	291	HIS
N006A	284	HIS
N009A	312	HIS
N011A	292	HIS
N013A	301	HIS
N017A	296	HIS
N020A	300	HIS
N021A	284	HIS
N022A	317	HIS
N024A	272	HIS
N025A	290	HIS
N026A	305	HIS
N027A	274	HIS
N029A	284	HIS
N031A	248	HIS
N032A	269	HIS
N033A	201	HIS
N034A	276	HIS
N035A	282	HIS
N037A	309	HIS
N038A	299	HIS
N039A	301	HIS
N040A	284	HIS
N042A	280	HIS
N043A	270	HIS
N044A	276	HIS
N046A	258	HIS
N047A	294	HIS
N049A	304	HIS
N051A	272	HIS
N052A	252	HIS
N056A	276	HIS
N062A	278	HIS
N064A	319	HIS
N066A	308	HIS
N074A	302	HIS
N079A	303	HIS
N082A	315	HIS
N083A	288	HIS
N084A	283	HIS
N085A	291	HIS
N086A	305	HIS
N087A	291	HIS
N088A	311	HIS
N089A	314	HIS
N103A	300	HIS
NLF001	296	HIS
NLF002	285	HIS
NLF005	312	HIS
NLF006	293	HIS
NLF007	328	HIS
NLF008	279	HIS
NLF009	302	HIS
NLF010	272	HIS
NLF011	288	HIS
NLF012	297	HIS
NLF013	302	HIS
NLF014	285	HIS
NLF015	285	HIS
NLM001	310	HIS
NLM002	255	HIS
NLM003	279	HIS
NLM004	293	HIS
NLM005	289	HIS
NLM006	294	HIS
NLM007	259	HIS
NLM008	303	HIS
NLM009	255	HIS
NLM010	303	HIS
NLM015	302	HIS
NLM016	263	HIS
NLM017	274	HIS
NLM021	304	HIS
NLM022	300	HIS
NLM023	291	HIS
NLM024	262	HIS
NLM025	297	HIS
NLM026	314	HIS
NLM027	258	HIS
NLM028	290	HIS
NLM029	308	HIS
NLM031	295	HIS
NLM032	313	HIS
NO01	225	HIS
NO02	301	HIS
NO03	301	HIS
NO04	302	HIS
NO05	291	HIS
NO06	287	HIS
NO08	270	HIS
NO09	263	HIS
NO10	260	HIS
NO11	298	HIS
NO12	292	HIS
NO13	330	HIS
NO15	305	HIS
NO16	299	HIS
NO19	301	HIS
NO20	273	HIS
NO21	300	HIS
NO22	298	HIS
NO23	290	HIS
NOF001	315	HIS
NOF002	289	HIS
NOF004	303	HIS
NOF005	297	HIS
NOF006	288	HIS
NOF007	285	HIS
NOF008	297	HIS
NOF009	280	HIS
NOF010	298	HIS
NOF011	302	HIS
NOF012	296	HIS
NOF013	293	HIS
NOF014	298	HIS
NOM001	293	HIS
NOM002	280	HIS
NOM004	270	HIS
NOM005	293	HIS
NOM007	298	HIS
NOM008	287	HIS
NOM009	272	HIS
NOM010	295	HIS
NOM012	304	HIS
NOM013	294	HIS
NOM014	275	HIS
NOM015	297	HIS
NOM016	298	HIS
NOM017	281	HIS
NOM018	287	HIS
NOM019	310	HIS
NOM020	285	HIS
NOM022	269	HIS
NOM023	261	HIS
NOM025	281	HIS
NOM026	287	HIS
NOM027	239	HIS
NOM028	290	HIS
PNPM__5445	296	HIS
PNPM__5446	289	HIS
PNPM__5450	310	HIS
PNPM__5451	308	HIS
PNPM__5453	299	HIS
PNPM__5454	317	HIS
PNPM__5455	282	HIS
PNPM__5456	312	HIS
PNPM__5457	302	HIS
PNPM__5459	317	HIS
PNPM__5460	303	HIS
PNPM__5461	277	HIS
PNPM__5463	304	HIS
PNPM__5464	297	HIS
PNPM__5465	307	HIS
PNPM__5466	298	HIS
PNPM__5467	310	HIS
PNPM__5469	305	HIS
PNPM__5470	317	HIS
PNPM__5471	301	HIS
PNPM__5472	310	HIS
PNPM__5481	289	HIS
PNPM__5482	303	HIS
PNPM__5484	304	HIS
PNPM__5485	317	HIS
PNPM__5486	299	HIS
PNPM__5488	299	HIS
PNPM__5489	300	HIS
PNPM__5490	285	HIS
PNPM__5491	323	HIS
PNPM__5492	302	HIS
PNPM__5493	326	HIS
PNPM__5494	311	HIS
PNPM__5495	297	HIS
PNPM__5496	294	HIS
PNPM__5497	305	HIS
PNPM__5498	307	HIS
PNPM__5499	306	HIS
PNPM__5500	310	HIS
PNPM__5501	295	HIS
PNPM__5502	276	HIS
PNPM__5504	306	HIS
PNPM__5505	317	HIS
PNPM__5525	311	HIS
PNPM__5526	315	HIS
PNPM__5528	298	HIS
PNPM__5530	296	HIS
PNPM__5532	326	HIS
PNPM__5533	300	HIS
PNPM__5534	321	HIS
PNPM__5536	303	HIS
PNPM__5537	278	HIS
PNPM__5538	315	HIS
PNPM__5539	326	HIS
PNPM__5540	316	HIS
PNPM__5541	313	HIS
PNPM__5542	295	HIS
PNPM__5543	319	HIS
PNPM__5544	271	HIS
PNPM__5546	312	HIS
PNPM__5547	326	HIS
PNPM__5548	303	HIS
PNPM__5549	322	HIS
PNPM__5550	323	HIS
PNPM__5551	296	HIS
PNPM__5552	300	HIS
PNPM__5553	313	HIS
PNPM__5555	313	HIS
PNPM__5556	313	HIS
PNPM__5557	316	HIS
PNPM__5558	318	HIS
PNPM__5559	300	HIS
PNPM__5560	310	HIS
PNPM__5561	321	HIS
PNPM__5562	250	HIS
PNPM__5564	298	HIS
PNPM__5565	313	HIS
PNPM__5566	303	HIS
PNPM__5567	330	HIS
PNPM__5568	327	HIS
PNPM__5570	334	HIS
PNPM__5571	324	HIS
PNPM__5572	317	HIS
PNPM__5573	326	HIS
PNPM__5576	313	HIS
PNPM__5578	304	HIS
PNPM__5579	318	HIS
PNPM__5581	324	HIS
PNPM__5582	310	HIS
PNPM__5583	304	HIS
PNPM__5584	303	HIS
PNPM__5585	295	HIS
PNPM__5586	303	HIS
PNPM__5587	325	HIS
PNPM__5588	287	HIS
PNPM__5589	277	HIS
PNPM__5591	307	HIS
PNPM__5592	293	HIS
PNPM__5593	318	HIS
PNPM__5594	312	HIS
PNPM__5595	301	HIS
PNPM__5597	309	HIS
PNPM__5599	312	HIS
PNPM__5600	279	HIS
PNPM__5603	310	HIS
PNPM__5605	303	HIS
PNPM__5606	317	HIS
PNPM__5608	302	HIS
PNPM__5609	305	HIS
PNPM__5610	308	HIS
PNPM__5611	320	HIS
PNPM__5612	309	HIS
PNPM__5613	303	HIS
PNPM__5614	302	HIS
PNPM__5616	312	HIS
PNPM__5617	322	HIS
PNPM__5618	299	HIS
PNPM__5619	323	HIS
PNPM__5620	293	HIS
PNPM__5621	283	HIS
PNPM__5623	303	HIS
PNPM__5624	295	HIS
PNPM__5625	329	HIS
PNPM__5626	283	HIS
PNPM__5627	308	HIS
PNPM__5628	308	HIS
PNPM__5629	318	HIS
PNPM__5630	306	HIS
PNPM__5631	303	HIS
PNPM__5632	314	HIS
PNPM__5633	307	HIS
PNPM__5634	288	HIS
PNPM__5635	302	HIS
PNPM__5636	302	HIS
PNPM__5637	317	HIS
PNPM__5638	281	HIS
PNPM__5639	325	HIS
PNPM__5640	317	HIS
PNPM__5641	316	HIS
PNPM__5642	312	HIS
PNPM__5643	298	HIS
PNPM__5644	326	HIS
PNPM__5645	284	HIS
PNPM__5647	310	HIS
PNPM__5648	289	HIS
PNPM__5649	318	HIS
PNPM__5650	314	HIS
PNPM__5651	323	HIS
PNPM__5652	297	HIS
PNPM__5653	296	HIS
PNPM__5654	317	HIS
PNPM__5656	316	HIS
PNPM__5657	314	HIS
PNPM__5658	327	HIS
PNPM__5659	298	HIS
PNPM__5660	255	HIS
PNPM__5661	317	HIS
PNPM__5662	324	HIS
PNPM__5663	315	HIS
PNPM__5664	306	HIS
PNPM__5665	326	HIS
PNPM__5666	309	HIS
PNPM__5667	305	HIS
PNPM__5668	308	HIS
PNPM__5669	317	HIS
PNPM__5671	280	HIS
PNPM__5672	321	HIS
PNPM__5673	298	HIS
PNPM__5674	317	HIS
PNPM__5675	314	HIS
PNPM__5676	328	HIS
PNPM__5677	337	HIS
PNPM__5678	310	HIS
PNPM__5679	322	HIS
PNPM__5680	313	HIS
PNPM__5681	307	HIS
PNPM__5688	327	HIS
PNPM__5689	318	HIS
PNPM__5690	316	HIS
PNPM__5691	313	HIS
PNPM__5692	311	HIS
PNPM__5693	310	HIS
PNPM__5710	313	HIS
PNPM__5722	293	HIS
PNPM__5723	308	HIS
PNPM__5724	305	HIS
PNPM__5725	313	HIS
PNPM__5726	298	HIS
PNPM__5727	300	HIS
PNPM__5728	326	HIS
PNPM__5729	284	HIS
PNPM__5730	301	HIS
PNPM__5731	314	HIS
PNPM__5732	279	HIS
PNPM__5733	325	HIS
PNPM__5734	300	HIS
PNPM__5735	318	HIS
PNPM__5736	291	HIS
PNPM__5737	301	HIS
PNPM__5738	282	HIS
PNPM__5739	331	HIS
PNPM__5740	322	HIS
PNPM__5742	281	HIS
PNPM__5743	314	HIS
PNPM__5744	282	HIS
PNPM__5745	317	HIS
PNPM__5747	321	HIS
PNPM__5749	276	HIS
PNPM__5750	300	HIS
PNPM__5751	306	HIS
PNPM__5752	298	HIS
PNPM__5753	322	HIS
PNPM__5754	314	HIS
PNPM__5755	310	HIS
[truncated: 1,961 more rows]

## Sheet: 4C_D
sample_id	Income_Status	Mucin_to_DF	GAG_to_DF
A01_02_1FE	LMIS	0.215381	0.146956
A02_01_1FE	LMIS	0.16051	0.0724622
A03_01_1FE	LMIS	0.156716	0.0535454
A04_01_1FE	LMIS	0.214391	0.0681412
A04_04_1FE	LMIS	0.302255	0.0781443
A05_01_1FE	LMIS	0.227297	0.0700482
A06_01_1FE	LMIS	0.261896	0.0703892
A07_01_1FE	LMIS	0.220445	0.0838429
A08_01_1FE	LMIS	0.289552	0.0753649
A09_01_1FE	LMIS	0.177928	0.097825
A09_02_1FE	LMIS	0.147699	0.0428997
A10_01_1FE	LMIS	0.107407	0.026472
A10_02_1FE	LMIS	0.20584	0.0591541
A11_01_1FE	LMIS	0.171319	0.0560384
A13_01_1FE	LMIS	0.185556	0.0756755
A13_03_1FE	LMIS	0.243205	0.064972
A14_01_1FE	LMIS	0.182048	0.052113
A15_02_1FE	LMIS	0.298576	0.0867028
A19_01_1FE	LMIS	0.241236	0.0981225
A20_01_1FE	LMIS	0.190483	0.0593173
A20_03_1FE	LMIS	0.214122	0.102408
A22_01_1FE	LMIS	0.284311	0.0945693
A23_01_1FE	LMIS	0.14979	0.0492943
A24_02_1FE	LMIS	0.187571	0.0678675
A24_04_1FE	LMIS	0.220982	0.0833771
A25_01_1FE	LMIS	0.242105	0.0722146
A27_02_1FE	LMIS	0.218787	0.0793157
A28_02_1FE	LMIS	0.197127	0.0612745
A29_01_1FE	LMIS	0.242274	0.0769127
A32_01_1FE	LMIS	0.258028	0.0874763
A34_01_1FE	LMIS	0.227263	0.0760787
A34_02_1FE	LMIS	0.111582	0.0414964
A35_01_1FE	LMIS	0.293109	0.0826026
A36_01_1FE	LMIS	0.231299	0.0773755
A36_02_1FE	LMIS	0.228852	0.0681581
A39_01_1FE	LMIS	0.183429	0.0984263
A39_02_1FE	LMIS	0.394682	0.124118
A39_04_1FE	LMIS	0.129839	0.0694439
A40_02_1FE	LMIS	0.181497	0.0640308
A41_01_1FE	LMIS	0.20545	0.0656715
A42_02_1FE	LMIS	0.168571	0.0657894
A43_02_1FE	LMIS	0.236072	0.0636254
A44_01_1FE	LMIS	0.129816	0.0499019
A45_02_1FE	LMIS	0.229089	0.0727119
A46_01_1FE	LMIS	0.300986	0.0664686
A46_02_1FE	LMIS	0.196434	0.0676123
A47_01_1FE	LMIS	0.0746793	0.0243303
A47_02_1FE	LMIS	0.123795	0.057458
A48_01_1FE	LMIS	0.221161	0.0659385
A48_05_1FE	LMIS	0.147182	0.0561241
A49_01_1FE	LMIS	0.262187	0.0772307
A53_01_1FE	LMIS	0.205563	0.0690193
A54_02_1FE	LMIS	0.209788	0.0641336
A55_01_1FE	LMIS	0.395908	0.0778731
A55_02_1FE	LMIS	0.206141	0.0915648
A56_01_1FE	LMIS	0.224274	0.0775461
A58_01_1FE	LMIS	0.270508	0.09414
A58_03_1FE	LMIS	0.225063	0.190565
A59_01_1FE	LMIS	0.178667	0.0601086
A62_01_1FE	LMIS	0.214994	0.0553406
A62_03_1FE	LMIS	0.15959	0.0467683
A66_02_1FE	LMIS	0.180266	0.0615674
A67_01_1FE	LMIS	0.248024	0.105553
A68_01_1FE	LMIS	0.1098	0.0255515
A69_01_1FE	LMIS	0.199853	0.0552692
A69_02_1FE	LMIS	0.195296	0.128159
A70_01_1FE	LMIS	0.2448	0.0658832
A70_03_1FE	LMIS	0.299446	0.103224
A72_01_1FE	LMIS	0.265088	0.0665456
A72_02_1FE	LMIS	0.244274	0.0784302
A73_01_1FE	LMIS	0.266643	0.0879993
A73_02_1FE	LMIS	0.127097	0.045076
A75_02_1FE	LMIS	0.250348	0.0736293
A79_02_1FE	LMIS	0.186112	0.0473896
A81_01_1FE	LMIS	0.232756	0.074469
A81_03_1FE	LMIS	0.234294	0.0785975
A82_02_1FE	LMIS	0.254395	0.0715509
A83_02_1FE	LMIS	0.193134	0.0869859
A85_01_1FE	LMIS	0.242781	0.0696373
A88_02_1FE	LMIS	0.119657	0.039015
A89_01_1FE	LMIS	0.264317	0.0771224
A89_02_1FE	LMIS	0.209566	0.0680328
A90_03_1FE	LMIS	0.242601	0.0859363
A90_04_1FE	LMIS	0.210599	0.0874745
A91_01_1FE	LMIS	0.27215	0.0938114
A91_02_1FE	LMIS	0.278644	0.082641
A92_01_1FE	LMIS	0.208731	0.0625846
A93_01_1FE	LMIS	0.139055	0.0968172
A94_01_1FE	LMIS	0.272321	0.069407
A94_02_1FE	LMIS	0.25927	0.0808019
A94_03_1FE	LMIS	0.249521	0.0684631
A95_01_1FE	LMIS	0.205818	0.0657787
BGI-06A	HIS	0.401688	0.0723576
BGI-15A	HIS	0.375092	0.106965
BGI-17A	HIS	0.309663	0.0963899
BGI-27A	HIS	0.369373	0.087748
BGI-28A	HIS	0.364526	0.0862935
BGI-33A	HIS	0.279123	0.0800511
BGI-34A	HIS	0.362338	0.11539
BGI001A	HIS	0.236303	0.0698677
BGI002A	HIS	0.365952	0.0918024
BGI003A	HIS	0.347441	0.0820749
BGI089A	HIS	0.425189	0.107667
C16-20002-TZ	LMIS	0.193678	0.0557384
C16-20003-TZ	LMIS	0.249489	0.0839351
C16-20005-GH	LMIS	0.268011	0.0638975
C16-20005-TZ	LMIS	0.258681	0.0703632
C16-20006-GH	LMIS	0.359904	0.0752971
C16-20009-GH	LMIS	0.281542	0.0735311
C16-20010-GH	LMIS	0.317985	0.0743522
C16-20029-GH	LMIS	0.240324	0.0626356
C16-20030-GH	LMIS	0.272835	0.0697934
C16-20047-GH	LMIS	0.245949	0.0709078
C16-20048-GH	LMIS	0.279924	0.0817157
C16-20065-GH	LMIS	0.26206	0.0601998
C16-20066-GH	LMIS	0.404152	0.124164
C16-20070-TZ	LMIS	0.280856	0.0528599
C16-20071-TZ	LMIS	0.335608	0.0797177
C16-20108-GH	LMIS	0.26333	0.0669865
C16-20117-TZ	LMIS	0.318009	0.09342
C16-20118-TZ	LMIS	0.203961	0.0465154
C16-20124-GH	LMIS	0.258619	0.0782242
C16-20125-GH	LMIS	0.318863	0.0878944
C16-20152-TZ	LMIS	0.312982	0.0767738
C16-20153-TZ	LMIS	0.280463	0.0765676
C16-20197-TZ	LMIS	0.273587	0.0680654
C16-20211-TZ	LMIS	0.303148	0.101435
C16-20212-TZ	LMIS	0.263713	0.0621915
C16-20215-TZ	LMIS	0.306428	0.0769057
C16-20237-TZ	LMIS	0.293568	0.0718709
C16-20238-TZ	LMIS	0.27783	0.0670423
C16-20241-GH	LMIS	0.284283	0.0781394
C16-20242-GH	LMIS	0.262813	0.0603925
C16-20246-TZ	LMIS	0.299775	0.0653817
C16-20248-TZ	LMIS	0.313409	0.0750189
C16-20273-GH	LMIS	0.236309	0.0598421
C16-20274-GH	LMIS	0.408077	0.093176
C16-20288-GH	LMIS	0.317258	0.0945641
C16-20292-GH	LMIS	0.275235	0.0676478
C16-20340-TZ	LMIS	0.340215	0.0909986
C16-20345-TZ	LMIS	0.382924	0.0897946
C16-20346-TZ	LMIS	0.267233	0.0537086
C16-20362-GH	LMIS	0.264128	0.0619786
C16-20363-GH	LMIS	0.266546	0.0615048
C16-20371-TZ	LMIS	0.250346	0.0704435
C16-20374-GH	LMIS	0.282416	0.076716
C16-20375-GH	LMIS	0.374975	0.0703782
C16-20415-TZ	LMIS	0.107941	0.0383665
C16-20416-TZ	LMIS	0.253867	0.0834017
C16-20437-TZ	LMIS	0.311444	0.0637243
C16-20438-TZ	LMIS	0.271448	0.080151
C16-20470-TZ	LMIS	0.31313	0.0764496
C16-20471-TZ	LMIS	0.351308	0.0826885
C16-20473-TZ	LMIS	0.457885	0.103609
C16-20491-TZ	LMIS	0.215855	0.0580423
C16-20554-TZ	LMIS	0.375837	0.0996347
C16-20558-TZ	LMIS	0.292336	0.0684734
C16-20625-TZ	LMIS	0.232607	0.0599338
C16-20626-TZ	LMIS	0.30054	0.0683419
C16-20627-TZ	LMIS	0.29094	0.0770707
C16-20645-TZ	LMIS	0.245986	0.0648122
C16-20646-TZ	LMIS	0.328169	0.0796295
CM_A01_M0_18	LMIS	0.289151	0.0627984
CM_A04_M0_18	LMIS	0.252599	0.0737917
CM_A06_M0_18	LMIS	0.213759	0.0695944
CM_D02_M0_18	LMIS	0.292184	0.0721319
CM_D03_M0_18	LMIS	0.251057	0.0691622
CM_D04_M0_18	LMIS	0.272244	0.0774326
CM_D05_M0_18	LMIS	0.287857	0.083092
CM_D06_M0_18	LMIS	0.233374	0.0727163
CM_D07_M0_18	LMIS	0.237993	0.0700002
CM_D08_M0_18	LMIS	0.235769	0.0706593
CM_D09_M0_18	LMIS	0.243885	0.0700031
CM_D10_M0_18	LMIS	0.317128	0.083536
CM_D11_M0_18	LMIS	0.249918	0.0694021
CM_D13_M0_18	LMIS	0.290987	0.0806441
CM_D15_M0_18	LMIS	0.285204	0.0840213
CM_D21_M0_18	LMIS	0.23751	0.0827709
CM_D24_M0_18	LMIS	0.311845	0.0767903
CM_D26_M0_18	LMIS	0.231316	0.0756505
CM_D33_M0_18	LMIS	0.262309	0.0669131
CM_D39_M0_18	LMIS	0.280942	0.0733754
CM_D40_M0_18	LMIS	0.25851	0.0776902
CM_D43_M0_18	LMIS	0.331814	0.0800239
CM_D48_M0_18	LMIS	0.225103	0.069063
CM_D50_M0_18	LMIS	0.264588	0.075557
DRR127488	HIS	0.293227	0.08375
DRR127524	HIS	0.267577	0.0850404
DRR127532	HIS	0.376025	0.0883469
DRR127535	HIS	0.22284	0.0975148
DRR127537	HIS	0.285459	0.0516837
DRR127546	HIS	0.378496	0.102446
DRR127552	HIS	0.396337	0.0868484
DRR127583	HIS	0.313971	0.100125
DRR127588	HIS	0.332769	0.111346
DRR127596	HIS	0.175171	0.0706726
DRR127597	HIS	0.257053	0.0770866
DRR127613	HIS	0.266549	0.0793023
DRR127616	HIS	0.301577	0.101528
DRR127619	HIS	0.437235	0.121763
DRR127628	HIS	0.330414	0.087185
DRR127634	HIS	0.334561	0.0919362
DRR127649	HIS	0.253866	0.0750513
DRR127672	HIS	0.380863	0.101769
DRR127683	HIS	0.350483	0.106207
DRR127692	HIS	0.227985	0.0805475
DRR127704	HIS	0.348087	0.101896
DRR127707	HIS	0.410124	0.0944814
DRR127713	HIS	0.448066	0.103844
DRR127721	HIS	0.388208	0.0746333
DRR127724	HIS	0.383096	0.0942226
DRR127728	HIS	0.40271	0.0829757
DRR127731	HIS	0.353709	0.109298
DRR127736	HIS	0.388037	0.123342
DRR127748	HIS	0.265009	0.0857154
DRR127751	HIS	0.184798	0.0531766
DRR127752	HIS	0.366974	0.0828604
DRR127755	HIS	0.282546	0.0976855
DRR127756	HIS	0.317277	0.0956592
DRR127762	HIS	0.272157	0.082248
DRR127763	HIS	0.305168	0.109821
DRR127776	HIS	0.240087	0.0690444
DRR127777	HIS	0.272856	0.0842931
DRR162775	HIS	0.359606	0.0969695
DRR162776	HIS	0.341318	0.106799
DRR171467	HIS	0.272638	0.0810017
DRR171469	HIS	0.332548	0.101108
DRR171474	HIS	0.404206	0.100973
DRR171477	HIS	0.386195	0.100032
DRR171479	HIS	0.284322	0.077139
DRR171487	HIS	0.340383	0.0845838
DRR171488	HIS	0.182853	0.0439643
DRR171497	HIS	0.329555	0.108347
DRR171499	HIS	0.281675	0.0792055
DRR171500	HIS	0.302439	0.102299
DRR171503	HIS	0.445992	0.11719
DRR171506	HIS	0.371389	0.0962081
DRR171509	HIS	0.30122	0.0852518
DRR171513	HIS	0.329232	0.0808478
DRR171514	HIS	0.338253	0.0954864
DRR171515	HIS	0.324159	0.0864451
DRR171517	HIS	0.261639	0.0949623
DRR171518	HIS	0.465353	0.0975984
DRR171523	HIS	0.296162	0.102938
DRR171525	HIS	0.349178	0.0910393
DRR171527	HIS	0.388624	0.114172
DRR171530	HIS	0.431117	0.0785837
DRR171538	HIS	0.249806	0.0801256
DRR171539	HIS	0.320536	0.109517
DRR171543	HIS	0.287756	0.087169
DRR171545	HIS	0.336322	0.0901936
DRR171546	HIS	0.401139	0.116341
DRR171552	HIS	0.335095	0.108944
DRR171555	HIS	0.394167	0.106838
DRR171560	HIS	0.409326	0.0823799
DRR171563	HIS	0.32469	0.116129
DRR171567	HIS	0.299496	0.0895457
DRR171568	HIS	0.27807	0.0820389
DRR171569	HIS	0.292321	0.0984156
DRR171571	HIS	0.399008	0.107962
DRR171572	HIS	0.302483	0.0919613
DRR171576	HIS	0.130074	0.0612171
DRR171578	HIS	0.407585	0.109744
DRR171580	HIS	0.268568	0.0856386
DRR171581	HIS	0.415231	0.114727
DRR171585	HIS	0.301501	0.0854398
DRR171586	HIS	0.268975	0.0944452
DRR171587	HIS	0.275969	0.0751138
DRR171588	HIS	0.299833	0.0844407
DRR171589	HIS	0.361009	0.0815085
DRR171591	HIS	0.291893	0.0897109
DRR171592	HIS	0.383016	0.109502
DRR171594	HIS	0.279943	0.0865309
DRR171598	HIS	0.281429	0.0721194
DRR171599	HIS	0.332274	0.069423
DRR171601	HIS	0.402924	0.0955541
DRR171604	HIS	0.295987	0.0945853
DRR171605	HIS	0.337139	0.110809
DRR171606	HIS	0.335263	0.0953942
DRR171607	HIS	0.350472	0.0897319
DRR171608	HIS	0.326402	0.0775468
DRR171610	HIS	0.266748	0.0823961
DRR171613	HIS	0.255289	0.0685793
DRR171616	HIS	0.309847	0.0708855
DRR171617	HIS	0.210586	0.0688223
DRR171619	HIS	0.325733	0.0933752
DRR171620	HIS	0.324491	0.0942024
DRR171621	HIS	0.235477	0.0832202
DRR171623	HIS	0.28414	0.0734695
DRR171624	HIS	0.402602	0.0750651
DRR171625	HIS	0.408145	0.121492
DRR171626	HIS	0.30447	0.0686598
DRR171628	HIS	0.355561	0.0989348
DRR171629	HIS	0.375791	0.109501
DRR171631	HIS	0.203552	0.0698453
DRR171637	HIS	0.336691	0.134709
DRR171639	HIS	0.349814	0.0996117
DRR171640	HIS	0.323393	0.0818905
DRR171641	HIS	0.34403	0.104318
DRR171642	HIS	0.266593	0.118067
DRR171643	HIS	0.381659	0.100517
DRR171644	HIS	0.368964	0.0756764
DRR171645	HIS	0.213388	0.0842904
DRR171646	HIS	0.347838	0.125626
DRR171647	HIS	0.403336	0.108594
DRR171648	HIS	0.28421	0.0925095
DRR171650	HIS	0.334109	0.0950735
DRR171651	HIS	0.354781	0.103722
DRR171652	HIS	0.289972	0.0852191
DRR171653	HIS	0.348008	0.0812142
DRR171654	HIS	0.318034	0.0991971
DRR171655	HIS	0.356348	0.0875965
DRR171656	HIS	0.275551	0.0770016
DRR171657	HIS	0.252775	0.0763716
DRR171659	HIS	0.305851	0.0869983
DRR171662	HIS	0.356294	0.0860769
DRR171663	HIS	0.365946	0.102775
DRR171673	HIS	0.330056	0.0867342
DRR171676	HIS	0.244415	0.0743662
DRR171686	HIS	0.274849	0.0834278
DRR171689	HIS	0.32896	0.0966984
DRR171691	HIS	0.343241	0.118819
DRR171694	HIS	0.267534	0.0908259
DRR171698	HIS	0.268657	0.0694114
DRR171700	HIS	0.350692	0.0926663
DRR171705	HIS	0.291117	0.0951706
DRR171710	HIS	0.179948	0.0556497
DRR171711	HIS	0.311584	0.0819405
DRR171712	HIS	0.278006	0.0947061
DRR171713	HIS	0.340595	0.0908569
DRR171714	HIS	0.386129	0.113122
DRR171715	HIS	0.367208	0.104165
DRR171716	HIS	0.32583	0.105671
DRR171717	HIS	0.376576	0.0884317
DRR171718	HIS	0.215892	0.116948
DRR171719	HIS	0.365598	0.10159
DRR171720	HIS	0.330319	0.0973055
DRR171721	HIS	0.328722	0.114211
DRR171722	HIS	0.293079	0.090863
DRR171723	HIS	0.378634	0.0747025
DRR171724	HIS	0.382222	0.101061
DRR171725	HIS	0.33531	0.0980937
DRR171726	HIS	0.36702	0.105718
DRR171727	HIS	0.258678	0.0846234
DRR171733	HIS	0.409702	0.0953876
DRR171737	HIS	0.379256	0.111156
DRR171741	HIS	0.277965	0.112489
DRR171745	HIS	0.331671	0.0986765
DRR171747	HIS	0.26372	0.0970132
DRR171755	HIS	0.343644	0.115689
DRR171762	HIS	0.275002	0.0787299
DRR171763	HIS	0.309556	0.10963
DRR171765	HIS	0.274422	0.0783243
DRR171770	HIS	0.329851	0.108851
DRR171771	HIS	0.320456	0.0801889
DRR171772	HIS	0.411009	0.0938493
DRR171773	HIS	0.273542	0.0853123
DRR171777	HIS	0.324044	0.0999445
DRR171779	HIS	0.336701	0.111577
DRR171782	HIS	0.302979	0.0891535
DRR171783	HIS	0.420181	0.106145
DRR171786	HIS	0.377218	0.0882246
DRR171791	HIS	0.270987	0.0933269
DRR171793	HIS	0.359302	0.119372
DRR171796	HIS	0.281319	0.0772202
DRR171798	HIS	0.50026	0.109965
DRR171801	HIS	0.254904	0.0708495
DRR171802	HIS	0.323109	0.113224
DRR171807	HIS	0.42928	0.0944539
DRR171810	HIS	0.338669	0.103445
DRR171812	HIS	0.267762	0.0859784
DRR171813	HIS	0.30336	0.098326
DRR171816	HIS	0.397249	0.097452
DRR171817	HIS	0.30448	0.0973459
DRR171821	HIS	0.335329	0.113521
DRR171825	HIS	0.341318	0.118547
DRR171829	HIS	0.371689	0.111395
DRR171833	HIS	0.352673	0.0882825
DRR171834	HIS	0.236983	0.0789703
DRR171838	HIS	0.349984	0.0995844
DRR171840	HIS	0.390165	0.0910949
DRR171842	HIS	0.382412	0.108555
DRR171843	HIS	0.275828	0.0721662
DRR171845	HIS	0.332895	0.0844067
DRR171849	HIS	0.185331	0.0687821
DRR171850	HIS	0.357884	0.109005
DRR171852	HIS	0.381479	0.0731872
DRR171855	HIS	0.239787	0.0782948
DRR171856	HIS	0.362271	0.0968341
DRR171862	HIS	0.241511	0.075605
DRR171863	HIS	0.387944	0.113704
DRR171864	HIS	0.218198	0.0706862
DRR171865	HIS	0.326661	0.0718059
DRR171870	HIS	0.315351	0.0928856
DRR171872	HIS	0.278456	0.0878398
DRR171876	HIS	0.251078	0.0719142
DRR171886	HIS	0.246997	0.0813577
DRR171890	HIS	0.339001	0.111679
DRR171897	HIS	0.255662	0.0832298
DRR171899	HIS	0.27381	0.0955437
DRR171902	HIS	0.385229	0.109314
DRR171915	HIS	0.272892	0.0854188
DRR171917	HIS	0.335213	0.0837896
DRR171919	HIS	0.212552	0.0690094
DRR171921	HIS	0.325592	0.0863465
DRR171922	HIS	0.363076	0.108229
DRR171923	HIS	0.315007	0.092563
DRR171925	HIS	0.323954	0.0806157
DRR171928	HIS	0.44063	0.102507
DRR171930	HIS	0.338333	0.0974193
DRR171931	HIS	0.368815	0.0806404
DRR171933	HIS	0.293105	0.102525
DRR171934	HIS	0.23834	0.0926812
DRR171935	HIS	0.321752	0.106015
DRR171936	HIS	0.363648	0.0792005
DRR171938	HIS	0.223698	0.0789205
DRR171939	HIS	0.357863	0.10281
DRR171941	HIS	0.354894	0.0779536
DRR171942	HIS	0.271408	0.0894482
DRR171943	HIS	0.429434	0.103825
DRR171948	HIS	0.302954	0.0785365
DRR171950	HIS	0.34457	0.0805954
DRR171951	HIS	0.396869	0.10257
DRR171952	HIS	0.265653	0.100915
DRR171953	HIS	0.321358	0.0937437
DRR171954	HIS	0.350102	0.1163
DRR171957	HIS	0.291351	0.0956875
DRR171959	HIS	0.333349	0.099084
DRR171964	HIS	0.351948	0.105709
DRR171965	HIS	0.312154	0.0826632
DRR173016	HIS	0.371558	0.108617
DRR173017	HIS	0.322962	0.0779541
ERR2619707	LMIS	0.308619	0.0640246
ERR2619708	LMIS	0.265748	0.0680219
ERR2619709	LMIS	0.273941	0.0646072
ERR2619710	LMIS	0.245126	0.0698379
ERR2619711	LMIS	0.224056	0.0564617
ERR2619712	LMIS	0.230829	0.062773
ERR2619713	LMIS	0.102987	0.025948
ERR2619714	LMIS	0.348388	0.0847009
ERR2619715	LMIS	0.226667	0.0572726
ERR2619716	LMIS	0.257299	0.0671683
ERR2619717	LMIS	0.218198	0.0616677
ERR2619718	LMIS	0.281897	0.0637435
ERR2619719	LMIS	0.391142	0.087515
ERR2619720	LMIS	0.302996	0.0656185
ERR2619721	LMIS	0.268769	0.0726407
ERR2619722	LMIS	0.216154	0.0614118
ERR2619723	LMIS	0.301472	0.0933266
ERR2619724	LMIS	0.187062	0.0823712
ERR2619725	LMIS	0.211212	0.0649493
ERR2619726	LMIS	0.271011	0.0705148
ERR2619727	LMIS	0.285719	0.0742468
ERR2619728	LMIS	0.285824	0.0711515
ERR2619729	LMIS	0.240137	0.0565273
ERR2619730	LMIS	0.324508	0.0768833
ERR2619731	LMIS	0.249498	0.0692966
ERR2619732	LMIS	0.247901	0.0655339
ERR2619733	LMIS	0.312383	0.0702704
ERR2619734	LMIS	0.234872	0.05862
ERR2619735	LMIS	0.357329	0.0806414
ERR2619736	LMIS	0.250578	0.0790711
ERR2619737	LMIS	0.286334	0.0722421
ERR2619738	LMIS	0.250982	0.0696983
ERR2619739	LMIS	0.259934	0.0627929
ERR2619740	LMIS	0.215057	0.0661262
ERR2619741	LMIS	0.298353	0.158086
ERR2619742	LMIS	0.255384	0.0662243
ERR2619743	LMIS	0.250508	0.0834662
ERR2619744	LMIS	0.267998	0.0640442
ERR2619745	LMIS	0.167874	0.0506323
ERR2619746	LMIS	0.241657	0.0659748
ERR2619747	LMIS	0.222654	0.0690036
ERR2619748	LMIS	0.314305	0.0657604
ERR2619749	LMIS	0.118184	0.0382213
ERR2619750	LMIS	0.250546	0.0717292
ERR2619751	LMIS	0.193408	0.0563581
ERR2619752	LMIS	0.257423	0.0688472
ERR2619753	LMIS	0.226116	0.0781283
ERR2619754	LMIS	0.231845	0.0642236
ERR2619755	LMIS	0.203321	0.0545494
ERR2619756	LMIS	0.292252	0.0643839
ERR2619757	LMIS	0.296243	0.0702867
ERR2619758	LMIS	0.301115	0.070596
ERR2619759	LMIS	0.326708	0.0752639
ERR2619760	LMIS	0.271246	0.0731721
ERR2619761	LMIS	0.239443	0.0658654
ERR2619762	LMIS	0.347948	0.0905566
ERR2619763	LMIS	0.223122	0.0676739
ERR4330026	HIS	0.358471	0.106662
ERR4330027	HIS	0.237149	0.0714482
ERR4330028	HIS	0.281183	0.0891969
ERR4330029	HIS	0.221376	0.0623869
ERR4330030	HIS	0.250496	0.0843958
ERR4330031	HIS	0.344168	0.0893292
ERR4330032	HIS	0.24524	0.0694326
ERR4330033	HIS	0.281249	0.0741479
ERR4330034	HIS	0.3007	0.0994521
ERR4330035	HIS	0.345379	0.112365
ERR4330036	HIS	0.317795	0.0798744
ERR4330037	HIS	0.241257	0.088605
ERR4330038	HIS	0.280913	0.0925338
ERR4330039	HIS	0.342126	0.0932906
ERR4330040	HIS	0.215792	0.0776259
ERR4330041	HIS	0.239792	0.0809883
ERR4330042	HIS	0.246115	0.0815274
ERR4330043	HIS	0.290546	0.0897861
ERR4330044	HIS	0.28365	0.0954046
ERR4330045	HIS	0.261157	0.0745003
ERR4330046	HIS	0.284609	0.0951872
ERR4330047	HIS	0.298125	0.0969187
ERR4330048	HIS	0.262375	0.0914028
ERR4330049	HIS	0.346049	0.0906607
ERR4330050	HIS	0.244885	0.0636486
ERR4330051	HIS	0.273372	0.0930924
ERR4330052	HIS	0.265784	0.0774604
ERR4330053	HIS	0.307313	0.0989613
ERR4330054	HIS	0.3294	0.0958241
ERR4330055	HIS	0.311405	0.0902218
ERR4330056	HIS	0.295403	0.0925222
ERR4330057	HIS	0.363254	0.101475
ERR4330058	HIS	0.295123	0.0871596
ERR4330059	HIS	0.382425	0.106116
ERR4330060	HIS	0.30978	0.10062
ERR4330061	HIS	0.259208	0.0868392
ERR4330062	HIS	0.308627	0.0914684
ERR4330063	HIS	0.26399	0.0785474
ERR4330064	HIS	0.3209	0.112703
ERR4330065	HIS	0.291522	0.0762624
ERR4330066	HIS	0.328362	0.0929264
ERR4330067	HIS	0.226145	0.0800681
ERR4330068	HIS	0.272794	0.0799754
ERR4330069	HIS	0.277566	0.099554
ERR4330070	HIS	0.265297	0.0784555
ERR4330071	HIS	0.322693	0.1094
ERR4330072	HIS	0.313152	0.0997632
ERR4330073	HIS	0.303421	0.0921788
ERR4330074	HIS	0.341536	0.0969591
ERR4330075	HIS	0.252083	0.0796437
ERR4330076	HIS	0.314115	0.0927889
ERR4330077	HIS	0.463266	0.104903
ERR4330078	HIS	0.256412	0.0671869
ERR4330079	HIS	0.324222	0.0889315
ERR4330080	HIS	0.2787	0.0848569
ERR4330081	HIS	0.241873	0.0752822
ERR4330082	HIS	0.28484	0.106705
ERR4330083	HIS	0.249911	0.0799039
ERR4330084	HIS	0.37039	0.105978
ERR4330085	HIS	0.25789	0.0825951
ERR4330086	HIS	0.311102	0.0881225
ERR4330087	HIS	0.311296	0.101026
ERR4330088	HIS	0.247203	0.0751298
ERR4330089	HIS	0.342971	0.0935309
ERR4330090	HIS	0.330136	0.0692881
ERR4330091	HIS	0.309144	0.113035
ERR4330092	HIS	0.384281	0.106248
ERR4330093	HIS	0.26743	0.0855819
ERR4330094	HIS	0.250598	0.0825958
ERR4330095	HIS	0.221986	0.0746395
ERR4330096	HIS	0.251357	0.0809436
ERR4330097	HIS	0.266479	0.082985
ERR4330098	HIS	0.20739	0.0888268
ERR4330099	HIS	0.26201	0.0845766
ERR4330100	HIS	0.278903	0.0757443
ERR4330101	HIS	0.277355	0.0856404
ERR4330102	HIS	0.297833	0.115528
ERR4330103	HIS	0.346255	0.0826491
ERR4330104	HIS	0.426772	0.104667
ERR4330105	HIS	0.379017	0.0528551
ERR4330106	HIS	0.257816	0.104855
ERR4330107	HIS	0.254791	0.085844
ERR4330108	HIS	0.402453	0.124969
ERR4330109	HIS	0.305954	0.0878298
ERR4330110	HIS	0.283551	0.0845806
ERR4330111	HIS	0.274387	0.0816381
ERR4330112	HIS	0.265754	0.0889287
ERR4330113	HIS	0.292522	0.0837843
ERR4330114	HIS	0.268223	0.0922182
ERR4330115	HIS	0.226824	0.0735083
ERR4330116	HIS	0.304093	0.0843071
ERR4330117	HIS	0.25766	0.0841909
ERR4330118	HIS	0.297237	0.0964947
ERR4330119	HIS	0.34965	0.106086
ERR4330120	HIS	0.295421	0.0852703
ERR4330121	HIS	0.247446	0.0649225
ERR4330122	HIS	0.282589	0.0907298
ERR4330123	HIS	0.276593	0.0837881
ERR4330124	HIS	0.267258	0.0803367
ERR4333869	HIS	0.483722	0.113968
ERR4333870	HIS	0.221384	0.074162
ERR4333871	HIS	0.308635	0.0895268
ERR4333872	HIS	0.307272	0.0844143
ERR4333873	HIS	0.260692	0.0803368
ERR4333874	HIS	0.366273	0.0944132
ERR4333875	HIS	0.289599	0.121181
ERR4333876	HIS	0.245808	0.0760323
ERR4333877	HIS	0.221293	0.074419
ERR4333878	HIS	0.295968	0.082282
ERR4333879	HIS	0.279589	0.0855141
ERR4333880	HIS	0.329945	0.0882677
ERR4333881	HIS	0.292009	0.0859175
ERR4333882	HIS	0.340208	0.103492
ERR4333883	HIS	0.302548	0.0802206
ERR4333884	HIS	0.326912	0.0764834
ERR4333885	HIS	0.275418	0.0993556
ERR4333886	HIS	0.250654	0.0799671
ERR4333887	HIS	0.316404	0.0832306
ERR4333888	HIS	0.28878	0.0980637
ERR4333889	HIS	0.2911	0.0774435
ERR4333890	HIS	0.247104	0.066588
ERR4333891	HIS	0.329492	0.0937946
ERR4333892	HIS	0.259159	0.0910266
ERR4333893	HIS	0.280248	0.0944887
ERR4333894	HIS	0.405006	0.12012
ERR4333895	HIS	0.31305	0.0857737
ERR4333896	HIS	0.266946	0.086527
ERR4333897	HIS	0.315593	0.0898593
ERR4333898	HIS	0.295345	0.0879949
ERR4333899	HIS	0.275754	0.103942
ERR4333900	HIS	0.272945	0.0886545
ERR4333901	HIS	0.293579	0.0854223
ERR4333902	HIS	0.276568	0.0816566
ERR4333903	HIS	0.268979	0.0835711
ERR4333904	HIS	0.313994	0.0794081
ERR4333905	HIS	0.316466	0.0846276
ERR4333906	HIS	0.288445	0.0923074
ERR4333907	HIS	0.326428	0.106782
ERR4333908	HIS	0.288424	0.0924768
ERR4333909	HIS	0.301778	0.0933168
ERR4333910	HIS	0.364	0.0826182
ERR4333911	HIS	0.215758	0.0749162
ERR4333912	HIS	0.308821	0.0948558
ERR4333913	HIS	0.264387	0.0773843
ERR4333914	HIS	0.289387	0.0824862
ERR4333915	HIS	0.281162	0.0752541
ERR4333916	HIS	0.330338	0.0840407
ERR4333917	HIS	0.314867	0.0960859
ERR4333918	HIS	0.261179	0.0912125
ERR4333919	HIS	0.242931	0.0779435
ERR4333920	HIS	0.30041	0.0947262
ERR4333921	HIS	0.2784	0.0810229
ERR4333922	HIS	0.251606	0.0894768
ERR4333923	HIS	0.304262	0.108555
ERR4333924	HIS	0.347293	0.10709
ERR4333925	HIS	0.246527	0.0707699
ERR4333926	HIS	0.336663	0.0837581
ERR4333927	HIS	0.302442	0.0983307
ERR4333928	HIS	0.299334	0.0860507
ERR4333929	HIS	0.259566	0.0776022
ERR4333930	HIS	0.232583	0.0743647
ERR4333931	HIS	0.291306	0.101068
ERR4333932	HIS	0.271141	0.0777945
ERR4333933	HIS	0.368708	0.0945127
ERR4333934	HIS	0.258294	0.0853234
ERR4333935	HIS	0.339872	0.104073
ERR4333936	HIS	0.311538	0.0835319
ERR4333937	HIS	0.198998	0.0610731
ERR4333938	HIS	0.306746	0.0857886
ERR4333939	HIS	0.215074	0.072768
ERR4333940	HIS	0.301765	0.0945274
ERR4333941	HIS	0.321829	0.0853263
ERR4333942	HIS	0.393708	0.0955376
ERR4333943	HIS	0.259025	0.0750123
ERR4333944	HIS	0.296399	0.0963082
ERR4333945	HIS	0.287588	0.099069
ERR4333946	HIS	0.286899	0.0868045
ERR4333947	HIS	0.303583	0.0899268
ERR4333948	HIS	0.357463	0.104045
ERR4333949	HIS	0.37685	0.101223
ERR4333950	HIS	0.318043	0.103312
ERR4333951	HIS	0.245983	0.0753393
ERR4333952	HIS	0.285131	0.0854064
ERR4333953	HIS	0.254168	0.0756685
ERR4333954	HIS	0.328883	0.106184
ERR4333955	HIS	0.258292	0.0834332
ERR4333956	HIS	0.251806	0.0816817
ERR4333957	HIS	0.275669	0.089395
ERR4333958	HIS	0.370095	0.0711452
ERR4333959	HIS	0.285864	0.0819862
ERR4333960	HIS	0.328323	0.0915343
ERR4333961	HIS	0.263248	0.0798012
ERR4333962	HIS	0.255944	0.0727481
ERR4333963	HIS	0.317096	0.101692
ERR4333964	HIS	0.319221	0.0715771
ERR4333965	HIS	0.249198	0.0732286
ERR4333966	HIS	0.286575	0.0896137
ERR4333967	HIS	0.280421	0.0855411
ERR4333968	HIS	0.305625	0.0810017
ERR4333969	HIS	0.289493	0.091388
ERR4333970	HIS	0.303721	0.0974679
ERR4333971	HIS	0.304994	0.100424
ERR4333972	HIS	0.371799	0.108282
ERR4333973	HIS	0.231794	0.0847716
ERR4333974	HIS	0.264476	0.0776665
ERR4333975	HIS	0.296241	0.0976434
ERR4333976	HIS	0.364019	0.0925434
ERR4333977	HIS	0.281438	0.0797994
ERR4333978	HIS	0.286884	0.0857479
ERR4333979	HIS	0.239839	0.0756568
ERR4333980	HIS	0.205446	0.0718518
ERR4333981	HIS	0.318486	0.0803704
ERR4333982	HIS	0.301407	0.0738254
ERR4333983	HIS	0.311716	0.0883232
ERR4333984	HIS	0.230385	0.0722826
ERR4333985	HIS	0.381607	0.0806918
ERR4333986	HIS	0.322179	0.102525
ERR4333987	HIS	0.215377	0.0703119
ERR4333988	HIS	0.286317	0.0911922
ERR4333989	HIS	0.299231	0.0939954
ERR4333990	HIS	0.312227	0.0918654
ERR4333991	HIS	0.332248	0.103303
ERR4333992	HIS	0.287601	0.0886185
ERR4333993	HIS	0.275301	0.0918072
ERR4333994	HIS	0.369391	0.0863347
ERR4333995	HIS	0.336956	0.0787598
ERR4333996	HIS	0.363472	0.0927715
ERR4333997	HIS	0.262159	0.0748952
ERR4333998	HIS	0.327974	0.0833749
ERR4333999	HIS	0.33446	0.0949252
ERR4334000	HIS	0.295057	0.0850223
ERR4334001	HIS	0.417813	0.123477
ERR4334002	HIS	0.289795	0.0799815
ERR4334003	HIS	0.293714	0.0852035
ERR4334004	HIS	0.3036	0.0872092
ERR4334005	HIS	0.278434	0.0730021
ERR4334006	HIS	0.289436	0.0850979
ERR4334007	HIS	0.250174	0.0737727
ERR4334008	HIS	0.268325	0.107591
ERR4334009	HIS	0.301562	0.10472
ERR4334010	HIS	0.29418	0.096946
ERR4334011	HIS	0.235407	0.0694785
ERR4334012	HIS	0.279502	0.084142
ERR4334013	HIS	0.284142	0.0939378
ERR4334014	HIS	0.306369	0.0963285
ERR4334015	HIS	0.234313	0.0644243
ERR4334016	HIS	0.299867	0.0928573
ERR4334017	HIS	0.354187	0.0860924
ERR4334018	HIS	0.276619	0.084919
ERR4334019	HIS	0.27346	0.0764059
ERR4334020	HIS	0.265746	0.0749715
ERR4334021	HIS	0.249022	0.0844624
ERR4334022	HIS	0.307813	0.0980603
ERR4334023	HIS	0.248119	0.0786581
ERR4334024	HIS	0.324441	0.0892311
ERR4334025	HIS	0.284249	0.0907109
ERR4334026	HIS	0.302691	0.112646
ERR4334027	HIS	0.30231	0.0887057
ERR4334028	HIS	0.249428	0.103849
ERR4334029	HIS	0.313676	0.0813377
ERR4334030	HIS	0.297735	0.0728662
ERR4334031	HIS	0.282655	0.084175
ERR4334032	HIS	0.325799	0.0831768
ERR4334033	HIS	0.23988	0.0710388
ERR4334034	HIS	0.341084	0.0864879
ERR4334035	HIS	0.320008	0.0926395
ERR4334036	HIS	0.301387	0.103762
ERR4334037	HIS	0.314639	0.0904385
ERR4334038	HIS	0.302888	0.0924041
ERR4334039	HIS	0.316773	0.0864672
ERR4334040	HIS	0.26693	0.0967791
ERR4334041	HIS	0.286921	0.0911052
ERR4334042	HIS	0.288184	0.0971872
ERR4334043	HIS	0.300792	0.0782351
ERR4334044	HIS	0.288088	0.123532
ERR4334045	HIS	0.306353	0.0912187
ERR4334046	HIS	0.266271	0.0674656
ERR4334047	HIS	0.277148	0.0883
ERR4334048	HIS	0.326346	0.0957748
ERR4334049	HIS	0.301023	0.0977848
ERR4334050	HIS	0.226368	0.0706021
ERR4334051	HIS	0.270068	0.0828604
ERR4334052	HIS	0.320772	0.103363
ERR4334053	HIS	0.263664	0.078072
ERR4334054	HIS	0.230668	0.0663152
ERR4334055	HIS	0.291117	0.0878875
ERR4334056	HIS	0.317948	0.0942655
ERR4334057	HIS	0.287705	0.107686
ERR4334058	HIS	0.2917	0.0886715
ERR4334059	HIS	0.251691	0.0925603
ERR4334060	HIS	0.269787	0.0825291
ERR4334061	HIS	0.25508	0.0789013
ERR4334062	HIS	0.350627	0.0911084
ERR4334063	HIS	0.233758	0.0775586
ERR4334064	HIS	0.352713	0.105842
ERR4334065	HIS	0.280615	0.0798038
ERR4334066	HIS	0.320463	0.0831074
ERR4334067	HIS	0.279181	0.0831289
ERR4334068	HIS	0.36998	0.103353
ERR4334069	HIS	0.244034	0.082804
ERR4334070	HIS	0.29765	0.0747372
ERR4334071	HIS	0.292155	0.095319
ERR4334072	HIS	0.250661	0.107636
ERR4334073	HIS	0.310673	0.0969238
ERR4334074	HIS	0.296051	0.0787643
ERR4334075	HIS	0.283633	0.090824
ERR4334076	HIS	0.28544	0.0915363
ERR4334077	HIS	0.24218	0.0792302
ERR4334078	HIS	0.387124	0.112238
ERR4334079	HIS	0.255673	0.0758095
ERR4334080	HIS	0.266469	0.087004
ERR4334081	HIS	0.322734	0.102524
ERR4334082	HIS	0.298866	0.0964728
ERR4334083	HIS	0.287032	0.0948403
ERR4334084	HIS	0.332916	0.102231
ERR4334085	HIS	0.247951	0.0788165
ERR4334086	HIS	0.274433	0.0800566
ERR4334087	HIS	0.275636	0.0865841
ERR4334088	HIS	0.265293	0.10183
ERR4334089	HIS	0.293022	0.0982799
ERR4334090	HIS	0.302302	0.103122
ERR4334091	HIS	0.282701	0.0923951
ERR4334092	HIS	0.302575	0.0785536
ERR4334093	HIS	0.27589	0.0878226
ERR4334094	HIS	0.330296	0.096674
ERR4334095	HIS	0.232929	0.0759082
ERR4334096	HIS	0.290554	0.0974918
ERR4334097	HIS	0.231143	0.0756504
ERR4334098	HIS	0.300649	0.093623
ERR4334099	HIS	0.355844	0.0927314
ERR4334100	HIS	0.289744	0.0848726
ERR4334101	HIS	0.323886	0.098558
ERR4334102	HIS	0.281728	0.0847085
ERR4334103	HIS	0.30459	0.087859
ERR4334104	HIS	0.296401	0.0920035
ERR4334105	HIS	0.252557	0.0916239
ERR4334106	HIS	0.274588	0.0757455
ERR4334107	HIS	0.341029	0.0993229
ERR4334108	HIS	0.338848	0.102
ERR4334109	HIS	0.275559	0.0973121
ERR4334110	HIS	0.220211	0.0753862
ERR4334111	HIS	0.237832	0.0745524
ERR4334112	HIS	0.283158	0.0778742
ERR4334113	HIS	0.330723	0.0893138
ERR4334114	HIS	0.368998	0.0932997
ERR4334115	HIS	0.346046	0.12316
ERR4334116	HIS	0.416478	0.104422
ERR4334117	HIS	0.268424	0.0766206
ERR4334118	HIS	0.271023	0.086417
ERR4334119	HIS	0.318008	0.0913401
ERR4334120	HIS	0.396713	0.0990134
ERR4334121	HIS	0.244875	0.0851969
ERR4334122	HIS	0.270116	0.0988986
ERR4334123	HIS	0.216383	0.0739372
ERR4334124	HIS	0.274615	0.086895
ERR4334125	HIS	0.283131	0.0957356
ERR4334126	HIS	0.292631	0.095491
ERR4334127	HIS	0.280741	0.0861874
ERR4334128	HIS	0.356939	0.10512
ERR4334129	HIS	0.292946	0.0886191
ERR4334130	HIS	0.30906	0.0843649
ERR4334131	HIS	0.300473	0.0960682
ERR4334132	HIS	0.285092	0.066972
ERR4334133	HIS	0.261479	0.0715297
ERR4334134	HIS	0.265525	0.117737
ERR4334135	HIS	0.282359	0.0917418
ERR4334136	HIS	0.291214	0.0700269
ERR4334137	HIS	0.311355	0.0976315
ERR4334138	HIS	0.336601	0.110601
ERR4334139	HIS	0.244988	0.0798987
ERR4334140	HIS	0.302518	0.0972318
ERR4334141	HIS	0.274052	0.0857585
ERR4334142	HIS	0.254629	0.0952192
ERR4334143	HIS	0.329392	0.0909473
ERR4334144	HIS	0.31053	0.0958078
ERR4334145	HIS	0.238933	0.0690455
ERR4334146	HIS	0.254456	0.0712023
ERR4334147	HIS	0.300911	0.0728055
ERR4334148	HIS	0.317767	0.0907617
ERR4334149	HIS	0.261723	0.0809654
ERR4334150	HIS	0.27753	0.0884582
ERR4334151	HIS	0.302623	0.0984765
ERR4334152	HIS	0.312492	0.0748311
ERR4334153	HIS	0.246458	0.0722724
ERR4334154	HIS	0.262247	0.0855061
ERR4334155	HIS	0.236333	0.0713002
ERR4334156	HIS	0.2843	0.0862593
ERR4334157	HIS	0.306394	0.100965
ERR4334158	HIS	0.25829	0.0929211
ERR4334159	HIS	0.282798	0.0938093
ERR4334160	HIS	0.265123	0.0844206
ERR4334161	HIS	0.28312	0.0887749
ERR4334162	HIS	0.270057	0.0894665
ERR4334163	HIS	0.266441	0.0775193
ERR4334164	HIS	0.208141	0.0746208
ERR4334165	HIS	0.258561	0.0780608
ERR4334166	HIS	0.201183	0.0763294
ERR4334167	HIS	0.237705	0.0811094
ERR4334168	HIS	0.251014	0.0917968
ERR4334169	HIS	0.360715	0.0809734
ERR4334170	HIS	0.29105	0.0934665
ERR4334171	HIS	0.321214	0.0934505
ERR4334172	HIS	0.295175	0.0814558
ERR4334173	HIS	0.221289	0.0836026
ERR4334174	HIS	0.273652	0.082169
ERR4334175	HIS	0.396571	0.106778
ERR4334176	HIS	0.289948	0.091202
ERR4334177	HIS	0.306032	0.0955492
ERR4334178	HIS	0.282911	0.0854364
ERR4334179	HIS	0.26145	0.0835916
ERR4334180	HIS	0.348616	0.114801
ERR4334181	HIS	0.281261	0.0848401
ERR4334182	HIS	0.29683	0.0860308
ERR4334183	HIS	0.272184	0.0941492
ERR4334184	HIS	0.21081	0.0810578
ERR4334185	HIS	0.241142	0.0857516
ERR4334186	HIS	0.393763	0.108606
ERR4334187	HIS	0.321309	0.0777067
ERR4334188	HIS	0.268709	0.0775722
ERR4334189	HIS	0.266217	0.0783951
ERR4334190	HIS	0.215642	0.0698871
ERR4334191	HIS	0.31097	0.104041
ERR4334192	HIS	0.289954	0.086768
ERR4334193	HIS	0.277089	0.0796681
ERR4334194	HIS	0.38804	0.0933273
ERR4334195	HIS	0.254743	0.0862504
ERR4334196	HIS	0.322873	0.0863025
ERR4334197	HIS	0.337861	0.0964906
ERR4334198	HIS	0.273612	0.0910902
ERR4334199	HIS	0.298113	0.0925963
ERR4334200	HIS	0.310611	0.0851918
ERR4334201	HIS	0.255123	0.0725221
ERR4334202	HIS	0.277348	0.0785546
ERR4334203	HIS	0.28744	0.0915102
ERR4334205	HIS	0.292187	0.0953974
ERR4334206	HIS	0.25565	0.0799717
ERR4334207	HIS	0.254945	0.0944822
ERR4334208	HIS	0.32544	0.103894
ERR4334209	HIS	0.292885	0.0973152
ERR4334210	HIS	0.285575	0.0879348
ERR4334211	HIS	0.331723	0.077612
ERR4334212	HIS	0.325991	0.106782
ERR4334213	HIS	0.299833	0.0957873
ERR4334214	HIS	0.326081	0.0997876
ERR4334215	HIS	0.304999	0.091488
ERR4334216	HIS	0.281978	0.0933897
ERR4334217	HIS	0.224691	0.0736296
ERR4334218	HIS	0.279588	0.0890478
ERR4334219	HIS	0.250543	0.0865803
ERR4334220	HIS	0.286763	0.0889731
ERR4334221	HIS	0.29837	0.0944893
ERR4334222	HIS	0.229796	0.0816568
ERR4334223	HIS	0.287712	0.0878823
ERR4334224	HIS	0.350618	0.0997982
ERR4334225	HIS	0.283199	0.0949307
ERR4334226	HIS	0.305999	0.0934508
ERR4334227	HIS	0.244726	0.0774382
ERR4334228	HIS	0.219196	0.0697355
ERR4334229	HIS	0.253974	0.102478
ERR4334230	HIS	0.273437	0.0858566
ERR4334231	HIS	0.406106	0.132883
ERR4334232	HIS	0.299519	0.0822464
ERR4334233	HIS	0.319792	0.111467
ERR4334234	HIS	0.324002	0.0906899
ERR4334235	HIS	0.258386	0.0863542
ERR4334236	HIS	0.256491	0.0838533
ERR4334237	HIS	0.22224	0.0684096
ERR4334238	HIS	0.306972	0.0985788
ERR4334239	HIS	0.255485	0.082486
ERR4334240	HIS	0.290725	0.0825143
ERR4334241	HIS	0.246184	0.079436
ERR4334242	HIS	0.278583	0.0769929
ERR4334243	HIS	0.322209	0.118655
ERR4334244	HIS	0.2862	0.0896848
ERR4334245	HIS	0.29235	0.0888065
ERR4334246	HIS	0.21014	0.0926736
ERR4334247	HIS	0.265422	0.0885951
ERR4334248	HIS	0.261708	0.080273
ERR4334249	HIS	0.231375	0.0752958
ERR4334250	HIS	0.260703	0.0775627
ERR4334251	HIS	0.258217	0.0826483
ERR4334252	HIS	0.308466	0.10413
ERR4334253	HIS	0.379873	0.0961845
ERR4334254	HIS	0.241694	0.0776092
ERR4334255	HIS	0.351937	0.106376
ERR4334256	HIS	0.304477	0.0832644
ERR4334257	HIS	0.312092	0.0932237
ERR4334258	HIS	0.352911	0.0969991
ERR4334259	HIS	0.279662	0.0940863
ERR4334260	HIS	0.342484	0.0807409
ERR4334261	HIS	0.270842	0.0931365
ERR4334262	HIS	0.292403	0.0869866
ERR4334263	HIS	0.253142	0.0715954
ERR4334264	HIS	0.303628	0.0962863
ERR4334265	HIS	0.249894	0.0887913
ERR4334266	HIS	0.235047	0.0737954
ERR4334267	HIS	0.287121	0.0817976
ERR4334268	HIS	0.314432	0.0825674
ERR4335019	HIS	0.309792	0.0907596
ERR4335020	HIS	0.308672	0.0947388
ERR4335021	HIS	0.341034	0.0844211
ERR4335022	HIS	0.232808	0.0690188
ERR4335023	HIS	0.282396	0.0840508
ERR4335024	HIS	0.303159	0.0743466
ERR4335025	HIS	0.309859	0.0856213
ERR4335026	HIS	0.310127	0.0795106
ERR4335027	HIS	0.253495	0.0812257
ERR4335028	HIS	0.2922	0.09791
ERR4335029	HIS	0.333074	0.0885656
ERR4335030	HIS	0.305186	0.0870744
ERR4335031	HIS	0.283407	0.0932378
ERR4335032	HIS	0.193019	0.057838
ERR4335033	HIS	0.235193	0.0809229
ERR4335034	HIS	0.254742	0.0823738
ERR4335035	HIS	0.338178	0.0977453
ERR4335036	HIS	0.309827	0.0964171
ERR4335037	HIS	0.293145	0.0840621
ERR4335038	HIS	0.323083	0.0883439
ERR4335039	HIS	0.298624	0.0963329
ERR4335040	HIS	0.235599	0.08075
ERR4335041	HIS	0.268966	0.0919981
ERR4335042	HIS	0.335074	0.0769032
ERR4335043	HIS	0.233852	0.0734649
ERR4335044	HIS	0.30763	0.0918708
ERR4335045	HIS	0.260231	0.0952389
ERR4335046	HIS	0.255804	0.138125
ERR4335047	HIS	0.199089	0.074549
ERR4335048	HIS	0.2579	0.0813277
ERR4335049	HIS	0.251131	0.0816122
ERR4335050	HIS	0.292588	0.0825138
ERR4335051	HIS	0.275196	0.0962067
ERR4335052	HIS	0.317771	0.0979797
ERR4335053	HIS	0.288832	0.0960272
ERR4335054	HIS	0.349334	0.0875737
ERR4335055	HIS	0.276114	0.082117
ERR4335056	HIS	0.244431	0.0770083
ERR4335057	HIS	0.269421	0.0779568
ERR4335058	HIS	0.349869	0.113589
ERR4335059	HIS	0.258963	0.0761358
ERR4335060	HIS	0.270756	0.092969
ERR4335061	HIS	0.289957	0.0783976
ERR4335062	HIS	0.283584	0.0959623
ERR4335063	HIS	0.265701	0.0734417
ERR4335064	HIS	0.278851	0.0833736
ERR4335065	HIS	0.272454	0.0781421
ERR4335066	HIS	0.222843	0.0833467
ERR4335067	HIS	0.330619	0.0854069
ERR4335068	HIS	0.262332	0.0872443
ERR4335069	HIS	0.30674	0.0962463
ERR4335070	HIS	0.257255	0.0768148
ERR4335071	HIS	0.307798	0.0925421
ERR4335072	HIS	0.276781	0.0841057
ERR4335073	HIS	0.329584	0.0939028
ERR4335074	HIS	0.283697	0.0866264
ERR4335075	HIS	0.298135	0.0866357
ERR4335076	HIS	0.291475	0.0860025
ERR4335077	HIS	0.283274	0.0860179
ERR4335078	HIS	0.229669	0.0904948
ERR4335079	HIS	0.278805	0.0842659
ERR4335080	HIS	0.288586	0.0847109
ERR4335081	HIS	0.252038	0.0747612
ERR4335082	HIS	0.313216	0.0841798
ERR4335083	HIS	0.343401	0.0909874
ERR4335084	HIS	0.297279	0.0905752
ERR4335085	HIS	0.308021	0.103846
ERR4335086	HIS	0.306453	0.0940812
ERR4335087	HIS	0.264877	0.0849081
ERR4335088	HIS	0.302258	0.0956273
ERR4335089	HIS	0.302523	0.0828493
ERR4335090	HIS	0.308285	0.0933895
ERR4335091	HIS	0.259674	0.0737569
ERR4335092	HIS	0.312629	0.0717433
ERR4335093	HIS	0.281993	0.0905753
ERR4335094	HIS	0.30019	0.0881816
ERR4335095	HIS	0.316272	0.0902231
ERR4335096	HIS	0.303479	0.0852674
ERR4335097	HIS	0.248285	0.0893895
ERR4335098	HIS	0.276461	0.089892
ERR4335099	HIS	0.317759	0.0883558
ERR4335100	HIS	0.257616	0.0875237
ERR4335101	HIS	0.360624	0.0761414
ERR4335102	HIS	0.261519	0.0912952
ERR4335103	HIS	0.282603	0.0908257
ERR4335104	HIS	0.345868	0.1041
ERR4335105	HIS	0.2636	0.0801973
ERR4335106	HIS	0.366265	0.121784
ERR4335107	HIS	0.33716	0.116884
ERR4335108	HIS	0.316193	0.0874099
ERR4335109	HIS	0.32824	0.0917036
ERR4335110	HIS	0.246178	0.0736591
ERR4335111	HIS	0.28011	0.0944604
ERR4335112	HIS	0.248857	0.0728826
ERR4335113	HIS	0.26187	0.0836676
ERR4335114	HIS	0.281319	0.0784205
ERR4335115	HIS	0.265338	0.088807
ERR4335116	HIS	0.240308	0.0856795
ERR4335117	HIS	0.305944	0.0916396
ERR4335118	HIS	0.292958	0.103884
ERR4335119	HIS	0.366422	0.0963346
ERR4335120	HIS	0.297121	0.094428
ERR4335121	HIS	0.252117	0.0898794
ERR4335122	HIS	0.274985	0.0779038
ERR4335123	HIS	0.304054	0.0694434
ERR4335124	HIS	0.242722	0.0748755
ERR4335125	HIS	0.290344	0.0979175
ERR4335126	HIS	0.323912	0.103001
ERR4335127	HIS	0.268017	0.0889489
ERR4335128	HIS	0.320492	0.101127
ERR4335129	HIS	0.231584	0.0840112
ERR4335130	HIS	0.336132	0.0949542
ERR4335131	HIS	0.274407	0.0806438
ERR4335132	HIS	0.208214	0.0823863
ERR4335133	HIS	0.332436	0.109938
ERR4335134	HIS	0.294215	0.0832185
ERR4335135	HIS	0.290497	0.0834468
ERR4335136	HIS	0.331029	0.0964217
ERR4335137	HIS	0.325896	0.0984013
ERR4335138	HIS	0.263154	0.0842174
ERR4335139	HIS	0.255036	0.0772551
ERR4335140	HIS	0.313464	0.092854
ERR4335141	HIS	0.299653	0.0871369
ERR4335142	HIS	0.292695	0.0857846
ERR4335143	HIS	0.269124	0.0787594
ERR4335144	HIS	0.331546	0.0910323
ERR4335145	HIS	0.277208	0.0971606
ERR4335146	HIS	0.356607	0.0986677
ERR4335147	HIS	0.217626	0.0649643
ERR4335148	HIS	0.232965	0.0764016
ERR4335149	HIS	0.265752	0.0942551
ERR4335150	HIS	0.272409	0.0925512
ERR4335151	HIS	0.368277	0.0905053
ERR4335152	HIS	0.29421	0.0811548
ERR4335153	HIS	0.254697	0.093091
ERR4335154	HIS	0.289102	0.0763975
ERR4335155	HIS	0.261254	0.0858008
ERR4335156	HIS	0.303811	0.0956061
ERR4335157	HIS	0.294603	0.087248
ERR4335158	HIS	0.290436	0.0830382
ERR4335159	HIS	0.21665	0.088292
ERR4335160	HIS	0.308526	0.104705
ERR4335161	HIS	0.301631	0.0855899
ERR4335162	HIS	0.325538	0.0805634
ERR4335163	HIS	0.273254	0.090783
ERR4335164	HIS	0.284473	0.0833529
ERR4335165	HIS	0.47671	0.130448
ERR4335166	HIS	0.316096	0.0866083
ERR4335167	HIS	0.300795	0.0887592
ERR4335169	HIS	0.352815	0.0825399
ERR4335170	HIS	0.312146	0.0866233
ERR4335171	HIS	0.303443	0.089309
ERR4335172	HIS	0.378009	0.110833
ERR4335173	HIS	0.360777	0.104854
ERR4335174	HIS	0.353082	0.108277
ERR4335175	HIS	0.28084	0.0840446
ERR4335176	HIS	0.32758	0.0858111
ERR4335177	HIS	0.245846	0.0784961
ERR4335178	HIS	0.329119	0.101622
ERR4335179	HIS	0.254519	0.078971
ERR4335180	HIS	0.260185	0.0760552
ERR4335181	HIS	0.264731	0.0844386
ERR4335182	HIS	0.281164	0.0784438
ERR4335183	HIS	0.307995	0.0845585
ERR4335184	HIS	0.27673	0.0908073
ERR4335185	HIS	0.258863	0.0742981
ERR4335186	HIS	0.281506	0.0926016
ERR4335187	HIS	0.262286	0.0715011
ERR4335188	HIS	0.301243	0.0978129
ERR4335189	HIS	0.307846	0.0852909
ERR4335190	HIS	0.240264	0.0769183
ERR4335191	HIS	0.303191	0.0954275
ERR4335192	HIS	0.246229	0.0924288
ERR4335193	HIS	0.292072	0.0892616
ERR4335194	HIS	0.219194	0.0768038
ERR4335195	HIS	0.314047	0.0794582
ERR4335196	HIS	0.324229	0.100296
ERR4335197	HIS	0.285929	0.0940753
ERR4335198	HIS	0.272551	0.0864765
ERR4335199	HIS	0.304801	0.106916
ERR4335200	HIS	0.308315	0.0789105
ERR4335201	HIS	0.302375	0.0922899
ERR4335202	HIS	0.324162	0.0903297
ERR4335203	HIS	0.234096	0.0883118
ERR4335204	HIS	0.249958	0.0832182
ERR4335205	HIS	0.256777	0.074664
ERR4335206	HIS	0.239913	0.0877028
ERR4335207	HIS	0.280721	0.0953966
ERR4335208	HIS	0.266028	0.0934537
ERR4335209	HIS	0.352827	0.0914823
ERR4335210	HIS	0.280823	0.0882845
ERR4335211	HIS	0.267673	0.0773606
ERR4335212	HIS	0.305993	0.0892145
ERR4335213	HIS	0.341265	0.0935105
ERR4335214	HIS	0.292874	0.0900865
ERR4335215	HIS	0.311205	0.0944608
ERR4335216	HIS	0.287397	0.105358
ERR4335217	HIS	0.321435	0.103861
ERR4335218	HIS	0.287352	0.0918694
ERR4335219	HIS	0.27593	0.0775246
ERR4335220	HIS	0.345436	0.0865981
ERR4335221	HIS	0.252825	0.0912098
ERR4335222	HIS	0.273097	0.0702467
ERR4335223	HIS	0.275528	0.0886112
ERR4335224	HIS	0.258119	0.099473
ERR4335225	HIS	0.293325	0.0911526
ERR4335226	HIS	0.305188	0.0865567
ERR4335227	HIS	0.355632	0.103199
ERR4335228	HIS	0.276662	0.0856375
ERR4335229	HIS	0.267438	0.0927416
ERR4335230	HIS	0.286541	0.0868658
ERR4335231	HIS	0.331152	0.103093
ERR4335232	HIS	0.297186	0.0882579
ERR4335233	HIS	0.208497	0.0732623
ERR4335234	HIS	0.307378	0.0832381
ERR4335235	HIS	0.30044	0.0927206
ERR4335236	HIS	0.350249	0.0792485
ERR4335237	HIS	0.3377	0.0959111
ERR4335238	HIS	0.209475	0.0676212
ERR4335239	HIS	0.239985	0.0729904
ERR4335240	HIS	0.309082	0.076562
ERR4335241	HIS	0.271351	0.0982822
ERR4335242	HIS	0.206993	0.0598069
ERR4335243	HIS	0.269733	0.0857366
ERR4335244	HIS	0.240948	0.0840461
ERR4335245	HIS	0.272694	0.0828008
ERR4335246	HIS	0.323734	0.0776565
ERR4335247	HIS	0.276012	0.0841354
ERR4335248	HIS	0.234271	0.0783815
ERR4335249	HIS	0.306816	0.0934297
ERR4335250	HIS	0.311532	0.0819615
ERR4335251	HIS	0.344584	0.104188
ERR4335252	HIS	0.287958	0.0847569
ERR4335253	HIS	0.237469	0.0878938
ERR4335254	HIS	0.289199	0.0810964
ERR4335255	HIS	0.279726	0.0772672
ERR4335256	HIS	0.365386	0.104447
ERR4335257	HIS	0.310016	0.0951282
ERR4335258	HIS	0.327391	0.0806298
ERR4335259	HIS	0.314063	0.0853254
ERR4335260	HIS	0.279697	0.0966767
ERR4335261	HIS	0.275815	0.0917244
ERR4335262	HIS	0.222169	0.0711634
ERR4335263	HIS	0.400663	0.0916581
ERR4335264	HIS	0.277159	0.0903967
ERR4335265	HIS	0.309228	0.0802013
ERR4335266	HIS	0.34448	0.0903172
ERR4335267	HIS	0.365568	0.091911
ERR4335268	HIS	0.330768	0.0663
ERR4335269	HIS	0.30013	0.0886501
ERR4335270	HIS	0.303411	0.10843
ERR4335271	HIS	0.367107	0.0964476
ERR4335272	HIS	0.369655	0.110399
ERR4335273	HIS	0.259491	0.0893814
ERR4335274	HIS	0.257916	0.0851438
ERR4335275	HIS	0.258902	0.0828152
ERR4335276	HIS	0.26773	0.089083
ERR4335277	HIS	0.382193	0.123672
ERR4335278	HIS	0.279815	0.0814356
ERR4335279	HIS	0.231587	0.0710024
ERR4335280	HIS	0.323332	0.0981271
ERR4335281	HIS	0.34852	0.0933864
ERR4335282	HIS	0.271018	0.0892658
ERR4335283	HIS	0.264487	0.0908274
ERR4335284	HIS	0.253234	0.0843656
ERR4335285	HIS	0.339862	0.0693748
ERR4335286	HIS	0.309654	0.100119
ERR4335287	HIS	0.297837	0.0943305
ERR4335288	HIS	0.363715	0.0940812
ERR4335289	HIS	0.36209	0.114096
ERR4335290	HIS	0.313169	0.0922232
ERR4335291	HIS	0.290581	0.0882192
ERR4335292	HIS	0.304639	0.095353
ERR4335293	HIS	0.357969	0.085472
ERR4335294	HIS	0.261315	0.0797194
ERR4335295	HIS	0.289534	0.0891146
ERR4335296	HIS	0.307058	0.104546
ERR4335297	HIS	0.342137	0.107862
ERR4335298	HIS	0.317482	0.0865128
ERR4335299	HIS	0.256899	0.0935644
ERR4335300	HIS	0.287117	0.0969332
ERR4335301	HIS	0.285383	0.0931524
ERR4335302	HIS	0.313916	0.0994978
ERR4335303	HIS	0.301257	0.0975534
ERR4335304	HIS	0.271366	0.0893038
ERR4335305	HIS	0.494027	0.139389
ERR4335306	HIS	0.238668	0.0683317
ERR4335307	HIS	0.258175	0.0812089
ERR4335308	HIS	0.288475	0.0832134
ERR4335309	HIS	0.318561	0.0977369
ERR4335310	HIS	0.319694	0.092511
ERR4335311	HIS	0.266394	0.0778985
ERR4335312	HIS	0.279528	0.0792453
ERR4335313	HIS	0.279783	0.0752192
ERR4335314	HIS	0.314628	0.114629
ERR4335315	HIS	0.336613	0.0977291
ERR4335316	HIS	0.297867	0.0901624
ERR4335317	HIS	0.276698	0.0833994
ERR4335318	HIS	0.270432	0.0913821
ERR4341661	HIS	0.241511	0.0707679
ERR4341662	HIS	0.282415	0.0870713
ERR4341663	HIS	0.255686	0.0744342
ERR4341664	HIS	0.298891	0.0820894
ERR4341665	HIS	0.290077	0.079047
ERR4341666	HIS	0.316888	0.100168
ERR4341667	HIS	0.30477	0.0951574
ERR4341668	HIS	0.242481	0.0785011
ERR4341669	HIS	0.304043	0.101622
ERR4341670	HIS	0.257936	0.0816119
ERR4341671	HIS	0.291804	0.0878375
ERR4341672	HIS	0.303775	0.114781
ERR4341673	HIS	0.284579	0.0802136
ERR4341674	HIS	0.322879	0.108213
ERR4341675	HIS	0.265548	0.0861498
ERR4341676	HIS	0.27771	0.090896
ERR4341677	HIS	0.302731	0.0872818
ERR4341678	HIS	0.277552	0.0898756
ERR4341679	HIS	0.335268	0.0989462
ERR4341680	HIS	0.245664	0.0750959
ERR4341681	HIS	0.345104	0.0807224
ERR4341682	HIS	0.238677	0.0764579
ERR4341683	HIS	0.307135	0.0832997
ERR4341684	HIS	0.299896	0.086537
ERR4341685	HIS	0.325394	0.101179
ERR4341686	HIS	0.306503	0.0925659
ERR4341687	HIS	0.311261	0.0966804
ERR4341688	HIS	0.271307	0.0824101
ERR4341689	HIS	0.303427	0.0911827
ERR4341690	HIS	0.32536	0.116285
ERR4341691	HIS	0.266944	0.0832685
ERR4341692	HIS	0.255235	0.0803224
ERR4341693	HIS	0.249068	0.0934849
ERR4341694	HIS	0.224218	0.0725344
ERR4341695	HIS	0.324688	0.101072
ERR4341696	HIS	0.30185	0.0909701
ERR4341697	HIS	0.383389	0.0976934
ERR4341698	HIS	0.343656	0.0924749
ERR4341699	HIS	0.290693	0.0804008
ERR4341700	HIS	0.276657	0.105046
ERR4341701	HIS	0.250657	0.0689425
ERR4341702	HIS	0.290765	0.0863618
ERR4341703	HIS	0.258264	0.089679
ERR4341704	HIS	0.279166	0.0884744
ERR4341705	HIS	0.215281	0.0695032
ERR4341706	HIS	0.317976	0.0852565
ERR4341707	HIS	0.309881	0.086869
ERR4341708	HIS	0.287356	0.0887626
ERR4341709	HIS	0.309753	0.0777598
ERR4341710	HIS	0.271693	0.0867234
ERR4341711	HIS	0.267591	0.0875315
ERR4341712	HIS	0.28306	0.0898008
ERR4341713	HIS	0.231816	0.0708085
ERR4341714	HIS	0.294749	0.0951455
ERR4341715	HIS	0.318762	0.0824209
ERR4341716	HIS	0.311386	0.0984715
ERR4341717	HIS	0.390896	0.0868382
ERR4341718	HIS	0.296721	0.0885937
ERR4341719	HIS	0.292626	0.0816025
ERR4341720	HIS	0.284741	0.0983565
ERR4341721	HIS	0.310396	0.0901635
ERR4341722	HIS	0.266084	0.0761784
ERR4341723	HIS	0.320358	0.0942754
ERR4341724	HIS	0.281283	0.0828555
ERR4341725	HIS	0.288316	0.0921647
ERR4341726	HIS	0.2991	0.0794154
ERR4341727	HIS	0.299682	0.102153
ERR4341728	HIS	0.281771	0.0885645
ERR4341729	HIS	0.253693	0.0755697
ERR4341730	HIS	0.299951	0.0984909
ERR4341731	HIS	0.29979	0.0933921
ERR4341732	HIS	0.299742	0.0872335
ERR4341733	HIS	0.297304	0.0706162
ERR4341734	HIS	0.275468	0.0892655
ERR4341735	HIS	0.244436	0.0850913
ERR4341736	HIS	0.312037	0.106578
ERR4341737	HIS	0.276661	0.0944197
ERR4341738	HIS	0.232657	0.0749947
ERR4341739	HIS	0.252392	0.0820447
ERR4341740	HIS	0.295419	0.104672
ERR4341741	HIS	0.292323	0.0810371
ERR4341742	HIS	0.230294	0.0726853
ERR4341743	HIS	0.340377	0.0926755
ERR4341744	HIS	0.270274	0.083787
ERR4341745	HIS	0.269922	0.0993467
ERR4341746	HIS	0.288818	0.0826208
ERR4341747	HIS	0.249088	0.0851746
ERR4341748	HIS	0.283925	0.0867515
ERR4341749	HIS	0.307348	0.12981
ERR4341750	HIS	0.291115	0.0820394
ERR4341751	HIS	0.260874	0.0961734
ERR4341752	HIS	0.346329	0.09778
ERR4341753	HIS	0.278532	0.079839
ERR4341754	HIS	0.336845	0.0853257
ERR4341755	HIS	0.265125	0.077777
ERR4341756	HIS	0.296203	0.0969017
ERR4341757	HIS	0.295661	0.0945851
ERR4341758	HIS	0.247683	0.0785807
ERR4341759	HIS	0.267337	0.0844119
ERR4341760	HIS	0.314767	0.0829912
ERR4341761	HIS	0.33254	0.095028
ERR4341762	HIS	0.254298	0.0930429
ERR4341763	HIS	0.338087	0.0848224
ERR4341764	HIS	0.320022	0.0944755
ERR4341765	HIS	0.333908	0.0933771
ERR4341766	HIS	0.327057	0.0929881
ERR4341767	HIS	0.24934	0.0617507
ERR4341768	HIS	0.3352	0.0909334
ERR4341769	HIS	0.290898	0.0944298
ERR4341770	HIS	0.294922	0.0803025
ERR4341771	HIS	0.298796	0.0918092
ERR4341772	HIS	0.343599	0.107513
ERR4341773	HIS	0.299732	0.0807628
ERR4341774	HIS	0.269841	0.0926115
ERR4341775	HIS	0.329147	0.0956169
ERR4341776	HIS	0.28872	0.0841172
ERR4341777	HIS	0.274188	0.0853272
ERR4341778	HIS	0.276724	0.101349
ERR4341779	HIS	0.298336	0.0791038
ERR4341780	HIS	0.293627	0.0944235
ERR4341781	HIS	0.284061	0.0755326
ERR4341782	HIS	0.271159	0.0851147
ERR4341783	HIS	0.302269	0.100719
ERR4341784	HIS	0.303932	0.0830707
ERR4341785	HIS	0.281729	0.0919797
ERR4341786	HIS	0.27671	0.0863164
ERR4341787	HIS	0.227681	0.0657662
ERR4341788	HIS	0.200922	0.0778259
ERR4341789	HIS	0.263418	0.0819321
ERR4341790	HIS	0.292496	0.0815934
ERR4341791	HIS	0.226245	0.0680368
ERR4341792	HIS	0.276274	0.0797342
ERR4341793	HIS	0.307597	0.103547
ERR4341794	HIS	0.337003	0.0811275
ERR4341795	HIS	0.3494	0.101782
ERR4341796	HIS	0.268183	0.0805526
ERR4341797	HIS	0.28788	0.0858029
ERR4341798	HIS	0.284054	0.0882168
ERR4341799	HIS	0.281271	0.0936017
ERR4341800	HIS	0.277636	0.0875931
ERR4341801	HIS	0.271626	0.0860822
ERR4341802	HIS	0.245351	0.076926
ERR4341803	HIS	0.246702	0.0619769
ERR4341804	HIS	0.365661	0.0937117
ERR4341805	HIS	0.337405	0.0843853
ERR4341806	HIS	0.276744	0.0901561
ERR4341807	HIS	0.299641	0.0968481
ERR4341808	HIS	0.257076	0.0670249
ERR4341809	HIS	0.326693	0.0786867
ERR4341810	HIS	0.247136	0.086392
ERR4341811	HIS	0.294101	0.0914398
ERR4341812	HIS	0.311617	0.0899843
ERR4341813	HIS	0.343667	0.0951343
ERR4341814	HIS	0.264637	0.0923463
ERR4341815	HIS	0.289742	0.0823492
ERR4341816	HIS	0.270203	0.085728
ERR4341817	HIS	0.295604	0.0910484
ERR4341818	HIS	0.314808	0.104759
ERR4341819	HIS	0.413547	0.099986
ERR4341820	HIS	0.221906	0.0730152
ERR4341821	HIS	0.244264	0.083774
ERR4341822	HIS	0.256604	0.0905447
ERR4341823	HIS	0.336172	0.090156
ERR4341824	HIS	0.284037	0.107046
ERR4341825	HIS	0.304094	0.0979778
ERR4341826	HIS	0.299469	0.0943181
ERR4341827	HIS	0.261308	0.0957167
ERR4341828	HIS	0.253909	0.0807986
ERR4341829	HIS	0.357423	0.0797523
ERR4341830	HIS	0.334372	0.110825
ERR4341831	HIS	0.321709	0.0906492
ERR4341832	HIS	0.329836	0.0957174
ERR4341833	HIS	0.269502	0.0847324
ERR4341834	HIS	0.287085	0.0950353
ERR4341835	HIS	0.336195	0.106661
ERR4341836	HIS	0.343949	0.0972831
ERR4341837	HIS	0.289757	0.082694
ERR4341838	HIS	0.289027	0.0855484
ERR4341839	HIS	0.269302	0.0822625
ERR4341840	HIS	0.21315	0.0739113
ERR4341841	HIS	0.312197	0.0935887
ERR4341842	HIS	0.28493	0.106354
ERR4341843	HIS	0.305108	0.0966293
ERR4341844	HIS	0.276397	0.0931294
ERR4341845	HIS	0.245789	0.0734626
ERR4341846	HIS	0.308149	0.0912979
ERR4341847	HIS	0.310138	0.076213
ERR4341848	HIS	0.252549	0.0845348
ERR4341849	HIS	0.262263	0.0727011
ERR4341850	HIS	0.24573	0.0806376
ERR4341851	HIS	0.29221	0.0856615
ERR4341852	HIS	0.252983	0.0885763
ERR4341853	HIS	0.320986	0.0937514
ERR4341854	HIS	0.319137	0.0852134
ERR4341855	HIS	0.420243	0.117061
ERR4341856	HIS	0.287271	0.0871068
ERR4341857	HIS	0.320583	0.104571
ERR4341858	HIS	0.314939	0.0842126
ERR4341859	HIS	0.404322	0.094209
ERR4341860	HIS	0.219376	0.153343
ERR4341861	HIS	0.267322	0.0709191
ERR4341862	HIS	0.26144	0.0895788
ERR4341863	HIS	0.27825	0.0935548
ERR4341864	HIS	0.248887	0.078349
ERR4341865	HIS	0.305432	0.0952111
ERR4341866	HIS	0.327042	0.0995276
ERR4341867	HIS	0.345586	0.0885598
ERR4341868	HIS	0.272769	0.071119
ERR4341869	HIS	0.3083	0.0815777
ERR4341870	HIS	0.350309	0.082446
ERR4341871	HIS	0.280679	0.083776
ERR4341872	HIS	0.279284	0.0814654
ERR4341873	HIS	0.315319	0.087184
ERR4341874	HIS	0.379572	0.0892141
ERR4341875	HIS	0.240817	0.0812156
ERR4341876	HIS	0.258727	0.0804393
ERR4341877	HIS	0.267179	0.084083
ERR4341878	HIS	0.209539	0.0745019
ERR4341879	HIS	0.246453	0.0732897
ERR4341880	HIS	0.307503	0.093687
ERR4341881	HIS	0.281101	0.0929602
ERR4341882	HIS	0.268251	0.0871347
ERR4341883	HIS	0.228643	0.0695847
ERR4341884	HIS	0.294299	0.08436
ERR4341885	HIS	0.313684	0.110109
ERR4341886	HIS	0.276579	0.0879382
ERR4341887	HIS	0.297962	0.0937829
ERR4341888	HIS	0.298456	0.0892234
ERR4341889	HIS	0.243195	0.0830378
ERR4341890	HIS	0.310431	0.11087
ERR4341891	HIS	0.285145	0.0917004
ERR4341892	HIS	0.230584	0.0806328
ERR4341893	HIS	0.283638	0.0949476
ERR4341894	HIS	0.304685	0.0916825
ERR4341895	HIS	0.317777	0.0909582
ERR4341896	HIS	0.268886	0.0823965
ERR4341897	HIS	0.279212	0.0798208
ERR4341898	HIS	0.317248	0.0953292
ERR4341899	HIS	0.305742	0.0862865
ERR4341900	HIS	0.35992	0.0965953
ERR4341901	HIS	0.263328	0.0893277
ERR4341902	HIS	0.303449	0.0883824
ERR4341903	HIS	0.298203	0.0972773
ERR4341904	HIS	0.301495	0.0954347
ERR4341905	HIS	0.231165	0.122525
ERR4341906	HIS	0.287343	0.0843032
ERR4341907	HIS	0.299417	0.0863
ERR4341908	HIS	0.31232	0.0837772
ERR4341909	HIS	0.356523	0.103002
ERR4341910	HIS	0.306563	0.0892746
ERR4341911	HIS	0.309912	0.0970472
ERR4341912	HIS	0.28451	0.0836749
ERR4341913	HIS	0.275303	0.0952413
ERR4341914	HIS	0.306946	0.081077
ERR4341915	HIS	0.335259	0.100681
ERR4341916	HIS	0.312959	0.0784503
ERR4341917	HIS	0.300939	0.0828549
ERR4341918	HIS	0.300626	0.0857006
ERR4341919	HIS	0.29398	0.085551
ERR4341920	HIS	0.283327	0.0980417
ERR4341921	HIS	0.257962	0.0858579
ERR4341922	HIS	0.290929	0.0845697
ERR4341923	HIS	0.203758	0.0712457
ERR4341924	HIS	0.359121	0.101808
ERR4341925	HIS	0.292983	0.094522
ERR4341926	HIS	0.295727	0.0858025
ERR4341927	HIS	0.343808	0.0960391
ERR4341928	HIS	0.238403	0.077093
ERR4341929	HIS	0.498255	0.12514
ERR4341930	HIS	0.325413	0.0907758
ERR4341931	HIS	0.250823	0.0806684
ERR4341932	HIS	0.273054	0.0915811
ERR4341933	HIS	0.335783	0.0967547
ERR4341934	HIS	0.271823	0.0785798
ERR4341935	HIS	0.275731	0.0968789
ERR4341936	HIS	0.302515	0.095642
ERR4341937	HIS	0.313891	0.0890226
ERR4341938	HIS	0.319611	0.0974091
ERR4341939	HIS	0.285352	0.0951136
ERR4341940	HIS	0.236322	0.0945726
ERR4341941	HIS	0.385292	0.105526
ERR4341942	HIS	0.321389	0.0947883
ERR4341943	HIS	0.251742	0.08567
ERR4341944	HIS	0.26728	0.1021
ERR4341945	HIS	0.295369	0.0855678
ERR4341946	HIS	0.361365	0.102143
ERR4341947	HIS	0.261415	0.0794772
ERR4341948	HIS	0.357619	0.102015
ERR4341949	HIS	0.305137	0.092169
ERR4341950	HIS	0.328496	0.0846727
ERR4341951	HIS	0.307849	0.100783
ERR4341952	HIS	0.282126	0.0894338
ERR4341953	HIS	0.268649	0.0621013
ERR4341954	HIS	0.424549	0.11893
ERR4341955	HIS	0.232071	0.0729391
ERR4341956	HIS	0.260402	0.0830485
ERR4341957	HIS	0.303398	0.0921452
ERR4341958	HIS	0.238461	0.0835903
ERR4341959	HIS	0.289046	0.0779163
HCO11	LMIS	0.203435	0.0758498
HCO12	LMIS	0.316421	0.0905309
HCO53	LMIS	0.304413	0.0774662
HCO61	LMIS	0.304893	0.0714269
HCO64	LMIS	0.219693	0.0551986
HCO67	LMIS	0.305644	0.0829824
HCO70	LMIS	0.238855	0.0638895
HCO74	LMIS	0.186402	0.0604286
M1.1.ST	LMIS	0.301767	0.0756627
M1.10.ST	LMIS	0.267214	0.0800668
M1.15.ST	LMIS	0.296001	0.0812329
M1.16.ST	LMIS	0.294545	0.0842941
M1.20.ST	LMIS	0.302343	0.0808686
M1.22.ST	LMIS	0.250906	0.0800308
M1.23.ST	LMIS	0.252959	0.0660898
M1.24.ST	LMIS	0.252917	0.0658766
M1.25.ST	LMIS	0.268286	0.0693556
M1.26.ST	LMIS	0.266828	0.0826673
M1.27.ST	LMIS	0.252393	0.0816354
M1.29.ST	LMIS	0.262728	0.0801902
M1.3.ST	LMIS	0.246724	0.0694358
M1.35.ST	LMIS	0.224579	0.0642317
M1.37.ST	LMIS	0.240059	0.0688162
M1.38.ST	LMIS	0.276844	0.0768391
M1.4.ST	LMIS	0.257509	0.0694828
M1.42.ST	LMIS	0.244994	0.077221
M1.44.ST	LMIS	0.285876	0.0777293
M1.48.ST	LMIS	0.307946	0.0863309
M1.5.ST	LMIS	0.259761	0.0755117
M1.57.ST	LMIS	0.241668	0.0660717
M1.59.ST	LMIS	0.22071	0.0691836
M1.6.ST	LMIS	0.284165	0.0739185
M1.61.ST	LMIS	0.255742	0.0681503
M1.62.ST	LMIS	0.243986	0.0668069
M1.63.ST	LMIS	0.280122	0.0678153
M1.64.ST	LMIS	0.227628	0.0680076
M1.65.ST	LMIS	0.254242	0.0663568
M1.7.ST	LMIS	0.259394	0.0707296
M2.31.ST	LMIS	0.252531	0.0630584
M2.32.ST	LMIS	0.274562	0.0756114
M2.33.ST	LMIS	0.288843	0.0658309
M2.36.ST	LMIS	0.204055	0.080439
M2.37.ST	LMIS	0.230443	0.0783817
M2.38.ST	LMIS	0.262962	0.0699467
M2.39.ST	LMIS	0.265091	0.071135
M2.40.ST	LMIS	0.231506	0.0709824
M2.41.ST	LMIS	0.288218	0.0626797
M2.44.ST	LMIS	0.262853	0.0765741
M2.45.ST	LMIS	0.281789	0.0738431
M2.46.ST	LMIS	0.342042	0.103532
M2.48.ST	LMIS	0.274647	0.0787012
M2.49.ST	LMIS	0.305449	0.0839255
M2.50.ST	LMIS	0.263277	0.0713813
M2.51.ST	LMIS	0.251535	0.0718225
M2.52.ST	LMIS	0.241205	0.0660302
M2.56.ST	LMIS	0.216219	0.0695635
M2.57.ST	LMIS	0.29198	0.0757948
M2.60.ST	LMIS	0.253946	0.0631901
M2.63.ST	LMIS	0.221825	0.0659187
N001A	HIS	0.391644	0.115866
N002A	HIS	0.264855	0.079695
N003A	HIS	0.414441	0.120549
N005A	HIS	0.40745	0.0814127
N006A	HIS	0.407447	0.0993491
N009A	HIS	0.344117	0.112114
N011A	HIS	0.292765	0.0866819
N013A	HIS	0.323924	0.0858548
N017A	HIS	0.348878	0.0731642
N020A	HIS	0.341642	0.112316
N021A	HIS	0.333737	0.11066
N022A	HIS	0.363245	0.100162
N024A	HIS	0.406464	0.103216
N025A	HIS	0.296349	0.0799356
N026A	HIS	0.34341	0.0994657
N027A	HIS	0.254002	0.0843504
N029A	HIS	0.374553	0.102043
N031A	HIS	0.279686	0.0631978
N032A	HIS	0.363055	0.117403
N033A	HIS	0.278679	0.0802395
N034A	HIS	0.36525	0.113257
N035A	HIS	0.387435	0.0923923
N037A	HIS	0.363077	0.0914471
N038A	HIS	0.388382	0.0964157
N039A	HIS	0.420345	0.0999053
N040A	HIS	0.396816	0.135792
N042A	HIS	0.343039	0.113504
N043A	HIS	0.415241	0.109272
N044A	HIS	0.435357	0.0899922
N046A	HIS	0.424607	0.0796858
N047A	HIS	0.375754	0.0828058
N049A	HIS	0.406758	0.101461
N051A	HIS	0.431184	0.10671
N052A	HIS	0.276782	0.0710289
N056A	HIS	0.340241	0.0877839
N062A	HIS	0.276106	0.078073
N064A	HIS	0.318242	0.0914916
N066A	HIS	0.338394	0.106017
N074A	HIS	0.381009	0.0898312
N079A	HIS	0.387151	0.113343
N082A	HIS	0.337812	0.0993096
N083A	HIS	0.390632	0.0971771
N084A	HIS	0.382998	0.0904125
N085A	HIS	0.412701	0.103242
N086A	HIS	0.400384	0.109194
N087A	HIS	0.412156	0.0953291
N088A	HIS	0.371285	0.0981961
N089A	HIS	0.35803	0.0959118
N103A	HIS	0.328149	0.0934954
NLF001	HIS	0.380819	0.0897986
NLF002	HIS	0.393321	0.0851289
NLF005	HIS	0.356215	0.086778
NLF006	HIS	0.33278	0.0981744
NLF007	HIS	0.307257	0.0995938
NLF008	HIS	0.3654	0.10297
NLF009	HIS	0.387385	0.0954858
NLF010	HIS	0.444642	0.0781683
NLF011	HIS	0.391047	0.0877451
NLF012	HIS	0.353626	0.106817
NLF013	HIS	0.34861	0.0921843
NLF014	HIS	0.435717	0.104454
NLF015	HIS	0.389334	0.0993476
NLM001	HIS	0.362051	0.0919665
NLM002	HIS	0.318026	0.0944888
NLM003	HIS	0.456956	0.079137
NLM004	HIS	0.267987	0.0685345
NLM005	HIS	0.407155	0.0909222
NLM006	HIS	0.369672	0.106771
NLM007	HIS	0.398342	0.0876147
NLM008	HIS	0.308942	0.0849551
NLM009	HIS	0.235246	0.0586999
NLM010	HIS	0.36434	0.0911795
NLM015	HIS	0.343056	0.0840433
NLM016	HIS	0.305515	0.0716985
NLM017	HIS	0.403167	0.0995927
NLM021	HIS	0.394466	0.0941672
NLM022	HIS	0.311839	0.0839618
NLM023	HIS	0.424106	0.0990714
NLM024	HIS	0.287141	0.0716793
NLM025	HIS	0.322266	0.0685321
NLM026	HIS	0.318013	0.0995928
NLM027	HIS	0.186928	0.053681
NLM028	HIS	0.37866	0.0852352
NLM029	HIS	0.31281	0.101099
NLM031	HIS	0.338165	0.116346
NLM032	HIS	0.301455	0.0905317
NO01	HIS	0.205886	0.0859299
NO02	HIS	0.218486	0.0827734
NO03	HIS	0.265474	0.0776192
NO04	HIS	0.286163	0.0817723
NO05	HIS	0.389103	0.118034
NO06	HIS	0.259775	0.0814037
NO08	HIS	0.206451	0.0719881
NO09	HIS	0.257212	0.0931512
NO10	HIS	0.282031	0.0697597
NO11	HIS	0.317939	0.0874645
NO12	HIS	0.386407	0.111014
NO13	HIS	0.295896	0.093121
NO15	HIS	0.269242	0.0870227
NO16	HIS	0.327161	0.0908007
NO19	HIS	0.269769	0.0846927
NO20	HIS	0.41792	0.0898238
NO21	HIS	0.281906	0.0711741
NO22	HIS	0.251917	0.0779811
NO23	HIS	0.2652	0.0782421
NOF001	HIS	0.430876	0.0981062
NOF002	HIS	0.409418	0.0950916
NOF004	HIS	0.354009	0.103454
NOF005	HIS	0.383262	0.0833793
NOF006	HIS	0.40498	0.107829
NOF007	HIS	0.377705	0.106149
NOF008	HIS	0.37886	0.0968679
NOF009	HIS	0.419315	0.0920484
NOF010	HIS	0.334477	0.0920924
NOF011	HIS	0.386582	0.101538
NOF012	HIS	0.345943	0.0882942
NOF013	HIS	0.381587	0.111818
NOF014	HIS	0.291034	0.0889872
NOM001	HIS	0.226412	0.0644719
NOM002	HIS	0.298699	0.076964
NOM004	HIS	0.445687	0.0901194
NOM005	HIS	0.309991	0.0820234
NOM007	HIS	0.353613	0.0869495
NOM008	HIS	0.413217	0.11681
NOM009	HIS	0.250593	0.0796741
NOM010	HIS	0.351364	0.113177
NOM012	HIS	0.299711	0.0889981
NOM013	HIS	0.365521	0.080227
NOM014	HIS	0.37776	0.11188
NOM015	HIS	0.397827	0.0891439
NOM016	HIS	0.361565	0.113759
NOM017	HIS	0.218689	0.0805433
NOM018	HIS	0.394934	0.0978786
NOM019	HIS	0.345066	0.083883
NOM020	HIS	0.298118	0.0647757
NOM022	HIS	0.38932	0.095134
NOM023	HIS	0.445006	0.0941111
NOM025	HIS	0.410213	0.0796725
NOM026	HIS	0.360331	0.0718292
NOM027	HIS	0.194126	0.0555338
NOM028	HIS	0.380044	0.0953931
PNPM__5445	HIS	0.37373	0.0841786
PNPM__5446	HIS	0.389638	0.0838921
PNPM__5450	HIS	0.274806	0.0768439
PNPM__5451	HIS	0.246855	0.0811904
PNPM__5453	HIS	0.320367	0.0873836
PNPM__5454	HIS	0.264019	0.0706806
PNPM__5455	HIS	0.225113	0.0673673
PNPM__5456	HIS	0.278673	0.0762988
PNPM__5457	HIS	0.289087	0.083734
PNPM__5459	HIS	0.257037	0.0742131
PNPM__5460	HIS	0.226308	0.0681939
PNPM__5461	HIS	0.239597	0.0628825
PNPM__5463	HIS	0.253695	0.0765923
PNPM__5464	HIS	0.241713	0.0689874
PNPM__5465	HIS	0.236948	0.071765
PNPM__5466	HIS	0.316363	0.0956448
PNPM__5467	HIS	0.341224	0.0904602
PNPM__5469	HIS	0.24844	0.07042
PNPM__5470	HIS	0.313865	0.0935329
PNPM__5471	HIS	0.219114	0.0678312
PNPM__5472	HIS	0.254393	0.0684752
PNPM__5481	HIS	0.346654	0.0927547
PNPM__5482	HIS	0.272841	0.0715158
PNPM__5484	HIS	0.317718	0.100322
PNPM__5485	HIS	0.269251	0.0848845
PNPM__5486	HIS	0.230264	0.0692526
PNPM__5488	HIS	0.237762	0.0648786
PNPM__5489	HIS	0.274279	0.079198
PNPM__5490	HIS	0.365518	0.0996191
PNPM__5491	HIS	0.289103	0.0808813
PNPM__5492	HIS	0.255193	0.0895357
PNPM__5493	HIS	0.275029	0.0831739
PNPM__5494	HIS	0.290432	0.0866761
PNPM__5495	HIS	0.361493	0.081651
PNPM__5496	HIS	0.299989	0.0800907
PNPM__5497	HIS	0.261274	0.0766987
PNPM__5498	HIS	0.321263	0.101786
PNPM__5499	HIS	0.305622	0.0820274
PNPM__5500	HIS	0.386664	0.0980315
PNPM__5501	HIS	0.298399	0.0824029
PNPM__5502	HIS	0.244774	0.0740534
PNPM__5504	HIS	0.267084	0.0792941
PNPM__5505	HIS	0.22746	0.12116
PNPM__5525	HIS	0.253947	0.0764495
PNPM__5526	HIS	0.27475	0.0849244
PNPM__5528	HIS	0.211802	0.0983151
PNPM__5530	HIS	0.225064	0.0752673
PNPM__5532	HIS	0.36962	0.0875838
PNPM__5533	HIS	0.363997	0.0888946
PNPM__5534	HIS	0.374097	0.0915211
PNPM__5536	HIS	0.257431	0.0701539
PNPM__5537	HIS	0.262402	0.0740963
PNPM__5538	HIS	0.242229	0.0749004
PNPM__5539	HIS	0.296545	0.0775893
PNPM__5540	HIS	0.258327	0.0749138
PNPM__5541	HIS	0.266072	0.0797047
PNPM__5542	HIS	0.23853	0.0778537
PNPM__5543	HIS	0.26384	0.0806948
PNPM__5544	HIS	0.234181	0.0690529
PNPM__5546	HIS	0.276631	0.0809504
PNPM__5547	HIS	0.326406	0.0996152
PNPM__5548	HIS	0.292465	0.0832466
PNPM__5549	HIS	0.317614	0.0817172
PNPM__5550	HIS	0.267181	0.0726146
PNPM__5551	HIS	0.233924	0.075855
PNPM__5552	HIS	0.27976	0.0708212
PNPM__5553	HIS	0.273464	0.0755786
PNPM__5555	HIS	0.25283	0.0640704
PNPM__5556	HIS	0.299459	0.083488
PNPM__5557	HIS	0.283152	0.0754614
PNPM__5558	HIS	0.263682	0.072197
PNPM__5559	HIS	0.26155	0.0624457
PNPM__5560	HIS	0.327957	0.0997146
PNPM__5561	HIS	0.317138	0.0895976
PNPM__5562	HIS	0.241881	0.0600077
PNPM__5564	HIS	0.290451	0.0710044
PNPM__5565	HIS	0.3076	0.0908607
PNPM__5566	HIS	0.305442	0.102955
PNPM__5567	HIS	0.287348	0.0869751
PNPM__5568	HIS	0.268662	0.0840719
PNPM__5570	HIS	0.28047	0.0849666
PNPM__5571	HIS	0.255482	0.0797114
PNPM__5572	HIS	0.211612	0.0671191
PNPM__5573	HIS	0.243222	0.0672007
PNPM__5576	HIS	0.296795	0.085467
PNPM__5578	HIS	0.278474	0.0922806
PNPM__5579	HIS	0.288058	0.0784864
PNPM__5581	HIS	0.291388	0.0849325
PNPM__5582	HIS	0.287336	0.0812522
PNPM__5583	HIS	0.272361	0.0831898
PNPM__5584	HIS	0.311925	0.080387
PNPM__5585	HIS	0.264424	0.0806288
PNPM__5586	HIS	0.268186	0.0759165
PNPM__5587	HIS	0.270536	0.0792407
PNPM__5588	HIS	0.325014	0.0780637
PNPM__5589	HIS	0.234572	0.0592467
PNPM__5591	HIS	0.288517	0.0808134
PNPM__5592	HIS	0.433818	0.104108
PNPM__5593	HIS	0.232146	0.0725227
PNPM__5594	HIS	0.236434	0.11367
PNPM__5595	HIS	0.260192	0.0778676
PNPM__5597	HIS	0.271996	0.0838129
PNPM__5599	HIS	0.209105	0.0806248
PNPM__5600	HIS	0.244138	0.062876
PNPM__5603	HIS	0.231542	0.0820517
PNPM__5605	HIS	0.257746	0.0758517
PNPM__5606	HIS	0.366721	0.0998723
PNPM__5608	HIS	0.310511	0.100328
PNPM__5609	HIS	0.287625	0.0781658
PNPM__5610	HIS	0.221295	0.0667255
PNPM__5611	HIS	0.245477	0.0849447
PNPM__5612	HIS	0.292186	0.0958667
PNPM__5613	HIS	0.227807	0.0637
PNPM__5614	HIS	0.24697	0.0741476
PNPM__5616	HIS	0.254012	0.0800786
PNPM__5617	HIS	0.2037	0.0711673
PNPM__5618	HIS	0.296572	0.0723781
PNPM__5619	HIS	0.237479	0.0796849
PNPM__5620	HIS	0.229752	0.0697138
PNPM__5621	HIS	0.196575	0.0528905
PNPM__5623	HIS	0.316386	0.0866219
PNPM__5624	HIS	0.272114	0.0816308
PNPM__5625	HIS	0.313056	0.0855146
PNPM__5626	HIS	0.375204	0.0690214
PNPM__5627	HIS	0.26986	0.0805196
PNPM__5628	HIS	0.235281	0.080686
PNPM__5629	HIS	0.288014	0.0882105
PNPM__5630	HIS	0.316473	0.0840599
PNPM__5631	HIS	0.279242	0.0954157
PNPM__5632	HIS	0.262059	0.0949106
PNPM__5633	HIS	0.239101	0.0690951
PNPM__5634	HIS	0.371599	0.0850959
PNPM__5635	HIS	0.226295	0.071532
PNPM__5636	HIS	0.229778	0.0731515
PNPM__5637	HIS	0.220523	0.0664885
PNPM__5638	HIS	0.206194	0.0668173
PNPM__5639	HIS	0.27968	0.0893494
PNPM__5640	HIS	0.270024	0.0730122
PNPM__5641	HIS	0.232732	0.0738684
PNPM__5642	HIS	0.273681	0.0845621
PNPM__5643	HIS	0.378193	0.107008
PNPM__5644	HIS	0.334332	0.09349
PNPM__5645	HIS	0.319939	0.0935635
PNPM__5647	HIS	0.298766	0.0761766
PNPM__5648	HIS	0.381238	0.0875184
PNPM__5649	HIS	0.268718	0.0915162
PNPM__5650	HIS	0.243852	0.0776414
PNPM__5651	HIS	0.281525	0.0869402
PNPM__5652	HIS	0.257726	0.0661247
PNPM__5653	HIS	0.323264	0.0872087
PNPM__5654	HIS	0.261647	0.08562
PNPM__5656	HIS	0.268495	0.0719731
PNPM__5657	HIS	0.252962	0.0764435
PNPM__5658	HIS	0.273645	0.0884954
PNPM__5659	HIS	0.224583	0.081994
PNPM__5660	HIS	0.217239	0.0658957
PNPM__5661	HIS	0.277204	0.0815318
PNPM__5662	HIS	0.244777	0.0695122
PNPM__5663	HIS	0.268939	0.0886181
PNPM__5664	HIS	0.253068	0.0855668
PNPM__5665	HIS	0.257392	0.0771281
PNPM__5666	HIS	0.311164	0.078253
PNPM__5667	HIS	0.268064	0.08246
PNPM__5668	HIS	0.272568	0.0756849
PNPM__5669	HIS	0.286909	0.0793104
PNPM__5671	HIS	0.245429	0.0755923
PNPM__5672	HIS	0.255504	0.0901921
PNPM__5673	HIS	0.229904	0.0857698
PNPM__5674	HIS	0.262321	0.0715525
PNPM__5675	HIS	0.312181	0.0868366
PNPM__5676	HIS	0.280581	0.0865114
PNPM__5677	HIS	0.207827	0.0651342
PNPM__5678	HIS	0.269052	0.0799729
PNPM__5679	HIS	0.26059	0.0785708
PNPM__5680	HIS	0.236212	0.0843015
PNPM__5681	HIS	0.243168	0.0715375
PNPM__5688	HIS	0.313049	0.0872887
PNPM__5689	HIS	0.250306	0.0898064
PNPM__5690	HIS	0.245357	0.082616
PNPM__5691	HIS	0.236883	0.0855179
PNPM__5692	HIS	0.265855	0.0893221
PNPM__5693	HIS	0.239992	0.074538
PNPM__5710	HIS	0.275016	0.0750147
PNPM__5722	HIS	0.2245	0.0636574
PNPM__5723	HIS	0.25992	0.0768432
PNPM__5724	HIS	0.254755	0.0792605
PNPM__5725	HIS	0.239343	0.0800255
PNPM__5726	HIS	0.247364	0.0665175
PNPM__5727	HIS	0.285555	0.0829952
PNPM__5728	HIS	0.27645	0.0830735
PNPM__5729	HIS	0.342449	0.085363
PNPM__5730	HIS	0.217905	0.0560288
PNPM__5731	HIS	0.227927	0.0600266
PNPM__5732	HIS	0.35483	0.0847118
PNPM__5733	HIS	0.252684	0.0818237
PNPM__5734	HIS	0.256556	0.0758791
PNPM__5735	HIS	0.243927	0.071556
PNPM__5736	HIS	0.242882	0.073583
PNPM__5737	HIS	0.234256	0.0755012
PNPM__5738	HIS	0.230772	0.0723192
PNPM__5739	HIS	0.28929	0.0986001
PNPM__5740	HIS	0.285867	0.0850532
PNPM__5742	HIS	0.278093	0.08032
PNPM__5743	HIS	0.254404	0.0736091
PNPM__5744	HIS	0.344769	0.0930641
PNPM__5745	HIS	0.265727	0.0838664
PNPM__5747	HIS	0.258703	0.0750216
PNPM__5749	HIS	0.31714	0.0689997
PNPM__5750	HIS	0.253124	0.0855886
PNPM__5751	HIS	0.247463	0.0772765
PNPM__5752	HIS	0.29137	0.0810428
PNPM__5753	HIS	0.307091	0.085594
PNPM__5754	HIS	0.222901	0.0801145
PNPM__5755	HIS	0.255046	0.0844801
[truncated: 1,961 more rows]

## Sheet: 4E_1
fc	cazyme_family	Income_Status
-1.93559	CBM58	HIS
-1.78206	GH145	HIS
-1.76323	GH43_8	HIS
-1.70458	PL10_2	HIS
-1.62783	GH30_6	HIS
-1.57678	PL17	HIS
-1.56481	PL10	HIS
-1.52666	GT80	HIS
-1.52524	GH164	HIS
-1.52023	PL13	HIS
-1.49175	GH15	HIS
-1.46595	PL26	HIS
-1.45787	PL9_2	HIS
-1.44479	GH43_37	HIS
-1.39708	GH5_54	HIS
0.773628	GH5_41	LMIS
0.77584	AA8	LMIS
0.800501	PL1_6	LMIS
0.801302	GH103	LMIS
0.819968	GT104	LMIS
0.840899	GH149	LMIS
0.959598	AA3_2	LMIS
0.975233	GT41	LMIS
1.02475	GH19	LMIS
1.04522	GH43_5	LMIS
1.06738	GH13_21	LMIS
1.10852	GT27	LMIS
1.18195	GH13_6	LMIS
1.21948	GT92	LMIS
1.75482	GH13_37	LMIS

## Sheet: 4E_2
cazyme_family	Income_Status	prevalence
AA3_2	LMIS	45.9698
AA3_2	HIS	14.3399
AA8	LMIS	57.5567
AA8	HIS	27.2584
CBM58	LMIS	19.6474
CBM58	HIS	94.9779
GH103	LMIS	95.2141
GH103	HIS	91.0297
GH13_21	LMIS	59.5718
GH13_21	HIS	18.0354
GH13_37	LMIS	66.6247
GH13_37	HIS	4.1693
GH13_6	LMIS	97.4811
GH13_6	HIS	48.1996
GH145	LMIS	38.4131
GH145	HIS	98.6418
GH149	LMIS	8.69018
GH149	HIS	0.726469
GH15	LMIS	84.5088
GH15	HIS	99.4946
GH164	LMIS	7.80856
GH164	HIS	52.8111
GH19	LMIS	91.3098
GH19	HIS	58.0227
GH30_6	LMIS	28.7154
GH30_6	HIS	94.0935
GH43_37	LMIS	4.03023
GH43_37	HIS	47.6627
GH43_5	LMIS	95.0882
GH43_5	HIS	52.5584
GH43_8	LMIS	21.4106
GH43_8	HIS	94.8515
GH5_41	LMIS	12.8463
GH5_41	HIS	2.96905
GH5_54	LMIS	7.17884
GH5_54	HIS	51.832
GT104	LMIS	84.2569
GT104	HIS	65.8876
GT27	LMIS	64.4836
GT27	HIS	25.0474
GT41	LMIS	43.7028
GT41	HIS	9.28617
GT80	LMIS	12.9723
GT80	HIS	71.0044
GT92	LMIS	37.6574
GT92	HIS	7.64371
PL10	LMIS	44.4584
PL10	HIS	97.3784
PL10_2	LMIS	28.9673
PL10_2	HIS	95.0095
PL13	LMIS	33.5013
PL13	HIS	96.5888
PL17	LMIS	11.0831
PL17	HIS	73.5313
PL1_6	LMIS	4.15617
PL1_6	HIS	0.663298
PL26	LMIS	82.9975
PL26	HIS	99.8421
PL9_2	LMIS	13.4761
PL9_2	HIS	75.9949

## Sheet: 4E_3
cazyme_family	phylum	prevalence
AA3_2	Proteobacteria	0.41507
AA3_2	Firmicutes	0.00426887
AA3_2	Actinobacteria	0.0069242
AA3_2	Spirochaetes	0
AA3_2	Fusobacteria	0
AA3_2	Verrucomicrobia	0
AA3_2	Bacteroidetes	0
AA8	Proteobacteria	0.398163
AA8	Firmicutes	0.00394547
AA8	Actinobacteria	0.00382653
AA8	Spirochaetes	0
AA8	Fusobacteria	0
AA8	Verrucomicrobia	0
AA8	Bacteroidetes	0
CBM58	Proteobacteria	0.00107506
CBM58	Firmicutes	9.70199e-05
CBM58	Actinobacteria	0.000182216
CBM58	Spirochaetes	0
CBM58	Fusobacteria	0
CBM58	Verrucomicrobia	0
CBM58	Bacteroidetes	0.146375
GH103	Proteobacteria	0.815676
GH103	Firmicutes	4.85099e-05
GH103	Actinobacteria	0.000182216
GH103	Spirochaetes	0
GH103	Fusobacteria	0
GH103	Verrucomicrobia	0
GH103	Bacteroidetes	0
GH13_21	Proteobacteria	0.442142
GH13_21	Firmicutes	0.00124509
GH13_21	Actinobacteria	0.0023688
GH13_21	Spirochaetes	0.119048
GH13_21	Fusobacteria	0
GH13_21	Verrucomicrobia	0
GH13_21	Bacteroidetes	0
GH13_37	Proteobacteria	0.0435887
GH13_37	Firmicutes	0
GH13_37	Actinobacteria	0
GH13_37	Spirochaetes	0.202381
GH13_37	Fusobacteria	0
GH13_37	Verrucomicrobia	0
GH13_37	Bacteroidetes	0.00419362
GH13_6	Proteobacteria	9.77326e-05
GH13_6	Firmicutes	6.46799e-05
GH13_6	Actinobacteria	0
GH13_6	Spirochaetes	0.113095
GH13_6	Fusobacteria	0
GH13_6	Verrucomicrobia	0
GH13_6	Bacteroidetes	0.120009
GH145	Proteobacteria	0.00244332
GH145	Firmicutes	0.00022638
GH145	Actinobacteria	0.000364431
GH145	Spirochaetes	0
GH145	Fusobacteria	0
GH145	Verrucomicrobia	0
GH145	Bacteroidetes	0.248896
GH149	Proteobacteria	0.000293198
GH149	Firmicutes	0.000533609
GH149	Actinobacteria	0.000182216
GH149	Spirochaetes	0.00595238
GH149	Fusobacteria	0
GH149	Verrucomicrobia	0
GH149	Bacteroidetes	0.000267678
GH15	Proteobacteria	0.145915
GH15	Firmicutes	0.00223146
GH15	Actinobacteria	0.00601312
GH15	Spirochaetes	0
GH15	Fusobacteria	0
GH15	Verrucomicrobia	0
GH15	Bacteroidetes	0.302164
GH164	Proteobacteria	0.000781861
GH164	Firmicutes	3.234e-05
GH164	Actinobacteria	0
GH164	Spirochaetes	0
GH164	Fusobacteria	0
GH164	Verrucomicrobia	0.00139665
GH164	Bacteroidetes	0.0549186
GH19	Proteobacteria	0.161063
GH19	Firmicutes	0.013599
GH19	Actinobacteria	0.00109329
GH19	Spirochaetes	0.0654762
GH19	Fusobacteria	0
GH19	Verrucomicrobia	0
GH19	Bacteroidetes	0.0158376
GH30_6	Proteobacteria	9.77326e-05
GH30_6	Firmicutes	0.00014553
GH30_6	Actinobacteria	0
GH30_6	Spirochaetes	0
GH30_6	Fusobacteria	0
GH30_6	Verrucomicrobia	0
GH30_6	Bacteroidetes	0.0936427
GH43_37	Proteobacteria	0.000195465
GH43_37	Firmicutes	0.00703394
GH43_37	Actinobacteria	0
GH43_37	Spirochaetes	0
GH43_37	Fusobacteria	0
GH43_37	Verrucomicrobia	0
GH43_37	Bacteroidetes	0.00517511
GH43_5	Proteobacteria	0.000586396
GH43_5	Firmicutes	0.000808499
GH43_5	Actinobacteria	0.000364431
GH43_5	Spirochaetes	0.14881
GH43_5	Fusobacteria	0
GH43_5	Verrucomicrobia	0
GH43_5	Bacteroidetes	0.0935088
GH43_8	Proteobacteria	0.00205238
GH43_8	Firmicutes	3.234e-05
GH43_8	Actinobacteria	0
GH43_8	Spirochaetes	0
GH43_8	Fusobacteria	0
GH43_8	Verrucomicrobia	0
GH43_8	Bacteroidetes	0.209458
GH5_41	Proteobacteria	0.0579554
GH5_41	Firmicutes	3.234e-05
GH5_41	Actinobacteria	0
GH5_41	Spirochaetes	0
GH5_41	Fusobacteria	0
GH5_41	Verrucomicrobia	0
GH5_41	Bacteroidetes	0
GH5_54	Proteobacteria	0.000195465
GH5_54	Firmicutes	0.00950795
GH5_54	Actinobacteria	0
GH5_54	Spirochaetes	0
GH5_54	Fusobacteria	0
GH5_54	Verrucomicrobia	0
GH5_54	Bacteroidetes	0.00089226
GT104	Proteobacteria	0.243745
GT104	Firmicutes	1.617e-05
GT104	Actinobacteria	0
GT104	Spirochaetes	0.565476
GT104	Fusobacteria	0.877273
GT104	Verrucomicrobia	0
GT104	Bacteroidetes	0
GT27	Proteobacteria	0.000195465
GT27	Firmicutes	0.00014553
GT27	Actinobacteria	0
GT27	Spirochaetes	0
GT27	Fusobacteria	0
GT27	Verrucomicrobia	0
GT27	Bacteroidetes	0.0187821
GT41	Proteobacteria	0.0412432
GT41	Firmicutes	0.00187572
GT41	Actinobacteria	0
GT41	Spirochaetes	0
GT41	Fusobacteria	0
GT41	Verrucomicrobia	0
GT41	Bacteroidetes	0
GT80	Proteobacteria	0.00224785
GT80	Firmicutes	1.617e-05
GT80	Actinobacteria	0.000182216
GT80	Spirochaetes	0
GT80	Fusobacteria	0
GT80	Verrucomicrobia	0
GT80	Bacteroidetes	0.081151
GT92	Proteobacteria	0
GT92	Firmicutes	0
GT92	Actinobacteria	0
GT92	Spirochaetes	0
GT92	Fusobacteria	0
GT92	Verrucomicrobia	0
GT92	Bacteroidetes	0.00749498
PL10	Proteobacteria	0.000195465
PL10	Firmicutes	0.000986369
PL10	Actinobacteria	0
PL10	Spirochaetes	0
PL10	Fusobacteria	0
PL10	Verrucomicrobia	0
PL10	Bacteroidetes	0.00182913
PL10_2	Proteobacteria	0.000781861
PL10_2	Firmicutes	0.00014553
PL10_2	Actinobacteria	0
PL10_2	Spirochaetes	0
PL10_2	Fusobacteria	0
PL10_2	Verrucomicrobia	0
PL10_2	Bacteroidetes	0.102208
PL13	Proteobacteria	0
PL13	Firmicutes	0.00017787
PL13	Actinobacteria	0
PL13	Spirochaetes	0
PL13	Fusobacteria	0
PL13	Verrucomicrobia	0
PL13	Bacteroidetes	0.10203
PL17	Proteobacteria	0.000293198
PL17	Firmicutes	0.00358974
PL17	Actinobacteria	0
PL17	Spirochaetes	0
PL17	Fusobacteria	0.0318182
PL17	Verrucomicrobia	0
PL17	Bacteroidetes	0.0237341
PL1_6	Proteobacteria	0.00205238
PL1_6	Firmicutes	0.000727649
PL1_6	Actinobacteria	0.000182216
PL1_6	Spirochaetes	0.00595238
PL1_6	Fusobacteria	0
PL1_6	Verrucomicrobia	0
PL1_6	Bacteroidetes	0
PL26	Proteobacteria	0.00136826
PL26	Firmicutes	0.014456
PL26	Actinobacteria	0
PL26	Spirochaetes	0
PL26	Fusobacteria	0
PL26	Verrucomicrobia	0
PL26	Bacteroidetes	0.163685
PL9_2	Proteobacteria	0
PL9_2	Firmicutes	0.0053846
PL9_2	Actinobacteria	0
PL9_2	Spirochaetes	0
PL9_2	Fusobacteria	0
PL9_2	Verrucomicrobia	0
PL9_2	Bacteroidetes	0.0140977

## Sheet: 4F
genus	gFC	HIS-enriched CAZymes genomically present	phylum
Anaerostipes	1.61067	23	Firmicutes
Barnesiella	1.56963	48	Bacteroidetes
Alistipes	1.54301	39	Bacteroidetes
Parabacteroides	1.46975	79	Bacteroidetes
Bacteroides	1.32505	125	Bacteroidetes
Odoribacter	1.2243	33	Bacteroidetes
Akkermansia	1.21561	40	Verrucomicrobia
Bifidobacterium	1.17496	54	Actinobacteria
Ruthenibacterium	1.02627	36	Firmicutes
Lachnoclostridium	1.01218	39	Firmicutes
Coprobacter	0.842282	58	Bacteroidetes
Erysipelatoclostridium	0.80532	34	Firmicutes
Azospirillum	0.781459	20	Proteobacteria
Bilophila	0.771378	12	Proteobacteria
Parasutterella	0.713033	12	Proteobacteria
Paraprevotella	0.695333	70	Bacteroidetes
Pseudoflavonifractor	0.695	34	Firmicutes
Blautia	0.67117	46	Firmicutes
Fusicatenibacter	0.638394	48	Firmicutes
Anaeromassilibacillus	0.634336	37	Firmicutes
Intestinimonas	0.633747	25	Firmicutes
Acinetobacter	0.619826	12	Proteobacteria
Romboutsia	0.525603	25	Firmicutes
Flavonifractor	0.45723	25	Firmicutes
Staphylococcus	0.415065	20	Firmicutes
Butyricicoccus	0.397756	20	Firmicutes
Eggerthella	0.39502	9	Actinobacteria
Faecalicatena	0.371582	58	Firmicutes
Acetobacter	0.350258	17	Proteobacteria
Subdoligranulum	0.316275	6	Firmicutes
Ruminococcus	0.314832	47	Firmicutes
Dorea	0.300781	27	Firmicutes
Intestinibacter	0.282098	21	Firmicutes
Hungatella	0.280102	88	Firmicutes
Eubacterium	0.277725	36	Firmicutes
Eisenbergiella	0.26438	96	Firmicutes
Megamonas	0.259936	30	Firmicutes
Streptococcus	0.248752	24	Firmicutes
Coprococcus	0.245937	36	Firmicutes
Acidaminococcus	0.226824	11	Firmicutes
Turicibacter	0.216925	43	Firmicutes
Faecalibacterium	0.176151	61	Firmicutes
Oscillibacter	0.173567	16	Firmicutes
Tyzzerella	0.169901	44	Firmicutes
Cryptobacterium	0.16631	10	Actinobacteria
Faecalitalea	0.141924	18	Firmicutes
Merdimonas	0.127122	32	Firmicutes
Massiliomicrobiota	0.124352	23	Firmicutes
Anaerotruncus	0.107031	32	Firmicutes
Roseburia	0.0959249	59	Firmicutes
Clostridium	0.0918876	37	Firmicutes
Enorma	0.069316	20	Actinobacteria
Anaerotignum	0.0670506	16	Firmicutes
Coraliomargarita	0.0411938	51	Verrucomicrobia
Collinsella	0.0371739	24	Actinobacteria
Collinsella	0.0371739	24	Bacteria phylum [Firmicutes/Actinobacteria]

## Sheet: 4G
genus	numSpecies	phylum	name	value
Clostridium (104)	104	Firmicutes	R2cum	0.582768
Clostridium (104)	104	Firmicutes	R2indiv	0.582877
Eubacterium (24)	24	Firmicutes	R2cum	0.639861
Eubacterium (24)	24	Firmicutes	R2indiv	0.481599
Bacteroides (27)	27	Bacteroidetes	R2cum	0.71401
Bacteroides (27)	27	Bacteroidetes	R2indiv	0.416776
Alistipes (14)	14	Bacteroidetes	R2cum	0.72293
Alistipes (14)	14	Bacteroidetes	R2indiv	0.414189
Ruminococcus (20)	20	Firmicutes	R2cum	0.743669
Ruminococcus (20)	20	Firmicutes	R2indiv	0.389328
Faecalibacterium (12)	12	Firmicutes	R2cum	0.750588
Faecalibacterium (12)	12	Firmicutes	R2indiv	0.369109
Blautia (13)	13	Firmicutes	R2cum	0.766609
Blautia (13)	13	Firmicutes	R2indiv	0.351939
Roseburia (15)	15	Firmicutes	R2cum	0.770873
Roseburia (15)	15	Firmicutes	R2indiv	0.351861
Oscillibacter (6)	6	Firmicutes	R2cum	0.774548
Oscillibacter (6)	6	Firmicutes	R2indiv	0.335731
Odoribacter (1)	1	Bacteroidetes	R2cum	0.774591
Odoribacter (1)	1	Bacteroidetes	R2indiv	0.29975
Barnesiella (1)	1	Bacteroidetes	R2cum	0.774597
Barnesiella (1)	1	Bacteroidetes	R2indiv	0.2675
Prevotella (32)	32	Bacteroidetes	R2cum	0.78237
Prevotella (32)	32	Bacteroidetes	R2indiv	0.265334
Parabacteroides (5)	5	Bacteroidetes	R2cum	0.78641
Parabacteroides (5)	5	Bacteroidetes	R2indiv	0.255351
Coprococcus (6)	6	Firmicutes	R2cum	0.788448
Coprococcus (6)	6	Firmicutes	R2indiv	0.242172
Ruthenibacterium (1)	1	Firmicutes	R2cum	0.789747
Ruthenibacterium (1)	1	Firmicutes	R2indiv	0.197966
Bifidobacterium (11)	11	Actinobacteria	R2cum	0.800864
Bifidobacterium (11)	11	Actinobacteria	R2indiv	0.182821
Anaerostipes (2)	2	Firmicutes	R2cum	0.801147
Anaerostipes (2)	2	Firmicutes	R2indiv	0.180321
Streptococcus (12)	12	Firmicutes	R2cum	0.810484
Streptococcus (12)	12	Firmicutes	R2indiv	0.179225
Coprobacter (1)	1	Bacteroidetes	R2cum	0.810485
Coprobacter (1)	1	Bacteroidetes	R2indiv	0.168632
Akkermansia (2)	2	Verrucomicrobia	R2cum	0.811113
Akkermansia (2)	2	Verrucomicrobia	R2indiv	0.167065
Treponema (3)	3	Spirochaetes	R2cum	0.811402
Treponema (3)	3	Spirochaetes	R2indiv	0.162625
Butyricicoccus (3)	3	Firmicutes	R2cum	0.812593
Butyricicoccus (3)	3	Firmicutes	R2indiv	0.152419
Bilophila (1)	1	Proteobacteria	R2cum	0.813777
Bilophila (1)	1	Proteobacteria	R2indiv	0.135206
Dorea (4)	4	Firmicutes	R2cum	0.814296
Dorea (4)	4	Firmicutes	R2indiv	0.132423
Succinivibrio (1)	1	Proteobacteria	R2cum	0.814393
Succinivibrio (1)	1	Proteobacteria	R2indiv	0.129074
Parasutterella (1)	1	Proteobacteria	R2cum	0.814406
Parasutterella (1)	1	Proteobacteria	R2indiv	0.119005
Flavonifractor (4)	4	Firmicutes	R2cum	0.815075
Flavonifractor (4)	4	Firmicutes	R2indiv	0.111904
Sutterella (9)	9	Proteobacteria	R2cum	0.81598
Sutterella (9)	9	Proteobacteria	R2indiv	0.111117
Intestinimonas (1)	1	Firmicutes	R2cum	0.816503
Intestinimonas (1)	1	Firmicutes	R2indiv	0.107187
Azospirillum (3)	3	Proteobacteria	R2cum	0.817649
Azospirillum (3)	3	Proteobacteria	R2indiv	0.105632
