# Supplementary material for: Cayman enables large-scale analysis of gut microbiome carbohydrate-active enzyme repertoires
Source: Nat Microbiol. 2026 Apr 24;11(6):1739–53. doi: 10.1038/s41564-026-02318-2 (PMC13236585; doi:10.1038/s41564-026-02318-2)
Supplement: Supplementary file 8 — CAZy repertoire statistics comparing HIS and LMIS countries resolved by families. [file 41564_2026_2318_MOESM8_ESM.xlsx]

## Sheet: A
Genus	cazyme_family	heatmap_value	left_sided_metadata	left_sided_metadata_value	genus_enrichment
Alistipes	GH13_37	NA	DF	1	-1.54301
Alistipes	GH13_37	NA	Mucin	0	-1.54301
Alistipes	GH13_37	NA	PG	0	-1.54301
Alistipes	GH13_37	NA	GAG	0	-1.54301
Alistipes	GH13_37	NA	cazyme_enrichment	1.75482	-1.54301
Alistipes	GH13_6	NA	DF	1	-1.54301
Alistipes	GH13_6	NA	Mucin	0	-1.54301
Alistipes	GH13_6	NA	PG	0	-1.54301
Alistipes	GH13_6	NA	GAG	0	-1.54301
Alistipes	GH13_6	NA	cazyme_enrichment	1.18195	-1.54301
Alistipes	GH13_21	NA	DF	1	-1.54301
Alistipes	GH13_21	NA	Mucin	0	-1.54301
Alistipes	GH13_21	NA	PG	0	-1.54301
Alistipes	GH13_21	NA	GAG	0	-1.54301
Alistipes	GH13_21	NA	cazyme_enrichment	1.06738	-1.54301
Alistipes	GH43_5	NA	DF	1	-1.54301
Alistipes	GH43_5	NA	Mucin	0	-1.54301
Alistipes	GH43_5	NA	PG	0	-1.54301
Alistipes	GH43_5	NA	GAG	0	-1.54301
Alistipes	GH43_5	NA	cazyme_enrichment	1.04522	-1.54301
Alistipes	GT41	NA	DF	NA	-1.54301
Alistipes	GT41	NA	Mucin	NA	-1.54301
Alistipes	GT41	NA	PG	NA	-1.54301
Alistipes	GT41	NA	GAG	NA	-1.54301
Alistipes	GT41	NA	cazyme_enrichment	0.975233	-1.54301
Alistipes	AA3_2	NA	DF	NA	-1.54301
Alistipes	AA3_2	NA	Mucin	NA	-1.54301
Alistipes	AA3_2	NA	PG	NA	-1.54301
Alistipes	AA3_2	NA	GAG	NA	-1.54301
Alistipes	AA3_2	NA	cazyme_enrichment	0.959598	-1.54301
Alistipes	GT104	NA	DF	NA	-1.54301
Alistipes	GT104	NA	Mucin	NA	-1.54301
Alistipes	GT104	NA	PG	NA	-1.54301
Alistipes	GT104	NA	GAG	NA	-1.54301
Alistipes	GT104	NA	cazyme_enrichment	0.819968	-1.54301
Alistipes	GH103	NA	DF	0	-1.54301
Alistipes	GH103	NA	Mucin	0	-1.54301
Alistipes	GH103	NA	PG	1	-1.54301
Alistipes	GH103	NA	GAG	0	-1.54301
Alistipes	GH103	NA	cazyme_enrichment	0.801302	-1.54301
Alistipes	AA8	NA	DF	NA	-1.54301
Alistipes	AA8	NA	Mucin	NA	-1.54301
Alistipes	AA8	NA	PG	NA	-1.54301
Alistipes	AA8	NA	GAG	NA	-1.54301
Alistipes	AA8	NA	cazyme_enrichment	0.77584	-1.54301
Alistipes	GH104	NA	DF	0	-1.54301
Alistipes	GH104	NA	Mucin	0	-1.54301
Alistipes	GH104	NA	PG	1	-1.54301
Alistipes	GH104	NA	GAG	0	-1.54301
Alistipes	GH104	NA	cazyme_enrichment	0.707748	-1.54301
Alistipes	GH13_42	NA	DF	1	-1.54301
Alistipes	GH13_42	NA	Mucin	0	-1.54301
Alistipes	GH13_42	NA	PG	0	-1.54301
Alistipes	GH13_42	NA	GAG	0	-1.54301
Alistipes	GH13_42	NA	cazyme_enrichment	0.695443	-1.54301
Alistipes	CE6	NA	DF	NA	-1.54301
Alistipes	CE6	NA	Mucin	NA	-1.54301
Alistipes	CE6	NA	PG	NA	-1.54301
Alistipes	CE6	NA	GAG	NA	-1.54301
Alistipes	CE6	NA	cazyme_enrichment	0.654772	-1.54301
Alistipes	GH5_21	NA	DF	1	-1.54301
Alistipes	GH5_21	NA	Mucin	0	-1.54301
Alistipes	GH5_21	NA	PG	0	-1.54301
Alistipes	GH5_21	NA	GAG	0	-1.54301
Alistipes	GH5_21	NA	cazyme_enrichment	0.647607	-1.54301
Alistipes	GH43_7	NA	DF	1	-1.54301
Alistipes	GH43_7	NA	Mucin	0	-1.54301
Alistipes	GH43_7	NA	PG	0	-1.54301
Alistipes	GH43_7	NA	GAG	0	-1.54301
Alistipes	GH43_7	NA	cazyme_enrichment	0.641581	-1.54301
Alistipes	GT56	NA	DF	NA	-1.54301
Alistipes	GT56	NA	Mucin	NA	-1.54301
Alistipes	GT56	NA	PG	NA	-1.54301
Alistipes	GT56	NA	GAG	NA	-1.54301
Alistipes	GT56	NA	cazyme_enrichment	0.637218	-1.54301
Alistipes	GH153	NA	DF	0	-1.54301
Alistipes	GH153	NA	Mucin	0	-1.54301
Alistipes	GH153	NA	PG	0	-1.54301
Alistipes	GH153	NA	GAG	0	-1.54301
Alistipes	GH153	NA	cazyme_enrichment	0.606276	-1.54301
Alistipes	GH85	NA	DF	0	-1.54301
Alistipes	GH85	NA	Mucin	1	-1.54301
Alistipes	GH85	NA	PG	0	-1.54301
Alistipes	GH85	NA	GAG	0	-1.54301
Alistipes	GH85	NA	cazyme_enrichment	0.580529	-1.54301
Alistipes	GH13_13	NA	DF	1	-1.54301
Alistipes	GH13_13	NA	Mucin	0	-1.54301
Alistipes	GH13_13	NA	PG	0	-1.54301
Alistipes	GH13_13	NA	GAG	0	-1.54301
Alistipes	GH13_13	NA	cazyme_enrichment	0.562317	-1.54301
Alistipes	GH13_26	NA	DF	1	-1.54301
Alistipes	GH13_26	NA	Mucin	0	-1.54301
Alistipes	GH13_26	NA	PG	0	-1.54301
Alistipes	GH13_26	NA	GAG	0	-1.54301
Alistipes	GH13_26	NA	cazyme_enrichment	0.483507	-1.54301
Alistipes	GH13_38	NA	DF	1	-1.54301
Alistipes	GH13_38	NA	Mucin	0	-1.54301
Alistipes	GH13_38	NA	PG	0	-1.54301
Alistipes	GH13_38	NA	GAG	0	-1.54301
Alistipes	GH13_38	NA	cazyme_enrichment	0.379521	-1.54301
Alistipes	GT19	0.100243	DF	NA	-1.54301
Alistipes	GT19	0.100243	Mucin	NA	-1.54301
Alistipes	GT19	0.100243	PG	NA	-1.54301
Alistipes	GT19	0.100243	GAG	NA	-1.54301
Alistipes	GT19	0.100243	cazyme_enrichment	0.372743	-1.54301
Alistipes	GH25	NA	DF	0	-1.54301
Alistipes	GH25	NA	Mucin	0	-1.54301
Alistipes	GH25	NA	PG	1	-1.54301
Alistipes	GH25	NA	GAG	0	-1.54301
Alistipes	GH25	NA	cazyme_enrichment	0.358017	-1.54301
Alistipes	GH57	0.0670305	DF	1	-1.54301
Alistipes	GH57	0.0670305	Mucin	0	-1.54301
Alistipes	GH57	0.0670305	PG	0	-1.54301
Alistipes	GH57	0.0670305	GAG	0	-1.54301
Alistipes	GH57	0.0670305	cazyme_enrichment	0.339849	-1.54301
Alistipes	AA1	NA	DF	NA	-1.54301
Alistipes	AA1	NA	Mucin	NA	-1.54301
Alistipes	AA1	NA	PG	NA	-1.54301
Alistipes	AA1	NA	GAG	NA	-1.54301
Alistipes	AA1	NA	cazyme_enrichment	0.330227	-1.54301
Alistipes	CBM20	0.0474509	DF	1	-1.54301
Alistipes	CBM20	0.0474509	Mucin	0	-1.54301
Alistipes	CBM20	0.0474509	PG	0	-1.54301
Alistipes	CBM20	0.0474509	GAG	0	-1.54301
Alistipes	CBM20	0.0474509	cazyme_enrichment	0.326312	-1.54301
Alistipes	GH37	NA	DF	1	-1.54301
Alistipes	GH37	NA	Mucin	0	-1.54301
Alistipes	GH37	NA	PG	0	-1.54301
Alistipes	GH37	NA	GAG	0	-1.54301
Alistipes	GH37	NA	cazyme_enrichment	0.280764	-1.54301
Alistipes	CE7	NA	DF	NA	-1.54301
Alistipes	CE7	NA	Mucin	NA	-1.54301
Alistipes	CE7	NA	PG	NA	-1.54301
Alistipes	CE7	NA	GAG	NA	-1.54301
Alistipes	CE7	NA	cazyme_enrichment	0.256323	-1.54301
Alistipes	GH5_4	NA	DF	1	-1.54301
Alistipes	GH5_4	NA	Mucin	0	-1.54301
Alistipes	GH5_4	NA	PG	0	-1.54301
Alistipes	GH5_4	NA	GAG	0	-1.54301
Alistipes	GH5_4	NA	cazyme_enrichment	0.254721	-1.54301
Alistipes	CBM41	NA	DF	1	-1.54301
Alistipes	CBM41	NA	Mucin	0	-1.54301
Alistipes	CBM41	NA	PG	0	-1.54301
Alistipes	CBM41	NA	GAG	0	-1.54301
Alistipes	CBM41	NA	cazyme_enrichment	0.251993	-1.54301
Alistipes	GH43_29	NA	DF	1	-1.54301
Alistipes	GH43_29	NA	Mucin	0	-1.54301
Alistipes	GH43_29	NA	PG	0	-1.54301
Alistipes	GH43_29	NA	GAG	0	-1.54301
Alistipes	GH43_29	NA	cazyme_enrichment	0.215317	-1.54301
Alistipes	GH10	NA	DF	1	-1.54301
Alistipes	GH10	NA	Mucin	0	-1.54301
Alistipes	GH10	NA	PG	0	-1.54301
Alistipes	GH10	NA	GAG	0	-1.54301
Alistipes	GH10	NA	cazyme_enrichment	0.207398	-1.54301
Alistipes	GH43_1	NA	DF	1	-1.54301
Alistipes	GH43_1	NA	Mucin	0	-1.54301
Alistipes	GH43_1	NA	PG	0	-1.54301
Alistipes	GH43_1	NA	GAG	0	-1.54301
Alistipes	GH43_1	NA	cazyme_enrichment	0.189416	-1.54301
Alistipes	GH67	NA	DF	1	-1.54301
Alistipes	GH67	NA	Mucin	0	-1.54301
Alistipes	GH67	NA	PG	0	-1.54301
Alistipes	GH67	NA	GAG	0	-1.54301
Alistipes	GH67	NA	cazyme_enrichment	0.176325	-1.54301
Alistipes	GH133	NA	DF	1	-1.54301
Alistipes	GH133	NA	Mucin	0	-1.54301
Alistipes	GH133	NA	PG	0	-1.54301
Alistipes	GH133	NA	GAG	0	-1.54301
Alistipes	GH133	NA	cazyme_enrichment	0.175454	-1.54301
Alistipes	CBM27	NA	DF	1	-1.54301
Alistipes	CBM27	NA	Mucin	0	-1.54301
Alistipes	CBM27	NA	PG	0	-1.54301
Alistipes	CBM27	NA	GAG	0	-1.54301
Alistipes	CBM27	NA	cazyme_enrichment	0.111754	-1.54301
Alistipes	GT81	NA	DF	NA	-1.54301
Alistipes	GT81	NA	Mucin	NA	-1.54301
Alistipes	GT81	NA	PG	NA	-1.54301
Alistipes	GT81	NA	GAG	NA	-1.54301
Alistipes	GT81	NA	cazyme_enrichment	0.109433	-1.54301
Alistipes	GH13_41	NA	DF	1	-1.54301
Alistipes	GH13_41	NA	Mucin	0	-1.54301
Alistipes	GH13_41	NA	PG	0	-1.54301
Alistipes	GH13_41	NA	GAG	0	-1.54301
Alistipes	GH13_41	NA	cazyme_enrichment	0.105399	-1.54301
Alistipes	GH73	0.0523995	DF	0	-1.54301
Alistipes	GH73	0.0523995	Mucin	0	-1.54301
Alistipes	GH73	0.0523995	PG	1	-1.54301
Alistipes	GH73	0.0523995	GAG	0	-1.54301
Alistipes	GH73	0.0523995	cazyme_enrichment	0.101475	-1.54301
Alistipes	GH13_33	NA	DF	1	-1.54301
Alistipes	GH13_33	NA	Mucin	0	-1.54301
Alistipes	GH13_33	NA	PG	0	-1.54301
Alistipes	GH13_33	NA	GAG	0	-1.54301
Alistipes	GH13_33	NA	cazyme_enrichment	0.0974479	-1.54301
Alistipes	GH5_7	NA	DF	1	-1.54301
Alistipes	GH5_7	NA	Mucin	0	-1.54301
Alistipes	GH5_7	NA	PG	0	-1.54301
Alistipes	GH5_7	NA	GAG	0	-1.54301
Alistipes	GH5_7	NA	cazyme_enrichment	-0.0232154	-1.54301
Alistipes	GH27	NA	DF	1	-1.54301
Alistipes	GH27	NA	Mucin	1	-1.54301
Alistipes	GH27	NA	PG	0	-1.54301
Alistipes	GH27	NA	GAG	0	-1.54301
Alistipes	GH27	NA	cazyme_enrichment	-0.0330795	-1.54301
Alistipes	GH97	0.101792	DF	1	-1.54301
Alistipes	GH97	0.101792	Mucin	1	-1.54301
Alistipes	GH97	0.101792	PG	0	-1.54301
Alistipes	GH97	0.101792	GAG	0	-1.54301
Alistipes	GH97	0.101792	cazyme_enrichment	-0.0702362	-1.54301
Alistipes	CE8	NA	DF	NA	-1.54301
Alistipes	CE8	NA	Mucin	NA	-1.54301
Alistipes	CE8	NA	PG	NA	-1.54301
Alistipes	CE8	NA	GAG	NA	-1.54301
Alistipes	CE8	NA	cazyme_enrichment	-0.0731519	-1.54301
Alistipes	PL1	NA	DF	1	-1.54301
Alistipes	PL1	NA	Mucin	0	-1.54301
Alistipes	PL1	NA	PG	0	-1.54301
Alistipes	PL1	NA	GAG	0	-1.54301
Alistipes	PL1	NA	cazyme_enrichment	-0.102013	-1.54301
Alistipes	GT28	0.200236	DF	NA	-1.54301
Alistipes	GT28	0.200236	Mucin	NA	-1.54301
Alistipes	GT28	0.200236	PG	NA	-1.54301
Alistipes	GT28	0.200236	GAG	NA	-1.54301
Alistipes	GT28	0.200236	cazyme_enrichment	-0.109588	-1.54301
Alistipes	GH95	NA	DF	0	-1.54301
Alistipes	GH95	NA	Mucin	1	-1.54301
Alistipes	GH95	NA	PG	0	-1.54301
Alistipes	GH95	NA	GAG	0	-1.54301
Alistipes	GH95	NA	cazyme_enrichment	-0.111391	-1.54301
Alistipes	GH77	0.12063	DF	1	-1.54301
Alistipes	GH77	0.12063	Mucin	0	-1.54301
Alistipes	GH77	0.12063	PG	0	-1.54301
Alistipes	GH77	0.12063	GAG	0	-1.54301
Alistipes	GH77	0.12063	cazyme_enrichment	-0.118233	-1.54301
Alistipes	CE1	NA	DF	NA	-1.54301
Alistipes	CE1	NA	Mucin	NA	-1.54301
Alistipes	CE1	NA	PG	NA	-1.54301
Alistipes	CE1	NA	GAG	NA	-1.54301
Alistipes	CE1	NA	cazyme_enrichment	-0.124299	-1.54301
Alistipes	CE12	NA	DF	NA	-1.54301
Alistipes	CE12	NA	Mucin	NA	-1.54301
Alistipes	CE12	NA	PG	NA	-1.54301
Alistipes	CE12	NA	GAG	NA	-1.54301
Alistipes	CE12	NA	cazyme_enrichment	-0.156442	-1.54301
Alistipes	GH70	NA	DF	1	-1.54301
Alistipes	GH70	NA	Mucin	0	-1.54301
Alistipes	GH70	NA	PG	0	-1.54301
Alistipes	GH70	NA	GAG	0	-1.54301
Alistipes	GH70	NA	cazyme_enrichment	-0.157249	-1.54301
Alistipes	GH13_12	NA	DF	1	-1.54301
Alistipes	GH13_12	NA	Mucin	0	-1.54301
Alistipes	GH13_12	NA	PG	0	-1.54301
Alistipes	GH13_12	NA	GAG	0	-1.54301
Alistipes	GH13_12	NA	cazyme_enrichment	-0.178434	-1.54301
Alistipes	GH28	NA	DF	1	-1.54301
Alistipes	GH28	NA	Mucin	0	-1.54301
Alistipes	GH28	NA	PG	0	-1.54301
Alistipes	GH28	NA	GAG	0	-1.54301
Alistipes	GH28	NA	cazyme_enrichment	-0.186466	-1.54301
Alistipes	GH43_12	NA	DF	1	-1.54301
Alistipes	GH43_12	NA	Mucin	0	-1.54301
Alistipes	GH43_12	NA	PG	0	-1.54301
Alistipes	GH43_12	NA	GAG	0	-1.54301
Alistipes	GH43_12	NA	cazyme_enrichment	-0.18681	-1.54301
Alistipes	PL40	NA	DF	1	-1.54301
Alistipes	PL40	NA	Mucin	0	-1.54301
Alistipes	PL40	NA	PG	0	-1.54301
Alistipes	PL40	NA	GAG	0	-1.54301
Alistipes	PL40	NA	cazyme_enrichment	-0.212996	-1.54301
Alistipes	GH9	NA	DF	1	-1.54301
Alistipes	GH9	NA	Mucin	0	-1.54301
Alistipes	GH9	NA	PG	0	-1.54301
Alistipes	GH9	NA	GAG	0	-1.54301
Alistipes	GH9	NA	cazyme_enrichment	-0.219298	-1.54301
Alistipes	GH43_10	NA	DF	1	-1.54301
Alistipes	GH43_10	NA	Mucin	0	-1.54301
Alistipes	GH43_10	NA	PG	0	-1.54301
Alistipes	GH43_10	NA	GAG	0	-1.54301
Alistipes	GH43_10	NA	cazyme_enrichment	-0.232673	-1.54301
Alistipes	GH5_1	NA	DF	1	-1.54301
Alistipes	GH5_1	NA	Mucin	0	-1.54301
Alistipes	GH5_1	NA	PG	0	-1.54301
Alistipes	GH5_1	NA	GAG	0	-1.54301
Alistipes	GH5_1	NA	cazyme_enrichment	-0.249763	-1.54301
Alistipes	GH68	NA	DF	1	-1.54301
Alistipes	GH68	NA	Mucin	0	-1.54301
Alistipes	GH68	NA	PG	0	-1.54301
Alistipes	GH68	NA	GAG	0	-1.54301
Alistipes	GH68	NA	cazyme_enrichment	-0.254609	-1.54301
Alistipes	GH5_2	NA	DF	1	-1.54301
Alistipes	GH5_2	NA	Mucin	0	-1.54301
Alistipes	GH5_2	NA	PG	0	-1.54301
Alistipes	GH5_2	NA	GAG	0	-1.54301
Alistipes	GH5_2	NA	cazyme_enrichment	-0.254988	-1.54301
Alistipes	GT39	NA	DF	NA	-1.54301
Alistipes	GT39	NA	Mucin	NA	-1.54301
Alistipes	GT39	NA	PG	NA	-1.54301
Alistipes	GT39	NA	GAG	NA	-1.54301
Alistipes	GT39	NA	cazyme_enrichment	-0.258433	-1.54301
Alistipes	GH1	NA	DF	1	-1.54301
Alistipes	GH1	NA	Mucin	0	-1.54301
Alistipes	GH1	NA	PG	0	-1.54301
Alistipes	GH1	NA	GAG	0	-1.54301
Alistipes	GH1	NA	cazyme_enrichment	-0.261583	-1.54301
Alistipes	GH13_39	NA	DF	1	-1.54301
Alistipes	GH13_39	NA	Mucin	0	-1.54301
Alistipes	GH13_39	NA	PG	0	-1.54301
Alistipes	GH13_39	NA	GAG	0	-1.54301
Alistipes	GH13_39	NA	cazyme_enrichment	-0.264714	-1.54301
Alistipes	GH156	NA	DF	0	-1.54301
Alistipes	GH156	NA	Mucin	1	-1.54301
Alistipes	GH156	NA	PG	0	-1.54301
Alistipes	GH156	NA	GAG	0	-1.54301
Alistipes	GH156	NA	cazyme_enrichment	-0.264841	-1.54301
Alistipes	GT29	NA	DF	NA	-1.54301
Alistipes	GT29	NA	Mucin	NA	-1.54301
Alistipes	GT29	NA	PG	NA	-1.54301
Alistipes	GT29	NA	GAG	NA	-1.54301
Alistipes	GT29	NA	cazyme_enrichment	-0.278007	-1.54301
Alistipes	GH51	NA	DF	1	-1.54301
Alistipes	GH51	NA	Mucin	0	-1.54301
Alistipes	GH51	NA	PG	0	-1.54301
Alistipes	GH51	NA	GAG	0	-1.54301
Alistipes	GH51	NA	cazyme_enrichment	-0.301649	-1.54301
Alistipes	GH20	NA	DF	0	-1.54301
Alistipes	GH20	NA	Mucin	1	-1.54301
Alistipes	GH20	NA	PG	0	-1.54301
Alistipes	GH20	NA	GAG	0	-1.54301
Alistipes	GH20	NA	cazyme_enrichment	-0.306347	-1.54301
Alistipes	GT31	NA	DF	NA	-1.54301
Alistipes	GT31	NA	Mucin	NA	-1.54301
Alistipes	GT31	NA	PG	NA	-1.54301
Alistipes	GT31	NA	GAG	NA	-1.54301
Alistipes	GT31	NA	cazyme_enrichment	-0.307958	-1.54301
Alistipes	GH33	NA	DF	0	-1.54301
Alistipes	GH33	NA	Mucin	1	-1.54301
Alistipes	GH33	NA	PG	0	-1.54301
Alistipes	GH33	NA	GAG	0	-1.54301
Alistipes	GH33	NA	cazyme_enrichment	-0.322485	-1.54301
Alistipes	GT23	NA	DF	NA	-1.54301
Alistipes	GT23	NA	Mucin	NA	-1.54301
Alistipes	GT23	NA	PG	NA	-1.54301
Alistipes	GT23	NA	GAG	NA	-1.54301
Alistipes	GT23	NA	cazyme_enrichment	-0.356886	-1.54301
Alistipes	PL11_1	NA	DF	1	-1.54301
Alistipes	PL11_1	NA	Mucin	0	-1.54301
Alistipes	PL11_1	NA	PG	0	-1.54301
Alistipes	PL11_1	NA	GAG	0	-1.54301
Alistipes	PL11_1	NA	cazyme_enrichment	-0.361668	-1.54301
Alistipes	GH31	NA	DF	1	-1.54301
Alistipes	GH31	NA	Mucin	1	-1.54301
Alistipes	GH31	NA	PG	0	-1.54301
Alistipes	GH31	NA	GAG	0	-1.54301
Alistipes	GH31	NA	cazyme_enrichment	-0.395487	-1.54301
Alistipes	GH43_34	NA	DF	1	-1.54301
Alistipes	GH43_34	NA	Mucin	0	-1.54301
Alistipes	GH43_34	NA	PG	0	-1.54301
Alistipes	GH43_34	NA	GAG	0	-1.54301
Alistipes	GH43_34	NA	cazyme_enrichment	-0.397139	-1.54301
Alistipes	PL1_2	NA	DF	1	-1.54301
Alistipes	PL1_2	NA	Mucin	0	-1.54301
Alistipes	PL1_2	NA	PG	0	-1.54301
Alistipes	PL1_2	NA	GAG	0	-1.54301
Alistipes	PL1_2	NA	cazyme_enrichment	-0.398421	-1.54301
Alistipes	GH89	NA	DF	0	-1.54301
Alistipes	GH89	NA	Mucin	1	-1.54301
Alistipes	GH89	NA	PG	0	-1.54301
Alistipes	GH89	NA	GAG	0	-1.54301
Alistipes	GH89	NA	cazyme_enrichment	-0.407739	-1.54301
Alistipes	GH13_31	NA	DF	1	-1.54301
Alistipes	GH13_31	NA	Mucin	0	-1.54301
Alistipes	GH13_31	NA	PG	0	-1.54301
Alistipes	GH13_31	NA	GAG	0	-1.54301
Alistipes	GH13_31	NA	cazyme_enrichment	-0.410829	-1.54301
Alistipes	GH106	0.100746	DF	1	-1.54301
Alistipes	GH106	0.100746	Mucin	0	-1.54301
Alistipes	GH106	0.100746	PG	0	-1.54301
Alistipes	GH106	0.100746	GAG	0	-1.54301
Alistipes	GH106	0.100746	cazyme_enrichment	-0.413068	-1.54301
Alistipes	GT14	NA	DF	NA	-1.54301
Alistipes	GT14	NA	Mucin	NA	-1.54301
Alistipes	GT14	NA	PG	NA	-1.54301
Alistipes	GT14	NA	GAG	NA	-1.54301
Alistipes	GT14	NA	cazyme_enrichment	-0.427871	-1.54301
Alistipes	GH32	NA	DF	1	-1.54301
Alistipes	GH32	NA	Mucin	0	-1.54301
Alistipes	GH32	NA	PG	0	-1.54301
Alistipes	GH32	NA	GAG	0	-1.54301
Alistipes	GH32	NA	cazyme_enrichment	-0.450708	-1.54301
Alistipes	GH125	NA	DF	1	-1.54301
Alistipes	GH125	NA	Mucin	0	-1.54301
Alistipes	GH125	NA	PG	0	-1.54301
Alistipes	GH125	NA	GAG	0	-1.54301
Alistipes	GH125	NA	cazyme_enrichment	-0.462624	-1.54301
Alistipes	GT60	NA	DF	NA	-1.54301
Alistipes	GT60	NA	Mucin	NA	-1.54301
Alistipes	GT60	NA	PG	NA	-1.54301
Alistipes	GT60	NA	GAG	NA	-1.54301
Alistipes	GT60	NA	cazyme_enrichment	-0.474565	-1.54301
Alistipes	GH126	NA	DF	1	-1.54301
Alistipes	GH126	NA	Mucin	0	-1.54301
Alistipes	GH126	NA	PG	0	-1.54301
Alistipes	GH126	NA	GAG	0	-1.54301
Alistipes	GH126	NA	cazyme_enrichment	-0.477446	-1.54301
Alistipes	GH146	NA	DF	1	-1.54301
Alistipes	GH146	NA	Mucin	0	-1.54301
Alistipes	GH146	NA	PG	0	-1.54301
Alistipes	GH146	NA	GAG	0	-1.54301
Alistipes	GH146	NA	cazyme_enrichment	-0.478057	-1.54301
Alistipes	GH105	NA	DF	1	-1.54301
Alistipes	GH105	NA	Mucin	0	-1.54301
Alistipes	GH105	NA	PG	0	-1.54301
Alistipes	GH105	NA	GAG	0	-1.54301
Alistipes	GH105	NA	cazyme_enrichment	-0.495817	-1.54301
Alistipes	GH154	NA	DF	0	-1.54301
Alistipes	GH154	NA	Mucin	0	-1.54301
Alistipes	GH154	NA	PG	0	-1.54301
Alistipes	GH154	NA	GAG	0	-1.54301
Alistipes	GH154	NA	cazyme_enrichment	-0.505842	-1.54301
Alistipes	PL8_3	NA	DF	0	-1.54301
Alistipes	PL8_3	NA	Mucin	0	-1.54301
Alistipes	PL8_3	NA	PG	0	-1.54301
Alistipes	PL8_3	NA	GAG	1	-1.54301
Alistipes	PL8_3	NA	cazyme_enrichment	-0.514071	-1.54301
Alistipes	GH29	NA	DF	0	-1.54301
Alistipes	GH29	NA	Mucin	1	-1.54301
Alistipes	GH29	NA	PG	0	-1.54301
Alistipes	GH29	NA	GAG	0	-1.54301
Alistipes	GH29	NA	cazyme_enrichment	-0.528498	-1.54301
Alistipes	GH13_4	NA	DF	1	-1.54301
Alistipes	GH13_4	NA	Mucin	0	-1.54301
Alistipes	GH13_4	NA	PG	0	-1.54301
Alistipes	GH13_4	NA	GAG	0	-1.54301
Alistipes	GH13_4	NA	cazyme_enrichment	-0.536782	-1.54301
Alistipes	GH112	NA	DF	0	-1.54301
Alistipes	GH112	NA	Mucin	1	-1.54301
Alistipes	GH112	NA	PG	0	-1.54301
Alistipes	GH112	NA	GAG	0	-1.54301
Alistipes	GH112	NA	cazyme_enrichment	-0.540907	-1.54301
Alistipes	GH109	NA	DF	0	-1.54301
Alistipes	GH109	NA	Mucin	1	-1.54301
Alistipes	GH109	NA	PG	0	-1.54301
Alistipes	GH109	NA	GAG	0	-1.54301
Alistipes	GH109	NA	cazyme_enrichment	-0.541582	-1.54301
Alistipes	GH165	NA	DF	1	-1.54301
Alistipes	GH165	NA	Mucin	0	-1.54301
Alistipes	GH165	NA	PG	0	-1.54301
Alistipes	GH165	NA	GAG	0	-1.54301
Alistipes	GH165	NA	cazyme_enrichment	-0.544489	-1.54301
Alistipes	CBM86	NA	DF	1	-1.54301
Alistipes	CBM86	NA	Mucin	0	-1.54301
Alistipes	CBM86	NA	PG	0	-1.54301
Alistipes	CBM86	NA	GAG	0	-1.54301
Alistipes	CBM86	NA	cazyme_enrichment	-0.552358	-1.54301
Alistipes	CBM65	NA	DF	1	-1.54301
Alistipes	CBM65	NA	Mucin	0	-1.54301
Alistipes	CBM65	NA	PG	0	-1.54301
Alistipes	CBM65	NA	GAG	0	-1.54301
Alistipes	CBM65	NA	cazyme_enrichment	-0.555607	-1.54301
Alistipes	GH43_19	NA	DF	1	-1.54301
Alistipes	GH43_19	NA	Mucin	0	-1.54301
Alistipes	GH43_19	NA	PG	0	-1.54301
Alistipes	GH43_19	NA	GAG	0	-1.54301
Alistipes	GH43_19	NA	cazyme_enrichment	-0.555684	-1.54301
Alistipes	CE9	NA	DF	NA	-1.54301
Alistipes	CE9	NA	Mucin	NA	-1.54301
Alistipes	CE9	NA	PG	NA	-1.54301
Alistipes	CE9	NA	GAG	NA	-1.54301
Alistipes	CE9	NA	cazyme_enrichment	-0.570334	-1.54301
Alistipes	GH63	NA	DF	1	-1.54301
Alistipes	GH63	NA	Mucin	0	-1.54301
Alistipes	GH63	NA	PG	0	-1.54301
Alistipes	GH63	NA	GAG	0	-1.54301
Alistipes	GH63	NA	cazyme_enrichment	-0.575196	-1.54301
Alistipes	GH2	0.142325	DF	1	-1.54301
Alistipes	GH2	0.142325	Mucin	1	-1.54301
Alistipes	GH2	0.142325	PG	0	-1.54301
Alistipes	GH2	0.142325	GAG	0	-1.54301
Alistipes	GH2	0.142325	cazyme_enrichment	-0.57703	-1.54301
Alistipes	CBM32	NA	DF	1	-1.54301
Alistipes	CBM32	NA	Mucin	1	-1.54301
Alistipes	CBM32	NA	PG	0	-1.54301
Alistipes	CBM32	NA	GAG	0	-1.54301
Alistipes	CBM32	NA	cazyme_enrichment	-0.581584	-1.54301
Alistipes	GH143	NA	DF	1	-1.54301
Alistipes	GH143	NA	Mucin	0	-1.54301
Alistipes	GH143	NA	PG	0	-1.54301
Alistipes	GH143	NA	GAG	0	-1.54301
Alistipes	GH143	NA	cazyme_enrichment	-0.590706	-1.54301
Alistipes	GH13_32	NA	DF	1	-1.54301
Alistipes	GH13_32	NA	Mucin	0	-1.54301
Alistipes	GH13_32	NA	PG	0	-1.54301
Alistipes	GH13_32	NA	GAG	0	-1.54301
Alistipes	GH13_32	NA	cazyme_enrichment	-0.598309	-1.54301
Alistipes	GH13_30	NA	DF	1	-1.54301
Alistipes	GH13_30	NA	Mucin	0	-1.54301
Alistipes	GH13_30	NA	PG	0	-1.54301
Alistipes	GH13_30	NA	GAG	0	-1.54301
Alistipes	GH13_30	NA	cazyme_enrichment	-0.600611	-1.54301
Alistipes	GH142	NA	DF	1	-1.54301
Alistipes	GH142	NA	Mucin	0	-1.54301
Alistipes	GH142	NA	PG	0	-1.54301
Alistipes	GH142	NA	GAG	0	-1.54301
Alistipes	GH142	NA	cazyme_enrichment	-0.606413	-1.54301
Alistipes	CE4	0.200391	DF	NA	-1.54301
Alistipes	CE4	0.200391	Mucin	NA	-1.54301
Alistipes	CE4	0.200391	PG	NA	-1.54301
Alistipes	CE4	0.200391	GAG	NA	-1.54301
Alistipes	CE4	0.200391	cazyme_enrichment	-0.610111	-1.54301
Alistipes	GH92	0.142617	DF	1	-1.54301
Alistipes	GH92	0.142617	Mucin	1	-1.54301
Alistipes	GH92	0.142617	PG	0	-1.54301
Alistipes	GH92	0.142617	GAG	0	-1.54301
Alistipes	GH92	0.142617	cazyme_enrichment	-0.614663	-1.54301
Alistipes	GT2	0.0943194	DF	NA	-1.54301
Alistipes	GT2	0.0943194	Mucin	NA	-1.54301
Alistipes	GT2	0.0943194	PG	NA	-1.54301
Alistipes	GT2	0.0943194	GAG	NA	-1.54301
Alistipes	GT2	0.0943194	cazyme_enrichment	-0.62531	-1.54301
Alistipes	GH5_18	NA	DF	1	-1.54301
Alistipes	GH5_18	NA	Mucin	1	-1.54301
Alistipes	GH5_18	NA	PG	0	-1.54301
Alistipes	GH5_18	NA	GAG	0	-1.54301
Alistipes	GH5_18	NA	cazyme_enrichment	-0.661601	-1.54301
Alistipes	GH43_24	NA	DF	1	-1.54301
Alistipes	GH43_24	NA	Mucin	0	-1.54301
Alistipes	GH43_24	NA	PG	0	-1.54301
Alistipes	GH43_24	NA	GAG	0	-1.54301
Alistipes	GH43_24	NA	cazyme_enrichment	-0.676221	-1.54301
Alistipes	GH13_3	NA	DF	1	-1.54301
Alistipes	GH13_3	NA	Mucin	0	-1.54301
Alistipes	GH13_3	NA	PG	0	-1.54301
Alistipes	GH13_3	NA	GAG	0	-1.54301
Alistipes	GH13_3	NA	cazyme_enrichment	-0.683898	-1.54301
Alistipes	PL10_1	NA	DF	1	-1.54301
Alistipes	PL10_1	NA	Mucin	0	-1.54301
Alistipes	PL10_1	NA	PG	0	-1.54301
Alistipes	PL10_1	NA	GAG	0	-1.54301
Alistipes	PL10_1	NA	cazyme_enrichment	-0.694005	-1.54301
Alistipes	GH5_44	NA	DF	1	-1.54301
Alistipes	GH5_44	NA	Mucin	0	-1.54301
Alistipes	GH5_44	NA	PG	0	-1.54301
Alistipes	GH5_44	NA	GAG	0	-1.54301
Alistipes	GH5_44	NA	cazyme_enrichment	-0.701056	-1.54301
Alistipes	GH138	NA	DF	1	-1.54301
Alistipes	GH138	NA	Mucin	0	-1.54301
Alistipes	GH138	NA	PG	0	-1.54301
Alistipes	GH138	NA	GAG	0	-1.54301
Alistipes	GH138	NA	cazyme_enrichment	-0.716226	-1.54301
Alistipes	GH130	0.111684	DF	1	-1.54301
Alistipes	GH130	0.111684	Mucin	1	-1.54301
Alistipes	GH130	0.111684	PG	0	-1.54301
Alistipes	GH130	0.111684	GAG	0	-1.54301
Alistipes	GH130	0.111684	cazyme_enrichment	-0.731889	-1.54301
Alistipes	PL11	NA	DF	1	-1.54301
Alistipes	PL11	NA	Mucin	0	-1.54301
Alistipes	PL11	NA	PG	0	-1.54301
Alistipes	PL11	NA	GAG	0	-1.54301
Alistipes	PL11	NA	cazyme_enrichment	-0.747772	-1.54301
Alistipes	GH38	0.162787	DF	1	-1.54301
Alistipes	GH38	0.162787	Mucin	0	-1.54301
Alistipes	GH38	0.162787	PG	0	-1.54301
Alistipes	GH38	0.162787	GAG	0	-1.54301
Alistipes	GH38	0.162787	cazyme_enrichment	-0.790795	-1.54301
Alistipes	CBM62	NA	DF	1	-1.54301
Alistipes	CBM62	NA	Mucin	0	-1.54301
Alistipes	CBM62	NA	PG	0	-1.54301
Alistipes	CBM62	NA	GAG	0	-1.54301
Alistipes	CBM62	NA	cazyme_enrichment	-0.792624	-1.54301
Alistipes	GH5_46	NA	DF	1	-1.54301
Alistipes	GH5_46	NA	Mucin	0	-1.54301
Alistipes	GH5_46	NA	PG	0	-1.54301
Alistipes	GH5_46	NA	GAG	0	-1.54301
Alistipes	GH5_46	NA	cazyme_enrichment	-0.793837	-1.54301
Alistipes	GH141	NA	DF	1	-1.54301
Alistipes	GH141	NA	Mucin	0	-1.54301
Alistipes	GH141	NA	PG	0	-1.54301
Alistipes	GH141	NA	GAG	0	-1.54301
Alistipes	GH141	NA	cazyme_enrichment	-0.807896	-1.54301
Alistipes	GH121	NA	DF	1	-1.54301
Alistipes	GH121	NA	Mucin	0	-1.54301
Alistipes	GH121	NA	PG	0	-1.54301
Alistipes	GH121	NA	GAG	0	-1.54301
Alistipes	GH121	NA	cazyme_enrichment	-0.81935	-1.54301
Alistipes	GH43_27	NA	DF	1	-1.54301
Alistipes	GH43_27	NA	Mucin	0	-1.54301
Alistipes	GH43_27	NA	PG	0	-1.54301
Alistipes	GH43_27	NA	GAG	0	-1.54301
Alistipes	GH43_27	NA	cazyme_enrichment	-0.827203	-1.54301
Alistipes	GT11	NA	DF	NA	-1.54301
Alistipes	GT11	NA	Mucin	NA	-1.54301
Alistipes	GT11	NA	PG	NA	-1.54301
Alistipes	GT11	NA	GAG	NA	-1.54301
Alistipes	GT11	NA	cazyme_enrichment	-0.84283	-1.54301
Alistipes	GH43_18	NA	DF	1	-1.54301
Alistipes	GH43_18	NA	Mucin	0	-1.54301
Alistipes	GH43_18	NA	PG	0	-1.54301
Alistipes	GH43_18	NA	GAG	0	-1.54301
Alistipes	GH43_18	NA	cazyme_enrichment	-0.876755	-1.54301
Alistipes	GH42	NA	DF	1	-1.54301
Alistipes	GH42	NA	Mucin	1	-1.54301
Alistipes	GH42	NA	PG	0	-1.54301
Alistipes	GH42	NA	GAG	0	-1.54301
Alistipes	GH42	NA	cazyme_enrichment	-0.886716	-1.54301
Alistipes	GH140	NA	DF	1	-1.54301
Alistipes	GH140	NA	Mucin	0	-1.54301
Alistipes	GH140	NA	PG	0	-1.54301
Alistipes	GH140	NA	GAG	0	-1.54301
Alistipes	GH140	NA	cazyme_enrichment	-0.88916	-1.54301
Alistipes	GH43_22	NA	DF	1	-1.54301
Alistipes	GH43_22	NA	Mucin	0	-1.54301
Alistipes	GH43_22	NA	PG	0	-1.54301
Alistipes	GH43_22	NA	GAG	0	-1.54301
Alistipes	GH43_22	NA	cazyme_enrichment	-0.896244	-1.54301
Alistipes	GT4	0.153069	DF	NA	-1.54301
Alistipes	GT4	0.153069	Mucin	NA	-1.54301
Alistipes	GT4	0.153069	PG	NA	-1.54301
Alistipes	GT4	0.153069	GAG	NA	-1.54301
Alistipes	GT4	0.153069	cazyme_enrichment	-0.9447	-1.54301
Alistipes	GH74	NA	DF	1	-1.54301
Alistipes	GH74	NA	Mucin	0	-1.54301
Alistipes	GH74	NA	PG	0	-1.54301
Alistipes	GH74	NA	GAG	0	-1.54301
Alistipes	GH74	NA	cazyme_enrichment	-0.951388	-1.54301
Alistipes	GH43_3	NA	DF	1	-1.54301
Alistipes	GH43_3	NA	Mucin	0	-1.54301
Alistipes	GH43_3	NA	PG	0	-1.54301
Alistipes	GH43_3	NA	GAG	0	-1.54301
Alistipes	GH43_3	NA	cazyme_enrichment	-0.98434	-1.54301
Alistipes	GH88	NA	DF	0	-1.54301
Alistipes	GH88	NA	Mucin	0	-1.54301
Alistipes	GH88	NA	PG	0	-1.54301
Alistipes	GH88	NA	GAG	1	-1.54301
Alistipes	GH88	NA	cazyme_enrichment	-0.992496	-1.54301
Alistipes	PL22	NA	DF	1	-1.54301
Alistipes	PL22	NA	Mucin	0	-1.54301
Alistipes	PL22	NA	PG	0	-1.54301
Alistipes	PL22	NA	GAG	0	-1.54301
Alistipes	PL22	NA	cazyme_enrichment	-1.01501	-1.54301
Alistipes	GH43_28	NA	DF	1	-1.54301
Alistipes	GH43_28	NA	Mucin	0	-1.54301
Alistipes	GH43_28	NA	PG	0	-1.54301
Alistipes	GH43_28	NA	GAG	0	-1.54301
Alistipes	GH43_28	NA	cazyme_enrichment	-1.04687	-1.54301
Alistipes	PL8_2	NA	DF	0	-1.54301
Alistipes	PL8_2	NA	Mucin	0	-1.54301
Alistipes	PL8_2	NA	PG	0	-1.54301
Alistipes	PL8_2	NA	GAG	1	-1.54301
Alistipes	PL8_2	NA	cazyme_enrichment	-1.05205	-1.54301
Alistipes	GH43_31	NA	DF	1	-1.54301
Alistipes	GH43_31	NA	Mucin	0	-1.54301
Alistipes	GH43_31	NA	PG	0	-1.54301
Alistipes	GH43_31	NA	GAG	0	-1.54301
Alistipes	GH43_31	NA	cazyme_enrichment	-1.05651	-1.54301
Alistipes	PL15_2	NA	DF	0	-1.54301
Alistipes	PL15_2	NA	Mucin	0	-1.54301
Alistipes	PL15_2	NA	PG	0	-1.54301
Alistipes	PL15_2	NA	GAG	1	-1.54301
Alistipes	PL15_2	NA	cazyme_enrichment	-1.05768	-1.54301
Alistipes	GH120	NA	DF	1	-1.54301
Alistipes	GH120	NA	Mucin	0	-1.54301
Alistipes	GH120	NA	PG	0	-1.54301
Alistipes	GH120	NA	GAG	0	-1.54301
Alistipes	GH120	NA	cazyme_enrichment	-1.06434	-1.54301
Alistipes	PL12_2	NA	DF	0	-1.54301
Alistipes	PL12_2	NA	Mucin	0	-1.54301
Alistipes	PL12_2	NA	PG	0	-1.54301
Alistipes	PL12_2	NA	GAG	1	-1.54301
Alistipes	PL12_2	NA	cazyme_enrichment	-1.10053	-1.54301
Alistipes	GH144	NA	DF	0	-1.54301
Alistipes	GH144	NA	Mucin	0	-1.54301
Alistipes	GH144	NA	PG	0	-1.54301
Alistipes	GH144	NA	GAG	0	-1.54301
Alistipes	GH144	NA	cazyme_enrichment	-1.1154	-1.54301
Alistipes	GH43_17	NA	DF	1	-1.54301
Alistipes	GH43_17	NA	Mucin	0	-1.54301
Alistipes	GH43_17	NA	PG	0	-1.54301
Alistipes	GH43_17	NA	GAG	0	-1.54301
Alistipes	GH43_17	NA	cazyme_enrichment	-1.12096	-1.54301
Alistipes	GH116	NA	DF	1	-1.54301
Alistipes	GH116	NA	Mucin	0	-1.54301
Alistipes	GH116	NA	PG	0	-1.54301
Alistipes	GH116	NA	GAG	0	-1.54301
Alistipes	GH116	NA	cazyme_enrichment	-1.13447	-1.54301
Alistipes	GH5_38	NA	DF	1	-1.54301
Alistipes	GH5_38	NA	Mucin	0	-1.54301
Alistipes	GH5_38	NA	PG	0	-1.54301
Alistipes	GH5_38	NA	GAG	0	-1.54301
Alistipes	GH5_38	NA	cazyme_enrichment	-1.13543	-1.54301
Alistipes	GH18	0.187342	DF	1	-1.54301
Alistipes	GH18	0.187342	Mucin	1	-1.54301
Alistipes	GH18	0.187342	PG	1	-1.54301
Alistipes	GH18	0.187342	GAG	0	-1.54301
Alistipes	GH18	0.187342	cazyme_enrichment	-1.14511	-1.54301
Alistipes	GH43_33	NA	DF	1	-1.54301
Alistipes	GH43_33	NA	Mucin	0	-1.54301
Alistipes	GH43_33	NA	PG	0	-1.54301
Alistipes	GH43_33	NA	GAG	0	-1.54301
Alistipes	GH43_33	NA	cazyme_enrichment	-1.16867	-1.54301
Alistipes	PL38	NA	DF	1	-1.54301
Alistipes	PL38	NA	Mucin	0	-1.54301
Alistipes	PL38	NA	PG	0	-1.54301
Alistipes	PL38	NA	GAG	0	-1.54301
Alistipes	PL38	NA	cazyme_enrichment	-1.17994	-1.54301
Alistipes	PL8	NA	DF	1	-1.54301
Alistipes	PL8	NA	Mucin	0	-1.54301
Alistipes	PL8	NA	PG	0	-1.54301
Alistipes	PL8	NA	GAG	1	-1.54301
Alistipes	PL8	NA	cazyme_enrichment	-1.18596	-1.54301
Alistipes	GH76	0.17927	DF	1	-1.54301
Alistipes	GH76	0.17927	Mucin	0	-1.54301
Alistipes	GH76	0.17927	PG	0	-1.54301
Alistipes	GH76	0.17927	GAG	0	-1.54301
Alistipes	GH76	0.17927	cazyme_enrichment	-1.26644	-1.54301
Alistipes	GH158	NA	DF	1	-1.54301
Alistipes	GH158	NA	Mucin	0	-1.54301
Alistipes	GH158	NA	PG	0	-1.54301
Alistipes	GH158	NA	GAG	0	-1.54301
Alistipes	GH158	NA	cazyme_enrichment	-1.28698	-1.54301
Alistipes	GH43_9	NA	DF	1	-1.54301
Alistipes	GH43_9	NA	Mucin	0	-1.54301
Alistipes	GH43_9	NA	PG	0	-1.54301
Alistipes	GH43_9	NA	GAG	0	-1.54301
Alistipes	GH43_9	NA	cazyme_enrichment	-1.30478	-1.54301
Alistipes	GH117	NA	DF	1	-1.54301
Alistipes	GH117	NA	Mucin	0	-1.54301
Alistipes	GH117	NA	PG	0	-1.54301
Alistipes	GH117	NA	GAG	0	-1.54301
Alistipes	GH117	NA	cazyme_enrichment	-1.35309	-1.54301
Alistipes	GT20	NA	DF	NA	-1.54301
Alistipes	GT20	NA	Mucin	NA	-1.54301
Alistipes	GT20	NA	PG	NA	-1.54301
Alistipes	GT20	NA	GAG	NA	-1.54301
Alistipes	GT20	NA	cazyme_enrichment	-1.35868	-1.54301
Alistipes	GH139	NA	DF	1	-1.54301
Alistipes	GH139	NA	Mucin	0	-1.54301
Alistipes	GH139	NA	PG	0	-1.54301
Alistipes	GH139	NA	GAG	0	-1.54301
Alistipes	GH139	NA	cazyme_enrichment	-1.36964	-1.54301
Alistipes	GH55	NA	DF	1	-1.54301
Alistipes	GH55	NA	Mucin	0	-1.54301
Alistipes	GH55	NA	PG	0	-1.54301
Alistipes	GH55	NA	GAG	0	-1.54301
Alistipes	GH55	NA	cazyme_enrichment	-1.37304	-1.54301
Alistipes	PL30	NA	DF	0	-1.54301
Alistipes	PL30	NA	Mucin	0	-1.54301
Alistipes	PL30	NA	PG	0	-1.54301
Alistipes	PL30	NA	GAG	1	-1.54301
Alistipes	PL30	NA	cazyme_enrichment	-1.38428	-1.54301
Alistipes	PL26	NA	DF	1	-1.54301
Alistipes	PL26	NA	Mucin	0	-1.54301
Alistipes	PL26	NA	PG	0	-1.54301
Alistipes	PL26	NA	GAG	0	-1.54301
Alistipes	PL26	NA	cazyme_enrichment	-1.46595	-1.54301
Alistipes	GH15	NA	DF	1	-1.54301
Alistipes	GH15	NA	Mucin	0	-1.54301
Alistipes	GH15	NA	PG	0	-1.54301
Alistipes	GH15	NA	GAG	0	-1.54301
Alistipes	GH15	NA	cazyme_enrichment	-1.49175	-1.54301
Alistipes	PL13	NA	DF	0	-1.54301
Alistipes	PL13	NA	Mucin	0	-1.54301
Alistipes	PL13	NA	PG	0	-1.54301
Alistipes	PL13	NA	GAG	1	-1.54301
Alistipes	PL13	NA	cazyme_enrichment	-1.52023	-1.54301
Alistipes	GH164	0.663203	DF	1	-1.54301
Alistipes	GH164	0.663203	Mucin	0	-1.54301
Alistipes	GH164	0.663203	PG	0	-1.54301
Alistipes	GH164	0.663203	GAG	0	-1.54301
Alistipes	GH164	0.663203	cazyme_enrichment	-1.52524	-1.54301
Alistipes	GT80	0.701076	DF	NA	-1.54301
Alistipes	GT80	0.701076	Mucin	NA	-1.54301
Alistipes	GT80	0.701076	PG	NA	-1.54301
Alistipes	GT80	0.701076	GAG	NA	-1.54301
Alistipes	GT80	0.701076	cazyme_enrichment	-1.52666	-1.54301
Alistipes	GH30_6	NA	DF	1	-1.54301
Alistipes	GH30_6	NA	Mucin	0	-1.54301
Alistipes	GH30_6	NA	PG	0	-1.54301
Alistipes	GH30_6	NA	GAG	0	-1.54301
Alistipes	GH30_6	NA	cazyme_enrichment	-1.62783	-1.54301
Alistipes	PL10_2	NA	DF	1	-1.54301
Alistipes	PL10_2	NA	Mucin	0	-1.54301
Alistipes	PL10_2	NA	PG	0	-1.54301
Alistipes	PL10_2	NA	GAG	0	-1.54301
Alistipes	PL10_2	NA	cazyme_enrichment	-1.70458	-1.54301
Alistipes	GH43_8	NA	DF	1	-1.54301
Alistipes	GH43_8	NA	Mucin	0	-1.54301
Alistipes	GH43_8	NA	PG	0	-1.54301
Alistipes	GH43_8	NA	GAG	0	-1.54301
Alistipes	GH43_8	NA	cazyme_enrichment	-1.76323	-1.54301
Alistipes	GH145	NA	DF	1	-1.54301
Alistipes	GH145	NA	Mucin	0	-1.54301
Alistipes	GH145	NA	PG	0	-1.54301
Alistipes	GH145	NA	GAG	0	-1.54301
Alistipes	GH145	NA	cazyme_enrichment	-1.78206	-1.54301
Alistipes	CBM58	0.622201	DF	1	-1.54301
Alistipes	CBM58	0.622201	Mucin	0	-1.54301
Alistipes	CBM58	0.622201	PG	0	-1.54301
Alistipes	CBM58	0.622201	GAG	0	-1.54301
Alistipes	CBM58	0.622201	cazyme_enrichment	-1.93559	-1.54301
Parabacteroides	GH13_37	NA	DF	1	-1.46975
Parabacteroides	GH13_37	NA	Mucin	0	-1.46975
Parabacteroides	GH13_37	NA	PG	0	-1.46975
Parabacteroides	GH13_37	NA	GAG	0	-1.46975
Parabacteroides	GH13_37	NA	cazyme_enrichment	1.75482	-1.46975
Parabacteroides	GH13_6	NA	DF	1	-1.46975
Parabacteroides	GH13_6	NA	Mucin	0	-1.46975
Parabacteroides	GH13_6	NA	PG	0	-1.46975
Parabacteroides	GH13_6	NA	GAG	0	-1.46975
Parabacteroides	GH13_6	NA	cazyme_enrichment	1.18195	-1.46975
Parabacteroides	GH13_21	NA	DF	1	-1.46975
Parabacteroides	GH13_21	NA	Mucin	0	-1.46975
Parabacteroides	GH13_21	NA	PG	0	-1.46975
Parabacteroides	GH13_21	NA	GAG	0	-1.46975
Parabacteroides	GH13_21	NA	cazyme_enrichment	1.06738	-1.46975
Parabacteroides	GH43_5	NA	DF	1	-1.46975
Parabacteroides	GH43_5	NA	Mucin	0	-1.46975
Parabacteroides	GH43_5	NA	PG	0	-1.46975
Parabacteroides	GH43_5	NA	GAG	0	-1.46975
Parabacteroides	GH43_5	NA	cazyme_enrichment	1.04522	-1.46975
Parabacteroides	GT41	NA	DF	NA	-1.46975
Parabacteroides	GT41	NA	Mucin	NA	-1.46975
Parabacteroides	GT41	NA	PG	NA	-1.46975
Parabacteroides	GT41	NA	GAG	NA	-1.46975
Parabacteroides	GT41	NA	cazyme_enrichment	0.975233	-1.46975
Parabacteroides	AA3_2	NA	DF	NA	-1.46975
Parabacteroides	AA3_2	NA	Mucin	NA	-1.46975
Parabacteroides	AA3_2	NA	PG	NA	-1.46975
Parabacteroides	AA3_2	NA	GAG	NA	-1.46975
Parabacteroides	AA3_2	NA	cazyme_enrichment	0.959598	-1.46975
Parabacteroides	GT104	NA	DF	NA	-1.46975
Parabacteroides	GT104	NA	Mucin	NA	-1.46975
Parabacteroides	GT104	NA	PG	NA	-1.46975
Parabacteroides	GT104	NA	GAG	NA	-1.46975
Parabacteroides	GT104	NA	cazyme_enrichment	0.819968	-1.46975
Parabacteroides	GH103	NA	DF	0	-1.46975
Parabacteroides	GH103	NA	Mucin	0	-1.46975
Parabacteroides	GH103	NA	PG	1	-1.46975
Parabacteroides	GH103	NA	GAG	0	-1.46975
Parabacteroides	GH103	NA	cazyme_enrichment	0.801302	-1.46975
Parabacteroides	AA8	NA	DF	NA	-1.46975
Parabacteroides	AA8	NA	Mucin	NA	-1.46975
Parabacteroides	AA8	NA	PG	NA	-1.46975
Parabacteroides	AA8	NA	GAG	NA	-1.46975
Parabacteroides	AA8	NA	cazyme_enrichment	0.77584	-1.46975
Parabacteroides	GH104	NA	DF	0	-1.46975
Parabacteroides	GH104	NA	Mucin	0	-1.46975
Parabacteroides	GH104	NA	PG	1	-1.46975
Parabacteroides	GH104	NA	GAG	0	-1.46975
Parabacteroides	GH104	NA	cazyme_enrichment	0.707748	-1.46975
Parabacteroides	GH13_42	NA	DF	1	-1.46975
Parabacteroides	GH13_42	NA	Mucin	0	-1.46975
Parabacteroides	GH13_42	NA	PG	0	-1.46975
Parabacteroides	GH13_42	NA	GAG	0	-1.46975
Parabacteroides	GH13_42	NA	cazyme_enrichment	0.695443	-1.46975
Parabacteroides	CE6	NA	DF	NA	-1.46975
Parabacteroides	CE6	NA	Mucin	NA	-1.46975
Parabacteroides	CE6	NA	PG	NA	-1.46975
Parabacteroides	CE6	NA	GAG	NA	-1.46975
Parabacteroides	CE6	NA	cazyme_enrichment	0.654772	-1.46975
Parabacteroides	GH5_21	NA	DF	1	-1.46975
Parabacteroides	GH5_21	NA	Mucin	0	-1.46975
Parabacteroides	GH5_21	NA	PG	0	-1.46975
Parabacteroides	GH5_21	NA	GAG	0	-1.46975
Parabacteroides	GH5_21	NA	cazyme_enrichment	0.647607	-1.46975
Parabacteroides	GH43_7	NA	DF	1	-1.46975
Parabacteroides	GH43_7	NA	Mucin	0	-1.46975
Parabacteroides	GH43_7	NA	PG	0	-1.46975
Parabacteroides	GH43_7	NA	GAG	0	-1.46975
Parabacteroides	GH43_7	NA	cazyme_enrichment	0.641581	-1.46975
Parabacteroides	GT56	NA	DF	NA	-1.46975
Parabacteroides	GT56	NA	Mucin	NA	-1.46975
Parabacteroides	GT56	NA	PG	NA	-1.46975
Parabacteroides	GT56	NA	GAG	NA	-1.46975
Parabacteroides	GT56	NA	cazyme_enrichment	0.637218	-1.46975
Parabacteroides	GH153	NA	DF	0	-1.46975
Parabacteroides	GH153	NA	Mucin	0	-1.46975
Parabacteroides	GH153	NA	PG	0	-1.46975
Parabacteroides	GH153	NA	GAG	0	-1.46975
Parabacteroides	GH153	NA	cazyme_enrichment	0.606276	-1.46975
Parabacteroides	GH85	NA	DF	0	-1.46975
Parabacteroides	GH85	NA	Mucin	1	-1.46975
Parabacteroides	GH85	NA	PG	0	-1.46975
Parabacteroides	GH85	NA	GAG	0	-1.46975
Parabacteroides	GH85	NA	cazyme_enrichment	0.580529	-1.46975
Parabacteroides	GH13_13	NA	DF	1	-1.46975
Parabacteroides	GH13_13	NA	Mucin	0	-1.46975
Parabacteroides	GH13_13	NA	PG	0	-1.46975
Parabacteroides	GH13_13	NA	GAG	0	-1.46975
Parabacteroides	GH13_13	NA	cazyme_enrichment	0.562317	-1.46975
Parabacteroides	GH13_26	NA	DF	1	-1.46975
Parabacteroides	GH13_26	NA	Mucin	0	-1.46975
Parabacteroides	GH13_26	NA	PG	0	-1.46975
Parabacteroides	GH13_26	NA	GAG	0	-1.46975
Parabacteroides	GH13_26	NA	cazyme_enrichment	0.483507	-1.46975
Parabacteroides	GH13_38	0.12006	DF	1	-1.46975
Parabacteroides	GH13_38	0.12006	Mucin	0	-1.46975
Parabacteroides	GH13_38	0.12006	PG	0	-1.46975
Parabacteroides	GH13_38	0.12006	GAG	0	-1.46975
Parabacteroides	GH13_38	0.12006	cazyme_enrichment	0.379521	-1.46975
Parabacteroides	GT19	0.128177	DF	NA	-1.46975
Parabacteroides	GT19	0.128177	Mucin	NA	-1.46975
Parabacteroides	GT19	0.128177	PG	NA	-1.46975
Parabacteroides	GT19	0.128177	GAG	NA	-1.46975
Parabacteroides	GT19	0.128177	cazyme_enrichment	0.372743	-1.46975
Parabacteroides	GH25	NA	DF	0	-1.46975
Parabacteroides	GH25	NA	Mucin	0	-1.46975
Parabacteroides	GH25	NA	PG	1	-1.46975
Parabacteroides	GH25	NA	GAG	0	-1.46975
Parabacteroides	GH25	NA	cazyme_enrichment	0.358017	-1.46975
Parabacteroides	GH57	0.114277	DF	1	-1.46975
Parabacteroides	GH57	0.114277	Mucin	0	-1.46975
Parabacteroides	GH57	0.114277	PG	0	-1.46975
Parabacteroides	GH57	0.114277	GAG	0	-1.46975
Parabacteroides	GH57	0.114277	cazyme_enrichment	0.339849	-1.46975
Parabacteroides	AA1	NA	DF	NA	-1.46975
Parabacteroides	AA1	NA	Mucin	NA	-1.46975
Parabacteroides	AA1	NA	PG	NA	-1.46975
Parabacteroides	AA1	NA	GAG	NA	-1.46975
Parabacteroides	AA1	NA	cazyme_enrichment	0.330227	-1.46975
Parabacteroides	CBM20	0.0843782	DF	1	-1.46975
Parabacteroides	CBM20	0.0843782	Mucin	0	-1.46975
Parabacteroides	CBM20	0.0843782	PG	0	-1.46975
Parabacteroides	CBM20	0.0843782	GAG	0	-1.46975
Parabacteroides	CBM20	0.0843782	cazyme_enrichment	0.326312	-1.46975
Parabacteroides	GH37	NA	DF	1	-1.46975
Parabacteroides	GH37	NA	Mucin	0	-1.46975
Parabacteroides	GH37	NA	PG	0	-1.46975
Parabacteroides	GH37	NA	GAG	0	-1.46975
Parabacteroides	GH37	NA	cazyme_enrichment	0.280764	-1.46975
Parabacteroides	CE7	0.11048	DF	NA	-1.46975
Parabacteroides	CE7	0.11048	Mucin	NA	-1.46975
Parabacteroides	CE7	0.11048	PG	NA	-1.46975
Parabacteroides	CE7	0.11048	GAG	NA	-1.46975
Parabacteroides	CE7	0.11048	cazyme_enrichment	0.256323	-1.46975
Parabacteroides	GH5_4	NA	DF	1	-1.46975
Parabacteroides	GH5_4	NA	Mucin	0	-1.46975
Parabacteroides	GH5_4	NA	PG	0	-1.46975
Parabacteroides	GH5_4	NA	GAG	0	-1.46975
Parabacteroides	GH5_4	NA	cazyme_enrichment	0.254721	-1.46975
Parabacteroides	CBM41	NA	DF	1	-1.46975
Parabacteroides	CBM41	NA	Mucin	0	-1.46975
Parabacteroides	CBM41	NA	PG	0	-1.46975
Parabacteroides	CBM41	NA	GAG	0	-1.46975
Parabacteroides	CBM41	NA	cazyme_enrichment	0.251993	-1.46975
Parabacteroides	GH43_29	NA	DF	1	-1.46975
Parabacteroides	GH43_29	NA	Mucin	0	-1.46975
Parabacteroides	GH43_29	NA	PG	0	-1.46975
Parabacteroides	GH43_29	NA	GAG	0	-1.46975
Parabacteroides	GH43_29	NA	cazyme_enrichment	0.215317	-1.46975
Parabacteroides	GH10	NA	DF	1	-1.46975
Parabacteroides	GH10	NA	Mucin	0	-1.46975
Parabacteroides	GH10	NA	PG	0	-1.46975
Parabacteroides	GH10	NA	GAG	0	-1.46975
Parabacteroides	GH10	NA	cazyme_enrichment	0.207398	-1.46975
Parabacteroides	GH43_1	NA	DF	1	-1.46975
Parabacteroides	GH43_1	NA	Mucin	0	-1.46975
Parabacteroides	GH43_1	NA	PG	0	-1.46975
Parabacteroides	GH43_1	NA	GAG	0	-1.46975
Parabacteroides	GH43_1	NA	cazyme_enrichment	0.189416	-1.46975
Parabacteroides	GH67	NA	DF	1	-1.46975
Parabacteroides	GH67	NA	Mucin	0	-1.46975
Parabacteroides	GH67	NA	PG	0	-1.46975
Parabacteroides	GH67	NA	GAG	0	-1.46975
Parabacteroides	GH67	NA	cazyme_enrichment	0.176325	-1.46975
Parabacteroides	GH133	0.0598524	DF	1	-1.46975
Parabacteroides	GH133	0.0598524	Mucin	0	-1.46975
Parabacteroides	GH133	0.0598524	PG	0	-1.46975
Parabacteroides	GH133	0.0598524	GAG	0	-1.46975
Parabacteroides	GH133	0.0598524	cazyme_enrichment	0.175454	-1.46975
Parabacteroides	CBM27	NA	DF	1	-1.46975
Parabacteroides	CBM27	NA	Mucin	0	-1.46975
Parabacteroides	CBM27	NA	PG	0	-1.46975
Parabacteroides	CBM27	NA	GAG	0	-1.46975
Parabacteroides	CBM27	NA	cazyme_enrichment	0.111754	-1.46975
Parabacteroides	GT81	NA	DF	NA	-1.46975
Parabacteroides	GT81	NA	Mucin	NA	-1.46975
Parabacteroides	GT81	NA	PG	NA	-1.46975
Parabacteroides	GT81	NA	GAG	NA	-1.46975
Parabacteroides	GT81	NA	cazyme_enrichment	0.109433	-1.46975
Parabacteroides	GH13_41	NA	DF	1	-1.46975
Parabacteroides	GH13_41	NA	Mucin	0	-1.46975
Parabacteroides	GH13_41	NA	PG	0	-1.46975
Parabacteroides	GH13_41	NA	GAG	0	-1.46975
Parabacteroides	GH13_41	NA	cazyme_enrichment	0.105399	-1.46975
Parabacteroides	GH73	0.0709777	DF	0	-1.46975
Parabacteroides	GH73	0.0709777	Mucin	0	-1.46975
Parabacteroides	GH73	0.0709777	PG	1	-1.46975
Parabacteroides	GH73	0.0709777	GAG	0	-1.46975
Parabacteroides	GH73	0.0709777	cazyme_enrichment	0.101475	-1.46975
Parabacteroides	GH13_33	NA	DF	1	-1.46975
Parabacteroides	GH13_33	NA	Mucin	0	-1.46975
Parabacteroides	GH13_33	NA	PG	0	-1.46975
Parabacteroides	GH13_33	NA	GAG	0	-1.46975
Parabacteroides	GH13_33	NA	cazyme_enrichment	0.0974479	-1.46975
Parabacteroides	GH5_7	NA	DF	1	-1.46975
Parabacteroides	GH5_7	NA	Mucin	0	-1.46975
Parabacteroides	GH5_7	NA	PG	0	-1.46975
Parabacteroides	GH5_7	NA	GAG	0	-1.46975
Parabacteroides	GH5_7	NA	cazyme_enrichment	-0.0232154	-1.46975
Parabacteroides	GH27	0.0611689	DF	1	-1.46975
Parabacteroides	GH27	0.0611689	Mucin	1	-1.46975
Parabacteroides	GH27	0.0611689	PG	0	-1.46975
Parabacteroides	GH27	0.0611689	GAG	0	-1.46975
Parabacteroides	GH27	0.0611689	cazyme_enrichment	-0.0330795	-1.46975
Parabacteroides	GH97	0.107785	DF	1	-1.46975
Parabacteroides	GH97	0.107785	Mucin	1	-1.46975
Parabacteroides	GH97	0.107785	PG	0	-1.46975
Parabacteroides	GH97	0.107785	GAG	0	-1.46975
Parabacteroides	GH97	0.107785	cazyme_enrichment	-0.0702362	-1.46975
Parabacteroides	CE8	NA	DF	NA	-1.46975
Parabacteroides	CE8	NA	Mucin	NA	-1.46975
Parabacteroides	CE8	NA	PG	NA	-1.46975
Parabacteroides	CE8	NA	GAG	NA	-1.46975
Parabacteroides	CE8	NA	cazyme_enrichment	-0.0731519	-1.46975
Parabacteroides	PL1	NA	DF	1	-1.46975
Parabacteroides	PL1	NA	Mucin	0	-1.46975
Parabacteroides	PL1	NA	PG	0	-1.46975
Parabacteroides	PL1	NA	GAG	0	-1.46975
Parabacteroides	PL1	NA	cazyme_enrichment	-0.102013	-1.46975
Parabacteroides	GT28	0.121654	DF	NA	-1.46975
Parabacteroides	GT28	0.121654	Mucin	NA	-1.46975
Parabacteroides	GT28	0.121654	PG	NA	-1.46975
Parabacteroides	GT28	0.121654	GAG	NA	-1.46975
Parabacteroides	GT28	0.121654	cazyme_enrichment	-0.109588	-1.46975
Parabacteroides	GH95	0.117463	DF	0	-1.46975
Parabacteroides	GH95	0.117463	Mucin	1	-1.46975
Parabacteroides	GH95	0.117463	PG	0	-1.46975
Parabacteroides	GH95	0.117463	GAG	0	-1.46975
Parabacteroides	GH95	0.117463	cazyme_enrichment	-0.111391	-1.46975
Parabacteroides	GH77	0.117168	DF	1	-1.46975
Parabacteroides	GH77	0.117168	Mucin	0	-1.46975
Parabacteroides	GH77	0.117168	PG	0	-1.46975
Parabacteroides	GH77	0.117168	GAG	0	-1.46975
Parabacteroides	GH77	0.117168	cazyme_enrichment	-0.118233	-1.46975
Parabacteroides	CE1	0.1067	DF	NA	-1.46975
Parabacteroides	CE1	0.1067	Mucin	NA	-1.46975
Parabacteroides	CE1	0.1067	PG	NA	-1.46975
Parabacteroides	CE1	0.1067	GAG	NA	-1.46975
Parabacteroides	CE1	0.1067	cazyme_enrichment	-0.124299	-1.46975
Parabacteroides	CE12	NA	DF	NA	-1.46975
Parabacteroides	CE12	NA	Mucin	NA	-1.46975
Parabacteroides	CE12	NA	PG	NA	-1.46975
Parabacteroides	CE12	NA	GAG	NA	-1.46975
Parabacteroides	CE12	NA	cazyme_enrichment	-0.156442	-1.46975
Parabacteroides	GH70	NA	DF	1	-1.46975
Parabacteroides	GH70	NA	Mucin	0	-1.46975
Parabacteroides	GH70	NA	PG	0	-1.46975
Parabacteroides	GH70	NA	GAG	0	-1.46975
Parabacteroides	GH70	NA	cazyme_enrichment	-0.157249	-1.46975
Parabacteroides	GH13_12	NA	DF	1	-1.46975
Parabacteroides	GH13_12	NA	Mucin	0	-1.46975
Parabacteroides	GH13_12	NA	PG	0	-1.46975
Parabacteroides	GH13_12	NA	GAG	0	-1.46975
Parabacteroides	GH13_12	NA	cazyme_enrichment	-0.178434	-1.46975
Parabacteroides	GH28	0.106089	DF	1	-1.46975
Parabacteroides	GH28	0.106089	Mucin	0	-1.46975
Parabacteroides	GH28	0.106089	PG	0	-1.46975
Parabacteroides	GH28	0.106089	GAG	0	-1.46975
Parabacteroides	GH28	0.106089	cazyme_enrichment	-0.186466	-1.46975
Parabacteroides	GH43_12	NA	DF	1	-1.46975
Parabacteroides	GH43_12	NA	Mucin	0	-1.46975
Parabacteroides	GH43_12	NA	PG	0	-1.46975
Parabacteroides	GH43_12	NA	GAG	0	-1.46975
Parabacteroides	GH43_12	NA	cazyme_enrichment	-0.18681	-1.46975
Parabacteroides	PL40	NA	DF	1	-1.46975
Parabacteroides	PL40	NA	Mucin	0	-1.46975
Parabacteroides	PL40	NA	PG	0	-1.46975
Parabacteroides	PL40	NA	GAG	0	-1.46975
Parabacteroides	PL40	NA	cazyme_enrichment	-0.212996	-1.46975
Parabacteroides	GH9	NA	DF	1	-1.46975
Parabacteroides	GH9	NA	Mucin	0	-1.46975
Parabacteroides	GH9	NA	PG	0	-1.46975
Parabacteroides	GH9	NA	GAG	0	-1.46975
Parabacteroides	GH9	NA	cazyme_enrichment	-0.219298	-1.46975
Parabacteroides	GH43_10	NA	DF	1	-1.46975
Parabacteroides	GH43_10	NA	Mucin	0	-1.46975
Parabacteroides	GH43_10	NA	PG	0	-1.46975
Parabacteroides	GH43_10	NA	GAG	0	-1.46975
Parabacteroides	GH43_10	NA	cazyme_enrichment	-0.232673	-1.46975
Parabacteroides	GH5_1	NA	DF	1	-1.46975
Parabacteroides	GH5_1	NA	Mucin	0	-1.46975
Parabacteroides	GH5_1	NA	PG	0	-1.46975
Parabacteroides	GH5_1	NA	GAG	0	-1.46975
Parabacteroides	GH5_1	NA	cazyme_enrichment	-0.249763	-1.46975
Parabacteroides	GH68	NA	DF	1	-1.46975
Parabacteroides	GH68	NA	Mucin	0	-1.46975
Parabacteroides	GH68	NA	PG	0	-1.46975
Parabacteroides	GH68	NA	GAG	0	-1.46975
Parabacteroides	GH68	NA	cazyme_enrichment	-0.254609	-1.46975
Parabacteroides	GH5_2	NA	DF	1	-1.46975
Parabacteroides	GH5_2	NA	Mucin	0	-1.46975
Parabacteroides	GH5_2	NA	PG	0	-1.46975
Parabacteroides	GH5_2	NA	GAG	0	-1.46975
Parabacteroides	GH5_2	NA	cazyme_enrichment	-0.254988	-1.46975
Parabacteroides	GT39	NA	DF	NA	-1.46975
Parabacteroides	GT39	NA	Mucin	NA	-1.46975
Parabacteroides	GT39	NA	PG	NA	-1.46975
Parabacteroides	GT39	NA	GAG	NA	-1.46975
Parabacteroides	GT39	NA	cazyme_enrichment	-0.258433	-1.46975
Parabacteroides	GH1	NA	DF	1	-1.46975
Parabacteroides	GH1	NA	Mucin	0	-1.46975
Parabacteroides	GH1	NA	PG	0	-1.46975
Parabacteroides	GH1	NA	GAG	0	-1.46975
Parabacteroides	GH1	NA	cazyme_enrichment	-0.261583	-1.46975
Parabacteroides	GH13_39	NA	DF	1	-1.46975
Parabacteroides	GH13_39	NA	Mucin	0	-1.46975
Parabacteroides	GH13_39	NA	PG	0	-1.46975
Parabacteroides	GH13_39	NA	GAG	0	-1.46975
Parabacteroides	GH13_39	NA	cazyme_enrichment	-0.264714	-1.46975
Parabacteroides	GH156	0.431086	DF	0	-1.46975
Parabacteroides	GH156	0.431086	Mucin	1	-1.46975
Parabacteroides	GH156	0.431086	PG	0	-1.46975
Parabacteroides	GH156	0.431086	GAG	0	-1.46975
Parabacteroides	GH156	0.431086	cazyme_enrichment	-0.264841	-1.46975
Parabacteroides	GT29	NA	DF	NA	-1.46975
Parabacteroides	GT29	NA	Mucin	NA	-1.46975
Parabacteroides	GT29	NA	PG	NA	-1.46975
Parabacteroides	GT29	NA	GAG	NA	-1.46975
Parabacteroides	GT29	NA	cazyme_enrichment	-0.278007	-1.46975
Parabacteroides	GH51	0.0632905	DF	1	-1.46975
Parabacteroides	GH51	0.0632905	Mucin	0	-1.46975
Parabacteroides	GH51	0.0632905	PG	0	-1.46975
Parabacteroides	GH51	0.0632905	GAG	0	-1.46975
Parabacteroides	GH51	0.0632905	cazyme_enrichment	-0.301649	-1.46975
Parabacteroides	GH20	0.154151	DF	0	-1.46975
Parabacteroides	GH20	0.154151	Mucin	1	-1.46975
Parabacteroides	GH20	0.154151	PG	0	-1.46975
Parabacteroides	GH20	0.154151	GAG	0	-1.46975
Parabacteroides	GH20	0.154151	cazyme_enrichment	-0.306347	-1.46975
Parabacteroides	GT31	NA	DF	NA	-1.46975
Parabacteroides	GT31	NA	Mucin	NA	-1.46975
Parabacteroides	GT31	NA	PG	NA	-1.46975
Parabacteroides	GT31	NA	GAG	NA	-1.46975
Parabacteroides	GT31	NA	cazyme_enrichment	-0.307958	-1.46975
Parabacteroides	GH33	0.120758	DF	0	-1.46975
Parabacteroides	GH33	0.120758	Mucin	1	-1.46975
Parabacteroides	GH33	0.120758	PG	0	-1.46975
Parabacteroides	GH33	0.120758	GAG	0	-1.46975
Parabacteroides	GH33	0.120758	cazyme_enrichment	-0.322485	-1.46975
Parabacteroides	GT23	0.0990024	DF	NA	-1.46975
Parabacteroides	GT23	0.0990024	Mucin	NA	-1.46975
Parabacteroides	GT23	0.0990024	PG	NA	-1.46975
Parabacteroides	GT23	0.0990024	GAG	NA	-1.46975
Parabacteroides	GT23	0.0990024	cazyme_enrichment	-0.356886	-1.46975
Parabacteroides	PL11_1	NA	DF	1	-1.46975
Parabacteroides	PL11_1	NA	Mucin	0	-1.46975
Parabacteroides	PL11_1	NA	PG	0	-1.46975
Parabacteroides	PL11_1	NA	GAG	0	-1.46975
Parabacteroides	PL11_1	NA	cazyme_enrichment	-0.361668	-1.46975
Parabacteroides	GH31	0.0940366	DF	1	-1.46975
Parabacteroides	GH31	0.0940366	Mucin	1	-1.46975
Parabacteroides	GH31	0.0940366	PG	0	-1.46975
Parabacteroides	GH31	0.0940366	GAG	0	-1.46975
Parabacteroides	GH31	0.0940366	cazyme_enrichment	-0.395487	-1.46975
Parabacteroides	GH43_34	0.11359	DF	1	-1.46975
Parabacteroides	GH43_34	0.11359	Mucin	0	-1.46975
Parabacteroides	GH43_34	0.11359	PG	0	-1.46975
Parabacteroides	GH43_34	0.11359	GAG	0	-1.46975
Parabacteroides	GH43_34	0.11359	cazyme_enrichment	-0.397139	-1.46975
Parabacteroides	PL1_2	NA	DF	1	-1.46975
Parabacteroides	PL1_2	NA	Mucin	0	-1.46975
Parabacteroides	PL1_2	NA	PG	0	-1.46975
Parabacteroides	PL1_2	NA	GAG	0	-1.46975
Parabacteroides	PL1_2	NA	cazyme_enrichment	-0.398421	-1.46975
Parabacteroides	GH89	0.130026	DF	0	-1.46975
Parabacteroides	GH89	0.130026	Mucin	1	-1.46975
Parabacteroides	GH89	0.130026	PG	0	-1.46975
Parabacteroides	GH89	0.130026	GAG	0	-1.46975
Parabacteroides	GH89	0.130026	cazyme_enrichment	-0.407739	-1.46975
Parabacteroides	GH13_31	NA	DF	1	-1.46975
Parabacteroides	GH13_31	NA	Mucin	0	-1.46975
Parabacteroides	GH13_31	NA	PG	0	-1.46975
Parabacteroides	GH13_31	NA	GAG	0	-1.46975
Parabacteroides	GH13_31	NA	cazyme_enrichment	-0.410829	-1.46975
Parabacteroides	GH106	0.124078	DF	1	-1.46975
Parabacteroides	GH106	0.124078	Mucin	0	-1.46975
Parabacteroides	GH106	0.124078	PG	0	-1.46975
Parabacteroides	GH106	0.124078	GAG	0	-1.46975
Parabacteroides	GH106	0.124078	cazyme_enrichment	-0.413068	-1.46975
Parabacteroides	GT14	NA	DF	NA	-1.46975
Parabacteroides	GT14	NA	Mucin	NA	-1.46975
Parabacteroides	GT14	NA	PG	NA	-1.46975
Parabacteroides	GT14	NA	GAG	NA	-1.46975
Parabacteroides	GT14	NA	cazyme_enrichment	-0.427871	-1.46975
Parabacteroides	GH32	0.0563792	DF	1	-1.46975
Parabacteroides	GH32	0.0563792	Mucin	0	-1.46975
Parabacteroides	GH32	0.0563792	PG	0	-1.46975
Parabacteroides	GH32	0.0563792	GAG	0	-1.46975
Parabacteroides	GH32	0.0563792	cazyme_enrichment	-0.450708	-1.46975
Parabacteroides	GH125	0.0823341	DF	1	-1.46975
Parabacteroides	GH125	0.0823341	Mucin	0	-1.46975
Parabacteroides	GH125	0.0823341	PG	0	-1.46975
Parabacteroides	GH125	0.0823341	GAG	0	-1.46975
Parabacteroides	GH125	0.0823341	cazyme_enrichment	-0.462624	-1.46975
Parabacteroides	GT60	NA	DF	NA	-1.46975
Parabacteroides	GT60	NA	Mucin	NA	-1.46975
Parabacteroides	GT60	NA	PG	NA	-1.46975
Parabacteroides	GT60	NA	GAG	NA	-1.46975
Parabacteroides	GT60	NA	cazyme_enrichment	-0.474565	-1.46975
Parabacteroides	GH126	NA	DF	1	-1.46975
Parabacteroides	GH126	NA	Mucin	0	-1.46975
Parabacteroides	GH126	NA	PG	0	-1.46975
Parabacteroides	GH126	NA	GAG	0	-1.46975
Parabacteroides	GH126	NA	cazyme_enrichment	-0.477446	-1.46975
Parabacteroides	GH146	NA	DF	1	-1.46975
Parabacteroides	GH146	NA	Mucin	0	-1.46975
Parabacteroides	GH146	NA	PG	0	-1.46975
Parabacteroides	GH146	NA	GAG	0	-1.46975
Parabacteroides	GH146	NA	cazyme_enrichment	-0.478057	-1.46975
Parabacteroides	GH105	0.142553	DF	1	-1.46975
Parabacteroides	GH105	0.142553	Mucin	0	-1.46975
Parabacteroides	GH105	0.142553	PG	0	-1.46975
Parabacteroides	GH105	0.142553	GAG	0	-1.46975
Parabacteroides	GH105	0.142553	cazyme_enrichment	-0.495817	-1.46975
Parabacteroides	GH154	0.12453	DF	0	-1.46975
Parabacteroides	GH154	0.12453	Mucin	0	-1.46975
Parabacteroides	GH154	0.12453	PG	0	-1.46975
Parabacteroides	GH154	0.12453	GAG	0	-1.46975
Parabacteroides	GH154	0.12453	cazyme_enrichment	-0.505842	-1.46975
Parabacteroides	PL8_3	0.15076	DF	0	-1.46975
Parabacteroides	PL8_3	0.15076	Mucin	0	-1.46975
Parabacteroides	PL8_3	0.15076	PG	0	-1.46975
Parabacteroides	PL8_3	0.15076	GAG	1	-1.46975
Parabacteroides	PL8_3	0.15076	cazyme_enrichment	-0.514071	-1.46975
Parabacteroides	GH29	0.128966	DF	0	-1.46975
Parabacteroides	GH29	0.128966	Mucin	1	-1.46975
Parabacteroides	GH29	0.128966	PG	0	-1.46975
Parabacteroides	GH29	0.128966	GAG	0	-1.46975
Parabacteroides	GH29	0.128966	cazyme_enrichment	-0.528498	-1.46975
Parabacteroides	GH13_4	NA	DF	1	-1.46975
Parabacteroides	GH13_4	NA	Mucin	0	-1.46975
Parabacteroides	GH13_4	NA	PG	0	-1.46975
Parabacteroides	GH13_4	NA	GAG	0	-1.46975
Parabacteroides	GH13_4	NA	cazyme_enrichment	-0.536782	-1.46975
Parabacteroides	GH112	NA	DF	0	-1.46975
Parabacteroides	GH112	NA	Mucin	1	-1.46975
Parabacteroides	GH112	NA	PG	0	-1.46975
Parabacteroides	GH112	NA	GAG	0	-1.46975
Parabacteroides	GH112	NA	cazyme_enrichment	-0.540907	-1.46975
Parabacteroides	GH109	0.148435	DF	0	-1.46975
Parabacteroides	GH109	0.148435	Mucin	1	-1.46975
Parabacteroides	GH109	0.148435	PG	0	-1.46975
Parabacteroides	GH109	0.148435	GAG	0	-1.46975
Parabacteroides	GH109	0.148435	cazyme_enrichment	-0.541582	-1.46975
Parabacteroides	GH165	NA	DF	1	-1.46975
Parabacteroides	GH165	NA	Mucin	0	-1.46975
Parabacteroides	GH165	NA	PG	0	-1.46975
Parabacteroides	GH165	NA	GAG	0	-1.46975
Parabacteroides	GH165	NA	cazyme_enrichment	-0.544489	-1.46975
Parabacteroides	CBM86	NA	DF	1	-1.46975
Parabacteroides	CBM86	NA	Mucin	0	-1.46975
Parabacteroides	CBM86	NA	PG	0	-1.46975
Parabacteroides	CBM86	NA	GAG	0	-1.46975
Parabacteroides	CBM86	NA	cazyme_enrichment	-0.552358	-1.46975
Parabacteroides	CBM65	NA	DF	1	-1.46975
Parabacteroides	CBM65	NA	Mucin	0	-1.46975
Parabacteroides	CBM65	NA	PG	0	-1.46975
Parabacteroides	CBM65	NA	GAG	0	-1.46975
Parabacteroides	CBM65	NA	cazyme_enrichment	-0.555607	-1.46975
Parabacteroides	GH43_19	NA	DF	1	-1.46975
Parabacteroides	GH43_19	NA	Mucin	0	-1.46975
Parabacteroides	GH43_19	NA	PG	0	-1.46975
Parabacteroides	GH43_19	NA	GAG	0	-1.46975
Parabacteroides	GH43_19	NA	cazyme_enrichment	-0.555684	-1.46975
Parabacteroides	CE9	0.0525847	DF	NA	-1.46975
Parabacteroides	CE9	0.0525847	Mucin	NA	-1.46975
Parabacteroides	CE9	0.0525847	PG	NA	-1.46975
Parabacteroides	CE9	0.0525847	GAG	NA	-1.46975
Parabacteroides	CE9	0.0525847	cazyme_enrichment	-0.570334	-1.46975
Parabacteroides	GH63	0.150387	DF	1	-1.46975
Parabacteroides	GH63	0.150387	Mucin	0	-1.46975
Parabacteroides	GH63	0.150387	PG	0	-1.46975
Parabacteroides	GH63	0.150387	GAG	0	-1.46975
Parabacteroides	GH63	0.150387	cazyme_enrichment	-0.575196	-1.46975
Parabacteroides	GH2	0.166761	DF	1	-1.46975
Parabacteroides	GH2	0.166761	Mucin	1	-1.46975
Parabacteroides	GH2	0.166761	PG	0	-1.46975
Parabacteroides	GH2	0.166761	GAG	0	-1.46975
Parabacteroides	GH2	0.166761	cazyme_enrichment	-0.57703	-1.46975
Parabacteroides	CBM32	0.112514	DF	1	-1.46975
Parabacteroides	CBM32	0.112514	Mucin	1	-1.46975
Parabacteroides	CBM32	0.112514	PG	0	-1.46975
Parabacteroides	CBM32	0.112514	GAG	0	-1.46975
Parabacteroides	CBM32	0.112514	cazyme_enrichment	-0.581584	-1.46975
Parabacteroides	GH143	NA	DF	1	-1.46975
Parabacteroides	GH143	NA	Mucin	0	-1.46975
Parabacteroides	GH143	NA	PG	0	-1.46975
Parabacteroides	GH143	NA	GAG	0	-1.46975
Parabacteroides	GH143	NA	cazyme_enrichment	-0.590706	-1.46975
Parabacteroides	GH13_32	NA	DF	1	-1.46975
Parabacteroides	GH13_32	NA	Mucin	0	-1.46975
Parabacteroides	GH13_32	NA	PG	0	-1.46975
Parabacteroides	GH13_32	NA	GAG	0	-1.46975
Parabacteroides	GH13_32	NA	cazyme_enrichment	-0.598309	-1.46975
Parabacteroides	GH13_30	NA	DF	1	-1.46975
Parabacteroides	GH13_30	NA	Mucin	0	-1.46975
Parabacteroides	GH13_30	NA	PG	0	-1.46975
Parabacteroides	GH13_30	NA	GAG	0	-1.46975
Parabacteroides	GH13_30	NA	cazyme_enrichment	-0.600611	-1.46975
Parabacteroides	GH142	0.109073	DF	1	-1.46975
Parabacteroides	GH142	0.109073	Mucin	0	-1.46975
Parabacteroides	GH142	0.109073	PG	0	-1.46975
Parabacteroides	GH142	0.109073	GAG	0	-1.46975
Parabacteroides	GH142	0.109073	cazyme_enrichment	-0.606413	-1.46975
Parabacteroides	CE4	0.106493	DF	NA	-1.46975
Parabacteroides	CE4	0.106493	Mucin	NA	-1.46975
Parabacteroides	CE4	0.106493	PG	NA	-1.46975
Parabacteroides	CE4	0.106493	GAG	NA	-1.46975
Parabacteroides	CE4	0.106493	cazyme_enrichment	-0.610111	-1.46975
Parabacteroides	GH92	0.177421	DF	1	-1.46975
Parabacteroides	GH92	0.177421	Mucin	1	-1.46975
Parabacteroides	GH92	0.177421	PG	0	-1.46975
Parabacteroides	GH92	0.177421	GAG	0	-1.46975
Parabacteroides	GH92	0.177421	cazyme_enrichment	-0.614663	-1.46975
Parabacteroides	GT2	0.0834378	DF	NA	-1.46975
Parabacteroides	GT2	0.0834378	Mucin	NA	-1.46975
Parabacteroides	GT2	0.0834378	PG	NA	-1.46975
Parabacteroides	GT2	0.0834378	GAG	NA	-1.46975
Parabacteroides	GT2	0.0834378	cazyme_enrichment	-0.62531	-1.46975
Parabacteroides	GH5_18	NA	DF	1	-1.46975
Parabacteroides	GH5_18	NA	Mucin	1	-1.46975
Parabacteroides	GH5_18	NA	PG	0	-1.46975
Parabacteroides	GH5_18	NA	GAG	0	-1.46975
Parabacteroides	GH5_18	NA	cazyme_enrichment	-0.661601	-1.46975
Parabacteroides	GH43_24	0.110484	DF	1	-1.46975
Parabacteroides	GH43_24	0.110484	Mucin	0	-1.46975
Parabacteroides	GH43_24	0.110484	PG	0	-1.46975
Parabacteroides	GH43_24	0.110484	GAG	0	-1.46975
Parabacteroides	GH43_24	0.110484	cazyme_enrichment	-0.676221	-1.46975
Parabacteroides	GH13_3	NA	DF	1	-1.46975
Parabacteroides	GH13_3	NA	Mucin	0	-1.46975
Parabacteroides	GH13_3	NA	PG	0	-1.46975
Parabacteroides	GH13_3	NA	GAG	0	-1.46975
Parabacteroides	GH13_3	NA	cazyme_enrichment	-0.683898	-1.46975
Parabacteroides	PL10_1	NA	DF	1	-1.46975
Parabacteroides	PL10_1	NA	Mucin	0	-1.46975
Parabacteroides	PL10_1	NA	PG	0	-1.46975
Parabacteroides	PL10_1	NA	GAG	0	-1.46975
Parabacteroides	PL10_1	NA	cazyme_enrichment	-0.694005	-1.46975
Parabacteroides	GH5_44	NA	DF	1	-1.46975
Parabacteroides	GH5_44	NA	Mucin	0	-1.46975
Parabacteroides	GH5_44	NA	PG	0	-1.46975
Parabacteroides	GH5_44	NA	GAG	0	-1.46975
Parabacteroides	GH5_44	NA	cazyme_enrichment	-0.701056	-1.46975
Parabacteroides	GH138	NA	DF	1	-1.46975
Parabacteroides	GH138	NA	Mucin	0	-1.46975
Parabacteroides	GH138	NA	PG	0	-1.46975
Parabacteroides	GH138	NA	GAG	0	-1.46975
Parabacteroides	GH138	NA	cazyme_enrichment	-0.716226	-1.46975
Parabacteroides	GH130	0.10905	DF	1	-1.46975
Parabacteroides	GH130	0.10905	Mucin	1	-1.46975
Parabacteroides	GH130	0.10905	PG	0	-1.46975
Parabacteroides	GH130	0.10905	GAG	0	-1.46975
Parabacteroides	GH130	0.10905	cazyme_enrichment	-0.731889	-1.46975
Parabacteroides	PL11	NA	DF	1	-1.46975
Parabacteroides	PL11	NA	Mucin	0	-1.46975
Parabacteroides	PL11	NA	PG	0	-1.46975
Parabacteroides	PL11	NA	GAG	0	-1.46975
Parabacteroides	PL11	NA	cazyme_enrichment	-0.747772	-1.46975
Parabacteroides	GH38	0.0350781	DF	1	-1.46975
Parabacteroides	GH38	0.0350781	Mucin	0	-1.46975
Parabacteroides	GH38	0.0350781	PG	0	-1.46975
Parabacteroides	GH38	0.0350781	GAG	0	-1.46975
Parabacteroides	GH38	0.0350781	cazyme_enrichment	-0.790795	-1.46975
Parabacteroides	CBM62	0.124667	DF	1	-1.46975
Parabacteroides	CBM62	0.124667	Mucin	0	-1.46975
Parabacteroides	CBM62	0.124667	PG	0	-1.46975
Parabacteroides	CBM62	0.124667	GAG	0	-1.46975
Parabacteroides	CBM62	0.124667	cazyme_enrichment	-0.792624	-1.46975
Parabacteroides	GH5_46	NA	DF	1	-1.46975
Parabacteroides	GH5_46	NA	Mucin	0	-1.46975
Parabacteroides	GH5_46	NA	PG	0	-1.46975
Parabacteroides	GH5_46	NA	GAG	0	-1.46975
Parabacteroides	GH5_46	NA	cazyme_enrichment	-0.793837	-1.46975
Parabacteroides	GH141	NA	DF	1	-1.46975
Parabacteroides	GH141	NA	Mucin	0	-1.46975
Parabacteroides	GH141	NA	PG	0	-1.46975
Parabacteroides	GH141	NA	GAG	0	-1.46975
Parabacteroides	GH141	NA	cazyme_enrichment	-0.807896	-1.46975
Parabacteroides	GH121	NA	DF	1	-1.46975
Parabacteroides	GH121	NA	Mucin	0	-1.46975
Parabacteroides	GH121	NA	PG	0	-1.46975
Parabacteroides	GH121	NA	GAG	0	-1.46975
Parabacteroides	GH121	NA	cazyme_enrichment	-0.81935	-1.46975
Parabacteroides	GH43_27	NA	DF	1	-1.46975
Parabacteroides	GH43_27	NA	Mucin	0	-1.46975
Parabacteroides	GH43_27	NA	PG	0	-1.46975
Parabacteroides	GH43_27	NA	GAG	0	-1.46975
Parabacteroides	GH43_27	NA	cazyme_enrichment	-0.827203	-1.46975
Parabacteroides	GT11	0.132757	DF	NA	-1.46975
Parabacteroides	GT11	0.132757	Mucin	NA	-1.46975
Parabacteroides	GT11	0.132757	PG	NA	-1.46975
Parabacteroides	GT11	0.132757	GAG	NA	-1.46975
Parabacteroides	GT11	0.132757	cazyme_enrichment	-0.84283	-1.46975
Parabacteroides	GH43_18	NA	DF	1	-1.46975
Parabacteroides	GH43_18	NA	Mucin	0	-1.46975
Parabacteroides	GH43_18	NA	PG	0	-1.46975
Parabacteroides	GH43_18	NA	GAG	0	-1.46975
Parabacteroides	GH43_18	NA	cazyme_enrichment	-0.876755	-1.46975
Parabacteroides	GH42	NA	DF	1	-1.46975
Parabacteroides	GH42	NA	Mucin	1	-1.46975
Parabacteroides	GH42	NA	PG	0	-1.46975
Parabacteroides	GH42	NA	GAG	0	-1.46975
Parabacteroides	GH42	NA	cazyme_enrichment	-0.886716	-1.46975
Parabacteroides	GH140	0.131541	DF	1	-1.46975
Parabacteroides	GH140	0.131541	Mucin	0	-1.46975
Parabacteroides	GH140	0.131541	PG	0	-1.46975
Parabacteroides	GH140	0.131541	GAG	0	-1.46975
Parabacteroides	GH140	0.131541	cazyme_enrichment	-0.88916	-1.46975
Parabacteroides	GH43_22	NA	DF	1	-1.46975
Parabacteroides	GH43_22	NA	Mucin	0	-1.46975
Parabacteroides	GH43_22	NA	PG	0	-1.46975
Parabacteroides	GH43_22	NA	GAG	0	-1.46975
Parabacteroides	GH43_22	NA	cazyme_enrichment	-0.896244	-1.46975
Parabacteroides	GT4	0.177378	DF	NA	-1.46975
Parabacteroides	GT4	0.177378	Mucin	NA	-1.46975
Parabacteroides	GT4	0.177378	PG	NA	-1.46975
Parabacteroides	GT4	0.177378	GAG	NA	-1.46975
Parabacteroides	GT4	0.177378	cazyme_enrichment	-0.9447	-1.46975
Parabacteroides	GH74	NA	DF	1	-1.46975
Parabacteroides	GH74	NA	Mucin	0	-1.46975
Parabacteroides	GH74	NA	PG	0	-1.46975
Parabacteroides	GH74	NA	GAG	0	-1.46975
Parabacteroides	GH74	NA	cazyme_enrichment	-0.951388	-1.46975
Parabacteroides	GH43_3	0.112857	DF	1	-1.46975
Parabacteroides	GH43_3	0.112857	Mucin	0	-1.46975
Parabacteroides	GH43_3	0.112857	PG	0	-1.46975
Parabacteroides	GH43_3	0.112857	GAG	0	-1.46975
Parabacteroides	GH43_3	0.112857	cazyme_enrichment	-0.98434	-1.46975
Parabacteroides	GH88	0.212259	DF	0	-1.46975
Parabacteroides	GH88	0.212259	Mucin	0	-1.46975
Parabacteroides	GH88	0.212259	PG	0	-1.46975
Parabacteroides	GH88	0.212259	GAG	1	-1.46975
Parabacteroides	GH88	0.212259	cazyme_enrichment	-0.992496	-1.46975
Parabacteroides	PL22	0.137304	DF	1	-1.46975
Parabacteroides	PL22	0.137304	Mucin	0	-1.46975
Parabacteroides	PL22	0.137304	PG	0	-1.46975
Parabacteroides	PL22	0.137304	GAG	0	-1.46975
Parabacteroides	PL22	0.137304	cazyme_enrichment	-1.01501	-1.46975
Parabacteroides	GH43_28	0.102983	DF	1	-1.46975
Parabacteroides	GH43_28	0.102983	Mucin	0	-1.46975
Parabacteroides	GH43_28	0.102983	PG	0	-1.46975
Parabacteroides	GH43_28	0.102983	GAG	0	-1.46975
Parabacteroides	GH43_28	0.102983	cazyme_enrichment	-1.04687	-1.46975
Parabacteroides	PL8_2	NA	DF	0	-1.46975
Parabacteroides	PL8_2	NA	Mucin	0	-1.46975
Parabacteroides	PL8_2	NA	PG	0	-1.46975
Parabacteroides	PL8_2	NA	GAG	1	-1.46975
Parabacteroides	PL8_2	NA	cazyme_enrichment	-1.05205	-1.46975
Parabacteroides	GH43_31	0.130975	DF	1	-1.46975
Parabacteroides	GH43_31	0.130975	Mucin	0	-1.46975
Parabacteroides	GH43_31	0.130975	PG	0	-1.46975
Parabacteroides	GH43_31	0.130975	GAG	0	-1.46975
Parabacteroides	GH43_31	0.130975	cazyme_enrichment	-1.05651	-1.46975
Parabacteroides	PL15_2	NA	DF	0	-1.46975
Parabacteroides	PL15_2	NA	Mucin	0	-1.46975
Parabacteroides	PL15_2	NA	PG	0	-1.46975
Parabacteroides	PL15_2	NA	GAG	1	-1.46975
Parabacteroides	PL15_2	NA	cazyme_enrichment	-1.05768	-1.46975
Parabacteroides	GH120	NA	DF	1	-1.46975
Parabacteroides	GH120	NA	Mucin	0	-1.46975
Parabacteroides	GH120	NA	PG	0	-1.46975
Parabacteroides	GH120	NA	GAG	0	-1.46975
Parabacteroides	GH120	NA	cazyme_enrichment	-1.06434	-1.46975
Parabacteroides	PL12_2	NA	DF	0	-1.46975
Parabacteroides	PL12_2	NA	Mucin	0	-1.46975
Parabacteroides	PL12_2	NA	PG	0	-1.46975
Parabacteroides	PL12_2	NA	GAG	1	-1.46975
Parabacteroides	PL12_2	NA	cazyme_enrichment	-1.10053	-1.46975
Parabacteroides	GH144	0.181362	DF	0	-1.46975
Parabacteroides	GH144	0.181362	Mucin	0	-1.46975
Parabacteroides	GH144	0.181362	PG	0	-1.46975
Parabacteroides	GH144	0.181362	GAG	0	-1.46975
Parabacteroides	GH144	0.181362	cazyme_enrichment	-1.1154	-1.46975
Parabacteroides	GH43_17	NA	DF	1	-1.46975
Parabacteroides	GH43_17	NA	Mucin	0	-1.46975
Parabacteroides	GH43_17	NA	PG	0	-1.46975
Parabacteroides	GH43_17	NA	GAG	0	-1.46975
Parabacteroides	GH43_17	NA	cazyme_enrichment	-1.12096	-1.46975
Parabacteroides	GH116	0.132893	DF	1	-1.46975
Parabacteroides	GH116	0.132893	Mucin	0	-1.46975
Parabacteroides	GH116	0.132893	PG	0	-1.46975
Parabacteroides	GH116	0.132893	GAG	0	-1.46975
Parabacteroides	GH116	0.132893	cazyme_enrichment	-1.13447	-1.46975
Parabacteroides	GH5_38	0.418864	DF	1	-1.46975
Parabacteroides	GH5_38	0.418864	Mucin	0	-1.46975
Parabacteroides	GH5_38	0.418864	PG	0	-1.46975
Parabacteroides	GH5_38	0.418864	GAG	0	-1.46975
Parabacteroides	GH5_38	0.418864	cazyme_enrichment	-1.13543	-1.46975
Parabacteroides	GH18	NA	DF	1	-1.46975
Parabacteroides	GH18	NA	Mucin	1	-1.46975
Parabacteroides	GH18	NA	PG	1	-1.46975
Parabacteroides	GH18	NA	GAG	0	-1.46975
Parabacteroides	GH18	NA	cazyme_enrichment	-1.14511	-1.46975
Parabacteroides	GH43_33	0.183483	DF	1	-1.46975
Parabacteroides	GH43_33	0.183483	Mucin	0	-1.46975
Parabacteroides	GH43_33	0.183483	PG	0	-1.46975
Parabacteroides	GH43_33	0.183483	GAG	0	-1.46975
Parabacteroides	GH43_33	0.183483	cazyme_enrichment	-1.16867	-1.46975
Parabacteroides	PL38	0.155766	DF	1	-1.46975
Parabacteroides	PL38	0.155766	Mucin	0	-1.46975
Parabacteroides	PL38	0.155766	PG	0	-1.46975
Parabacteroides	PL38	0.155766	GAG	0	-1.46975
Parabacteroides	PL38	0.155766	cazyme_enrichment	-1.17994	-1.46975
Parabacteroides	PL8	0.174164	DF	1	-1.46975
Parabacteroides	PL8	0.174164	Mucin	0	-1.46975
Parabacteroides	PL8	0.174164	PG	0	-1.46975
Parabacteroides	PL8	0.174164	GAG	1	-1.46975
Parabacteroides	PL8	0.174164	cazyme_enrichment	-1.18596	-1.46975
Parabacteroides	GH76	0.154082	DF	1	-1.46975
Parabacteroides	GH76	0.154082	Mucin	0	-1.46975
Parabacteroides	GH76	0.154082	PG	0	-1.46975
Parabacteroides	GH76	0.154082	GAG	0	-1.46975
Parabacteroides	GH76	0.154082	cazyme_enrichment	-1.26644	-1.46975
Parabacteroides	GH158	NA	DF	1	-1.46975
Parabacteroides	GH158	NA	Mucin	0	-1.46975
Parabacteroides	GH158	NA	PG	0	-1.46975
Parabacteroides	GH158	NA	GAG	0	-1.46975
Parabacteroides	GH158	NA	cazyme_enrichment	-1.28698	-1.46975
Parabacteroides	GH43_9	NA	DF	1	-1.46975
Parabacteroides	GH43_9	NA	Mucin	0	-1.46975
Parabacteroides	GH43_9	NA	PG	0	-1.46975
Parabacteroides	GH43_9	NA	GAG	0	-1.46975
Parabacteroides	GH43_9	NA	cazyme_enrichment	-1.30478	-1.46975
Parabacteroides	GH117	NA	DF	1	-1.46975
Parabacteroides	GH117	NA	Mucin	0	-1.46975
Parabacteroides	GH117	NA	PG	0	-1.46975
Parabacteroides	GH117	NA	GAG	0	-1.46975
Parabacteroides	GH117	NA	cazyme_enrichment	-1.35309	-1.46975
Parabacteroides	GT20	0.192801	DF	NA	-1.46975
Parabacteroides	GT20	0.192801	Mucin	NA	-1.46975
Parabacteroides	GT20	0.192801	PG	NA	-1.46975
Parabacteroides	GT20	0.192801	GAG	NA	-1.46975
Parabacteroides	GT20	0.192801	cazyme_enrichment	-1.35868	-1.46975
Parabacteroides	GH139	NA	DF	1	-1.46975
Parabacteroides	GH139	NA	Mucin	0	-1.46975
Parabacteroides	GH139	NA	PG	0	-1.46975
Parabacteroides	GH139	NA	GAG	0	-1.46975
Parabacteroides	GH139	NA	cazyme_enrichment	-1.36964	-1.46975
Parabacteroides	GH55	NA	DF	1	-1.46975
Parabacteroides	GH55	NA	Mucin	0	-1.46975
Parabacteroides	GH55	NA	PG	0	-1.46975
Parabacteroides	GH55	NA	GAG	0	-1.46975
Parabacteroides	GH55	NA	cazyme_enrichment	-1.37304	-1.46975
Parabacteroides	PL30	NA	DF	0	-1.46975
Parabacteroides	PL30	NA	Mucin	0	-1.46975
Parabacteroides	PL30	NA	PG	0	-1.46975
Parabacteroides	PL30	NA	GAG	1	-1.46975
Parabacteroides	PL30	NA	cazyme_enrichment	-1.38428	-1.46975
Parabacteroides	PL26	NA	DF	1	-1.46975
Parabacteroides	PL26	NA	Mucin	0	-1.46975
Parabacteroides	PL26	NA	PG	0	-1.46975
Parabacteroides	PL26	NA	GAG	0	-1.46975
Parabacteroides	PL26	NA	cazyme_enrichment	-1.46595	-1.46975
Parabacteroides	GH15	0.209555	DF	1	-1.46975
Parabacteroides	GH15	0.209555	Mucin	0	-1.46975
Parabacteroides	GH15	0.209555	PG	0	-1.46975
Parabacteroides	GH15	0.209555	GAG	0	-1.46975
Parabacteroides	GH15	0.209555	cazyme_enrichment	-1.49175	-1.46975
Parabacteroides	PL13	NA	DF	0	-1.46975
Parabacteroides	PL13	NA	Mucin	0	-1.46975
Parabacteroides	PL13	NA	PG	0	-1.46975
Parabacteroides	PL13	NA	GAG	1	-1.46975
Parabacteroides	PL13	NA	cazyme_enrichment	-1.52023	-1.46975
Parabacteroides	GH164	NA	DF	1	-1.46975
Parabacteroides	GH164	NA	Mucin	0	-1.46975
Parabacteroides	GH164	NA	PG	0	-1.46975
Parabacteroides	GH164	NA	GAG	0	-1.46975
Parabacteroides	GH164	NA	cazyme_enrichment	-1.52524	-1.46975
Parabacteroides	GT80	NA	DF	NA	-1.46975
Parabacteroides	GT80	NA	Mucin	NA	-1.46975
Parabacteroides	GT80	NA	PG	NA	-1.46975
Parabacteroides	GT80	NA	GAG	NA	-1.46975
Parabacteroides	GT80	NA	cazyme_enrichment	-1.52666	-1.46975
Parabacteroides	GH30_6	NA	DF	1	-1.46975
Parabacteroides	GH30_6	NA	Mucin	0	-1.46975
Parabacteroides	GH30_6	NA	PG	0	-1.46975
Parabacteroides	GH30_6	NA	GAG	0	-1.46975
Parabacteroides	GH30_6	NA	cazyme_enrichment	-1.62783	-1.46975
Parabacteroides	PL10_2	NA	DF	1	-1.46975
Parabacteroides	PL10_2	NA	Mucin	0	-1.46975
Parabacteroides	PL10_2	NA	PG	0	-1.46975
Parabacteroides	PL10_2	NA	GAG	0	-1.46975
Parabacteroides	PL10_2	NA	cazyme_enrichment	-1.70458	-1.46975
Parabacteroides	GH43_8	0.638061	DF	1	-1.46975
Parabacteroides	GH43_8	0.638061	Mucin	0	-1.46975
Parabacteroides	GH43_8	0.638061	PG	0	-1.46975
Parabacteroides	GH43_8	0.638061	GAG	0	-1.46975
Parabacteroides	GH43_8	0.638061	cazyme_enrichment	-1.76323	-1.46975
Parabacteroides	GH145	NA	DF	1	-1.46975
Parabacteroides	GH145	NA	Mucin	0	-1.46975
Parabacteroides	GH145	NA	PG	0	-1.46975
Parabacteroides	GH145	NA	GAG	0	-1.46975
Parabacteroides	GH145	NA	cazyme_enrichment	-1.78206	-1.46975
Parabacteroides	CBM58	NA	DF	1	-1.46975
Parabacteroides	CBM58	NA	Mucin	0	-1.46975
Parabacteroides	CBM58	NA	PG	0	-1.46975
Parabacteroides	CBM58	NA	GAG	0	-1.46975
Parabacteroides	CBM58	NA	cazyme_enrichment	-1.93559	-1.46975
Bacteroides	GH13_37	NA	DF	1	-1.32505
Bacteroides	GH13_37	NA	Mucin	0	-1.32505
Bacteroides	GH13_37	NA	PG	0	-1.32505
Bacteroides	GH13_37	NA	GAG	0	-1.32505
Bacteroides	GH13_37	NA	cazyme_enrichment	1.75482	-1.32505
Bacteroides	GH13_6	NA	DF	1	-1.32505
Bacteroides	GH13_6	NA	Mucin	0	-1.32505
Bacteroides	GH13_6	NA	PG	0	-1.32505
Bacteroides	GH13_6	NA	GAG	0	-1.32505
Bacteroides	GH13_6	NA	cazyme_enrichment	1.18195	-1.32505
Bacteroides	GH13_21	NA	DF	1	-1.32505
Bacteroides	GH13_21	NA	Mucin	0	-1.32505
Bacteroides	GH13_21	NA	PG	0	-1.32505
Bacteroides	GH13_21	NA	GAG	0	-1.32505
Bacteroides	GH13_21	NA	cazyme_enrichment	1.06738	-1.32505
Bacteroides	GH43_5	NA	DF	1	-1.32505
Bacteroides	GH43_5	NA	Mucin	0	-1.32505
Bacteroides	GH43_5	NA	PG	0	-1.32505
Bacteroides	GH43_5	NA	GAG	0	-1.32505
Bacteroides	GH43_5	NA	cazyme_enrichment	1.04522	-1.32505
Bacteroides	GT41	NA	DF	NA	-1.32505
Bacteroides	GT41	NA	Mucin	NA	-1.32505
Bacteroides	GT41	NA	PG	NA	-1.32505
Bacteroides	GT41	NA	GAG	NA	-1.32505
Bacteroides	GT41	NA	cazyme_enrichment	0.975233	-1.32505
Bacteroides	AA3_2	NA	DF	NA	-1.32505
Bacteroides	AA3_2	NA	Mucin	NA	-1.32505
Bacteroides	AA3_2	NA	PG	NA	-1.32505
Bacteroides	AA3_2	NA	GAG	NA	-1.32505
Bacteroides	AA3_2	NA	cazyme_enrichment	0.959598	-1.32505
Bacteroides	GT104	NA	DF	NA	-1.32505
Bacteroides	GT104	NA	Mucin	NA	-1.32505
Bacteroides	GT104	NA	PG	NA	-1.32505
Bacteroides	GT104	NA	GAG	NA	-1.32505
Bacteroides	GT104	NA	cazyme_enrichment	0.819968	-1.32505
Bacteroides	GH103	NA	DF	0	-1.32505
Bacteroides	GH103	NA	Mucin	0	-1.32505
Bacteroides	GH103	NA	PG	1	-1.32505
Bacteroides	GH103	NA	GAG	0	-1.32505
Bacteroides	GH103	NA	cazyme_enrichment	0.801302	-1.32505
Bacteroides	AA8	NA	DF	NA	-1.32505
Bacteroides	AA8	NA	Mucin	NA	-1.32505
Bacteroides	AA8	NA	PG	NA	-1.32505
Bacteroides	AA8	NA	GAG	NA	-1.32505
Bacteroides	AA8	NA	cazyme_enrichment	0.77584	-1.32505
Bacteroides	GH104	NA	DF	0	-1.32505
Bacteroides	GH104	NA	Mucin	0	-1.32505
Bacteroides	GH104	NA	PG	1	-1.32505
Bacteroides	GH104	NA	GAG	0	-1.32505
Bacteroides	GH104	NA	cazyme_enrichment	0.707748	-1.32505
Bacteroides	GH13_42	NA	DF	1	-1.32505
Bacteroides	GH13_42	NA	Mucin	0	-1.32505
Bacteroides	GH13_42	NA	PG	0	-1.32505
Bacteroides	GH13_42	NA	GAG	0	-1.32505
Bacteroides	GH13_42	NA	cazyme_enrichment	0.695443	-1.32505
Bacteroides	CE6	0.166159	DF	NA	-1.32505
Bacteroides	CE6	0.166159	Mucin	NA	-1.32505
Bacteroides	CE6	0.166159	PG	NA	-1.32505
Bacteroides	CE6	0.166159	GAG	NA	-1.32505
Bacteroides	CE6	0.166159	cazyme_enrichment	0.654772	-1.32505
Bacteroides	GH5_21	NA	DF	1	-1.32505
Bacteroides	GH5_21	NA	Mucin	0	-1.32505
Bacteroides	GH5_21	NA	PG	0	-1.32505
Bacteroides	GH5_21	NA	GAG	0	-1.32505
Bacteroides	GH5_21	NA	cazyme_enrichment	0.647607	-1.32505
Bacteroides	GH43_7	NA	DF	1	-1.32505
Bacteroides	GH43_7	NA	Mucin	0	-1.32505
Bacteroides	GH43_7	NA	PG	0	-1.32505
Bacteroides	GH43_7	NA	GAG	0	-1.32505
Bacteroides	GH43_7	NA	cazyme_enrichment	0.641581	-1.32505
Bacteroides	GT56	NA	DF	NA	-1.32505
Bacteroides	GT56	NA	Mucin	NA	-1.32505
Bacteroides	GT56	NA	PG	NA	-1.32505
Bacteroides	GT56	NA	GAG	NA	-1.32505
Bacteroides	GT56	NA	cazyme_enrichment	0.637218	-1.32505
Bacteroides	GH153	NA	DF	0	-1.32505
Bacteroides	GH153	NA	Mucin	0	-1.32505
Bacteroides	GH153	NA	PG	0	-1.32505
Bacteroides	GH153	NA	GAG	0	-1.32505
Bacteroides	GH153	NA	cazyme_enrichment	0.606276	-1.32505
Bacteroides	GH85	NA	DF	0	-1.32505
Bacteroides	GH85	NA	Mucin	1	-1.32505
Bacteroides	GH85	NA	PG	0	-1.32505
Bacteroides	GH85	NA	GAG	0	-1.32505
Bacteroides	GH85	NA	cazyme_enrichment	0.580529	-1.32505
Bacteroides	GH13_13	NA	DF	1	-1.32505
Bacteroides	GH13_13	NA	Mucin	0	-1.32505
Bacteroides	GH13_13	NA	PG	0	-1.32505
Bacteroides	GH13_13	NA	GAG	0	-1.32505
Bacteroides	GH13_13	NA	cazyme_enrichment	0.562317	-1.32505
Bacteroides	GH13_26	NA	DF	1	-1.32505
Bacteroides	GH13_26	NA	Mucin	0	-1.32505
Bacteroides	GH13_26	NA	PG	0	-1.32505
Bacteroides	GH13_26	NA	GAG	0	-1.32505
Bacteroides	GH13_26	NA	cazyme_enrichment	0.483507	-1.32505
Bacteroides	GH13_38	0.199863	DF	1	-1.32505
Bacteroides	GH13_38	0.199863	Mucin	0	-1.32505
Bacteroides	GH13_38	0.199863	PG	0	-1.32505
Bacteroides	GH13_38	0.199863	GAG	0	-1.32505
Bacteroides	GH13_38	0.199863	cazyme_enrichment	0.379521	-1.32505
Bacteroides	GT19	0.272785	DF	NA	-1.32505
Bacteroides	GT19	0.272785	Mucin	NA	-1.32505
Bacteroides	GT19	0.272785	PG	NA	-1.32505
Bacteroides	GT19	0.272785	GAG	NA	-1.32505
Bacteroides	GT19	0.272785	cazyme_enrichment	0.372743	-1.32505
Bacteroides	GH25	0.337057	DF	0	-1.32505
Bacteroides	GH25	0.337057	Mucin	0	-1.32505
Bacteroides	GH25	0.337057	PG	1	-1.32505
Bacteroides	GH25	0.337057	GAG	0	-1.32505
Bacteroides	GH25	0.337057	cazyme_enrichment	0.358017	-1.32505
Bacteroides	GH57	0.16755	DF	1	-1.32505
Bacteroides	GH57	0.16755	Mucin	0	-1.32505
Bacteroides	GH57	0.16755	PG	0	-1.32505
Bacteroides	GH57	0.16755	GAG	0	-1.32505
Bacteroides	GH57	0.16755	cazyme_enrichment	0.339849	-1.32505
Bacteroides	AA1	NA	DF	NA	-1.32505
Bacteroides	AA1	NA	Mucin	NA	-1.32505
Bacteroides	AA1	NA	PG	NA	-1.32505
Bacteroides	AA1	NA	GAG	NA	-1.32505
Bacteroides	AA1	NA	cazyme_enrichment	0.330227	-1.32505
Bacteroides	CBM20	0.160755	DF	1	-1.32505
Bacteroides	CBM20	0.160755	Mucin	0	-1.32505
Bacteroides	CBM20	0.160755	PG	0	-1.32505
Bacteroides	CBM20	0.160755	GAG	0	-1.32505
Bacteroides	CBM20	0.160755	cazyme_enrichment	0.326312	-1.32505
Bacteroides	GH37	NA	DF	1	-1.32505
Bacteroides	GH37	NA	Mucin	0	-1.32505
Bacteroides	GH37	NA	PG	0	-1.32505
Bacteroides	GH37	NA	GAG	0	-1.32505
Bacteroides	GH37	NA	cazyme_enrichment	0.280764	-1.32505
Bacteroides	CE7	0.317183	DF	NA	-1.32505
Bacteroides	CE7	0.317183	Mucin	NA	-1.32505
Bacteroides	CE7	0.317183	PG	NA	-1.32505
Bacteroides	CE7	0.317183	GAG	NA	-1.32505
Bacteroides	CE7	0.317183	cazyme_enrichment	0.256323	-1.32505
Bacteroides	GH5_4	0.102364	DF	1	-1.32505
Bacteroides	GH5_4	0.102364	Mucin	0	-1.32505
Bacteroides	GH5_4	0.102364	PG	0	-1.32505
Bacteroides	GH5_4	0.102364	GAG	0	-1.32505
Bacteroides	GH5_4	0.102364	cazyme_enrichment	0.254721	-1.32505
Bacteroides	CBM41	NA	DF	1	-1.32505
Bacteroides	CBM41	NA	Mucin	0	-1.32505
Bacteroides	CBM41	NA	PG	0	-1.32505
Bacteroides	CBM41	NA	GAG	0	-1.32505
Bacteroides	CBM41	NA	cazyme_enrichment	0.251993	-1.32505
Bacteroides	GH43_29	0.273394	DF	1	-1.32505
Bacteroides	GH43_29	0.273394	Mucin	0	-1.32505
Bacteroides	GH43_29	0.273394	PG	0	-1.32505
Bacteroides	GH43_29	0.273394	GAG	0	-1.32505
Bacteroides	GH43_29	0.273394	cazyme_enrichment	0.215317	-1.32505
Bacteroides	GH10	0.118047	DF	1	-1.32505
Bacteroides	GH10	0.118047	Mucin	0	-1.32505
Bacteroides	GH10	0.118047	PG	0	-1.32505
Bacteroides	GH10	0.118047	GAG	0	-1.32505
Bacteroides	GH10	0.118047	cazyme_enrichment	0.207398	-1.32505
Bacteroides	GH43_1	0.288517	DF	1	-1.32505
Bacteroides	GH43_1	0.288517	Mucin	0	-1.32505
Bacteroides	GH43_1	0.288517	PG	0	-1.32505
Bacteroides	GH43_1	0.288517	GAG	0	-1.32505
Bacteroides	GH43_1	0.288517	cazyme_enrichment	0.189416	-1.32505
Bacteroides	GH67	0.155522	DF	1	-1.32505
Bacteroides	GH67	0.155522	Mucin	0	-1.32505
Bacteroides	GH67	0.155522	PG	0	-1.32505
Bacteroides	GH67	0.155522	GAG	0	-1.32505
Bacteroides	GH67	0.155522	cazyme_enrichment	0.176325	-1.32505
Bacteroides	GH133	0.147188	DF	1	-1.32505
Bacteroides	GH133	0.147188	Mucin	0	-1.32505
Bacteroides	GH133	0.147188	PG	0	-1.32505
Bacteroides	GH133	0.147188	GAG	0	-1.32505
Bacteroides	GH133	0.147188	cazyme_enrichment	0.175454	-1.32505
Bacteroides	CBM27	NA	DF	1	-1.32505
Bacteroides	CBM27	NA	Mucin	0	-1.32505
Bacteroides	CBM27	NA	PG	0	-1.32505
Bacteroides	CBM27	NA	GAG	0	-1.32505
Bacteroides	CBM27	NA	cazyme_enrichment	0.111754	-1.32505
Bacteroides	GT81	NA	DF	NA	-1.32505
Bacteroides	GT81	NA	Mucin	NA	-1.32505
Bacteroides	GT81	NA	PG	NA	-1.32505
Bacteroides	GT81	NA	GAG	NA	-1.32505
Bacteroides	GT81	NA	cazyme_enrichment	0.109433	-1.32505
Bacteroides	GH13_41	NA	DF	1	-1.32505
Bacteroides	GH13_41	NA	Mucin	0	-1.32505
Bacteroides	GH13_41	NA	PG	0	-1.32505
Bacteroides	GH13_41	NA	GAG	0	-1.32505
Bacteroides	GH13_41	NA	cazyme_enrichment	0.105399	-1.32505
Bacteroides	GH73	0.0901469	DF	0	-1.32505
Bacteroides	GH73	0.0901469	Mucin	0	-1.32505
Bacteroides	GH73	0.0901469	PG	1	-1.32505
Bacteroides	GH73	0.0901469	GAG	0	-1.32505
Bacteroides	GH73	0.0901469	cazyme_enrichment	0.101475	-1.32505
Bacteroides	GH13_33	NA	DF	1	-1.32505
Bacteroides	GH13_33	NA	Mucin	0	-1.32505
Bacteroides	GH13_33	NA	PG	0	-1.32505
Bacteroides	GH13_33	NA	GAG	0	-1.32505
Bacteroides	GH13_33	NA	cazyme_enrichment	0.0974479	-1.32505
Bacteroides	GH5_7	0.115238	DF	1	-1.32505
Bacteroides	GH5_7	0.115238	Mucin	0	-1.32505
Bacteroides	GH5_7	0.115238	PG	0	-1.32505
Bacteroides	GH5_7	0.115238	GAG	0	-1.32505
Bacteroides	GH5_7	0.115238	cazyme_enrichment	-0.0232154	-1.32505
Bacteroides	GH27	0.210537	DF	1	-1.32505
Bacteroides	GH27	0.210537	Mucin	1	-1.32505
Bacteroides	GH27	0.210537	PG	0	-1.32505
Bacteroides	GH27	0.210537	GAG	0	-1.32505
Bacteroides	GH27	0.210537	cazyme_enrichment	-0.0330795	-1.32505
Bacteroides	GH97	0.447051	DF	1	-1.32505
Bacteroides	GH97	0.447051	Mucin	1	-1.32505
Bacteroides	GH97	0.447051	PG	0	-1.32505
Bacteroides	GH97	0.447051	GAG	0	-1.32505
Bacteroides	GH97	0.447051	cazyme_enrichment	-0.0702362	-1.32505
Bacteroides	CE8	0.4387	DF	NA	-1.32505
Bacteroides	CE8	0.4387	Mucin	NA	-1.32505
Bacteroides	CE8	0.4387	PG	NA	-1.32505
Bacteroides	CE8	0.4387	GAG	NA	-1.32505
Bacteroides	CE8	0.4387	cazyme_enrichment	-0.0731519	-1.32505
Bacteroides	PL1	0.323687	DF	1	-1.32505
Bacteroides	PL1	0.323687	Mucin	0	-1.32505
Bacteroides	PL1	0.323687	PG	0	-1.32505
Bacteroides	PL1	0.323687	GAG	0	-1.32505
Bacteroides	PL1	0.323687	cazyme_enrichment	-0.102013	-1.32505
Bacteroides	GT28	NA	DF	NA	-1.32505
Bacteroides	GT28	NA	Mucin	NA	-1.32505
Bacteroides	GT28	NA	PG	NA	-1.32505
Bacteroides	GT28	NA	GAG	NA	-1.32505
Bacteroides	GT28	NA	cazyme_enrichment	-0.109588	-1.32505
Bacteroides	GH95	0.428404	DF	0	-1.32505
Bacteroides	GH95	0.428404	Mucin	1	-1.32505
Bacteroides	GH95	0.428404	PG	0	-1.32505
Bacteroides	GH95	0.428404	GAG	0	-1.32505
Bacteroides	GH95	0.428404	cazyme_enrichment	-0.111391	-1.32505
Bacteroides	GH77	0.265324	DF	1	-1.32505
Bacteroides	GH77	0.265324	Mucin	0	-1.32505
Bacteroides	GH77	0.265324	PG	0	-1.32505
Bacteroides	GH77	0.265324	GAG	0	-1.32505
Bacteroides	GH77	0.265324	cazyme_enrichment	-0.118233	-1.32505
Bacteroides	CE1	0.332126	DF	NA	-1.32505
Bacteroides	CE1	0.332126	Mucin	NA	-1.32505
Bacteroides	CE1	0.332126	PG	NA	-1.32505
Bacteroides	CE1	0.332126	GAG	NA	-1.32505
Bacteroides	CE1	0.332126	cazyme_enrichment	-0.124299	-1.32505
Bacteroides	CE12	0.462868	DF	NA	-1.32505
Bacteroides	CE12	0.462868	Mucin	NA	-1.32505
Bacteroides	CE12	0.462868	PG	NA	-1.32505
Bacteroides	CE12	0.462868	GAG	NA	-1.32505
Bacteroides	CE12	0.462868	cazyme_enrichment	-0.156442	-1.32505
Bacteroides	GH70	NA	DF	1	-1.32505
Bacteroides	GH70	NA	Mucin	0	-1.32505
Bacteroides	GH70	NA	PG	0	-1.32505
Bacteroides	GH70	NA	GAG	0	-1.32505
Bacteroides	GH70	NA	cazyme_enrichment	-0.157249	-1.32505
Bacteroides	GH13_12	NA	DF	1	-1.32505
Bacteroides	GH13_12	NA	Mucin	0	-1.32505
Bacteroides	GH13_12	NA	PG	0	-1.32505
Bacteroides	GH13_12	NA	GAG	0	-1.32505
Bacteroides	GH13_12	NA	cazyme_enrichment	-0.178434	-1.32505
Bacteroides	GH28	0.487254	DF	1	-1.32505
Bacteroides	GH28	0.487254	Mucin	0	-1.32505
Bacteroides	GH28	0.487254	PG	0	-1.32505
Bacteroides	GH28	0.487254	GAG	0	-1.32505
Bacteroides	GH28	0.487254	cazyme_enrichment	-0.186466	-1.32505
Bacteroides	GH43_12	0.252866	DF	1	-1.32505
Bacteroides	GH43_12	0.252866	Mucin	0	-1.32505
Bacteroides	GH43_12	0.252866	PG	0	-1.32505
Bacteroides	GH43_12	0.252866	GAG	0	-1.32505
Bacteroides	GH43_12	0.252866	cazyme_enrichment	-0.18681	-1.32505
Bacteroides	PL40	0.52458	DF	1	-1.32505
Bacteroides	PL40	0.52458	Mucin	0	-1.32505
Bacteroides	PL40	0.52458	PG	0	-1.32505
Bacteroides	PL40	0.52458	GAG	0	-1.32505
Bacteroides	PL40	0.52458	cazyme_enrichment	-0.212996	-1.32505
Bacteroides	GH9	0.481409	DF	1	-1.32505
Bacteroides	GH9	0.481409	Mucin	0	-1.32505
Bacteroides	GH9	0.481409	PG	0	-1.32505
Bacteroides	GH9	0.481409	GAG	0	-1.32505
Bacteroides	GH9	0.481409	cazyme_enrichment	-0.219298	-1.32505
Bacteroides	GH43_10	0.232606	DF	1	-1.32505
Bacteroides	GH43_10	0.232606	Mucin	0	-1.32505
Bacteroides	GH43_10	0.232606	PG	0	-1.32505
Bacteroides	GH43_10	0.232606	GAG	0	-1.32505
Bacteroides	GH43_10	0.232606	cazyme_enrichment	-0.232673	-1.32505
Bacteroides	GH5_1	NA	DF	1	-1.32505
Bacteroides	GH5_1	NA	Mucin	0	-1.32505
Bacteroides	GH5_1	NA	PG	0	-1.32505
Bacteroides	GH5_1	NA	GAG	0	-1.32505
Bacteroides	GH5_1	NA	cazyme_enrichment	-0.249763	-1.32505
Bacteroides	GH68	NA	DF	1	-1.32505
Bacteroides	GH68	NA	Mucin	0	-1.32505
Bacteroides	GH68	NA	PG	0	-1.32505
Bacteroides	GH68	NA	GAG	0	-1.32505
Bacteroides	GH68	NA	cazyme_enrichment	-0.254609	-1.32505
Bacteroides	GH5_2	0.151065	DF	1	-1.32505
Bacteroides	GH5_2	0.151065	Mucin	0	-1.32505
Bacteroides	GH5_2	0.151065	PG	0	-1.32505
Bacteroides	GH5_2	0.151065	GAG	0	-1.32505
Bacteroides	GH5_2	0.151065	cazyme_enrichment	-0.254988	-1.32505
Bacteroides	GT39	NA	DF	NA	-1.32505
Bacteroides	GT39	NA	Mucin	NA	-1.32505
Bacteroides	GT39	NA	PG	NA	-1.32505
Bacteroides	GT39	NA	GAG	NA	-1.32505
Bacteroides	GT39	NA	cazyme_enrichment	-0.258433	-1.32505
Bacteroides	GH1	NA	DF	1	-1.32505
Bacteroides	GH1	NA	Mucin	0	-1.32505
Bacteroides	GH1	NA	PG	0	-1.32505
Bacteroides	GH1	NA	GAG	0	-1.32505
Bacteroides	GH1	NA	cazyme_enrichment	-0.261583	-1.32505
Bacteroides	GH13_39	NA	DF	1	-1.32505
Bacteroides	GH13_39	NA	Mucin	0	-1.32505
Bacteroides	GH13_39	NA	PG	0	-1.32505
Bacteroides	GH13_39	NA	GAG	0	-1.32505
Bacteroides	GH13_39	NA	cazyme_enrichment	-0.264714	-1.32505
Bacteroides	GH156	NA	DF	0	-1.32505
Bacteroides	GH156	NA	Mucin	1	-1.32505
Bacteroides	GH156	NA	PG	0	-1.32505
Bacteroides	GH156	NA	GAG	0	-1.32505
Bacteroides	GH156	NA	cazyme_enrichment	-0.264841	-1.32505
Bacteroides	GT29	NA	DF	NA	-1.32505
Bacteroides	GT29	NA	Mucin	NA	-1.32505
Bacteroides	GT29	NA	PG	NA	-1.32505
Bacteroides	GT29	NA	GAG	NA	-1.32505
Bacteroides	GT29	NA	cazyme_enrichment	-0.278007	-1.32505
Bacteroides	GH51	0.154022	DF	1	-1.32505
Bacteroides	GH51	0.154022	Mucin	0	-1.32505
Bacteroides	GH51	0.154022	PG	0	-1.32505
Bacteroides	GH51	0.154022	GAG	0	-1.32505
Bacteroides	GH51	0.154022	cazyme_enrichment	-0.301649	-1.32505
Bacteroides	GH20	0.543908	DF	0	-1.32505
Bacteroides	GH20	0.543908	Mucin	1	-1.32505
Bacteroides	GH20	0.543908	PG	0	-1.32505
Bacteroides	GH20	0.543908	GAG	0	-1.32505
Bacteroides	GH20	0.543908	cazyme_enrichment	-0.306347	-1.32505
Bacteroides	GT31	NA	DF	NA	-1.32505
Bacteroides	GT31	NA	Mucin	NA	-1.32505
Bacteroides	GT31	NA	PG	NA	-1.32505
Bacteroides	GT31	NA	GAG	NA	-1.32505
Bacteroides	GT31	NA	cazyme_enrichment	-0.307958	-1.32505
Bacteroides	GH33	0.33101	DF	0	-1.32505
Bacteroides	GH33	0.33101	Mucin	1	-1.32505
Bacteroides	GH33	0.33101	PG	0	-1.32505
Bacteroides	GH33	0.33101	GAG	0	-1.32505
Bacteroides	GH33	0.33101	cazyme_enrichment	-0.322485	-1.32505
Bacteroides	GT23	0.430335	DF	NA	-1.32505
Bacteroides	GT23	0.430335	Mucin	NA	-1.32505
Bacteroides	GT23	0.430335	PG	NA	-1.32505
Bacteroides	GT23	0.430335	GAG	NA	-1.32505
Bacteroides	GT23	0.430335	cazyme_enrichment	-0.356886	-1.32505
Bacteroides	PL11_1	0.461964	DF	1	-1.32505
Bacteroides	PL11_1	0.461964	Mucin	0	-1.32505
Bacteroides	PL11_1	0.461964	PG	0	-1.32505
Bacteroides	PL11_1	0.461964	GAG	0	-1.32505
Bacteroides	PL11_1	0.461964	cazyme_enrichment	-0.361668	-1.32505
Bacteroides	GH31	0.24018	DF	1	-1.32505
Bacteroides	GH31	0.24018	Mucin	1	-1.32505
Bacteroides	GH31	0.24018	PG	0	-1.32505
Bacteroides	GH31	0.24018	GAG	0	-1.32505
Bacteroides	GH31	0.24018	cazyme_enrichment	-0.395487	-1.32505
Bacteroides	GH43_34	0.511142	DF	1	-1.32505
Bacteroides	GH43_34	0.511142	Mucin	0	-1.32505
Bacteroides	GH43_34	0.511142	PG	0	-1.32505
Bacteroides	GH43_34	0.511142	GAG	0	-1.32505
Bacteroides	GH43_34	0.511142	cazyme_enrichment	-0.397139	-1.32505
Bacteroides	PL1_2	0.430813	DF	1	-1.32505
Bacteroides	PL1_2	0.430813	Mucin	0	-1.32505
Bacteroides	PL1_2	0.430813	PG	0	-1.32505
Bacteroides	PL1_2	0.430813	GAG	0	-1.32505
Bacteroides	PL1_2	0.430813	cazyme_enrichment	-0.398421	-1.32505
Bacteroides	GH89	0.595604	DF	0	-1.32505
Bacteroides	GH89	0.595604	Mucin	1	-1.32505
Bacteroides	GH89	0.595604	PG	0	-1.32505
Bacteroides	GH89	0.595604	GAG	0	-1.32505
Bacteroides	GH89	0.595604	cazyme_enrichment	-0.407739	-1.32505
Bacteroides	GH13_31	NA	DF	1	-1.32505
Bacteroides	GH13_31	NA	Mucin	0	-1.32505
Bacteroides	GH13_31	NA	PG	0	-1.32505
Bacteroides	GH13_31	NA	GAG	0	-1.32505
Bacteroides	GH13_31	NA	cazyme_enrichment	-0.410829	-1.32505
Bacteroides	GH106	0.313266	DF	1	-1.32505
Bacteroides	GH106	0.313266	Mucin	0	-1.32505
Bacteroides	GH106	0.313266	PG	0	-1.32505
Bacteroides	GH106	0.313266	GAG	0	-1.32505
Bacteroides	GH106	0.313266	cazyme_enrichment	-0.413068	-1.32505
Bacteroides	GT14	0.118842	DF	NA	-1.32505
Bacteroides	GT14	0.118842	Mucin	NA	-1.32505
Bacteroides	GT14	0.118842	PG	NA	-1.32505
Bacteroides	GT14	0.118842	GAG	NA	-1.32505
Bacteroides	GT14	0.118842	cazyme_enrichment	-0.427871	-1.32505
Bacteroides	GH32	0.153729	DF	1	-1.32505
Bacteroides	GH32	0.153729	Mucin	0	-1.32505
Bacteroides	GH32	0.153729	PG	0	-1.32505
Bacteroides	GH32	0.153729	GAG	0	-1.32505
Bacteroides	GH32	0.153729	cazyme_enrichment	-0.450708	-1.32505
Bacteroides	GH125	0.548212	DF	1	-1.32505
Bacteroides	GH125	0.548212	Mucin	0	-1.32505
Bacteroides	GH125	0.548212	PG	0	-1.32505
Bacteroides	GH125	0.548212	GAG	0	-1.32505
Bacteroides	GH125	0.548212	cazyme_enrichment	-0.462624	-1.32505
Bacteroides	GT60	NA	DF	NA	-1.32505
Bacteroides	GT60	NA	Mucin	NA	-1.32505
Bacteroides	GT60	NA	PG	NA	-1.32505
Bacteroides	GT60	NA	GAG	NA	-1.32505
[truncated: 2,801 more rows]

## Sheet: B
sampleID	genus	cazyme_family	HIS_status
A01_02_1FE	3.094	1.0132	No
A02_01_1FE	-0.299186	0.00614502	No
A03_01_1FE	1.63923	0.993918	No
A04_01_1FE	-0.288439	-0.136641	No
A04_04_1FE	-1.66456	-0.354863	No
A05_01_1FE	-0.646127	-2	No
A06_01_1FE	-0.178319	-2	No
A07_01_1FE	-0.532449	0.328469	No
A08_01_1FE	-1.56214	0.0188419	No
A09_01_1FE	-1.26955	0.532738	No
A09_02_1FE	5.21758	1.4284	No
A10_01_1FE	-0.934887	-0.731422	No
A10_02_1FE	-1.14194	-0.625802	No
A11_01_1FE	3.96366	1.43273	No
A13_01_1FE	4.10071	1.52563	No
A13_03_1FE	2.84212	0.912132	No
A14_01_1FE	-0.240937	-0.425726	No
A15_02_1FE	-0.976554	-1.51343	No
A19_01_1FE	-1.21131	0.235157	No
A20_01_1FE	1.24692	0.297502	No
A20_03_1FE	1.25875	-0.175887	No
A22_01_1FE	0.455834	0.198932	No
A23_01_1FE	-0.348735	0.634914	No
A24_02_1FE	2.25552	0.970647	No
A24_04_1FE	2.42997	0.842521	No
A25_01_1FE	-1.0556	-2	No
A27_02_1FE	1.0027	0.0133345	No
A28_02_1FE	4.46544	1.40115	No
A29_01_1FE	1.27605	0.72374	No
A32_01_1FE	-1.1549	-0.228222	No
A34_01_1FE	-0.37399	-0.294025	No
A34_02_1FE	-1.51846	0.861303	No
A35_01_1FE	1.29566	0.164127	No
A36_01_1FE	-0.584971	0.405411	No
A36_02_1FE	1.76258	0.890676	No
A39_01_1FE	-1.26299	0.734248	No
A39_02_1FE	0.982997	0.365535	No
A39_04_1FE	4.68563	1.38648	No
A40_02_1FE	-1.31356	-0.439675	No
A41_01_1FE	-0.507889	-0.493292	No
A42_02_1FE	4.68373	1.75576	No
A43_02_1FE	-1.05782	-2	No
A44_01_1FE	3.57743	1.02399	No
A45_02_1FE	-1.06749	-0.183215	No
A46_01_1FE	-0.387609	-0.602025	No
A46_02_1FE	-1.29281	0.109474	No
A47_01_1FE	-0.799661	0.0575748	No
A47_02_1FE	1.33644	0.220304	No
A48_01_1FE	-1.01435	0.387986	No
A48_05_1FE	-1.01368	-0.269799	No
A49_01_1FE	0.643227	0.497125	No
A53_01_1FE	-1.5736	-0.508428	No
A54_02_1FE	-0.0495683	-0.0861756	No
A55_01_1FE	0.48118	-2	No
A55_02_1FE	4.35875	0.944903	No
A56_01_1FE	-1.71162	0.4653	No
A58_01_1FE	-0.901917	-0.380333	No
A58_03_1FE	3.77363	1.46661	No
A59_01_1FE	-1.32008	0.723273	No
A62_01_1FE	-1.90778	0.0578144	No
A62_03_1FE	0.496461	0.231752	No
A66_02_1FE	2.89207	0.72026	No
A67_01_1FE	-0.82595	-2	No
A68_01_1FE	-1.17894	0.309869	No
A69_01_1FE	-1.51129	0.0194777	No
A69_02_1FE	0.354003	0.536752	No
A70_01_1FE	0.959551	0.267775	No
A70_03_1FE	-0.335612	-0.235518	No
A72_01_1FE	-0.994712	-2	No
A72_02_1FE	-1.16353	-0.0485362	No
A73_01_1FE	-1.36874	-2	No
A73_02_1FE	-0.260252	-0.213994	No
A75_02_1FE	-0.618819	-0.62093	No
A79_02_1FE	2.12793	0.691528	No
A81_01_1FE	-1.51271	-0.0265812	No
A81_03_1FE	-0.836514	-0.631081	No
A82_02_1FE	-0.0558491	0.300672	No
A83_02_1FE	5.02851	1.12164	No
A85_01_1FE	3.1389	1.22632	No
A88_02_1FE	-1.15968	0.926574	No
A89_01_1FE	-1.84789	-0.74273	No
A89_02_1FE	-1.34901	-0.988472	No
A90_03_1FE	-0.978748	-0.33222	No
A90_04_1FE	3.46841	0.729438	No
A91_01_1FE	-1.46126	0.0989343	No
A91_02_1FE	-1.07536	-0.644261	No
A92_01_1FE	-0.335403	0.801656	No
A93_01_1FE	-0.364045	0.40587	No
A94_01_1FE	-0.0383615	-0.396304	No
A94_02_1FE	-1.5804	0.236754	No
A94_03_1FE	-0.12567	-0.581599	No
A95_01_1FE	-0.916087	0.22704	No
BGI-06A	4.72672	0.955433	Yes
BGI-15A	-1.16215	-0.777206	Yes
BGI-17A	1.23521	-0.660489	Yes
BGI-27A	-0.506156	-2	Yes
BGI-28A	-0.41332	-1.07464	Yes
BGI-33A	3.71307	0.897423	Yes
BGI-34A	-0.471049	-2	Yes
BGI001A	0.178313	-0.256671	Yes
BGI002A	2.57172	0.748487	Yes
BGI003A	4.57717	0.730618	Yes
BGI089A	0.380853	-2	Yes
C16-20002-TZ	3.9831	1.07241	No
C16-20003-TZ	-1.6155	-0.73037	No
C16-20005-GH	-1.30578	-2	No
C16-20005-TZ	-1.26599	-0.583909	No
C16-20006-GH	-1.19844	-2	No
C16-20009-GH	-1.59122	-0.796396	No
C16-20010-GH	-1.50783	-0.776556	No
C16-20029-GH	-0.892736	-2	No
C16-20030-GH	-1.18192	-0.537033	No
C16-20047-GH	-1.4527	-0.793795	No
C16-20048-GH	0.118126	-0.226148	No
C16-20065-GH	-1.29557	-0.528239	No
C16-20066-GH	-1.2917	-1.3532	No
C16-20070-TZ	0.340734	-0.626849	No
C16-20071-TZ	-1.16183	-0.573603	No
C16-20108-GH	-1.18814	-0.571088	No
C16-20117-TZ	-1.00995	-2	No
C16-20118-TZ	1.21632	-0.386782	No
C16-20124-GH	-1.25862	-1.20142	No
C16-20125-GH	-1.45155	-1.03091	No
C16-20152-TZ	-1.46091	-2	No
C16-20153-TZ	-0.594512	-0.650956	No
C16-20197-TZ	-0.535333	-1.04144	No
C16-20211-TZ	-1.53592	-1.20691	No
C16-20212-TZ	-1.61935	-1.34872	No
C16-20215-TZ	-1.34884	-0.911014	No
C16-20237-TZ	-1.43801	-0.967462	No
C16-20238-TZ	-1.29605	-2	No
C16-20241-GH	-1.47191	-2	No
C16-20242-GH	-1.36059	-0.924891	No
C16-20246-TZ	1.81528	-0.0665684	No
C16-20248-TZ	1.20267	-0.154989	No
C16-20273-GH	-1.46717	-0.82359	No
C16-20274-GH	0.989228	-0.272597	No
C16-20288-GH	0.00949403	-0.602808	No
C16-20292-GH	2.50025	0.922637	No
C16-20340-TZ	3.55552	0.497174	No
C16-20345-TZ	3.0292	0.0467877	No
C16-20346-TZ	0.0624713	-2	No
C16-20362-GH	-0.320153	0.0446965	No
C16-20363-GH	-1.26158	-2	No
C16-20371-TZ	-0.370105	-0.873122	No
C16-20374-GH	1.36157	0.020469	No
C16-20375-GH	-1.39759	-2	No
C16-20415-TZ	1.57399	-0.376999	No
C16-20416-TZ	-0.0541591	-0.562646	No
C16-20437-TZ	-1.08311	-2	No
C16-20438-TZ	-1.57744	-0.073745	No
C16-20470-TZ	-1.22099	-1.18529	No
C16-20471-TZ	2.38815	-0.0274269	No
C16-20473-TZ	-1.37958	-0.0226835	No
C16-20491-TZ	-0.790233	-2	No
C16-20554-TZ	2.87359	0.506378	No
C16-20558-TZ	0.231856	-0.616723	No
C16-20625-TZ	0.0909054	-0.268339	No
C16-20626-TZ	-1.24287	-1.12073	No
C16-20627-TZ	2.01296	0.431909	No
C16-20645-TZ	-0.382352	-0.681978	No
C16-20646-TZ	-1.37394	-0.767182	No
CM_A01_M0_18	-1.49613	0.475906	No
CM_A04_M0_18	2.37978	0.626289	No
CM_A06_M0_18	-1.48662	-0.146332	No
CM_D02_M0_18	4.36797	1.57646	No
CM_D03_M0_18	3.19242	1.15669	No
CM_D04_M0_18	-1.56225	0.414362	No
CM_D05_M0_18	-1.05112	0.136061	No
CM_D06_M0_18	2.85327	0.963925	No
CM_D07_M0_18	2.54983	0.694459	No
CM_D08_M0_18	2.5002	0.842828	No
CM_D09_M0_18	2.79735	0.873608	No
CM_D10_M0_18	3.35743	1.08524	No
CM_D11_M0_18	2.70867	0.802538	No
CM_D13_M0_18	1.39634	-0.62593	No
CM_D15_M0_18	3.11254	1.06633	No
CM_D21_M0_18	1.87876	0.887119	No
CM_D24_M0_18	1.86619	0.155973	No
CM_D26_M0_18	4.57615	1.51233	No
CM_D33_M0_18	3.75613	1.45183	No
CM_D39_M0_18	0.609118	0.6802	No
CM_D40_M0_18	3.7828	1.34568	No
CM_D43_M0_18	4.60403	0.971158	No
CM_D48_M0_18	-1.54338	0.0540075	No
CM_D50_M0_18	1.88454	0.637434	No
DRR127488	2.30945	0.162842	Yes
DRR127524	-0.172904	-0.618704	Yes
DRR127532	0.260202	0.77517	Yes
DRR127535	4.55181	1.57804	Yes
DRR127537	6.36291	1.86585	Yes
DRR127546	-1.59212	-0.953193	Yes
DRR127552	4.16236	0.558287	Yes
DRR127583	0.0161171	-1.14515	Yes
DRR127588	3.32923	0.900519	Yes
DRR127596	4.62932	2.05358	Yes
DRR127597	1.35092	0.349631	Yes
DRR127613	1.09301	0.37328	Yes
DRR127616	4.77587	1.53603	Yes
DRR127619	3.01515	0.221654	Yes
DRR127628	3.33161	0.543141	Yes
DRR127634	3.92746	1.22131	Yes
DRR127649	3.26679	0.974901	Yes
DRR127672	0.050194	-2	Yes
DRR127683	-0.287349	-1.03362	Yes
DRR127692	3.2798	0.997244	Yes
DRR127704	1.0339	0.243752	Yes
DRR127707	3.21159	0.708627	Yes
DRR127713	-1.05303	-2	Yes
DRR127721	-1.21779	-0.74722	Yes
DRR127724	-0.581466	-0.992893	Yes
DRR127728	2.92085	0.493001	Yes
DRR127731	5.34875	1.39787	Yes
DRR127736	3.61633	0.583172	Yes
DRR127748	6.42984	2.15515	Yes
DRR127751	7.30082	1.93802	Yes
DRR127752	1.63059	0.414395	Yes
DRR127755	3.65984	0.934483	Yes
DRR127756	1.08902	0.515858	Yes
DRR127762	0.641705	-0.0178374	Yes
DRR127763	2.50904	0.313369	Yes
DRR127776	6.8059	1.92113	Yes
DRR127777	5.14159	1.69909	Yes
DRR162775	2.41989	0.177184	Yes
DRR162776	4.11402	1.43363	Yes
DRR171467	3.72126	0.574477	Yes
DRR171469	2.66121	1.11652	Yes
DRR171474	2.00997	-2	Yes
DRR171477	3.09279	0.726403	Yes
DRR171479	0.670283	0.245604	Yes
DRR171487	1.5802	0.0478354	Yes
DRR171488	0.965339	-0.103336	Yes
DRR171497	3.40355	0.991724	Yes
DRR171499	1.89577	0.275293	Yes
DRR171500	1.60576	0.413741	Yes
DRR171503	0.529965	-2	Yes
DRR171506	-0.147135	0.114217	Yes
DRR171509	4.90928	1.57177	Yes
DRR171513	2.31001	-0.109596	Yes
DRR171514	2.63618	0.486479	Yes
DRR171515	3.22346	0.21334	Yes
DRR171517	2.78732	0.413471	Yes
DRR171518	2.60036	0.585519	Yes
DRR171523	3.34955	0.968281	Yes
DRR171525	4.09446	1.11274	Yes
DRR171527	3.7328	1.3265	Yes
DRR171530	0.335639	-1.04552	Yes
DRR171538	2.46153	0.676266	Yes
DRR171539	3.01877	-0.0492361	Yes
DRR171543	-1.12725	-0.0203833	Yes
DRR171545	3.48764	1.20167	Yes
DRR171546	3.25088	0.621857	Yes
DRR171552	4.36567	0.779999	Yes
DRR171555	2.44483	0.341537	Yes
DRR171560	0.0999861	-2	Yes
DRR171563	4.69967	1.4184	Yes
DRR171567	0.553201	-0.25799	Yes
DRR171568	0.452376	0.3643	Yes
DRR171569	4.35101	1.52078	Yes
DRR171571	-0.735766	-0.993748	Yes
DRR171572	1.7889	1.00689	Yes
DRR171576	0.377347	-2	Yes
DRR171578	3.03919	0.371781	Yes
DRR171580	2.59075	0.957787	Yes
DRR171581	3.58648	1.09317	Yes
DRR171585	3.15507	0.806811	Yes
DRR171586	3.56713	1.32168	Yes
DRR171587	6.64544	2.34194	Yes
DRR171588	0.401262	-0.0297182	Yes
DRR171589	3.50303	0.865872	Yes
DRR171591	-1.51976	-0.412177	Yes
DRR171592	1.47637	0.16064	Yes
DRR171594	-1.35205	-2	Yes
DRR171598	1.74187	0.197587	Yes
DRR171599	3.7566	0.330452	Yes
DRR171601	2.28252	-0.467972	Yes
DRR171604	5.06148	1.39922	Yes
DRR171605	1.81916	0.325417	Yes
DRR171606	4.50319	1.48291	Yes
DRR171607	2.2195	0.0912096	Yes
DRR171608	3.02416	0.831253	Yes
DRR171610	2.39124	0.869647	Yes
DRR171613	4.10653	1.4538	Yes
DRR171616	-1.36228	-2	Yes
DRR171617	-0.00541075	-0.412851	Yes
DRR171619	3.215	0.752109	Yes
DRR171620	2.86081	0.761874	Yes
DRR171621	4.25138	1.36941	Yes
DRR171623	4.29086	0.79932	Yes
DRR171624	3.57294	0.608317	Yes
DRR171625	4.53817	1.5933	Yes
DRR171626	2.25357	0.584131	Yes
DRR171628	3.12101	-0.421223	Yes
DRR171629	3.71148	0.806919	Yes
DRR171631	2.52448	0.616396	Yes
DRR171637	1.4414	-0.199964	Yes
DRR171639	2.30209	0.349612	Yes
DRR171640	-1.76455	0.651173	Yes
DRR171641	-1.22029	0.169225	Yes
DRR171642	4.69551	1.59917	Yes
DRR171643	1.53936	0.171384	Yes
DRR171644	5.39639	1.15497	Yes
DRR171645	2.45617	0.862695	Yes
DRR171646	2.71319	0.638744	Yes
DRR171647	0.0752519	-0.172043	Yes
DRR171648	2.99171	0.64287	Yes
DRR171650	1.4663	-0.0163467	Yes
DRR171651	-1.67073	-2	Yes
DRR171652	3.66672	1.15778	Yes
DRR171653	-1.41428	-2	Yes
DRR171654	3.23862	0.571266	Yes
DRR171655	2.24682	-0.657498	Yes
DRR171656	2.88243	0.91422	Yes
DRR171657	0.668177	-0.032925	Yes
DRR171659	4.51785	0.957368	Yes
DRR171662	-1.30928	0.431304	Yes
DRR171663	2.89274	-0.392738	Yes
DRR171673	-1.59591	-2	Yes
DRR171676	4.16493	1.31306	Yes
DRR171686	-1.40702	0.497931	Yes
DRR171689	3.62553	1.0753	Yes
DRR171691	0.748774	-0.0789277	Yes
DRR171694	5.02773	1.63727	Yes
DRR171698	3.1357	0.743964	Yes
DRR171700	2.15302	0.212587	Yes
DRR171705	3.94924	1.00993	Yes
DRR171710	-0.260042	-0.516099	Yes
DRR171711	-0.323868	-0.594739	Yes
DRR171712	2.89339	0.956762	Yes
DRR171713	3.1474	0.823003	Yes
DRR171714	2.64471	0.328017	Yes
DRR171715	4.07417	0.986137	Yes
DRR171716	4.42339	0.265424	Yes
DRR171717	3.84369	0.684804	Yes
DRR171718	5.67745	1.85898	Yes
DRR171719	1.17472	0.722819	Yes
DRR171720	0.642487	0.519919	Yes
DRR171721	2.26231	0.701413	Yes
DRR171722	2.26589	0.713417	Yes
DRR171723	6.69785	1.7874	Yes
DRR171724	3.11947	0.579008	Yes
DRR171725	3.08662	0.920591	Yes
DRR171726	-1.51669	-2	Yes
DRR171727	3.44673	1.00703	Yes
DRR171733	0.520674	0.216675	Yes
DRR171737	4.01314	1.16597	Yes
DRR171741	0.834732	-1.40472	Yes
DRR171745	-1.37633	0.487278	Yes
DRR171747	3.82219	-0.26492	Yes
DRR171755	2.0103	-0.0575603	Yes
DRR171762	2.6385	0.641555	Yes
DRR171763	2.72955	0.749556	Yes
DRR171765	0.411533	0.141067	Yes
DRR171770	-1.32359	-0.406017	Yes
DRR171771	1.49762	0.480174	Yes
DRR171772	3.05742	0.666917	Yes
DRR171773	4.58939	1.32611	Yes
DRR171777	4.43782	1.10558	Yes
DRR171779	1.67868	-0.297294	Yes
DRR171782	3.4174	-0.0778665	Yes
DRR171783	3.95469	0.962882	Yes
DRR171786	2.36711	0.765226	Yes
DRR171791	4.01539	1.44931	Yes
DRR171793	0.0734452	0.218837	Yes
DRR171796	2.39488	0.954562	Yes
DRR171798	-0.868973	-2	Yes
DRR171801	3.10075	0.0260305	Yes
DRR171802	-0.466468	-0.0724551	Yes
DRR171807	1.29665	-2	Yes
DRR171810	3.22604	1.25465	Yes
DRR171812	3.71173	1.09841	Yes
DRR171813	2.01227	0.523177	Yes
DRR171816	4.92455	0.964051	Yes
DRR171817	1.07866	-0.177381	Yes
DRR171821	-1.54316	-0.0112538	Yes
DRR171825	3.51225	0.748748	Yes
DRR171829	3.72228	0.632921	Yes
DRR171833	2.35319	0.693587	Yes
DRR171834	2.7568	0.677298	Yes
DRR171838	1.83872	0.364904	Yes
DRR171840	2.23666	0.399637	Yes
DRR171842	0.605727	-2	Yes
DRR171843	-1.71828	-1.03815	Yes
DRR171845	0.624718	0.150723	Yes
DRR171849	3.04553	0.57817	Yes
DRR171850	1.76701	-0.130809	Yes
DRR171852	3.43839	-0.600724	Yes
DRR171855	2.42313	0.364924	Yes
DRR171856	2.45714	0.717435	Yes
DRR171862	0.787293	-0.208176	Yes
DRR171863	-1.08774	-2	Yes
DRR171864	1.4527	0.0332025	Yes
DRR171865	1.99323	-0.332108	Yes
DRR171870	-1.08938	-2	Yes
DRR171872	1.41716	0.716251	Yes
DRR171876	0.0697909	-2	Yes
DRR171886	2.75466	0.781914	Yes
DRR171890	2.82636	0.444053	Yes
DRR171897	5.65889	1.60276	Yes
DRR171899	6.22574	1.74448	Yes
DRR171902	2.07011	0.393315	Yes
DRR171915	2.34033	0.414734	Yes
DRR171917	6.19738	1.8221	Yes
DRR171919	2.26806	0.888295	Yes
DRR171921	4.37633	1.04572	Yes
DRR171922	3.88223	1.26877	Yes
DRR171923	2.22472	0.455437	Yes
DRR171925	3.5289	0.897765	Yes
DRR171928	1.37881	-0.0829726	Yes
DRR171930	0.19876	-0.222269	Yes
DRR171931	1.57377	0.733561	Yes
DRR171933	1.03236	0.340779	Yes
DRR171934	1.98377	0.460209	Yes
DRR171935	3.58379	-0.0169468	Yes
DRR171936	4.1857	1.40323	Yes
DRR171938	2.89912	0.896879	Yes
DRR171939	3.62027	1.09058	Yes
DRR171941	3.39518	1.13935	Yes
DRR171942	3.78075	1.29332	Yes
DRR171943	-1.29274	-1.49458	Yes
DRR171948	5.05914	1.60638	Yes
DRR171950	4.65004	0.721754	Yes
DRR171951	2.77395	0.727989	Yes
DRR171952	3.59732	1.44646	Yes
DRR171953	2.96082	1.14956	Yes
DRR171954	2.73185	0.8183	Yes
DRR171957	3.04187	0.916678	Yes
DRR171959	3.69789	0.669856	Yes
DRR171964	3.68141	0.764616	Yes
DRR171965	0.720742	0.429182	Yes
DRR173016	2.96406	1.09193	Yes
DRR173017	-0.24864	-1.04196	Yes
ERR2619707	-1.27949	-0.240294	No
ERR2619708	-1.54686	-0.481328	No
ERR2619709	-1.65499	-0.988007	No
ERR2619710	-1.40338	-0.143332	No
ERR2619711	-1.41807	-0.403469	No
ERR2619712	-1.08742	-2	No
ERR2619713	-0.289939	-2	No
ERR2619714	-0.914822	-2	No
ERR2619715	-1.19438	-2	No
ERR2619716	-1.38024	-0.986489	No
ERR2619717	-0.925127	-0.192019	No
ERR2619718	-0.991236	-0.00298515	No
ERR2619719	-0.809634	0.189077	No
ERR2619720	-0.994458	-1.21925	No
ERR2619721	-1.48238	-1.08624	No
ERR2619722	1.62579	0.42472	No
ERR2619723	-1.14621	-0.839772	No
ERR2619724	1.5874	0.0520395	No
ERR2619725	-1.20388	-0.629524	No
ERR2619726	-1.50027	-0.803409	No
ERR2619727	-1.37673	-2	No
ERR2619728	0.916121	-0.0718962	No
ERR2619729	-0.588554	0.0609017	No
ERR2619730	-1.43788	-2	No
ERR2619731	-1.67598	-0.402064	No
ERR2619732	-1.17742	-2	No
ERR2619733	-1.18375	-0.262966	No
ERR2619734	-0.309422	0.374823	No
ERR2619735	2.02758	0.377024	No
ERR2619736	-1.74031	-0.408112	No
ERR2619737	-1.53949	-0.435216	No
ERR2619738	-1.58665	-1.10012	No
ERR2619739	-1.43888	-0.354529	No
ERR2619740	-1.49251	-1.38468	No
ERR2619741	-1.92552	0.267934	No
ERR2619742	-1.28772	-0.296236	No
ERR2619743	-0.778601	0.133108	No
ERR2619744	-1.14096	-1.08009	No
ERR2619745	1.35507	0.715967	No
ERR2619746	3.31848	0.692451	No
ERR2619747	0.468469	-0.0632702	No
ERR2619748	0.328742	-1.17367	No
ERR2619749	0.230908	0.49874	No
ERR2619750	3.46772	1.28751	No
ERR2619751	-1.51254	-0.217785	No
ERR2619752	3.35047	0.806969	No
ERR2619753	3.29391	1.12031	No
ERR2619754	1.55519	0.227288	No
ERR2619755	0.733393	0.125598	No
ERR2619756	0.806368	-0.0811313	No
ERR2619757	-0.301822	-0.394178	No
ERR2619758	0.64586	-1.10018	No
ERR2619759	-1.14759	-1.42899	No
ERR2619760	-1.30895	-2	No
ERR2619761	0.130104	0.0947366	No
ERR2619762	-0.439722	-0.161699	No
ERR2619763	2.08233	-0.0301928	No
ERR4330026	1.99812	0.64076	Yes
ERR4330027	3.06046	1.06432	Yes
ERR4330028	4.39313	1.5057	Yes
ERR4330029	3.36181	0.913369	Yes
ERR4330030	3.31323	0.892866	Yes
ERR4330031	2.1215	0.747389	Yes
ERR4330032	3.21055	0.863782	Yes
ERR4330033	1.95448	0.530438	Yes
ERR4330034	3.40219	1.0893	Yes
ERR4330035	3.20073	1.06695	Yes
ERR4330036	1.32013	0.710262	Yes
ERR4330037	4.81443	1.54072	Yes
ERR4330038	4.46258	1.19011	Yes
ERR4330039	3.09134	0.920655	Yes
ERR4330040	1.21895	0.580509	Yes
ERR4330041	3.52924	1.01825	Yes
ERR4330042	3.20618	1.10977	Yes
ERR4330043	-0.436683	-1.51272	Yes
ERR4330044	3.77843	1.1703	Yes
ERR4330045	3.45872	1.13551	Yes
ERR4330046	-1.57532	-2	Yes
ERR4330047	5.54723	1.6642	Yes
ERR4330048	5.87995	1.67206	Yes
ERR4330049	3.66299	1.12686	Yes
ERR4330050	0.442209	-0.067511	Yes
ERR4330051	4.75202	1.19147	Yes
ERR4330052	3.09727	0.891295	Yes
ERR4330053	3.05922	0.684237	Yes
ERR4330054	1.66532	0.0247975	Yes
ERR4330055	4.66674	1.34549	Yes
ERR4330056	-1.72076	0.388932	Yes
ERR4330057	4.37527	1.37298	Yes
ERR4330058	0.269497	0.0344399	Yes
ERR4330059	3.49971	0.983423	Yes
ERR4330060	2.60565	0.549858	Yes
ERR4330061	3.8713	1.07961	Yes
ERR4330062	2.64643	0.916214	Yes
ERR4330063	5.05856	1.53649	Yes
ERR4330064	3.30907	1.03003	Yes
ERR4330065	1.83222	0.373096	Yes
ERR4330066	4.94625	1.70011	Yes
ERR4330067	4.48992	1.37116	Yes
ERR4330068	3.0065	1.09618	Yes
ERR4330069	3.19914	0.673508	Yes
ERR4330070	2.14695	0.3898	Yes
ERR4330071	2.80718	0.617364	Yes
ERR4330072	-1.45724	0.609666	Yes
ERR4330073	3.38012	1.03523	Yes
ERR4330074	3.66767	0.61456	Yes
ERR4330075	0.922369	-0.0867638	Yes
ERR4330076	2.17782	0.754446	Yes
ERR4330077	2.60466	0.621984	Yes
ERR4330078	3.84806	0.970041	Yes
ERR4330079	1.72354	0.0670039	Yes
ERR4330080	1.12858	0.780541	Yes
ERR4330081	4.52436	1.27976	Yes
ERR4330082	4.19892	0.642714	Yes
ERR4330083	4.84157	1.57625	Yes
ERR4330084	-1.78346	-1.02558	Yes
ERR4330085	5.55234	1.71632	Yes
ERR4330086	3.56214	1.21289	Yes
ERR4330087	2.21756	0.358607	Yes
ERR4330088	4.83425	1.51202	Yes
ERR4330089	3.5247	0.486952	Yes
ERR4330090	2.8946	0.48914	Yes
ERR4330091	-0.808266	-1.51627	Yes
ERR4330092	3.01929	0.930842	Yes
ERR4330093	4.12176	1.34744	Yes
ERR4330094	3.02512	0.883179	Yes
ERR4330095	4.33657	1.42266	Yes
ERR4330096	4.11477	1.19005	Yes
ERR4330097	3.53678	1.27374	Yes
ERR4330098	5.69844	1.84441	Yes
ERR4330099	-1.76853	-0.610267	Yes
ERR4330100	0.75556	0.519886	Yes
ERR4330101	1.20064	-0.0444614	Yes
ERR4330102	4.02694	0.948944	Yes
ERR4330103	-0.120989	0.197837	Yes
ERR4330104	-0.617433	-1.00736	Yes
ERR4330105	0.0256753	-0.521015	Yes
ERR4330106	-1.81152	0.488425	Yes
ERR4330107	3.05737	0.881952	Yes
ERR4330108	1.87547	0.653733	Yes
ERR4330109	-0.574203	-1.2845	Yes
ERR4330110	4.36192	1.38086	Yes
ERR4330111	4.33311	1.25535	Yes
ERR4330112	0.199605	0.192771	Yes
ERR4330113	3.48066	1.1781	Yes
ERR4330114	3.67713	0.901777	Yes
ERR4330115	2.5636	0.607454	Yes
ERR4330116	2.47697	0.851933	Yes
ERR4330117	4.92209	1.41359	Yes
ERR4330118	5.50041	1.99224	Yes
ERR4330119	2.29111	0.719766	Yes
ERR4330120	3.62603	1.08211	Yes
ERR4330121	2.19766	0.441121	Yes
ERR4330122	3.90769	1.09964	Yes
ERR4330123	3.77292	1.33926	Yes
ERR4330124	2.64579	0.654798	Yes
ERR4333869	3.5517	0.718997	Yes
ERR4333870	4.0729	1.23669	Yes
ERR4333871	3.51084	1.07404	Yes
ERR4333872	2.70065	0.833166	Yes
ERR4333873	2.62558	0.916538	Yes
ERR4333874	3.52113	1.15175	Yes
ERR4333875	3.49866	0.92934	Yes
ERR4333876	-1.69754	0.0282051	Yes
ERR4333877	3.79452	1.21465	Yes
ERR4333878	2.54948	0.821236	Yes
ERR4333879	3.56625	1.01218	Yes
ERR4333880	2.93272	0.831414	Yes
ERR4333881	-1.8181	0.36563	Yes
ERR4333882	-1.36969	-2	Yes
ERR4333883	1.85308	0.281967	Yes
ERR4333884	2.84297	0.867026	Yes
ERR4333885	2.51464	0.820206	Yes
ERR4333886	5.56154	1.91083	Yes
ERR4333887	2.64268	0.643457	Yes
ERR4333888	4.94974	1.54819	Yes
ERR4333889	3.40798	0.751887	Yes
ERR4333890	3.32743	0.821552	Yes
ERR4333891	3.8632	0.955872	Yes
ERR4333892	2.64643	0.849776	Yes
ERR4333893	2.36628	0.401786	Yes
ERR4333894	2.66656	1.04569	Yes
ERR4333895	5.14656	1.73119	Yes
ERR4333896	4.72117	1.47557	Yes
ERR4333897	4.79029	1.51325	Yes
ERR4333898	3.87388	1.20223	Yes
ERR4333899	3.76186	1.02499	Yes
ERR4333900	3.57504	0.69927	Yes
ERR4333901	2.59551	0.783119	Yes
ERR4333902	5.59136	1.79248	Yes
ERR4333903	2.20032	0.7887	Yes
ERR4333904	4.67408	1.7223	Yes
ERR4333905	4.07515	1.53335	Yes
ERR4333906	3.92341	1.31151	Yes
ERR4333907	2.14581	0.885973	Yes
ERR4333908	2.73044	0.839256	Yes
ERR4333909	4.39968	1.10523	Yes
ERR4333910	4.34867	1.36705	Yes
ERR4333911	1.62788	0.621075	Yes
ERR4333912	2.1409	0.599119	Yes
ERR4333913	1.65869	0.371345	Yes
ERR4333914	1.92997	0.00188508	Yes
ERR4333915	0.901622	0.066814	Yes
ERR4333916	0.200787	-0.10656	Yes
ERR4333917	2.44701	0.707229	Yes
ERR4333918	2.0433	0.588148	Yes
ERR4333919	2.32291	0.714446	Yes
ERR4333920	2.37063	0.37114	Yes
ERR4333921	2.39904	0.715299	Yes
ERR4333922	2.63176	0.557864	Yes
ERR4333923	1.69674	0.28894	Yes
ERR4333924	-1.00892	0.494006	Yes
ERR4333925	-1.32472	-2	Yes
ERR4333926	4.01356	1.13747	Yes
ERR4333927	0.934015	0.000169342	Yes
ERR4333928	3.8572	1.22458	Yes
ERR4333929	2.55101	0.651999	Yes
ERR4333930	4.98554	1.54778	Yes
ERR4333931	3.58891	1.03066	Yes
ERR4333932	4.58578	1.40481	Yes
ERR4333933	0.899357	0.0486709	Yes
ERR4333934	4.24356	1.3279	Yes
ERR4333935	0.166678	0.00611504	Yes
ERR4333936	2.3401	0.411862	Yes
ERR4333937	0.336273	0.200555	Yes
ERR4333938	0.982004	0.434665	Yes
ERR4333939	0.92074	-0.233803	Yes
ERR4333940	2.7367	0.788588	Yes
ERR4333941	-1.68546	0.49355	Yes
ERR4333942	4.47866	1.59091	Yes
ERR4333943	1.16282	0.563491	Yes
ERR4333944	2.68609	0.411113	Yes
ERR4333945	2.71294	0.485122	Yes
ERR4333946	3.57317	0.805915	Yes
ERR4333947	2.71169	0.720156	Yes
ERR4333948	-1.26957	-1.36512	Yes
ERR4333949	4.46933	1.30848	Yes
ERR4333950	-1.24326	-1.05621	Yes
ERR4333951	4.18237	1.17428	Yes
ERR4333952	-1.66658	0.457472	Yes
ERR4333953	-1.52933	0.0551068	Yes
ERR4333954	2.75448	0.734724	Yes
ERR4333955	4.63285	1.39289	Yes
ERR4333956	2.88804	1.13243	Yes
ERR4333957	3.06001	0.765244	Yes
ERR4333958	-1.44488	-0.856018	Yes
ERR4333959	1.72336	0.452611	Yes
ERR4333960	2.48193	0.700592	Yes
ERR4333961	3.69929	1.36721	Yes
ERR4333962	-1.42365	0.25881	Yes
ERR4333963	3.71543	0.702169	Yes
ERR4333964	2.84324	0.567253	Yes
ERR4333965	0.815743	0.27036	Yes
ERR4333966	3.86514	1.15486	Yes
ERR4333967	3.3011	0.96625	Yes
ERR4333968	3.08982	0.972503	Yes
ERR4333969	-1.30801	0.242976	Yes
ERR4333970	0.434454	0.238801	Yes
ERR4333971	4.39934	1.50998	Yes
ERR4333972	1.96423	0.156579	Yes
ERR4333973	0.91548	0.24978	Yes
ERR4333974	4.44221	1.56183	Yes
ERR4333975	2.49569	0.734929	Yes
ERR4333976	4.93604	1.3283	Yes
ERR4333977	3.30301	1.08642	Yes
ERR4333978	1.42556	-0.115624	Yes
ERR4333979	3.76128	0.925486	Yes
ERR4333980	4.17257	1.45227	Yes
ERR4333981	4.30395	1.11515	Yes
ERR4333982	3.17636	0.555443	Yes
ERR4333983	5.31986	1.71827	Yes
ERR4333984	3.18643	0.828254	Yes
ERR4333985	-1.52844	-0.232822	Yes
ERR4333986	3.81442	1.07445	Yes
ERR4333987	2.71774	0.759971	Yes
ERR4333988	4.00345	1.17699	Yes
ERR4333989	3.67189	1.08929	Yes
ERR4333990	4.63489	1.35277	Yes
ERR4333991	1.35745	0.546523	Yes
ERR4333992	1.69535	0.637901	Yes
ERR4333993	3.01621	0.499548	Yes
ERR4333994	4.21021	1.12782	Yes
ERR4333995	4.82606	0.757519	Yes
ERR4333996	4.29559	1.16848	Yes
ERR4333997	1.76839	0.78246	Yes
ERR4333998	1.50488	0.459952	Yes
ERR4333999	4.0918	1.20102	Yes
ERR4334000	3.99916	1.23946	Yes
ERR4334001	0.720995	0.43753	Yes
ERR4334002	2.69635	0.806484	Yes
ERR4334003	-1.76809	0.321563	Yes
ERR4334004	3.2459	0.925394	Yes
ERR4334005	3.79997	1.34315	Yes
ERR4334006	3.91884	1.14655	Yes
ERR4334007	5.06314	1.55646	Yes
ERR4334008	3.80859	1.04175	Yes
ERR4334009	2.99587	0.776099	Yes
ERR4334010	2.41884	0.762953	Yes
ERR4334011	3.33056	1.10885	Yes
ERR4334012	3.02237	0.530767	Yes
ERR4334013	3.53023	1.14644	Yes
ERR4334014	4.19181	1.01888	Yes
ERR4334015	4.20658	1.20142	Yes
ERR4334016	2.11969	0.664337	Yes
ERR4334017	-1.72395	0.340375	Yes
ERR4334018	3.53264	0.581617	Yes
ERR4334019	3.31501	0.830606	Yes
ERR4334020	3.25105	0.999367	Yes
ERR4334021	5.71212	1.76519	Yes
ERR4334022	0.177836	-0.136112	Yes
ERR4334023	3.98525	1.21308	Yes
ERR4334024	4.65908	1.52768	Yes
ERR4334025	0.561666	0.434917	Yes
ERR4334026	1.93964	0.399566	Yes
ERR4334027	3.72272	1.07239	Yes
ERR4334028	3.73515	1.10286	Yes
ERR4334029	3.45199	0.891063	Yes
ERR4334030	4.41606	1.36078	Yes
ERR4334031	3.99297	0.916653	Yes
ERR4334032	0.563831	0.754379	Yes
ERR4334033	5.57327	1.66386	Yes
ERR4334034	4.05741	0.929898	Yes
ERR4334035	2.22948	0.370343	Yes
ERR4334036	4.34967	1.06364	Yes
ERR4334037	1.38139	0.584516	Yes
ERR4334038	4.19526	1.47374	Yes
ERR4334039	4.60597	1.5751	Yes
ERR4334040	3.97302	1.25278	Yes
ERR4334041	2.82639	0.581838	Yes
ERR4334042	1.95852	0.818665	Yes
ERR4334043	1.55064	0.651174	Yes
ERR4334044	2.83081	0.518842	Yes
ERR4334045	0.616922	-0.63935	Yes
ERR4334046	2.03739	0.454723	Yes
ERR4334047	4.54117	1.4545	Yes
ERR4334048	2.74215	0.234069	Yes
ERR4334049	2.3542	0.601336	Yes
ERR4334050	6.11648	2.03543	Yes
ERR4334051	3.07027	0.816975	Yes
ERR4334052	2.83012	0.548059	Yes
ERR4334053	5.31574	1.69948	Yes
ERR4334054	-1.59007	-0.260768	Yes
ERR4334055	2.49825	0.587147	Yes
ERR4334056	2.59684	0.517195	Yes
ERR4334057	2.13025	-0.178185	Yes
ERR4334058	5.15001	1.72818	Yes
ERR4334059	3.67154	1.10523	Yes
ERR4334060	4.14609	1.11571	Yes
ERR4334061	0.89011	0.389331	Yes
ERR4334062	2.93087	-0.168501	Yes
ERR4334063	3.93206	1.21879	Yes
ERR4334064	3.87953	1.033	Yes
ERR4334065	2.94826	0.30043	Yes
ERR4334066	2.87862	0.502295	Yes
ERR4334067	3.96901	1.02296	Yes
ERR4334068	-1.15848	0.143052	Yes
ERR4334069	4.70592	1.72489	Yes
ERR4334070	0.529129	-0.322941	Yes
ERR4334071	2.53334	0.623536	Yes
ERR4334072	2.59742	0.669503	Yes
ERR4334073	2.72975	0.601234	Yes
ERR4334074	1.35018	0.154366	Yes
ERR4334075	3.55927	1.09238	Yes
ERR4334076	1.53387	0.211364	Yes
ERR4334077	3.10416	-0.0159004	Yes
ERR4334078	3.62705	0.842581	Yes
ERR4334079	2.94843	0.943648	Yes
ERR4334080	3.3818	0.876099	Yes
ERR4334081	3.6114	0.930862	Yes
ERR4334082	-0.729272	0.0339823	Yes
ERR4334083	2.87467	0.616401	Yes
ERR4334084	1.9238	0.379035	Yes
ERR4334085	-1.51676	-0.3005	Yes
ERR4334086	3.22992	1.03168	Yes
ERR4334087	2.20406	0.962096	Yes
ERR4334088	3.03992	0.747644	Yes
ERR4334089	3.28599	0.951984	Yes
ERR4334090	2.47957	0.53906	Yes
ERR4334091	4.62835	1.49975	Yes
ERR4334092	1.52886	0.0665644	Yes
ERR4334093	4.4611	1.58251	Yes
ERR4334094	2.40435	0.365057	Yes
ERR4334095	4.61572	1.30671	Yes
ERR4334096	1.18813	0.0379004	Yes
ERR4334097	4.97083	1.63197	Yes
ERR4334098	1.47298	0.287739	Yes
ERR4334099	2.61821	0.520909	Yes
ERR4334100	-1.39033	-0.0713226	Yes
ERR4334101	3.95161	0.983194	Yes
ERR4334102	2.69639	0.507027	Yes
ERR4334103	3.9268	1.36635	Yes
ERR4334104	1.72626	0.54681	Yes
ERR4334105	2.64721	0.27817	Yes
ERR4334106	4.48189	1.50596	Yes
ERR4334107	0.684843	0.21715	Yes
ERR4334108	3.30569	0.786534	Yes
ERR4334109	3.1284	0.865217	Yes
ERR4334110	2.54254	1.01749	Yes
ERR4334111	4.54765	1.39079	Yes
ERR4334112	2.0555	0.63456	Yes
ERR4334113	3.3369	1.05985	Yes
ERR4334114	3.99497	1.13119	Yes
ERR4334115	0.99633	0.133446	Yes
ERR4334116	2.16025	0.466145	Yes
ERR4334117	3.31783	1.02692	Yes
ERR4334118	5.21999	1.55488	Yes
ERR4334119	-1.59985	-0.0334688	Yes
ERR4334120	0.743759	-0.533622	Yes
ERR4334121	4.43364	1.00332	Yes
ERR4334122	-1.19046	0.431299	Yes
ERR4334123	5.48502	1.61517	Yes
ERR4334124	5.37586	1.58171	Yes
ERR4334125	2.3923	0.507456	Yes
ERR4334126	3.06386	0.876666	Yes
ERR4334127	3.33036	0.883466	Yes
ERR4334128	2.1569	0.845413	Yes
ERR4334129	2.3105	0.600211	Yes
ERR4334130	2.61704	0.48554	Yes
ERR4334131	4.14882	1.15159	Yes
ERR4334132	-1.5143	-2	Yes
ERR4334133	2.76501	0.820213	Yes
ERR4334134	3.62861	0.805432	Yes
ERR4334135	2.08614	0.57274	Yes
ERR4334136	1.8001	0.567519	Yes
ERR4334137	2.60651	0.894407	Yes
ERR4334138	2.82791	0.573613	Yes
ERR4334139	1.73273	0.420345	Yes
ERR4334140	3.50869	1.07255	Yes
ERR4334141	-0.84404	-2	Yes
ERR4334142	1.36632	0.531387	Yes
ERR4334143	1.5469	0.206124	Yes
ERR4334144	2.72265	0.689461	Yes
ERR4334145	3.14267	1.24957	Yes
ERR4334146	2.49475	0.446419	Yes
ERR4334147	2.91335	0.799598	Yes
ERR4334148	3.51051	0.743155	Yes
ERR4334149	-1.54302	-0.0374413	Yes
ERR4334150	0.38916	0.356221	Yes
ERR4334151	2.61166	0.755138	Yes
ERR4334152	4.99943	1.56537	Yes
ERR4334153	3.15845	0.907251	Yes
ERR4334154	3.65325	0.901882	Yes
ERR4334155	4.73141	1.46771	Yes
ERR4334156	3.52302	0.784845	Yes
ERR4334157	-1.47649	-2	Yes
ERR4334158	2.89881	0.670702	Yes
ERR4334159	2.44034	0.711193	Yes
ERR4334160	2.18395	0.237086	Yes
ERR4334161	3.06302	0.623497	Yes
ERR4334162	4.1218	1.41329	Yes
ERR4334163	2.17877	0.875305	Yes
ERR4334164	4.70456	1.55289	Yes
ERR4334165	3.03836	0.594395	Yes
ERR4334166	5.586	1.993	Yes
ERR4334167	4.6434	1.32932	Yes
ERR4334168	4.32675	1.24172	Yes
ERR4334169	2.28997	0.506816	Yes
ERR4334170	4.81651	1.40639	Yes
ERR4334171	3.46373	1.08382	Yes
ERR4334172	3.22575	1.07488	Yes
ERR4334173	1.59765	0.354748	Yes
ERR4334174	3.75896	1.11216	Yes
ERR4334175	2.72789	1.02736	Yes
ERR4334176	3.05887	1.0277	Yes
ERR4334177	4.47391	1.07096	Yes
ERR4334178	2.83259	0.404986	Yes
ERR4334179	4.75816	1.5207	Yes
ERR4334180	3.95303	0.853272	Yes
ERR4334181	0.555967	0.100584	Yes
ERR4334182	2.93462	0.925469	Yes
ERR4334183	5.03997	1.37213	Yes
ERR4334184	6.73674	1.87341	Yes
ERR4334185	-1.61999	0.145926	Yes
ERR4334186	4.45061	1.46485	Yes
ERR4334187	0.961836	-0.0427232	Yes
ERR4334188	2.31079	0.774305	Yes
ERR4334189	2.95913	0.888414	Yes
ERR4334190	2.0162	0.358344	Yes
ERR4334191	2.44116	0.458846	Yes
ERR4334192	3.95194	1.01006	Yes
ERR4334193	4.09478	1.34104	Yes
ERR4334194	3.52888	0.955155	Yes
ERR4334195	1.22124	0.393647	Yes
ERR4334196	3.0808	0.322091	Yes
ERR4334197	1.75556	0.562355	Yes
ERR4334198	1.9038	0.633322	Yes
ERR4334199	4.21385	1.34565	Yes
ERR4334200	3.24981	0.880826	Yes
ERR4334201	2.6496	0.815803	Yes
ERR4334202	-1.20364	0.125429	Yes
ERR4334203	4.10173	1.09889	Yes
ERR4334205	3.7419	1.0203	Yes
ERR4334206	0.996008	0.409691	Yes
ERR4334207	-0.777043	-0.257102	Yes
ERR4334208	3.63369	1.17581	Yes
ERR4334209	3.53455	0.924511	Yes
ERR4334210	4.73373	1.39053	Yes
ERR4334211	3.83878	1.33615	Yes
ERR4334212	1.90613	-0.167389	Yes
ERR4334213	1.36379	0.477252	Yes
ERR4334214	1.55121	0.371426	Yes
ERR4334215	3.38082	1.00722	Yes
ERR4334216	-1.1776	-2	Yes
ERR4334217	2.29537	0.825555	Yes
ERR4334218	3.87074	0.854539	Yes
ERR4334219	0.355442	-0.21564	Yes
ERR4334220	0.924734	0.203498	Yes
ERR4334221	3.35961	0.745813	Yes
ERR4334222	3.63189	0.925854	Yes
ERR4334223	4.90479	1.59392	Yes
ERR4334224	5.09258	1.7937	Yes
ERR4334225	2.80304	0.60504	Yes
ERR4334226	0.810633	0.367622	Yes
ERR4334227	2.21106	0.649193	Yes
ERR4334228	4.27801	1.19309	Yes
ERR4334229	2.72239	0.592019	Yes
ERR4334230	3.54923	1.09473	Yes
ERR4334231	1.73384	0.676644	Yes
ERR4334232	3.13809	0.83944	Yes
ERR4334233	3.11714	0.757664	Yes
ERR4334234	2.3405	0.437709	Yes
ERR4334235	2.5327	0.734464	Yes
ERR4334236	0.781186	-0.0714454	Yes
ERR4334237	4.14738	1.28397	Yes
ERR4334238	0.0932221	-0.130457	Yes
ERR4334239	3.46866	0.893922	Yes
ERR4334240	2.07415	0.0614676	Yes
ERR4334241	0.713142	0.193428	Yes
ERR4334242	1.68313	0.885147	Yes
ERR4334243	3.60178	0.948217	Yes
ERR4334244	4.64783	1.43995	Yes
ERR4334245	2.12727	0.440402	Yes
ERR4334246	3.57545	1.20115	Yes
ERR4334247	3.21949	1.17107	Yes
ERR4334248	0.897836	0.359243	Yes
ERR4334249	3.87942	1.23034	Yes
ERR4334250	3.82838	1.26446	Yes
ERR4334251	-0.0739288	0.352701	Yes
ERR4334252	-0.838882	0.547693	Yes
ERR4334253	-1.28673	-1.31453	Yes
ERR4334254	3.03664	1.01365	Yes
ERR4334255	2.23642	0.259873	Yes
ERR4334256	4.32788	1.05207	Yes
ERR4334257	3.55075	1.09902	Yes
ERR4334258	4.23733	1.35063	Yes
ERR4334259	4.37989	1.34089	Yes
ERR4334260	1.94372	0.19927	Yes
ERR4334261	5.61934	1.88694	Yes
ERR4334262	-1.29981	0.136375	Yes
ERR4334263	4.30195	1.62309	Yes
ERR4334264	2.28475	0.572845	Yes
ERR4334265	4.026	1.17788	Yes
ERR4334266	3.00623	0.759314	Yes
ERR4334267	1.47255	0.345756	Yes
ERR4334268	0.623955	0.0627436	Yes
ERR4335019	3.83551	1.1533	Yes
ERR4335020	-1.32292	0.0841793	Yes
ERR4335021	3.37741	0.831411	Yes
ERR4335022	2.12252	0.782922	Yes
ERR4335023	3.75014	1.04332	Yes
ERR4335024	5.25667	1.85623	Yes
ERR4335025	-1.6362	0.127701	Yes
ERR4335026	-1.74857	0.322668	Yes
ERR4335027	2.87404	0.97578	Yes
ERR4335028	-1.23478	-2	Yes
ERR4335029	2.58367	0.478282	Yes
ERR4335030	2.95279	0.799087	Yes
ERR4335031	2.12908	0.419663	Yes
ERR4335032	3.48534	1.05052	Yes
ERR4335033	4.64245	1.46401	Yes
ERR4335034	4.0526	1.34546	Yes
ERR4335035	1.72305	0.0693165	Yes
ERR4335036	2.42385	0.736075	Yes
ERR4335037	3.82543	0.832638	Yes
ERR4335038	4.51276	1.55543	Yes
ERR4335039	4.71432	1.57019	Yes
ERR4335040	3.11266	0.776925	Yes
ERR4335041	5.37508	1.71625	Yes
ERR4335042	-1.80266	0.513657	Yes
ERR4335043	1.95434	0.556039	Yes
ERR4335044	-0.452299	-1.28492	Yes
ERR4335045	2.73244	0.686296	Yes
ERR4335046	3.00506	1.00856	Yes
ERR4335047	7.01151	2.15398	Yes
ERR4335048	2.2433	0.59642	Yes
ERR4335049	3.79063	1.19513	Yes
ERR4335050	2.80786	0.862735	Yes
ERR4335051	4.97393	1.51943	Yes
ERR4335052	2.18698	0.516042	Yes
ERR4335053	2.99729	0.440142	Yes
ERR4335054	1.84792	0.2196	Yes
ERR4335055	3.56854	1.11029	Yes
ERR4335056	5.02823	1.53701	Yes
ERR4335057	3.34505	0.993925	Yes
ERR4335058	-1.73051	-2	Yes
ERR4335059	0.797489	0.402425	Yes
ERR4335060	-1.52487	0.39348	Yes
ERR4335061	4.87901	1.47196	Yes
ERR4335062	2.83987	0.855164	Yes
ERR4335063	3.86057	1.02914	Yes
ERR4335064	4.36385	1.15819	Yes
ERR4335065	1.8875	0.782604	Yes
ERR4335066	1.30678	-0.340169	Yes
ERR4335067	2.19066	0.687634	Yes
ERR4335068	3.74455	0.766765	Yes
ERR4335069	1.50193	0.48997	Yes
ERR4335070	2.90319	0.505045	Yes
ERR4335071	2.41935	0.584456	Yes
ERR4335072	3.46367	1.10552	Yes
ERR4335073	0.899277	0.353014	Yes
ERR4335074	2.3245	0.332725	Yes
ERR4335075	2.32471	0.956291	Yes
ERR4335076	0.997435	-0.231976	Yes
ERR4335077	4.85656	1.29067	Yes
ERR4335078	2.13688	0.707435	Yes
ERR4335079	3.09701	1.09478	Yes
ERR4335080	2.13099	0.600142	Yes
ERR4335081	3.25498	0.586552	Yes
ERR4335082	4.67861	1.51034	Yes
ERR4335083	-1.83232	-1.37799	Yes
ERR4335084	2.9589	0.82271	Yes
ERR4335085	1.91918	0.0569925	Yes
ERR4335086	3.83503	1.08322	Yes
ERR4335087	3.58108	1.34753	Yes
ERR4335088	4.41558	1.26416	Yes
ERR4335089	3.51062	1.15831	Yes
ERR4335090	2.77667	0.736958	Yes
ERR4335091	-0.73861	0.696266	Yes
ERR4335092	2.435	0.743444	Yes
ERR4335093	2.90432	0.659276	Yes
ERR4335094	2.60951	0.693555	Yes
ERR4335095	1.24285	-0.224397	Yes
ERR4335096	0.806088	0.135263	Yes
ERR4335097	3.37251	0.570383	Yes
ERR4335098	2.71904	0.514206	Yes
ERR4335099	2.1923	0.750948	Yes
ERR4335100	3.99968	0.999909	Yes
ERR4335101	3.75885	1.37543	Yes
ERR4335102	4.0012	1.36611	Yes
ERR4335103	3.19143	0.911892	Yes
ERR4335104	3.99613	0.98145	Yes
ERR4335105	2.24477	-0.159342	Yes
ERR4335106	0.39269	0.649932	Yes
ERR4335107	-1.32486	-0.720516	Yes
ERR4335108	3.87857	1.23551	Yes
ERR4335109	4.18011	0.796873	Yes
ERR4335110	1.79685	0.991249	Yes
ERR4335111	3.24057	0.840635	Yes
ERR4335112	-1.50613	0.604811	Yes
ERR4335113	2.65623	0.66104	Yes
ERR4335114	3.19948	0.894837	Yes
ERR4335115	2.65129	0.422795	Yes
ERR4335116	5.34308	1.57827	Yes
ERR4335117	3.28559	1.08026	Yes
ERR4335118	2.56145	0.213119	Yes
ERR4335119	3.23429	0.873582	Yes
ERR4335120	-1.18408	-2	Yes
ERR4335121	2.21444	0.644441	Yes
ERR4335122	2.98852	0.338174	Yes
ERR4335123	2.51555	0.594084	Yes
ERR4335124	1.48569	-0.471984	Yes
ERR4335125	2.16176	0.366688	Yes
ERR4335126	2.97365	0.895679	Yes
ERR4335127	5.38333	1.69027	Yes
ERR4335128	3.99504	1.0044	Yes
ERR4335129	4.47735	1.38074	Yes
ERR4335130	3.70553	0.915585	Yes
ERR4335131	1.4138	0.523281	Yes
ERR4335132	3.1504	1.00581	Yes
ERR4335133	1.95474	0.0405707	Yes
ERR4335134	2.02246	0.483465	Yes
ERR4335135	4.13693	1.15689	Yes
ERR4335136	3.04267	0.939174	Yes
ERR4335137	3.61539	1.03065	Yes
ERR4335138	3.64803	1.01349	Yes
ERR4335139	2.42545	0.643213	Yes
ERR4335140	0.917468	0.415251	Yes
ERR4335141	-1.68341	-0.449185	Yes
ERR4335142	3.9865	1.13151	Yes
ERR4335143	2.47511	0.784363	Yes
ERR4335144	2.91647	0.691629	Yes
ERR4335145	2.51546	0.646248	Yes
ERR4335146	2.07045	0.596395	Yes
ERR4335147	1.74614	0.535675	Yes
ERR4335148	4.23392	1.26913	Yes
ERR4335149	4.55771	1.42608	Yes
ERR4335150	1.92139	0.271739	Yes
ERR4335151	3.31521	0.351972	Yes
ERR4335152	-1.5475	-0.240453	Yes
ERR4335153	3.31696	1.00761	Yes
ERR4335154	3.24483	1.08191	Yes
ERR4335155	4.85806	1.36676	Yes
ERR4335156	4.7639	1.55611	Yes
ERR4335157	4.41419	1.24842	Yes
ERR4335158	3.35322	0.984467	Yes
ERR4335159	4.32777	0.520781	Yes
ERR4335160	3.88581	1.21737	Yes
ERR4335161	1.52122	0.845184	Yes
ERR4335162	3.26657	1.23628	Yes
ERR4335163	2.69139	0.901562	Yes
ERR4335164	3.93064	0.521931	Yes
ERR4335165	3.33394	0.660371	Yes
ERR4335166	-1.58739	-2	Yes
ERR4335167	1.73456	0.470765	Yes
ERR4335169	0.529141	0.341929	Yes
ERR4335170	2.73192	0.71351	Yes
ERR4335171	4.85346	1.21481	Yes
ERR4335172	0.153902	0.0335444	Yes
ERR4335173	1.18736	0.497133	Yes
ERR4335174	0.678509	0.121996	Yes
ERR4335175	2.10743	0.832531	Yes
ERR4335176	3.7744	1.00183	Yes
ERR4335177	1.37335	0.402741	Yes
ERR4335178	-1.85191	-0.0618106	Yes
ERR4335179	3.91941	1.42946	Yes
ERR4335180	3.47037	1.35441	Yes
ERR4335181	3.0455	1.1273	Yes
ERR4335182	2.16577	0.765799	Yes
ERR4335183	2.2422	0.793108	Yes
ERR4335184	0.0479311	0.323118	Yes
ERR4335185	-1.69499	0.768685	Yes
ERR4335186	2.89342	0.827351	Yes
ERR4335187	3.51006	1.17955	Yes
ERR4335188	1.65792	0.467367	Yes
ERR4335189	-1.62178	0.595054	Yes
ERR4335190	4.0573	1.08027	Yes
ERR4335191	2.43286	0.642963	Yes
ERR4335192	4.35642	0.972466	Yes
ERR4335193	4.01149	1.24057	Yes
ERR4335194	6.00295	1.76529	Yes
ERR4335195	4.73326	1.34377	Yes
ERR4335196	3.92335	1.06686	Yes
ERR4335197	2.29699	0.769773	Yes
ERR4335198	3.58195	1.10777	Yes
ERR4335199	2.20836	0.574844	Yes
ERR4335200	5.48659	1.73682	Yes
ERR4335201	2.12649	0.511885	Yes
ERR4335202	2.76674	0.642706	Yes
ERR4335203	2.23263	0.815881	Yes
ERR4335204	2.66318	0.463349	Yes
ERR4335205	2.07171	0.590695	Yes
ERR4335206	0.834516	0.0950507	Yes
ERR4335207	3.92406	1.00979	Yes
ERR4335208	2.5229	0.578194	Yes
ERR4335209	-0.0391018	-0.581666	Yes
ERR4335210	1.10126	-0.180963	Yes
ERR4335211	3.25035	1.10165	Yes
ERR4335212	3.56812	1.06033	Yes
ERR4335213	-1.79632	0.070145	Yes
ERR4335214	-1.6517	0.258276	Yes
ERR4335215	3.26986	0.734681	Yes
ERR4335216	2.57204	0.683848	Yes
ERR4335217	3.3498	0.505909	Yes
ERR4335218	3.74054	1.15088	Yes
ERR4335219	2.25927	0.513259	Yes
ERR4335220	3.35726	1.10182	Yes
ERR4335221	1.3888	0.327535	Yes
ERR4335222	1.49035	0.296564	Yes
ERR4335223	4.05281	1.31487	Yes
ERR4335224	-1.54923	0.111551	Yes
ERR4335225	4.18668	1.39442	Yes
ERR4335226	4.29246	1.35836	Yes
ERR4335227	-0.930605	-0.333538	Yes
ERR4335228	4.43252	1.31932	Yes
ERR4335229	2.1458	0.571164	Yes
ERR4335230	4.1579	1.09064	Yes
ERR4335231	1.7482	0.401035	Yes
ERR4335232	2.58712	0.752455	Yes
ERR4335233	5.71995	1.96333	Yes
ERR4335234	2.40794	0.819353	Yes
ERR4335235	4.32771	1.23012	Yes
ERR4335236	-0.153287	-0.44289	Yes
ERR4335237	2.1029	0.67393	Yes
ERR4335238	2.57143	0.440819	Yes
ERR4335239	3.6189	1.24595	Yes
ERR4335240	-1.66344	-1.39073	Yes
ERR4335241	4.13502	1.24319	Yes
ERR4335242	5.44589	1.59583	Yes
ERR4335243	4.2263	1.15372	Yes
ERR4335244	2.84814	0.634702	Yes
ERR4335245	2.90833	0.989204	Yes
ERR4335246	-0.49385	-0.618704	Yes
ERR4335247	2.04499	0.702348	Yes
ERR4335248	0.66551	0.568402	Yes
ERR4335249	5.00235	1.43583	Yes
ERR4335250	2.98307	0.781339	Yes
ERR4335251	2.76687	0.64767	Yes
ERR4335252	3.93271	1.17632	Yes
ERR4335253	4.90224	1.64261	Yes
ERR4335254	1.22984	0.529691	Yes
ERR4335255	3.2036	1.08309	Yes
ERR4335256	2.72944	0.873103	Yes
ERR4335257	2.78336	0.888177	Yes
ERR4335258	4.16299	1.2929	Yes
ERR4335259	3.27234	0.678322	Yes
ERR4335260	2.7918	0.767608	Yes
ERR4335261	3.08895	0.969759	Yes
ERR4335262	4.72865	1.46455	Yes
ERR4335263	0.999955	0.186725	Yes
ERR4335264	2.88892	0.743581	Yes
ERR4335265	3.18749	0.94426	Yes
ERR4335266	2.71202	0.0768588	Yes
ERR4335267	3.13624	0.475482	Yes
ERR4335268	0.677303	0.0932325	Yes
ERR4335269	3.0021	0.838064	Yes
ERR4335270	4.71838	1.3426	Yes
ERR4335271	3.45927	1.1319	Yes
ERR4335272	4.0494	1.17602	Yes
ERR4335273	4.1563	1.28546	Yes
ERR4335274	-0.702376	0.345691	Yes
ERR4335275	4.05125	1.34262	Yes
ERR4335276	4.76972	1.52836	Yes
ERR4335277	-1.52882	0.645507	Yes
ERR4335278	4.74639	1.28956	Yes
ERR4335279	2.93132	0.951826	Yes
ERR4335280	2.80089	0.392913	Yes
ERR4335281	3.10023	1.04698	Yes
ERR4335282	3.14386	0.947645	Yes
ERR4335283	2.57248	0.615924	Yes
ERR4335284	3.04698	1.0306	Yes
ERR4335285	-0.00787562	0.00383951	Yes
ERR4335286	2.15365	0.589554	Yes
ERR4335287	3.19985	0.862255	Yes
ERR4335288	1.0758	0.148658	Yes
ERR4335289	3.69724	1.03377	Yes
ERR4335290	-0.52003	-0.227224	Yes
ERR4335291	2.2023	0.349802	Yes
ERR4335292	3.83763	0.185585	Yes
ERR4335293	2.69199	0.719187	Yes
ERR4335294	3.76436	1.09289	Yes
ERR4335295	2.74853	0.823975	Yes
ERR4335296	3.1535	0.814357	Yes
ERR4335297	-0.421943	-1.30733	Yes
ERR4335298	2.43575	0.785508	Yes
ERR4335299	3.79318	0.925126	Yes
ERR4335300	3.77839	0.189841	Yes
ERR4335301	3.71967	1.04807	Yes
ERR4335302	4.35277	1.28264	Yes
ERR4335303	3.61706	0.416124	Yes
ERR4335304	6.06165	1.70635	Yes
ERR4335305	4.32548	1.41665	Yes
ERR4335306	1.98194	0.672962	Yes
ERR4335307	4.86113	1.42605	Yes
ERR4335308	3.13381	0.769217	Yes
ERR4335309	4.04018	1.02666	Yes
ERR4335310	3.75891	1.00732	Yes
ERR4335311	2.51239	0.967895	Yes
ERR4335312	2.11934	0.585544	Yes
ERR4335313	5.56247	1.42773	Yes
ERR4335314	4.19151	1.19823	Yes
ERR4335315	-1.36603	0.658418	Yes
ERR4335316	2.74387	0.549034	Yes
ERR4335317	4.62488	1.31267	Yes
ERR4335318	3.61285	1.228	Yes
ERR4341661	2.55133	0.809283	Yes
ERR4341662	5.29473	1.62355	Yes
ERR4341663	4.32919	1.44103	Yes
ERR4341664	-1.71254	-2	Yes
ERR4341665	-1.59721	0.277829	Yes
ERR4341666	-1.3804	-2	Yes
ERR4341667	3.15826	1.07333	Yes
ERR4341668	3.28823	1.03586	Yes
ERR4341669	3.40104	0.755639	Yes
ERR4341670	3.23698	1.12591	Yes
ERR4341671	3.01654	1.07062	Yes
ERR4341672	1.61473	0.246951	Yes
ERR4341673	2.39314	0.747458	Yes
ERR4341674	1.46772	-0.0114544	Yes
ERR4341675	5.63978	1.58709	Yes
ERR4341676	2.65992	0.769416	Yes
ERR4341677	1.94729	0.495536	Yes
ERR4341678	3.22013	1.02869	Yes
ERR4341679	-0.883743	0.0851121	Yes
ERR4341680	3.90245	1.05212	Yes
ERR4341681	3.40948	0.967085	Yes
ERR4341682	2.85981	0.703935	Yes
ERR4341683	3.65424	1.09046	Yes
ERR4341684	4.38274	1.23587	Yes
ERR4341685	-0.487133	-0.161781	Yes
ERR4341686	0.0753514	0.303164	Yes
ERR4341687	3.93906	0.803111	Yes
ERR4341688	2.80532	0.765206	Yes
ERR4341689	2.63451	0.557295	Yes
ERR4341690	2.58508	0.771648	Yes
ERR4341691	2.63767	0.48758	Yes
ERR4341692	3.24476	1.20187	Yes
ERR4341693	2.18433	0.71208	Yes
ERR4341694	3.44543	1.00105	Yes
ERR4341695	1.76895	0.654538	Yes
ERR4341696	0.53711	0.248081	Yes
ERR4341697	3.16765	1.19294	Yes
ERR4341698	1.35704	0.49095	Yes
ERR4341699	3.54453	0.8789	Yes
ERR4341700	2.72111	0.713476	Yes
ERR4341701	3.25099	0.764806	Yes
ERR4341702	1.88847	0.644026	Yes
ERR4341703	2.12005	0.394875	Yes
ERR4341704	4.62743	1.32293	Yes
ERR4341705	5.41888	1.84576	Yes
ERR4341706	4.21486	1.24178	Yes
ERR4341707	0.563231	-0.255754	Yes
ERR4341708	-1.03803	0.335937	Yes
ERR4341709	4.16416	1.28333	Yes
ERR4341710	2.5472	0.838759	Yes
ERR4341711	2.77606	0.78639	Yes
ERR4341712	0.0867557	0.0434252	Yes
ERR4341713	2.47077	0.826184	Yes
ERR4341714	5.00766	1.38776	Yes
ERR4341715	0.388632	-0.728856	Yes
ERR4341716	1.95018	0.663167	Yes
ERR4341717	1.98827	0.117997	Yes
ERR4341718	4.53473	1.38796	Yes
ERR4341719	4.60955	1.40037	Yes
ERR4341720	4.52253	1.32963	Yes
ERR4341721	3.25485	0.985506	Yes
ERR4341722	0.338618	0.181421	Yes
ERR4341723	-0.482765	0.0915755	Yes
ERR4341724	5.16306	1.49049	Yes
ERR4341725	2.86271	0.728905	Yes
ERR4341726	3.4212	0.918729	Yes
ERR4341727	1.26721	0.31036	Yes
ERR4341728	4.84174	1.36987	Yes
ERR4341729	4.51714	1.24438	Yes
ERR4341730	4.13065	1.06909	Yes
ERR4341731	2.58761	0.902595	Yes
ERR4341732	2.68129	0.54395	Yes
ERR4341733	2.69682	1.00627	Yes
ERR4341734	2.19406	0.646169	Yes
ERR4341735	3.12969	1.10903	Yes
ERR4341736	2.22337	-0.00320823	Yes
ERR4341737	3.35604	1.10211	Yes
ERR4341738	3.15882	0.827382	Yes
ERR4341739	3.75082	1.18908	Yes
ERR4341740	3.90334	1.14028	Yes
ERR4341741	5.35937	1.97534	Yes
ERR4341742	4.87433	1.57792	Yes
ERR4341743	3.58116	1.2841	Yes
ERR4341744	3.16834	0.628033	Yes
ERR4341745	-0.794763	-0.921036	Yes
ERR4341746	1.99854	0.460265	Yes
ERR4341747	4.88705	1.6324	Yes
ERR4341748	-1.76122	0.0458977	Yes
ERR4341749	4.06293	1.20101	Yes
ERR4341750	3.55173	1.11709	Yes
ERR4341751	3.87965	1.1159	Yes
ERR4341752	3.44701	0.968632	Yes
ERR4341753	0.574824	-0.0225828	Yes
ERR4341754	3.4289	0.973996	Yes
ERR4341755	4.88719	1.54001	Yes
ERR4341756	0.919321	0.319221	Yes
ERR4341757	1.31117	0.344711	Yes
ERR4341758	3.8491	1.08547	Yes
ERR4341759	3.6789	1.27945	Yes
ERR4341760	3.16586	0.889891	Yes
ERR4341761	-0.248267	0.843727	Yes
ERR4341762	3.86092	1.25872	Yes
ERR4341763	-1.57656	-2	Yes
ERR4341764	4.46305	0.392797	Yes
ERR4341765	5.04358	1.73801	Yes
ERR4341766	2.09964	0.311423	Yes
ERR4341767	-0.0187165	-0.237276	Yes
ERR4341768	-1.51112	-1.5223	Yes
ERR4341769	4.06288	1.31194	Yes
ERR4341770	2.39674	0.731429	Yes
ERR4341771	4.25349	1.31979	Yes
ERR4341772	-1.25246	-2	Yes
ERR4341773	1.85926	0.54782	Yes
ERR4341774	2.83013	0.667252	Yes
ERR4341775	-0.881517	-0.185959	Yes
ERR4341776	2.3856	0.730575	Yes
ERR4341777	1.37797	0.295334	Yes
ERR4341778	4.97241	1.53645	Yes
ERR4341779	4.49556	1.51061	Yes
ERR4341780	3.767	0.810655	Yes
ERR4341781	4.03523	1.31892	Yes
ERR4341782	1.80205	0.641717	Yes
ERR4341783	3.90488	1.07308	Yes
ERR4341784	0.765303	-0.55292	Yes
ERR4341785	1.73978	0.00251595	Yes
ERR4341786	-1.82866	0.190136	Yes
ERR4341787	3.32185	1.00006	Yes
ERR4341788	5.41742	1.77011	Yes
ERR4341789	5.06064	1.35378	Yes
ERR4341790	4.22338	0.901445	Yes
ERR4341791	1.83757	0.563655	Yes
ERR4341792	4.06465	1.14533	Yes
ERR4341793	4.16722	1.1877	Yes
ERR4341794	2.94125	0.534354	Yes
ERR4341795	4.15382	1.03912	Yes
ERR4341796	-2.09097	0.309168	Yes
ERR4341797	3.09486	0.985566	Yes
ERR4341798	4.66398	1.29494	Yes
ERR4341799	2.90601	0.384129	Yes
ERR4341800	4.24955	0.998676	Yes
ERR4341801	-1.65223	0.438359	Yes
ERR4341802	2.90704	0.691308	Yes
ERR4341803	2.26105	0.552398	Yes
ERR4341804	1.98136	0.26678	Yes
ERR4341805	1.76673	0.260432	Yes
ERR4341806	4.21153	1.32568	Yes
ERR4341807	5.40862	1.65414	Yes
ERR4341808	3.73151	1.27787	Yes
ERR4341809	2.58138	0.204568	Yes
ERR4341810	3.35642	1.09893	Yes
ERR4341811	2.50515	0.676279	Yes
ERR4341812	4.6575	1.15241	Yes
ERR4341813	2.56281	0.706193	Yes
ERR4341814	3.80374	1.14661	Yes
ERR4341815	4.76034	1.49886	Yes
ERR4341816	3.75508	1.44391	Yes
ERR4341817	1.9594	-0.364436	Yes
ERR4341818	-1.42205	-0.121996	Yes
ERR4341819	3.75741	1.01082	Yes
ERR4341820	4.7306	1.44158	Yes
ERR4341821	4.4254	1.23889	Yes
ERR4341822	5.06498	1.63276	Yes
ERR4341823	3.90152	1.05129	Yes
ERR4341824	2.60745	0.543891	Yes
ERR4341825	2.46163	0.572056	Yes
ERR4341826	2.82054	0.908172	Yes
ERR4341827	-0.592258	-2	Yes
ERR4341828	5.48144	1.69013	Yes
ERR4341829	1.92562	0.479909	Yes
ERR4341830	1.13008	-0.441231	Yes
ERR4341831	3.17794	0.940317	Yes
ERR4341832	3.58287	1.13581	Yes
ERR4341833	2.68924	0.850517	Yes
ERR4341834	3.0819	0.825133	Yes
ERR4341835	4.74816	1.43573	Yes
ERR4341836	3.48751	0.877919	Yes
ERR4341837	1.91176	0.448219	Yes
ERR4341838	0.0671481	-0.317539	Yes
ERR4341839	3.26855	1.13261	Yes
ERR4341840	3.77126	1.38916	Yes
ERR4341841	5.2625	1.5414	Yes
ERR4341842	5.76356	1.60046	Yes
ERR4341843	4.91438	1.39805	Yes
ERR4341844	4.04485	1.27053	Yes
ERR4341845	5.25888	1.5363	Yes
ERR4341846	2.25662	0.570971	Yes
ERR4341847	4.38651	1.66397	Yes
ERR4341848	3.60027	1.01706	Yes
ERR4341849	2.64105	0.799466	Yes
ERR4341850	2.47669	0.64253	Yes
ERR4341851	3.89776	0.994939	Yes
ERR4341852	0.48141	0.151229	Yes
ERR4341853	3.95712	1.27522	Yes
ERR4341854	3.23075	0.970446	Yes
ERR4341855	4.18234	1.18704	Yes
ERR4341856	2.49175	0.7972	Yes
ERR4341857	3.19806	0.781153	Yes
ERR4341858	2.9224	0.997249	Yes
ERR4341859	2.91279	0.77258	Yes
ERR4341860	4.60395	1.52157	Yes
ERR4341861	2.54272	0.962434	Yes
ERR4341862	5.31657	1.69197	Yes
ERR4341863	-1.58725	-2	Yes
ERR4341864	5.04816	1.7309	Yes
ERR4341865	1.59689	0.0815957	Yes
ERR4341866	1.94729	0.427952	Yes
ERR4341867	3.66452	1.155	Yes
ERR4341868	4.72095	1.33808	Yes
ERR4341869	3.85168	1.24831	Yes
ERR4341870	3.61449	1.15863	Yes
ERR4341871	4.51254	1.42392	Yes
ERR4341872	2.20743	0.481208	Yes
ERR4341873	-1.46063	-2	Yes
ERR4341874	3.1661	0.784865	Yes
ERR4341875	6.23207	1.9323	Yes
ERR4341876	4.15829	0.964921	Yes
ERR4341877	5.4783	1.90785	Yes
ERR4341878	3.80899	1.25394	Yes
ERR4341879	1.00162	0.0632057	Yes
ERR4341880	3.28509	0.827209	Yes
ERR4341881	5.0714	1.51371	Yes
ERR4341882	4.13544	1.34725	Yes
ERR4341883	3.99961	1.19685	Yes
ERR4341884	4.9638	1.38132	Yes
ERR4341885	2.57977	0.614161	Yes
ERR4341886	3.62412	1.23727	Yes
ERR4341887	4.07915	1.23113	Yes
ERR4341888	5.20665	1.21751	Yes
ERR4341889	3.19406	1.0649	Yes
ERR4341890	-1.84794	0.117566	Yes
ERR4341891	4.07167	1.39889	Yes
ERR4341892	3.85718	1.261	Yes
ERR4341893	2.87423	0.914698	Yes
ERR4341894	2.82977	0.548099	Yes
ERR4341895	4.29813	1.2992	Yes
ERR4341896	2.30848	1.04787	Yes
ERR4341897	2.57566	0.515459	Yes
ERR4341898	4.06498	1.21384	Yes
ERR4341899	3.15154	1.0235	Yes
ERR4341900	5.01269	1.46435	Yes
ERR4341901	2.57556	0.546629	Yes
ERR4341902	4.15597	0.407799	Yes
ERR4341903	2.59794	1.01389	Yes
ERR4341904	3.51901	0.560482	Yes
ERR4341905	2.82102	0.714378	Yes
ERR4341906	3.47188	0.883896	Yes
ERR4341907	4.92436	1.41753	Yes
ERR4341908	-1.4078	-0.153694	Yes
ERR4341909	1.7252	0.566653	Yes
ERR4341910	3.25423	1.14201	Yes
ERR4341911	2.4104	0.0545977	Yes
ERR4341912	3.72958	1.17096	Yes
ERR4341913	4.35167	1.24049	Yes
ERR4341914	-1.50003	0.210803	Yes
ERR4341915	5.55357	1.80278	Yes
ERR4341916	3.98741	0.996036	Yes
ERR4341917	-1.47591	-0.429761	Yes
ERR4341918	2.52853	0.865742	Yes
ERR4341919	1.31946	-0.0253317	Yes
ERR4341920	3.9053	-0.323773	Yes
ERR4341921	4.4829	1.11534	Yes
ERR4341922	2.42929	0.940338	Yes
ERR4341923	4.99235	1.75977	Yes
ERR4341924	0.46901	0.627596	Yes
ERR4341925	0.726295	-0.0976979	Yes
ERR4341926	2.27941	0.831896	Yes
ERR4341927	-0.937319	-0.0246877	Yes
ERR4341928	3.58193	1.01256	Yes
ERR4341929	1.84229	0.295519	Yes
ERR4341930	2.89692	0.724181	Yes
ERR4341931	0.747567	0.27008	Yes
ERR4341932	4.06977	1.32217	Yes
ERR4341933	2.60406	0.55138	Yes
ERR4341934	-0.276024	0.254985	Yes
ERR4341935	2.7203	0.801535	Yes
ERR4341936	2.92989	0.716134	Yes
ERR4341937	3.88081	1.28846	Yes
ERR4341938	2.48431	0.402318	Yes
ERR4341939	3.52628	0.657586	Yes
ERR4341940	1.49991	0.289859	Yes
ERR4341941	2.23546	0.723641	Yes
ERR4341942	3.0567	1.15017	Yes
ERR4341943	3.47781	0.641392	Yes
ERR4341944	3.56917	-0.414878	Yes
ERR4341945	3.22589	0.921426	Yes
ERR4341946	3.85863	0.478119	Yes
ERR4341947	3.18384	0.995346	Yes
ERR4341948	2.98042	1.0113	Yes
ERR4341949	5.28689	1.15112	Yes
ERR4341950	-1.54747	-2	Yes
ERR4341951	2.38933	0.404964	Yes
ERR4341952	2.78126	0.938644	Yes
ERR4341953	2.99419	0.850297	Yes
ERR4341954	3.22865	1.13242	Yes
ERR4341955	4.25996	1.02286	Yes
ERR4341956	3.41139	1.07242	Yes
ERR4341957	4.40306	1.17128	Yes
ERR4341958	5.6508	1.88625	Yes
ERR4341959	5.06911	1.57367	Yes
SRR5127642	0.306189	0.318668	Yes
SRR5127802	3.74837	1.37911	Yes
SRR5127486	3.77008	1.52376	Yes
SRR5127665	4.81002	1.79581	Yes
SRR5127537	3.76676	1.46978	Yes
SRR5127838	4.08249	1.48775	Yes
SRR5127861	2.51023	1.18633	Yes
SRR5127828	3.15557	1.24908	Yes
SRR5127615	3.72065	1.2719	Yes
SRR5127400	4.76292	1.76958	Yes
SRR5127698	4.54904	1.78499	Yes
SRR5127398	4.66519	1.85079	Yes
SRR5127770	4.02223	1.37911	Yes
SRR5127416	5.14598	1.97687	Yes
SRR5127723	1.68502	0.845982	Yes
SRR5127808	1.46262	0.622144	Yes
SRR5127474	3.9663	1.7796	Yes
SRR5127529	1.59972	0.963939	Yes
SRR5127777	0.697565	0.3757	Yes
SRR5127493	2.1621	1.1018	Yes
SRR5127536	3.89542	1.26819	Yes
SRR5127431	2.43643	1.07934	Yes
SRR5127847	3.13108	1.11463	Yes
SRR5127540	4.66566	1.62574	Yes
SRR5127789	2.51109	0.864711	Yes
SRR5127447	2.50774	1.10412	Yes
SRR5127510	3.75293	1.18832	Yes
SRR5127606	2.99743	1.08191	Yes
SRR5127458	4.35189	1.50093	Yes
SRR5127504	1.55126	0.470005	Yes
SRR5127661	2.12132	0.991792	Yes
SRR5127862	2.94458	1.35516	Yes
SRR5127763	4.78966	1.89824	Yes
SRR5127813	4.81984	1.66854	Yes
SRR5127690	1.4639	0.354456	Yes
SRR5127714	3.98223	1.45724	Yes
SRR5127481	4.06257	1.62246	Yes
SRR5127821	3.24899	1.16423	Yes
SRR5127492	3.34151	1.43594	Yes
SRR5127697	4.45563	1.71993	Yes
SRR5127670	4.24638	1.49531	Yes
SRR5127784	2.95029	0.946211	Yes
SRR5127663	-1.07097	0.468138	Yes
SRR5127771	3.34561	1.027	Yes
SRR5127548	3.60472	1.44402	Yes
SRR5127637	4.02705	1.38125	Yes
SRR5127731	1.65231	0.819364	Yes
SRR5127600	2.2626	0.80507	Yes
SRR5127759	3.66273	0.843026	Yes
SRR5127494	3.01857	1.20366	Yes
SRR5127459	3.33	0.695674	Yes
SRR5127803	4.59706	1.62893	Yes
SRR5127857	1.52829	-0.104787	Yes
SRR5127614	4.18124	1.51041	Yes
SRR5127755	1.28744	0.659985	Yes
SRR5127856	-0.43836	-1.39946	Yes
SRR5127491	3.55353	1.36312	Yes
SRR5127565	3.75279	1.41985	Yes
SRR5127786	1.69372	0.554811	Yes
SRR5127576	3.24912	1.15924	Yes
SRR5127476	2.17751	1.04816	Yes
SRR5127798	2.33014	0.60696	Yes
SRR5127394	4.9531	1.76251	Yes
SRR5127556	3.30486	1.30032	Yes
SRR5127609	4.40194	1.68148	Yes
SRR5127674	-1.18023	-0.736885	Yes
SRR5127589	1.62932	0.82271	Yes
SRR5127671	-0.522607	0.66164	Yes
SRR5127531	2.24056	0.886954	Yes
SRR5127515	3.67775	1.63848	Yes
SRR5127788	3.77004	1.33551	Yes
SRR5127715	4.17968	1.63241	Yes
SRR5127804	5.33373	1.85499	Yes
SRR5127521	4.59721	1.82171	Yes
SRR5127842	4.86711	1.8694	Yes
SRR5127523	3.97074	1.22779	Yes
SRR5127437	2.76311	1.13227	Yes
SRR5127829	2.24278	1.02655	Yes
SRR5127794	3.85354	1.42724	Yes
SRR5127775	4.49843	1.53525	Yes
SRR5127776	3.30967	0.86788	Yes
SRR5127703	-1.14062	0.463921	Yes
SRR5127567	0.0802283	0.403224	Yes
SRR5127774	3.46865	1.46063	Yes
SRR5127724	2.98359	1.13553	Yes
SRR5127608	1.43601	0.845546	Yes
SRR5127765	2.67575	1.32227	Yes
SRR5127561	3.24695	1.13558	Yes
SRR5127593	4.08895	1.52561	Yes
SRR5127461	3.1616	1.17649	Yes
SRR5127430	3.29343	1.09122	Yes
SRR5127749	3.85571	1.24181	Yes
SRR5127778	3.48988	1.26816	Yes
SRR5127809	3.02585	1.16926	Yes
SRR5127817	4.03913	1.33865	Yes
SRR5127554	2.99571	0.888586	Yes
SRR5127550	4.99582	1.98631	Yes
SRR5127860	3.81791	1.36513	Yes
SRR5127572	3.44073	1.23052	Yes
SRR5127705	4.55069	1.09918	Yes
SRR5127816	3.19398	1.02908	Yes
SRR5127643	3.80317	1.47378	Yes
SRR5127853	5.74952	1.7558	Yes
SRR5127426	2.51026	0.749748	Yes
SRR5127402	3.34718	1.29413	Yes
SRR5127688	2.13257	0.820299	Yes
SRR5127834	1.36092	0.584901	Yes
SRR5127514	1.79731	0.696923	Yes
SRR5127429	3.6015	1.2808	Yes
SRR5127658	5.07024	1.6704	Yes
SRR5127851	4.36808	1.72348	Yes
SRR5127669	3.46994	1.6441	Yes
SRR5127602	4.26786	1.73086	Yes
SRR5127607	4.1014	1.52529	Yes
SRR5127733	2.94466	0.805079	Yes
SRR5127717	3.02761	0.957025	Yes
SRR5127482	3.31919	1.08768	Yes
SRR5127549	4.57958	1.87156	Yes
SRR5127846	2.97174	1.12905	Yes
SRR5127837	2.30172	0.419703	Yes
SRR5127782	3.38863	0.891935	Yes
SRR5127611	5.72277	1.94134	Yes
SRR5127446	-0.33387	-2	Yes
SRR5127495	3.76655	1.2408	Yes
SRR5127618	3.96913	1.55702	Yes
SRR5127630	2.07437	0.960196	Yes
SRR5127603	2.83908	0.920722	Yes
SRR5127696	4.22977	1.79281	Yes
SRR5127735	3.92227	1.49966	Yes
SRR5127412	2.9484	1.1116	Yes
SRR5127700	3.97608	1.63598	Yes
SRR5127730	3.85049	1.42928	Yes
SRR5127551	4.02829	1.12503	Yes
SRR5127677	3.61054	1.71223	Yes
SRR5127409	2.22248	1.1674	Yes
SRR5127594	4.58914	1.67286	Yes
SRR5127558	4.06912	1.4916	Yes
SRR5127526	4.0023	1.6251	Yes
SRR5127580	3.99181	1.48233	Yes
SRR5127710	2.21093	0.840867	Yes
SRR5127574	5.72308	2.10908	Yes
SRR5127704	4.3923	1.43508	Yes
SRR5127547	1.49812	0.89284	Yes
SRR5127651	4.67263	1.7649	Yes
SRR5127633	2.53562	0.990488	Yes
SRR5127443	2.47988	0.808081	Yes
SRR5127577	3.70664	1.4262	Yes
SRR5127745	4.10795	1.41264	Yes
SRR5127420	3.11704	0.879757	Yes
SRR5127573	3.82579	1.43807	Yes
SRR5127732	3.15731	0.80622	Yes
SRR5127454	3.02945	1.11443	Yes
SRR5127588	3.16593	1.46105	Yes
SRR5127487	3.92489	1.50332	Yes
SRR5127484	3.94282	1.12998	Yes
SRR5127467	4.10755	0.990134	Yes
SRR5127616	2.35561	1.08244	Yes
SRR5127760	3.37883	1.36798	Yes
SRR5127812	3.47081	1.36499	Yes
SRR5127830	-0.587426	-0.991826	Yes
SRR5127641	4.93661	1.59454	Yes
SRR5127727	4.13628	1.45966	Yes
SRR5127471	3.88723	1.4686	Yes
SRR5127450	4.04553	1.68356	Yes
SRR5127831	3.437	1.15686	Yes
SRR5127396	3.15156	1.37607	Yes
SRR5127756	3.19038	1.23035	Yes
SRR5127517	1.45697	0.372048	Yes
SRR5127552	5.00465	1.69958	Yes
SRR5127632	3.9486	1.00398	Yes
SRR5127525	3.29041	0.566168	Yes
SRR5127621	2.38848	1.07863	Yes
SRR5127706	2.34579	1.23947	Yes
SRR5127395	4.0201	1.59006	Yes
SRR5127604	3.10159	1.35452	Yes
SRR5127462	2.35527	0.935771	Yes
SRR5127419	4.24972	1.60836	Yes
SRR5127653	2.46095	0.841214	Yes
SRR5127639	2.67791	1.01386	Yes
SRR5127502	5.30965	1.66784	Yes
SRR5127686	2.60767	0.244853	Yes
SRR5127513	4.83424	1.80817	Yes
SRR5127833	5.11755	2.03097	Yes
SRR5127762	4.55006	1.38488	Yes
SRR5127557	1.94577	0.691331	Yes
SRR5127713	5.34563	2.16759	Yes
SRR5127496	4.37259	1.68198	Yes
SRR5127508	3.95862	1.58697	Yes
SRR5127747	3.61394	1.23095	Yes
SRR5127707	3.41198	1.21071	Yes
SRR5127819	3.14363	1.25075	Yes
SRR5127848	1.04558	0.714678	Yes
SRR5127601	3.47058	1.2343	Yes
SRR5127652	4.05196	1.66113	Yes
SRR5127599	4.73745	1.71982	Yes
SRR5127629	2.16755	1.02684	Yes
SRR5127649	4.63012	1.54683	Yes
SRR5127570	4.4687	1.69465	Yes
SRR5127563	4.66994	1.83869	Yes
SRR5127483	1.47022	0.884284	Yes
SRR5127790	5.09288	1.94497	Yes
SRR5127575	3.74954	1.41186	Yes
SRR5127631	4.09772	1.301	Yes
SRR5127657	5.16131	1.9699	Yes
SRR5127478	2.31401	0.912794	Yes
SRR5127793	4.01401	1.42974	Yes
SRR5127449	4.675	1.61805	Yes
SRR5127722	3.87338	1.38468	Yes
SRR5127718	3.19977	1.15671	Yes
SRR5127650	3.73156	1.64747	Yes
SRR5127708	3.79311	1.04047	Yes
SRR5127448	4.52823	1.60319	Yes
SRR5127485	4.02493	1.54847	Yes
SRR5127709	0.577198	0.54235	Yes
SRR5127404	4.62457	1.7	Yes
SRR5127427	4.53019	1.74741	Yes
SRR5127500	3.03859	1.19207	Yes
SRR5127399	2.93233	1.31251	Yes
SRR5127613	1.64329	0.496699	Yes
SRR5127634	0.54753	0.564942	Yes
SRR5127393	4.34812	1.65916	Yes
SRR5127436	3.15803	1.314	Yes
SRR5127758	4.34614	1.52432	Yes
SRR5127425	4.06604	1.57166	Yes
SRR5127858	1.13932	0.282262	Yes
SRR5127743	4.59599	1.46426	Yes
SRR5127512	3.31402	1.40367	Yes
SRR5127712	3.25362	1.5194	Yes
SRR5127406	3.12415	1.29349	Yes
SRR5127564	3.75226	1.59838	Yes
SRR5127596	5.21731	2.08499	Yes
SRR5127438	1.92191	0.758121	Yes
SRR5127818	0.67674	0.290215	Yes
SRR5127498	6.07107	2.2504	Yes
SRR5127497	4.42871	1.69606	Yes
SRR5127524	3.45051	1.33117	Yes
SRR5127538	5.02241	1.94053	Yes
SRR5127586	1.369	0.483449	Yes
SRR5127768	4.96843	1.95794	Yes
SRR5127610	4.32816	1.73231	Yes
SRR5127720	3.47538	1.06725	Yes
SRR5127655	3.4061	1.21612	Yes
SRR5127673	4.08652	1.65718	Yes
SRR5127555	5.41877	2.09339	Yes
SRR5127820	3.73064	1.63896	Yes
SRR5127421	4.8868	1.92321	Yes
SRR5127503	3.68714	1.53402	Yes
SRR5127401	-1.3071	-1.09066	Yes
SRR5127805	4.56867	1.70632	Yes
SRR5127806	1.52868	0.980249	Yes
SRR5127738	1.92559	0.855584	Yes
SRR5127585	3.75624	1.38658	Yes
SRR5127506	4.87491	1.96604	Yes
SRR5127544	2.52576	0.721308	Yes
SRR5127800	3.77034	1.40412	Yes
SRR5127693	4.07052	1.64536	Yes
SRR5127729	4.11985	1.51062	Yes
SRR5127662	-1.07096	-0.83529	Yes
SRR5127405	4.31887	1.49903	Yes
SRR5127840	5.71947	1.89295	Yes
SRR5127822	2.87772	0.795318	Yes
SRR5127488	4.1356	1.64035	Yes
SRR5127592	1.78161	0.793399	Yes
SRR5127509	2.88074	1.24206	Yes
SRR5127457	3.28117	1.19515	Yes
SRR5127424	3.22742	1.32714	Yes
SRR5127791	3.55479	1.20563	Yes
SRR5127701	3.25759	1.19586	Yes
SRR5127660	3.11136	0.650123	Yes
SRR5127473	5.24146	1.96695	Yes
SRR5127595	4.4063	1.81135	Yes
SRR5127746	5.76397	2.65993	Yes
SRR5127785	3.64132	1.37196	Yes
SRR5127721	5.78084	1.8838	Yes
SRR5127681	2.83184	1.37521	Yes
SRR5127795	4.997	1.75437	Yes
SRR5127666	5.00445	1.81895	Yes
SRR5127479	4.94496	1.8979	Yes
SRR5127528	3.75619	1.10804	Yes
SRR5127737	3.63192	1.56767	Yes
SRR5127741	4.04834	1.30815	Yes
SRR5127645	3.3305	1.35677	Yes
SRR5127702	1.45924	0.575519	Yes
SRR5127811	5.45048	1.88016	Yes
SRR5127689	-1.30082	-2	Yes
SRR5127734	3.5321	1.25175	Yes
SRR5127807	3.07205	1.01661	Yes
SRR5127761	4.81374	1.866	Yes
SRR5127691	5.57871	2.06759	Yes
SRR5127432	4.83971	1.85553	Yes
SRR5127518	6.57152	2.26323	Yes
SRR5127455	4.22035	1.45691	Yes
SRR5127694	4.63946	1.65485	Yes
SRR5127415	3.62948	1.4146	Yes
SRR5127511	4.23071	1.52648	Yes
SRR5127434	3.15457	1.35511	Yes
SRR5127620	3.31832	1.26259	Yes
SRR5127748	3.66155	1.18028	Yes
SRR5127787	4.33006	1.53084	Yes
SRR5127417	4.2822	1.44814	Yes
SRR5127501	4.27394	1.69908	Yes
SRR5127680	5.38857	1.93061	Yes
SRR5127683	4.62914	1.7894	Yes
SRR5127757	3.13914	1.26262	Yes
SRR5127855	2.37091	1.07513	Yes
SRR5127623	5.3622	1.51951	Yes
SRR5127644	2.3109	0.780514	Yes
SRR5127591	1.01568	0.325466	Yes
SRR5127590	4.66601	1.87438	Yes
SRR5127423	2.74019	1.10829	Yes
SRR5127636	1.92083	0.197234	Yes
SRR5127499	5.46293	1.964	Yes
SRR5127571	4.42575	0.766628	Yes
SRR5127439	3.02053	1.26944	Yes
SRR5127654	4.4612	1.58473	Yes
SRR5127530	5.24062	1.80219	Yes
SRR5127445	4.45839	1.65173	Yes
SRR5127772	3.50387	1.38833	Yes
SRR5127466	3.86424	1.46196	Yes
SRR5127647	3.07059	1.05195	Yes
SRR5127516	3.76076	1.55502	Yes
SRR5127753	4.1032	1.25507	Yes
SRR5127559	3.73994	1.10342	Yes
SRR5127859	5.08772	2.09054	Yes
SRR5127464	-1.32043	0.758461	Yes
SRR5127392	-1.28525	-2	Yes
SRR5127679	0.566843	0.254824	Yes
SRR5127711	3.70933	1.5305	Yes
SRR5127490	4.3426	1.63434	Yes
SRR5127578	5.00071	1.75674	Yes
SRR5127659	1.4293	0.221555	Yes
SRR5127672	3.14833	1.2363	Yes
SRR5127411	4.47535	1.82007	Yes
SRR5127625	4.23914	1.73501	Yes
SRR5127628	3.40707	1.35589	Yes
SRR5127832	4.52221	1.58131	Yes
SRR5127403	2.20133	1.02459	Yes
SRR5127797	-0.189419	0.0707802	Yes
SRR5127773	-1.13902	-1.501	Yes
SRR5127716	3.40538	1.37914	Yes
SRR5127823	3.70868	1.47838	Yes
SRR5127433	4.41446	1.55729	Yes
SRR5127810	3.19908	1.1145	Yes
SRR5127407	2.39467	1.0836	Yes
SRR5127801	2.46268	0.835591	Yes
SRR5127752	1.80251	1.15477	Yes
SRR5127560	4.85276	1.67618	Yes
SRR5127699	1.91066	0.897392	Yes
SRR5127682	3.82814	1.57194	Yes
SRR5127750	2.11611	0.869063	Yes
SRR5127468	1.23337	0.364797	Yes
SRR5127836	4.32006	1.66792	Yes
SRR5127562	3.77181	1.39485	Yes
SRR5127796	4.13894	1.24735	Yes
SRR5127767	3.16922	1.36588	Yes
SRR5127539	3.40334	1.58563	Yes
SRR5127422	4.31983	1.60791	Yes
SRR5127489	4.75491	1.70276	Yes
SRR5127534	3.61217	1.37764	Yes
SRR5127480	3.53777	1.4721	Yes
SRR5127695	4.05776	1.40204	Yes
SRR5127543	2.90505	0.829312	Yes
SRR5127505	3.93067	1.17437	Yes
SRR5127542	3.55043	1.4735	Yes
SRR5127397	4.21434	1.60155	Yes
SRR5127685	3.86076	1.25729	Yes
SRR5127477	5.17205	2.02248	Yes
SRR5127470	2.7522	1.08868	Yes
SRR5127527	2.89852	0.766905	Yes
SRR5127408	3.79709	1.45695	Yes
SRR5127624	4.82295	1.67011	Yes
SRR5127781	4.23023	1.55855	Yes
SRR5127835	3.06651	1.10912	Yes
SRR5127675	5.345	1.8373	Yes
SRR5127533	5.47548	1.87776	Yes
SRR5127824	3.04633	0.913802	Yes
SRR5127676	4.97842	1.79106	Yes
SRR5127605	2.39201	-0.211577	Yes
SRR5127766	3.35246	1.21303	Yes
SRR5127783	3.61285	1.26497	Yes
SRR5127507	2.10634	0.92938	Yes
SRR5127740	3.4614	1.42312	Yes
SRR5127728	2.25379	1.14572	Yes
SRR5127844	3.17786	1.09509	Yes
SRR5127827	4.06848	1.56471	Yes
SRR5127581	2.37827	1.01461	Yes
SRR5127719	3.21332	1.21853	Yes
SRR5127469	3.84175	1.40615	Yes
SRR5127418	4.19649	1.68127	Yes
SRR5127535	3.05679	1.18698	Yes
SRR5127635	2.68866	0.994219	Yes
SRR5127744	2.64429	0.852604	Yes
SRR5127598	2.72999	0.970989	Yes
SRR5127587	3.48522	1.22044	Yes
SRR5127664	5.21079	1.975	Yes
SRR5127456	2.94121	1.10133	Yes
SRR5127780	0.804752	0.491577	Yes
SRR5127579	2.76111	1.16953	Yes
SRR5127414	4.41225	1.58501	Yes
SRR5127568	1.77682	0.786119	Yes
SRR5127754	2.17335	0.340498	Yes
SRR5127825	3.90353	1.49817	Yes
SRR5127779	3.67388	1.69615	Yes
SRR5127472	3.22717	1.29765	Yes
SRR5127475	3.73507	1.00404	Yes
SRR5127465	4.28174	1.45871	Yes
SRR5127444	4.05742	1.56338	Yes
SRR5127626	1.97344	0.999403	Yes
SRR5127845	3.20227	1.10454	Yes
SRR5127442	4.05092	1.67366	Yes
SRR5127726	3.6177	1.15433	Yes
SRR5127815	2.77116	1.05542	Yes
SRR5127678	5.0138	1.53045	Yes
SRR5127725	3.83906	1.34645	Yes
[truncated: 1,961 more rows]

## Sheet: C
sampleID	genus	cazyme_family	HIS_status
A01_02_1FE	3.094	1.07828	No
A02_01_1FE	-0.299186	0.0168621	No
A03_01_1FE	1.63923	0.811487	No
A04_01_1FE	-0.288439	-0.596879	No
A04_04_1FE	-1.66456	-0.783412	No
A05_01_1FE	-0.646127	0.020821	No
A06_01_1FE	-0.178319	-2	No
A07_01_1FE	-0.532449	-0.200528	No
A08_01_1FE	-1.56214	-0.454001	No
A09_01_1FE	-1.26955	-0.954951	No
A09_02_1FE	5.21758	1.00983	No
A10_01_1FE	-0.934887	-0.716473	No
A10_02_1FE	-1.14194	0.0260632	No
A11_01_1FE	3.96366	1.00609	No
A13_01_1FE	4.10071	1.29766	No
A13_03_1FE	2.84212	0.489351	No
A14_01_1FE	-0.240937	-1.28341	No
A15_02_1FE	-0.976554	-2	No
A19_01_1FE	-1.21131	0.102821	No
A20_01_1FE	1.24692	0.294759	No
A20_03_1FE	1.25875	-0.179641	No
A22_01_1FE	0.455834	0.0373867	No
A23_01_1FE	-0.348735	-0.752837	No
A24_02_1FE	2.25552	0.795905	No
A24_04_1FE	2.42997	-0.501607	No
A25_01_1FE	-1.0556	-2	No
A27_02_1FE	1.0027	-0.334241	No
A28_02_1FE	4.46544	1.02527	No
A29_01_1FE	1.27605	0.611265	No
A32_01_1FE	-1.1549	-0.825156	No
A34_01_1FE	-0.37399	0.158525	No
A34_02_1FE	-1.51846	-0.0319843	No
A35_01_1FE	1.29566	0.0094424	No
A36_01_1FE	-0.584971	0.472085	No
A36_02_1FE	1.76258	0.779537	No
A39_01_1FE	-1.26299	-2	No
A39_02_1FE	0.982997	0.242303	No
A39_04_1FE	4.68563	1.14747	No
A40_02_1FE	-1.31356	-2	No
A41_01_1FE	-0.507889	-0.487783	No
A42_02_1FE	4.68373	1.44461	No
A43_02_1FE	-1.05782	0.724178	No
A44_01_1FE	3.57743	1.01636	No
A45_02_1FE	-1.06749	-0.58311	No
A46_01_1FE	-0.387609	0.128819	No
A46_02_1FE	-1.29281	-2	No
A47_01_1FE	-0.799661	-2	No
A47_02_1FE	1.33644	-0.0604957	No
A48_01_1FE	-1.01435	-2	No
A48_05_1FE	-1.01368	-2	No
A49_01_1FE	0.643227	-0.371703	No
A53_01_1FE	-1.5736	-1.18755	No
A54_02_1FE	-0.0495683	0.181992	No
A55_01_1FE	0.48118	-0.511661	No
A55_02_1FE	4.35875	1.08853	No
A56_01_1FE	-1.71162	-0.438541	No
A58_01_1FE	-0.901917	-2	No
A58_03_1FE	3.77363	1.0814	No
A59_01_1FE	-1.32008	-0.293607	No
A62_01_1FE	-1.90778	-0.252627	No
A62_03_1FE	0.496461	0.223553	No
A66_02_1FE	2.89207	0.651868	No
A67_01_1FE	-0.82595	-2	No
A68_01_1FE	-1.17894	-0.36174	No
A69_01_1FE	-1.51129	-0.403645	No
A69_02_1FE	0.354003	-0.307135	No
A70_01_1FE	0.959551	-0.131191	No
A70_03_1FE	-0.335612	-0.323993	No
A72_01_1FE	-0.994712	0.0410807	No
A72_02_1FE	-1.16353	-0.685648	No
A73_01_1FE	-1.36874	-2	No
A73_02_1FE	-0.260252	-0.0217282	No
A75_02_1FE	-0.618819	-1.05834	No
A79_02_1FE	2.12793	0.476436	No
A81_01_1FE	-1.51271	-0.49313	No
A81_03_1FE	-0.836514	-1.25166	No
A82_02_1FE	-0.0558491	0.158914	No
A83_02_1FE	5.02851	1.38609	No
A85_01_1FE	3.1389	1.08073	No
A88_02_1FE	-1.15968	0.76285	No
A89_01_1FE	-1.84789	-0.953739	No
A89_02_1FE	-1.34901	-0.392674	No
A90_03_1FE	-0.978748	-0.550059	No
A90_04_1FE	3.46841	0.835468	No
A91_01_1FE	-1.46126	-0.0133895	No
A91_02_1FE	-1.07536	-2	No
A92_01_1FE	-0.335403	0.23523	No
A93_01_1FE	-0.364045	-0.381189	No
A94_01_1FE	-0.0383615	-0.96425	No
A94_02_1FE	-1.5804	-0.923068	No
A94_03_1FE	-0.12567	-0.46902	No
A95_01_1FE	-0.916087	-0.51272	No
BGI-06A	4.72672	1.19741	Yes
BGI-15A	-1.16215	-2	Yes
BGI-17A	1.23521	-0.190205	Yes
BGI-27A	-0.506156	-0.809977	Yes
BGI-28A	-0.41332	-0.197069	Yes
BGI-33A	3.71307	0.931569	Yes
BGI-34A	-0.471049	-0.850227	Yes
BGI001A	0.178313	-0.618055	Yes
BGI002A	2.57172	0.600824	Yes
BGI003A	4.57717	1.15687	Yes
BGI089A	0.380853	-0.591133	Yes
C16-20002-TZ	3.9831	1.30865	No
C16-20003-TZ	-1.6155	-1.46471	No
C16-20005-GH	-1.30578	-0.283021	No
C16-20005-TZ	-1.26599	0.259044	No
C16-20006-GH	-1.19844	-2	No
C16-20009-GH	-1.59122	-2	No
C16-20010-GH	-1.50783	-1.23277	No
C16-20029-GH	-0.892736	-0.700101	No
C16-20030-GH	-1.18192	0.816384	No
C16-20047-GH	-1.4527	-0.642027	No
C16-20048-GH	0.118126	-0.241186	No
C16-20065-GH	-1.29557	-0.996152	No
C16-20066-GH	-1.2917	-0.947806	No
C16-20070-TZ	0.340734	-0.318913	No
C16-20071-TZ	-1.16183	-0.573977	No
C16-20108-GH	-1.18814	-0.212462	No
C16-20117-TZ	-1.00995	-2	No
C16-20118-TZ	1.21632	-0.555378	No
C16-20124-GH	-1.25862	-0.163638	No
C16-20125-GH	-1.45155	0.180424	No
C16-20152-TZ	-1.46091	0.175848	No
C16-20153-TZ	-0.594512	0.106324	No
C16-20197-TZ	-0.535333	-0.735985	No
C16-20211-TZ	-1.53592	-0.79569	No
C16-20212-TZ	-1.61935	-0.317801	No
C16-20215-TZ	-1.34884	-0.0411686	No
C16-20237-TZ	-1.43801	-0.65496	No
C16-20238-TZ	-1.29605	-1.24489	No
C16-20241-GH	-1.47191	-2	No
C16-20242-GH	-1.36059	-2	No
C16-20246-TZ	1.81528	0.329532	No
C16-20248-TZ	1.20267	-0.188686	No
C16-20273-GH	-1.46717	-0.643993	No
C16-20274-GH	0.989228	-0.969643	No
C16-20288-GH	0.00949403	-0.0832829	No
C16-20292-GH	2.50025	0.743823	No
C16-20340-TZ	3.55552	0.764032	No
C16-20345-TZ	3.0292	0.666138	No
C16-20346-TZ	0.0624713	-0.917143	No
C16-20362-GH	-0.320153	-0.501166	No
C16-20363-GH	-1.26158	-2	No
C16-20371-TZ	-0.370105	0.131169	No
C16-20374-GH	1.36157	0.147055	No
C16-20375-GH	-1.39759	-1.34352	No
C16-20415-TZ	1.57399	0.353422	No
C16-20416-TZ	-0.0541591	0.12113	No
C16-20437-TZ	-1.08311	-0.0791986	No
C16-20438-TZ	-1.57744	-0.983008	No
C16-20470-TZ	-1.22099	-2	No
C16-20471-TZ	2.38815	0.391685	No
C16-20473-TZ	-1.37958	-2	No
C16-20491-TZ	-0.790233	-1.11862	No
C16-20554-TZ	2.87359	0.466264	No
C16-20558-TZ	0.231856	0.164171	No
C16-20625-TZ	0.0909054	-0.313337	No
C16-20626-TZ	-1.24287	-2	No
C16-20627-TZ	2.01296	0.0715691	No
C16-20645-TZ	-0.382352	-0.113611	No
C16-20646-TZ	-1.37394	-0.45917	No
CM_A01_M0_18	-1.49613	0.689232	No
CM_A04_M0_18	2.37978	0.513771	No
CM_A06_M0_18	-1.48662	0.443249	No
CM_D02_M0_18	4.36797	1.47185	No
CM_D03_M0_18	3.19242	0.793515	No
CM_D04_M0_18	-1.56225	0.114884	No
CM_D05_M0_18	-1.05112	1.02872	No
CM_D06_M0_18	2.85327	0.792138	No
CM_D07_M0_18	2.54983	0.416516	No
CM_D08_M0_18	2.5002	0.794671	No
CM_D09_M0_18	2.79735	0.818525	No
CM_D10_M0_18	3.35743	1.10468	No
CM_D11_M0_18	2.70867	1.16011	No
CM_D13_M0_18	1.39634	0.0809402	No
CM_D15_M0_18	3.11254	0.914635	No
CM_D21_M0_18	1.87876	0.410303	No
CM_D24_M0_18	1.86619	-0.0964814	No
CM_D26_M0_18	4.57615	1.47781	No
CM_D33_M0_18	3.75613	1.29457	No
CM_D39_M0_18	0.609118	-0.00940366	No
CM_D40_M0_18	3.7828	1.27048	No
CM_D43_M0_18	4.60403	1.11895	No
CM_D48_M0_18	-1.54338	-0.251378	No
CM_D50_M0_18	1.88454	0.449812	No
DRR127488	2.30945	0.255227	Yes
DRR127524	-0.172904	-1.29973	Yes
DRR127532	0.260202	-0.0626025	Yes
DRR127535	4.55181	1.48189	Yes
DRR127537	6.36291	2.12933	Yes
DRR127546	-1.59212	-1.21453	Yes
DRR127552	4.16236	1.19458	Yes
DRR127583	0.0161171	-1.10199	Yes
DRR127588	3.32923	1.01812	Yes
DRR127596	4.62932	1.31325	Yes
DRR127597	1.35092	0.167799	Yes
DRR127613	1.09301	-0.477778	Yes
DRR127616	4.77587	1.32633	Yes
DRR127619	3.01515	0.797564	Yes
DRR127628	3.33161	0.83429	Yes
DRR127634	3.92746	1.1018	Yes
DRR127649	3.26679	0.98896	Yes
DRR127672	0.050194	-2	Yes
DRR127683	-0.287349	-0.480855	Yes
DRR127692	3.2798	0.845192	Yes
DRR127704	1.0339	0.00442456	Yes
DRR127707	3.21159	0.39774	Yes
DRR127713	-1.05303	-2	Yes
DRR127721	-1.21779	-0.980967	Yes
DRR127724	-0.581466	-0.78386	Yes
DRR127728	2.92085	0.744522	Yes
DRR127731	5.34875	1.5663	Yes
DRR127736	3.61633	0.928168	Yes
DRR127748	6.42984	2.00192	Yes
DRR127751	7.30082	2.35823	Yes
DRR127752	1.63059	0.085469	Yes
DRR127755	3.65984	1.09171	Yes
DRR127756	1.08902	0.148451	Yes
DRR127762	0.641705	-0.0112048	Yes
DRR127763	2.50904	0.305775	Yes
DRR127776	6.8059	2.23563	Yes
DRR127777	5.14159	1.55734	Yes
DRR162775	2.41989	0.261617	Yes
DRR162776	4.11402	1.07385	Yes
DRR171467	3.72126	0.724553	Yes
DRR171469	2.66121	0.645082	Yes
DRR171474	2.00997	0.113826	Yes
DRR171477	3.09279	0.659212	Yes
DRR171479	0.670283	0.339282	Yes
DRR171487	1.5802	-0.0598074	Yes
DRR171488	0.965339	0.161682	Yes
DRR171497	3.40355	0.885992	Yes
DRR171499	1.89577	-0.293641	Yes
DRR171500	1.60576	0.342792	Yes
DRR171503	0.529965	-1.15802	Yes
DRR171506	-0.147135	-0.786084	Yes
DRR171509	4.90928	1.42914	Yes
DRR171513	2.31001	0.474416	Yes
DRR171514	2.63618	0.700184	Yes
DRR171515	3.22346	0.914665	Yes
DRR171517	2.78732	0.584851	Yes
DRR171518	2.60036	0.453578	Yes
DRR171523	3.34955	0.932904	Yes
DRR171525	4.09446	1.16204	Yes
DRR171527	3.7328	0.985226	Yes
DRR171530	0.335639	-2	Yes
DRR171538	2.46153	0.383498	Yes
DRR171539	3.01877	0.717543	Yes
DRR171543	-1.12725	-2	Yes
DRR171545	3.48764	1.04996	Yes
DRR171546	3.25088	0.60242	Yes
DRR171552	4.36567	1.02371	Yes
DRR171555	2.44483	0.544731	Yes
DRR171560	0.0999861	-0.670074	Yes
DRR171563	4.69967	1.43773	Yes
DRR171567	0.553201	-0.397994	Yes
DRR171568	0.452376	0.0795032	Yes
DRR171569	4.35101	1.29414	Yes
DRR171571	-0.735766	-1.21105	Yes
DRR171572	1.7889	0.292858	Yes
DRR171576	0.377347	-2	Yes
DRR171578	3.03919	0.832019	Yes
DRR171580	2.59075	0.709246	Yes
DRR171581	3.58648	0.859785	Yes
DRR171585	3.15507	0.793019	Yes
DRR171586	3.56713	1.17504	Yes
DRR171587	6.64544	2.08197	Yes
DRR171588	0.401262	-0.394695	Yes
DRR171589	3.50303	1.19172	Yes
DRR171591	-1.51976	-2	Yes
DRR171592	1.47637	-0.21951	Yes
DRR171594	-1.35205	-1.34573	Yes
DRR171598	1.74187	0.095417	Yes
DRR171599	3.7566	0.798376	Yes
DRR171601	2.28252	0.0926329	Yes
DRR171604	5.06148	1.42217	Yes
DRR171605	1.81916	0.278676	Yes
DRR171606	4.50319	1.25362	Yes
DRR171607	2.2195	0.204936	Yes
DRR171608	3.02416	0.540049	Yes
DRR171610	2.39124	0.805958	Yes
DRR171613	4.10653	1.17058	Yes
DRR171616	-1.36228	-2	Yes
DRR171617	-0.00541075	-0.733674	Yes
DRR171619	3.215	0.656184	Yes
DRR171620	2.86081	0.650029	Yes
DRR171621	4.25138	1.23933	Yes
DRR171623	4.29086	1.09868	Yes
DRR171624	3.57294	0.921826	Yes
DRR171625	4.53817	1.31233	Yes
DRR171626	2.25357	0.61645	Yes
DRR171628	3.12101	0.620702	Yes
DRR171629	3.71148	0.515688	Yes
DRR171631	2.52448	0.336001	Yes
DRR171637	1.4414	-0.0866578	Yes
DRR171639	2.30209	0.106099	Yes
DRR171640	-1.76455	-0.0874857	Yes
DRR171641	-1.22029	-1.34333	Yes
DRR171642	4.69551	1.32441	Yes
DRR171643	1.53936	-0.0775237	Yes
DRR171644	5.39639	1.56119	Yes
DRR171645	2.45617	0.225555	Yes
DRR171646	2.71319	0.456036	Yes
DRR171647	0.0752519	0.258688	Yes
DRR171648	2.99171	0.844146	Yes
DRR171650	1.4663	0.053382	Yes
DRR171651	-1.67073	-0.745524	Yes
DRR171652	3.66672	0.993038	Yes
DRR171653	-1.41428	-2	Yes
DRR171654	3.23862	0.734719	Yes
DRR171655	2.24682	0.051789	Yes
DRR171656	2.88243	0.404652	Yes
DRR171657	0.668177	-0.035401	Yes
DRR171659	4.51785	1.15156	Yes
DRR171662	-1.30928	-2	Yes
DRR171663	2.89274	0.411734	Yes
DRR171673	-1.59591	-0.978687	Yes
DRR171676	4.16493	1.00308	Yes
DRR171686	-1.40702	-1.0905	Yes
DRR171689	3.62553	0.9848	Yes
DRR171691	0.748774	-0.246103	Yes
DRR171694	5.02773	1.42276	Yes
DRR171698	3.1357	0.402212	Yes
DRR171700	2.15302	0.534907	Yes
DRR171705	3.94924	1.07197	Yes
DRR171710	-0.260042	-2	Yes
DRR171711	-0.323868	-0.808158	Yes
DRR171712	2.89339	0.816952	Yes
DRR171713	3.1474	0.672438	Yes
DRR171714	2.64471	0.27486	Yes
DRR171715	4.07417	1.012	Yes
DRR171716	4.42339	1.14031	Yes
DRR171717	3.84369	0.99603	Yes
DRR171718	5.67745	1.49935	Yes
DRR171719	1.17472	-0.14895	Yes
DRR171720	0.642487	-0.498516	Yes
DRR171721	2.26231	1.26175	Yes
DRR171722	2.26589	0.230901	Yes
DRR171723	6.69785	2.05868	Yes
DRR171724	3.11947	0.563288	Yes
DRR171725	3.08662	0.834479	Yes
DRR171726	-1.51669	0.0576053	Yes
DRR171727	3.44673	0.782253	Yes
DRR171733	0.520674	-0.337762	Yes
DRR171737	4.01314	1.17692	Yes
DRR171741	0.834732	-0.961022	Yes
DRR171745	-1.37633	0.495948	Yes
DRR171747	3.82219	0.846364	Yes
DRR171755	2.0103	0.0492684	Yes
DRR171762	2.6385	0.400579	Yes
DRR171763	2.72955	0.701005	Yes
DRR171765	0.411533	-0.302291	Yes
DRR171770	-1.32359	-2	Yes
DRR171771	1.49762	0.351932	Yes
DRR171772	3.05742	0.644977	Yes
DRR171773	4.58939	1.19898	Yes
DRR171777	4.43782	1.0955	Yes
DRR171779	1.67868	-0.257644	Yes
DRR171782	3.4174	0.78628	Yes
DRR171783	3.95469	0.762847	Yes
DRR171786	2.36711	0.247276	Yes
DRR171791	4.01539	1.11821	Yes
DRR171793	0.0734452	-0.614197	Yes
DRR171796	2.39488	0.627874	Yes
DRR171798	-0.868973	-0.661324	Yes
DRR171801	3.10075	0.705615	Yes
DRR171802	-0.466468	0.238051	Yes
DRR171807	1.29665	-1.00692	Yes
DRR171810	3.22604	0.989322	Yes
DRR171812	3.71173	0.991904	Yes
DRR171813	2.01227	-0.0110622	Yes
DRR171816	4.92455	1.19895	Yes
DRR171817	1.07866	0.39078	Yes
DRR171821	-1.54316	-0.505999	Yes
DRR171825	3.51225	0.85943	Yes
DRR171829	3.72228	0.939709	Yes
DRR171833	2.35319	0.587867	Yes
DRR171834	2.7568	0.508427	Yes
DRR171838	1.83872	0.254589	Yes
DRR171840	2.23666	0.17332	Yes
DRR171842	0.605727	-0.993962	Yes
DRR171843	-1.71828	-2	Yes
DRR171845	0.624718	0.231416	Yes
DRR171849	3.04553	0.642294	Yes
DRR171850	1.76701	-0.000182442	Yes
DRR171852	3.43839	0.550776	Yes
DRR171855	2.42313	0.124524	Yes
DRR171856	2.45714	0.430868	Yes
DRR171862	0.787293	-0.758952	Yes
DRR171863	-1.08774	-2	Yes
DRR171864	1.4527	-0.0764037	Yes
DRR171865	1.99323	0.350496	Yes
DRR171870	-1.08938	-2	Yes
DRR171872	1.41716	-0.177551	Yes
DRR171876	0.0697909	-0.545292	Yes
DRR171886	2.75466	0.541301	Yes
DRR171890	2.82636	0.625826	Yes
DRR171897	5.65889	1.53005	Yes
DRR171899	6.22574	2.09266	Yes
DRR171902	2.07011	0.351769	Yes
DRR171915	2.34033	0.472803	Yes
DRR171917	6.19738	1.75077	Yes
DRR171919	2.26806	0.290793	Yes
DRR171921	4.37633	1.25834	Yes
DRR171922	3.88223	1.12798	Yes
DRR171923	2.22472	0.394128	Yes
DRR171925	3.5289	1.0187	Yes
DRR171928	1.37881	0.145985	Yes
DRR171930	0.19876	-0.211867	Yes
DRR171931	1.57377	0.022923	Yes
DRR171933	1.03236	-0.0480993	Yes
DRR171934	1.98377	0.360084	Yes
DRR171935	3.58379	0.90627	Yes
DRR171936	4.1857	1.22297	Yes
DRR171938	2.89912	0.682636	Yes
DRR171939	3.62027	0.778087	Yes
DRR171941	3.39518	0.826829	Yes
DRR171942	3.78075	1.13153	Yes
DRR171943	-1.29274	-2	Yes
DRR171948	5.05914	1.53936	Yes
DRR171950	4.65004	1.25465	Yes
DRR171951	2.77395	0.42514	Yes
DRR171952	3.59732	1.28857	Yes
DRR171953	2.96082	0.565576	Yes
DRR171954	2.73185	0.624715	Yes
DRR171957	3.04187	0.790417	Yes
DRR171959	3.69789	0.95136	Yes
DRR171964	3.68141	1.03809	Yes
DRR171965	0.720742	-0.227957	Yes
DRR173016	2.96406	0.675695	Yes
DRR173017	-0.24864	-0.281349	Yes
ERR2619707	-1.27949	-0.0307472	No
ERR2619708	-1.54686	-1.13567	No
ERR2619709	-1.65499	-0.306915	No
ERR2619710	-1.40338	-2	No
ERR2619711	-1.41807	-0.644395	No
ERR2619712	-1.08742	-2	No
ERR2619713	-0.289939	-0.0990815	No
ERR2619714	-0.914822	-2	No
ERR2619715	-1.19438	-0.96481	No
ERR2619716	-1.38024	-2	No
ERR2619717	-0.925127	-0.603469	No
ERR2619718	-0.991236	-1.05394	No
ERR2619719	-0.809634	-0.48054	No
ERR2619720	-0.994458	-0.168258	No
ERR2619721	-1.48238	0.0617615	No
ERR2619722	1.62579	0.384101	No
ERR2619723	-1.14621	-2	No
ERR2619724	1.5874	0.178508	No
ERR2619725	-1.20388	-0.375924	No
ERR2619726	-1.50027	-0.714128	No
ERR2619727	-1.37673	-2	No
ERR2619728	0.916121	-0.256279	No
ERR2619729	-0.588554	-0.419714	No
ERR2619730	-1.43788	-0.932632	No
ERR2619731	-1.67598	-0.444954	No
ERR2619732	-1.17742	-0.391859	No
ERR2619733	-1.18375	-1.13312	No
ERR2619734	-0.309422	-0.358923	No
ERR2619735	2.02758	0.528325	No
ERR2619736	-1.74031	-0.687209	No
ERR2619737	-1.53949	-0.217348	No
ERR2619738	-1.58665	-0.278923	No
ERR2619739	-1.43888	-0.645988	No
ERR2619740	-1.49251	-0.940096	No
ERR2619741	-1.92552	-0.617587	No
ERR2619742	-1.28772	-0.947306	No
ERR2619743	-0.778601	0.401488	No
ERR2619744	-1.14096	-0.920493	No
ERR2619745	1.35507	0.377851	No
ERR2619746	3.31848	0.676839	No
ERR2619747	0.468469	0.334536	No
ERR2619748	0.328742	-1.37479	No
ERR2619749	0.230908	0.0119171	No
ERR2619750	3.46772	0.982526	No
ERR2619751	-1.51254	-0.78115	No
ERR2619752	3.35047	0.664685	No
ERR2619753	3.29391	0.81692	No
ERR2619754	1.55519	0.088933	No
ERR2619755	0.733393	0.259716	No
ERR2619756	0.806368	-0.198192	No
ERR2619757	-0.301822	-0.33832	No
ERR2619758	0.64586	-0.218625	No
ERR2619759	-1.14759	-1.02342	No
ERR2619760	-1.30895	-0.995808	No
ERR2619761	0.130104	0.00773498	No
ERR2619762	-0.439722	-2	No
ERR2619763	2.08233	0.291972	No
ERR4330026	1.99812	0.445213	Yes
ERR4330027	3.06046	0.767557	Yes
ERR4330028	4.39313	1.38482	Yes
ERR4330029	3.36181	0.807135	Yes
ERR4330030	3.31323	0.700339	Yes
ERR4330031	2.1215	0.371112	Yes
ERR4330032	3.21055	0.837282	Yes
ERR4330033	1.95448	0.316587	Yes
ERR4330034	3.40219	0.862741	Yes
ERR4330035	3.20073	0.833258	Yes
ERR4330036	1.32013	0.323916	Yes
ERR4330037	4.81443	1.43714	Yes
ERR4330038	4.46258	1.27137	Yes
ERR4330039	3.09134	0.738708	Yes
ERR4330040	1.21895	0.147002	Yes
ERR4330041	3.52924	0.697651	Yes
ERR4330042	3.20618	0.757543	Yes
ERR4330043	-0.436683	-0.531963	Yes
ERR4330044	3.77843	1.01185	Yes
ERR4330045	3.45872	0.669264	Yes
ERR4330046	-1.57532	-1.10193	Yes
ERR4330047	5.54723	1.54272	Yes
ERR4330048	5.87995	1.71585	Yes
ERR4330049	3.66299	0.924583	Yes
ERR4330050	0.442209	1.10205	Yes
ERR4330051	4.75202	1.55636	Yes
ERR4330052	3.09727	0.727033	Yes
ERR4330053	3.05922	0.550374	Yes
ERR4330054	1.66532	0.281994	Yes
ERR4330055	4.66674	1.24385	Yes
ERR4330056	-1.72076	-2	Yes
ERR4330057	4.37527	1.25519	Yes
ERR4330058	0.269497	-0.559406	Yes
ERR4330059	3.49971	0.855927	Yes
ERR4330060	2.60565	0.484651	Yes
ERR4330061	3.8713	1.077	Yes
ERR4330062	2.64643	0.557976	Yes
ERR4330063	5.05856	1.40909	Yes
ERR4330064	3.30907	0.739277	Yes
ERR4330065	1.83222	0.643634	Yes
ERR4330066	4.94625	1.49181	Yes
ERR4330067	4.48992	1.26084	Yes
ERR4330068	3.0065	0.80483	Yes
ERR4330069	3.19914	0.724056	Yes
ERR4330070	2.14695	0.479472	Yes
ERR4330071	2.80718	0.317725	Yes
ERR4330072	-1.45724	-0.75161	Yes
ERR4330073	3.38012	0.919655	Yes
ERR4330074	3.66767	0.845502	Yes
ERR4330075	0.922369	-0.300067	Yes
ERR4330076	2.17782	0.212169	Yes
ERR4330077	2.60466	0.825224	Yes
ERR4330078	3.84806	1.09291	Yes
ERR4330079	1.72354	0.083517	Yes
ERR4330080	1.12858	0.0870357	Yes
ERR4330081	4.52436	1.20381	Yes
ERR4330082	4.19892	1.1966	Yes
ERR4330083	4.84157	1.38507	Yes
ERR4330084	-1.78346	-1.17692	Yes
ERR4330085	5.55234	1.64414	Yes
ERR4330086	3.56214	0.975984	Yes
ERR4330087	2.21756	0.598717	Yes
ERR4330088	4.83425	1.42465	Yes
ERR4330089	3.5247	0.683888	Yes
ERR4330090	2.8946	0.808965	Yes
ERR4330091	-0.808266	-0.412581	Yes
ERR4330092	3.01929	0.633091	Yes
ERR4330093	4.12176	1.04097	Yes
ERR4330094	3.02512	1.00196	Yes
ERR4330095	4.33657	1.32838	Yes
ERR4330096	4.11477	1.07205	Yes
ERR4330097	3.53678	1.00493	Yes
ERR4330098	5.69844	1.75917	Yes
ERR4330099	-1.76853	-2	Yes
ERR4330100	0.75556	0.0582172	Yes
ERR4330101	1.20064	-0.103303	Yes
ERR4330102	4.02694	1.11651	Yes
ERR4330103	-0.120989	-0.606127	Yes
ERR4330104	-0.617433	-2	Yes
ERR4330105	0.0256753	-1.36091	Yes
ERR4330106	-1.81152	-2	Yes
ERR4330107	3.05737	0.91022	Yes
ERR4330108	1.87547	0.346625	Yes
ERR4330109	-0.574203	-1.09496	Yes
ERR4330110	4.36192	1.22835	Yes
ERR4330111	4.33311	1.2727	Yes
ERR4330112	0.199605	-1.06697	Yes
ERR4330113	3.48066	0.906429	Yes
ERR4330114	3.67713	1.09235	Yes
ERR4330115	2.5636	0.660819	Yes
ERR4330116	2.47697	0.431417	Yes
ERR4330117	4.92209	1.42303	Yes
ERR4330118	5.50041	1.74097	Yes
ERR4330119	2.29111	0.380521	Yes
ERR4330120	3.62603	0.981244	Yes
ERR4330121	2.19766	0.335115	Yes
ERR4330122	3.90769	0.92031	Yes
ERR4330123	3.77292	1.09067	Yes
ERR4330124	2.64579	0.537247	Yes
ERR4333869	3.5517	1.1139	Yes
ERR4333870	4.0729	1.09418	Yes
ERR4333871	3.51084	0.845207	Yes
ERR4333872	2.70065	0.718423	Yes
ERR4333873	2.62558	0.400374	Yes
ERR4333874	3.52113	1.03104	Yes
ERR4333875	3.49866	0.959204	Yes
ERR4333876	-1.69754	-1.10635	Yes
ERR4333877	3.79452	0.994395	Yes
ERR4333878	2.54948	0.74231	Yes
ERR4333879	3.56625	0.811123	Yes
ERR4333880	2.93272	0.547738	Yes
ERR4333881	-1.8181	-1.36131	Yes
ERR4333882	-1.36969	-0.831856	Yes
ERR4333883	1.85308	-0.296004	Yes
ERR4333884	2.84297	0.682355	Yes
ERR4333885	2.51464	0.744668	Yes
ERR4333886	5.56154	1.80638	Yes
ERR4333887	2.64268	0.435381	Yes
ERR4333888	4.94974	1.41052	Yes
ERR4333889	3.40798	0.932036	Yes
ERR4333890	3.32743	0.750813	Yes
ERR4333891	3.8632	1.09051	Yes
ERR4333892	2.64643	0.712606	Yes
ERR4333893	2.36628	0.314407	Yes
ERR4333894	2.66656	0.772236	Yes
ERR4333895	5.14656	1.46813	Yes
ERR4333896	4.72117	1.45269	Yes
ERR4333897	4.79029	1.32948	Yes
ERR4333898	3.87388	1.17469	Yes
ERR4333899	3.76186	1.36836	Yes
ERR4333900	3.57504	1.07519	Yes
ERR4333901	2.59551	0.487455	Yes
ERR4333902	5.59136	1.64745	Yes
ERR4333903	2.20032	0.364476	Yes
ERR4333904	4.67408	1.47767	Yes
ERR4333905	4.07515	1.16747	Yes
ERR4333906	3.92341	1.21062	Yes
ERR4333907	2.14581	0.38122	Yes
ERR4333908	2.73044	0.657753	Yes
ERR4333909	4.39968	1.02197	Yes
ERR4333910	4.34867	1.37421	Yes
ERR4333911	1.62788	-0.0191561	Yes
ERR4333912	2.1409	0.433392	Yes
ERR4333913	1.65869	0.393154	Yes
ERR4333914	1.92997	0.413787	Yes
ERR4333915	0.901622	-0.26967	Yes
ERR4333916	0.200787	-0.977984	Yes
ERR4333917	2.44701	0.498855	Yes
ERR4333918	2.0433	0.420726	Yes
ERR4333919	2.32291	0.522271	Yes
ERR4333920	2.37063	0.46352	Yes
ERR4333921	2.39904	0.660589	Yes
ERR4333922	2.63176	0.856453	Yes
ERR4333923	1.69674	0.258975	Yes
ERR4333924	-1.00892	-1.07785	Yes
ERR4333925	-1.32472	-1.18495	Yes
ERR4333926	4.01356	1.01617	Yes
ERR4333927	0.934015	-0.419976	Yes
ERR4333928	3.8572	0.970937	Yes
ERR4333929	2.55101	0.422688	Yes
ERR4333930	4.98554	1.37	Yes
ERR4333931	3.58891	0.887892	Yes
ERR4333932	4.58578	1.13541	Yes
ERR4333933	0.899357	-0.191148	Yes
ERR4333934	4.24356	1.25551	Yes
ERR4333935	0.166678	0.114067	Yes
ERR4333936	2.3401	0.172197	Yes
ERR4333937	0.336273	-0.340521	Yes
ERR4333938	0.982004	0.192632	Yes
ERR4333939	0.92074	-0.150464	Yes
ERR4333940	2.7367	0.670591	Yes
ERR4333941	-1.68546	-2	Yes
ERR4333942	4.47866	1.37072	Yes
ERR4333943	1.16282	-0.205296	Yes
ERR4333944	2.68609	0.57596	Yes
ERR4333945	2.71294	0.325047	Yes
ERR4333946	3.57317	0.72289	Yes
ERR4333947	2.71169	0.333022	Yes
ERR4333948	-1.26957	-2	Yes
ERR4333949	4.46933	1.17285	Yes
ERR4333950	-1.24326	-1.11907	Yes
ERR4333951	4.18237	0.940749	Yes
ERR4333952	-1.66658	-2	Yes
ERR4333953	-1.52933	-1.1156	Yes
ERR4333954	2.75448	0.700801	Yes
ERR4333955	4.63285	1.38039	Yes
ERR4333956	2.88804	0.726801	Yes
ERR4333957	3.06001	0.725698	Yes
ERR4333958	-1.44488	-2	Yes
ERR4333959	1.72336	-0.135685	Yes
ERR4333960	2.48193	0.612997	Yes
ERR4333961	3.69929	1.09286	Yes
ERR4333962	-1.42365	-1.23284	Yes
ERR4333963	3.71543	0.93155	Yes
ERR4333964	2.84324	0.838621	Yes
ERR4333965	0.815743	-0.121674	Yes
ERR4333966	3.86514	1.09456	Yes
ERR4333967	3.3011	0.858073	Yes
ERR4333968	3.08982	0.803346	Yes
ERR4333969	-1.30801	-0.127832	Yes
ERR4333970	0.434454	-0.26665	Yes
ERR4333971	4.39934	1.19163	Yes
ERR4333972	1.96423	0.483006	Yes
ERR4333973	0.91548	-0.257259	Yes
ERR4333974	4.44221	1.3339	Yes
ERR4333975	2.49569	0.59539	Yes
ERR4333976	4.93604	1.20222	Yes
ERR4333977	3.30301	0.997769	Yes
ERR4333978	1.42556	-0.0535674	Yes
ERR4333979	3.76128	0.891024	Yes
ERR4333980	4.17257	1.27641	Yes
ERR4333981	4.30395	0.911504	Yes
ERR4333982	3.17636	0.953114	Yes
ERR4333983	5.31986	1.56057	Yes
ERR4333984	3.18643	1.00392	Yes
ERR4333985	-1.52844	-1.45655	Yes
ERR4333986	3.81442	0.964087	Yes
ERR4333987	2.71774	0.73688	Yes
ERR4333988	4.00345	0.93808	Yes
ERR4333989	3.67189	1.13293	Yes
ERR4333990	4.63489	1.33087	Yes
ERR4333991	1.35745	-0.227246	Yes
ERR4333992	1.69535	0.181915	Yes
ERR4333993	3.01621	0.56279	Yes
ERR4333994	4.21021	0.975254	Yes
ERR4333995	4.82606	1.45449	Yes
ERR4333996	4.29559	1.07907	Yes
ERR4333997	1.76839	0.130684	Yes
ERR4333998	1.50488	0.0607167	Yes
ERR4333999	4.0918	1.11618	Yes
ERR4334000	3.99916	1.1906	Yes
ERR4334001	0.720995	-0.130164	Yes
ERR4334002	2.69635	0.644165	Yes
ERR4334003	-1.76809	-1.14722	Yes
ERR4334004	3.2459	0.794747	Yes
ERR4334005	3.79997	1.07238	Yes
ERR4334006	3.91884	1.09952	Yes
ERR4334007	5.06314	1.25152	Yes
ERR4334008	3.80859	1.07952	Yes
ERR4334009	2.99587	0.697884	Yes
ERR4334010	2.41884	0.446998	Yes
ERR4334011	3.33056	0.872114	Yes
ERR4334012	3.02237	0.762999	Yes
ERR4334013	3.53023	0.925115	Yes
ERR4334014	4.19181	0.992922	Yes
ERR4334015	4.20658	1.22439	Yes
ERR4334016	2.11969	0.4838	Yes
ERR4334017	-1.72395	-0.52739	Yes
ERR4334018	3.53264	0.810281	Yes
ERR4334019	3.31501	0.970062	Yes
ERR4334020	3.25105	0.609583	Yes
ERR4334021	5.71212	1.8045	Yes
ERR4334022	0.177836	-0.238756	Yes
ERR4334023	3.98525	0.968988	Yes
ERR4334024	4.65908	1.51873	Yes
ERR4334025	0.561666	-0.581898	Yes
ERR4334026	1.93964	0.225286	Yes
ERR4334027	3.72272	1.08899	Yes
ERR4334028	3.73515	1.02535	Yes
ERR4334029	3.45199	0.727784	Yes
ERR4334030	4.41606	1.19616	Yes
ERR4334031	3.99297	1.03451	Yes
ERR4334032	0.563831	-0.313069	Yes
ERR4334033	5.57327	1.56816	Yes
ERR4334034	4.05741	1.16534	Yes
ERR4334035	2.22948	-0.0379955	Yes
ERR4334036	4.34967	1.14592	Yes
ERR4334037	1.38139	0.306148	Yes
ERR4334038	4.19526	1.37325	Yes
ERR4334039	4.60597	1.52284	Yes
ERR4334040	3.97302	1.09615	Yes
ERR4334041	2.82639	0.638788	Yes
ERR4334042	1.95852	0.245535	Yes
ERR4334043	1.55064	0.0760211	Yes
ERR4334044	2.83081	0.635159	Yes
ERR4334045	0.616922	-0.410743	Yes
ERR4334046	2.03739	0.390094	Yes
ERR4334047	4.54117	1.4541	Yes
ERR4334048	2.74215	0.636693	Yes
ERR4334049	2.3542	0.288763	Yes
ERR4334050	6.11648	1.88926	Yes
ERR4334051	3.07027	0.836813	Yes
ERR4334052	2.83012	0.5371	Yes
ERR4334053	5.31574	1.46083	Yes
ERR4334054	-1.59007	-0.765255	Yes
ERR4334055	2.49825	0.591283	Yes
ERR4334056	2.59684	0.579706	Yes
ERR4334057	2.13025	0.395966	Yes
ERR4334058	5.15001	1.64594	Yes
ERR4334059	3.67154	1.00612	Yes
ERR4334060	4.14609	1.12257	Yes
ERR4334061	0.89011	-0.341426	Yes
ERR4334062	2.93087	0.666357	Yes
ERR4334063	3.93206	0.938614	Yes
ERR4334064	3.87953	1.02474	Yes
ERR4334065	2.94826	0.732913	Yes
ERR4334066	2.87862	0.460504	Yes
ERR4334067	3.96901	0.847735	Yes
ERR4334068	-1.15848	-2	Yes
ERR4334069	4.70592	1.5369	Yes
ERR4334070	0.529129	-0.199517	Yes
ERR4334071	2.53334	0.24011	Yes
ERR4334072	2.59742	0.630338	Yes
ERR4334073	2.72975	0.769873	Yes
ERR4334074	1.35018	0.323357	Yes
ERR4334075	3.55927	0.745189	Yes
ERR4334076	1.53387	-0.357031	Yes
ERR4334077	3.10416	0.671665	Yes
ERR4334078	3.62705	0.939898	Yes
ERR4334079	2.94843	0.632131	Yes
ERR4334080	3.3818	0.655389	Yes
ERR4334081	3.6114	0.819731	Yes
ERR4334082	-0.729272	-2	Yes
ERR4334083	2.87467	0.646718	Yes
ERR4334084	1.9238	0.33083	Yes
ERR4334085	-1.51676	-2	Yes
ERR4334086	3.22992	0.984403	Yes
ERR4334087	2.20406	0.516813	Yes
ERR4334088	3.03992	1.02607	Yes
ERR4334089	3.28599	0.9918	Yes
ERR4334090	2.47957	0.700339	Yes
ERR4334091	4.62835	1.48586	Yes
ERR4334092	1.52886	0.0508552	Yes
ERR4334093	4.4611	1.2399	Yes
ERR4334094	2.40435	0.773549	Yes
ERR4334095	4.61572	1.18496	Yes
ERR4334096	1.18813	0.223314	Yes
ERR4334097	4.97083	1.45871	Yes
ERR4334098	1.47298	-0.0401909	Yes
ERR4334099	2.61821	0.411541	Yes
ERR4334100	-1.39033	-1.03583	Yes
ERR4334101	3.95161	0.950354	Yes
ERR4334102	2.69639	0.279329	Yes
ERR4334103	3.9268	1.24415	Yes
ERR4334104	1.72626	0.46548	Yes
ERR4334105	2.64721	0.750089	Yes
ERR4334106	4.48189	1.35163	Yes
ERR4334107	0.684843	-0.622566	Yes
ERR4334108	3.30569	0.839885	Yes
ERR4334109	3.1284	0.95221	Yes
ERR4334110	2.54254	0.665853	Yes
ERR4334111	4.54765	1.31738	Yes
ERR4334112	2.0555	0.434355	Yes
ERR4334113	3.3369	0.869641	Yes
ERR4334114	3.99497	1.04804	Yes
ERR4334115	0.99633	-0.00102615	Yes
ERR4334116	2.16025	0.662404	Yes
ERR4334117	3.31783	0.705227	Yes
ERR4334118	5.21999	1.35709	Yes
ERR4334119	-1.59985	-2	Yes
ERR4334120	0.743759	-0.748216	Yes
ERR4334121	4.43364	1.29625	Yes
ERR4334122	-1.19046	-1.57122	Yes
ERR4334123	5.48502	1.44754	Yes
ERR4334124	5.37586	1.3699	Yes
ERR4334125	2.3923	0.581827	Yes
ERR4334126	3.06386	0.83435	Yes
ERR4334127	3.33036	0.756952	Yes
ERR4334128	2.1569	0.538351	Yes
ERR4334129	2.3105	0.458278	Yes
ERR4334130	2.61704	0.880236	Yes
ERR4334131	4.14882	0.782727	Yes
ERR4334132	-1.5143	-0.764724	Yes
ERR4334133	2.76501	0.311275	Yes
ERR4334134	3.62861	0.809544	Yes
ERR4334135	2.08614	0.125615	Yes
ERR4334136	1.8001	0.131112	Yes
ERR4334137	2.60651	0.668426	Yes
ERR4334138	2.82791	0.654721	Yes
ERR4334139	1.73273	0.0479987	Yes
ERR4334140	3.50869	0.879559	Yes
ERR4334141	-0.84404	-0.908966	Yes
ERR4334142	1.36632	0.189058	Yes
ERR4334143	1.5469	0.359012	Yes
ERR4334144	2.72265	0.55894	Yes
ERR4334145	3.14267	0.867264	Yes
ERR4334146	2.49475	0.49207	Yes
ERR4334147	2.91335	0.597391	Yes
ERR4334148	3.51051	0.947063	Yes
ERR4334149	-1.54302	-2	Yes
ERR4334150	0.38916	-0.27193	Yes
ERR4334151	2.61166	0.550946	Yes
ERR4334152	4.99943	1.41978	Yes
ERR4334153	3.15845	0.742478	Yes
ERR4334154	3.65325	1.06839	Yes
ERR4334155	4.73141	1.43806	Yes
ERR4334156	3.52302	1.1639	Yes
ERR4334157	-1.47649	-1.25838	Yes
ERR4334158	2.89881	0.589483	Yes
ERR4334159	2.44034	0.578671	Yes
ERR4334160	2.18395	-0.44927	Yes
ERR4334161	3.06302	0.478637	Yes
ERR4334162	4.1218	1.17837	Yes
ERR4334163	2.17877	-0.00667401	Yes
ERR4334164	4.70456	1.45132	Yes
ERR4334165	3.03836	0.713844	Yes
ERR4334166	5.586	1.72315	Yes
ERR4334167	4.6434	1.2926	Yes
ERR4334168	4.32675	1.0814	Yes
ERR4334169	2.28997	0.438409	Yes
ERR4334170	4.81651	1.48775	Yes
ERR4334171	3.46373	0.934652	Yes
ERR4334172	3.22575	1.10617	Yes
ERR4334173	1.59765	0.826767	Yes
ERR4334174	3.75896	0.980974	Yes
ERR4334175	2.72789	0.779079	Yes
ERR4334176	3.05887	0.821419	Yes
ERR4334177	4.47391	1.03659	Yes
ERR4334178	2.83259	0.711638	Yes
ERR4334179	4.75816	1.37	Yes
ERR4334180	3.95303	1.17507	Yes
ERR4334181	0.555967	-0.213561	Yes
ERR4334182	2.93462	0.636712	Yes
ERR4334183	5.03997	1.20008	Yes
ERR4334184	6.73674	1.92347	Yes
ERR4334185	-1.61999	-1.40483	Yes
ERR4334186	4.45061	1.50636	Yes
ERR4334187	0.961836	-0.149476	Yes
ERR4334188	2.31079	0.57262	Yes
ERR4334189	2.95913	0.57763	Yes
ERR4334190	2.0162	0.49434	Yes
ERR4334191	2.44116	0.60864	Yes
ERR4334192	3.95194	0.857997	Yes
ERR4334193	4.09478	1.10617	Yes
ERR4334194	3.52888	1.10509	Yes
ERR4334195	1.22124	-0.333669	Yes
ERR4334196	3.0808	0.663109	Yes
ERR4334197	1.75556	0.242988	Yes
ERR4334198	1.9038	0.425736	Yes
ERR4334199	4.21385	1.25544	Yes
ERR4334200	3.24981	0.675634	Yes
ERR4334201	2.6496	0.509008	Yes
ERR4334202	-1.20364	-0.848079	Yes
ERR4334203	4.10173	1.11243	Yes
ERR4334205	3.7419	1.09335	Yes
ERR4334206	0.996008	-0.234004	Yes
ERR4334207	-0.777043	-0.515643	Yes
ERR4334208	3.63369	0.888276	Yes
ERR4334209	3.53455	0.984011	Yes
ERR4334210	4.73373	1.33648	Yes
ERR4334211	3.83878	1.05477	Yes
ERR4334212	1.90613	0.408513	Yes
ERR4334213	1.36379	-0.0970023	Yes
ERR4334214	1.55121	-0.13363	Yes
ERR4334215	3.38082	1.04594	Yes
ERR4334216	-1.1776	-2	Yes
ERR4334217	2.29537	0.372608	Yes
ERR4334218	3.87074	1.14603	Yes
ERR4334219	0.355442	-0.383136	Yes
ERR4334220	0.924734	-0.0433466	Yes
ERR4334221	3.35961	0.923953	Yes
ERR4334222	3.63189	0.775217	Yes
ERR4334223	4.90479	1.49717	Yes
ERR4334224	5.09258	1.56484	Yes
ERR4334225	2.80304	0.819852	Yes
ERR4334226	0.810633	-0.494402	Yes
ERR4334227	2.21106	0.453784	Yes
ERR4334228	4.27801	1.00603	Yes
ERR4334229	2.72239	0.471506	Yes
ERR4334230	3.54923	1.05351	Yes
ERR4334231	1.73384	0.598991	Yes
ERR4334232	3.13809	0.651845	Yes
ERR4334233	3.11714	0.928546	Yes
ERR4334234	2.3405	0.366234	Yes
ERR4334235	2.5327	0.71113	Yes
ERR4334236	0.781186	-1.05271	Yes
ERR4334237	4.14738	1.09019	Yes
ERR4334238	0.0932221	0.086107	Yes
ERR4334239	3.46866	0.749946	Yes
ERR4334240	2.07415	0.547618	Yes
ERR4334241	0.713142	0.10391	Yes
ERR4334242	1.68313	0.57924	Yes
ERR4334243	3.60178	0.784944	Yes
ERR4334244	4.64783	1.26541	Yes
ERR4334245	2.12727	0.447259	Yes
ERR4334246	3.57545	0.843062	Yes
ERR4334247	3.21949	0.920756	Yes
ERR4334248	0.897836	-0.612753	Yes
ERR4334249	3.87942	1.00487	Yes
ERR4334250	3.82838	0.929148	Yes
ERR4334251	-0.0739288	-0.722322	Yes
ERR4334252	-0.838882	-1.07541	Yes
ERR4334253	-1.28673	-2	Yes
ERR4334254	3.03664	0.795878	Yes
ERR4334255	2.23642	0.477992	Yes
ERR4334256	4.32788	1.065	Yes
ERR4334257	3.55075	0.842185	Yes
ERR4334258	4.23733	1.23639	Yes
ERR4334259	4.37989	1.08232	Yes
ERR4334260	1.94372	0.487218	Yes
ERR4334261	5.61934	1.85497	Yes
ERR4334262	-1.29981	-1.3061	Yes
ERR4334263	4.30195	1.32733	Yes
ERR4334264	2.28475	0.342586	Yes
ERR4334265	4.026	0.891493	Yes
ERR4334266	3.00623	0.537397	Yes
ERR4334267	1.47255	-0.675429	Yes
ERR4334268	0.623955	-0.293718	Yes
ERR4335019	3.83551	0.920167	Yes
ERR4335020	-1.32292	-2	Yes
ERR4335021	3.37741	1.18317	Yes
ERR4335022	2.12252	0.562365	Yes
ERR4335023	3.75014	0.855156	Yes
ERR4335024	5.25667	1.70733	Yes
ERR4335025	-1.6362	-1.18363	Yes
ERR4335026	-1.74857	-0.994176	Yes
ERR4335027	2.87404	0.853516	Yes
ERR4335028	-1.23478	-2	Yes
ERR4335029	2.58367	0.405421	Yes
ERR4335030	2.95279	0.46292	Yes
ERR4335031	2.12908	-0.0750646	Yes
ERR4335032	3.48534	0.876678	Yes
ERR4335033	4.64245	1.41906	Yes
ERR4335034	4.0526	1.14314	Yes
ERR4335035	1.72305	0.501611	Yes
ERR4335036	2.42385	0.40653	Yes
ERR4335037	3.82543	1.09546	Yes
ERR4335038	4.51276	1.45329	Yes
ERR4335039	4.71432	1.50316	Yes
ERR4335040	3.11266	0.820314	Yes
ERR4335041	5.37508	1.62706	Yes
ERR4335042	-1.80266	-0.77796	Yes
ERR4335043	1.95434	0.462265	Yes
ERR4335044	-0.452299	-0.652592	Yes
ERR4335045	2.73244	0.665666	Yes
ERR4335046	3.00506	0.822171	Yes
ERR4335047	7.01151	2.06892	Yes
ERR4335048	2.2433	0.435502	Yes
ERR4335049	3.79063	0.920814	Yes
ERR4335050	2.80786	0.662198	Yes
ERR4335051	4.97393	1.50237	Yes
ERR4335052	2.18698	0.513992	Yes
ERR4335053	2.99729	0.66956	Yes
ERR4335054	1.84792	0.326293	Yes
ERR4335055	3.56854	1.04367	Yes
ERR4335056	5.02823	1.26087	Yes
ERR4335057	3.34505	0.723571	Yes
ERR4335058	-1.73051	-2	Yes
ERR4335059	0.797489	-0.430966	Yes
ERR4335060	-1.52487	-2	Yes
ERR4335061	4.87901	1.40729	Yes
ERR4335062	2.83987	0.56075	Yes
ERR4335063	3.86057	0.868514	Yes
ERR4335064	4.36385	1.22758	Yes
ERR4335065	1.8875	0.401469	Yes
ERR4335066	1.30678	-0.427802	Yes
ERR4335067	2.19066	0.730794	Yes
ERR4335068	3.74455	1.02245	Yes
ERR4335069	1.50193	0.486303	Yes
ERR4335070	2.90319	0.589917	Yes
ERR4335071	2.41935	0.391968	Yes
ERR4335072	3.46367	0.939304	Yes
ERR4335073	0.899277	-0.0222764	Yes
ERR4335074	2.3245	0.514193	Yes
ERR4335075	2.32471	0.526773	Yes
ERR4335076	0.997435	-0.190474	Yes
ERR4335077	4.85656	1.37123	Yes
ERR4335078	2.13688	0.973538	Yes
ERR4335079	3.09701	0.838743	Yes
ERR4335080	2.13099	0.43014	Yes
ERR4335081	3.25498	0.54418	Yes
ERR4335082	4.67861	1.30646	Yes
ERR4335083	-1.83232	-2	Yes
ERR4335084	2.9589	0.696613	Yes
ERR4335085	1.91918	0.241566	Yes
ERR4335086	3.83503	1.12535	Yes
ERR4335087	3.58108	0.957752	Yes
ERR4335088	4.41558	1.2171	Yes
ERR4335089	3.51062	0.88201	Yes
ERR4335090	2.77667	0.596208	Yes
ERR4335091	-0.73861	-0.731118	Yes
ERR4335092	2.435	0.5299	Yes
ERR4335093	2.90432	0.938236	Yes
ERR4335094	2.60951	0.69433	Yes
ERR4335095	1.24285	-0.159649	Yes
ERR4335096	0.806088	-0.248082	Yes
ERR4335097	3.37251	0.872266	Yes
ERR4335098	2.71904	0.728992	Yes
ERR4335099	2.1923	0.415406	Yes
ERR4335100	3.99968	0.86494	Yes
ERR4335101	3.75885	1.10363	Yes
ERR4335102	4.0012	1.09369	Yes
ERR4335103	3.19143	1.0901	Yes
ERR4335104	3.99613	0.847265	Yes
ERR4335105	2.24477	0.27497	Yes
ERR4335106	0.39269	-0.167236	Yes
ERR4335107	-1.32486	-2	Yes
ERR4335108	3.87857	1.02893	Yes
ERR4335109	4.18011	1.27796	Yes
ERR4335110	1.79685	0.400593	Yes
ERR4335111	3.24057	0.749411	Yes
ERR4335112	-1.50613	-2	Yes
ERR4335113	2.65623	0.542737	Yes
ERR4335114	3.19948	0.73412	Yes
ERR4335115	2.65129	0.308692	Yes
ERR4335116	5.34308	1.35506	Yes
ERR4335117	3.28559	0.991563	Yes
ERR4335118	2.56145	0.376444	Yes
ERR4335119	3.23429	0.867091	Yes
ERR4335120	-1.18408	-2	Yes
ERR4335121	2.21444	0.500368	Yes
ERR4335122	2.98852	0.737489	Yes
ERR4335123	2.51555	0.406143	Yes
ERR4335124	1.48569	0.0368005	Yes
ERR4335125	2.16176	0.374538	Yes
ERR4335126	2.97365	0.674271	Yes
ERR4335127	5.38333	1.5837	Yes
ERR4335128	3.99504	0.758991	Yes
ERR4335129	4.47735	1.26045	Yes
ERR4335130	3.70553	0.939278	Yes
ERR4335131	1.4138	0.116123	Yes
ERR4335132	3.1504	0.797788	Yes
ERR4335133	1.95474	0.250134	Yes
ERR4335134	2.02246	0.277472	Yes
ERR4335135	4.13693	0.99948	Yes
ERR4335136	3.04267	0.80566	Yes
ERR4335137	3.61539	0.940385	Yes
ERR4335138	3.64803	0.82729	Yes
ERR4335139	2.42545	0.49743	Yes
ERR4335140	0.917468	-0.32994	Yes
ERR4335141	-1.68341	-0.785474	Yes
ERR4335142	3.9865	0.970501	Yes
ERR4335143	2.47511	0.487373	Yes
ERR4335144	2.91647	0.741549	Yes
ERR4335145	2.51546	0.500352	Yes
ERR4335146	2.07045	0.532089	Yes
ERR4335147	1.74614	0.0735901	Yes
ERR4335148	4.23392	1.1411	Yes
ERR4335149	4.55771	1.43457	Yes
ERR4335150	1.92139	0.146962	Yes
ERR4335151	3.31521	0.847707	Yes
ERR4335152	-1.5475	-2	Yes
ERR4335153	3.31696	0.906427	Yes
ERR4335154	3.24483	0.811171	Yes
ERR4335155	4.85806	1.38311	Yes
ERR4335156	4.7639	1.38256	Yes
ERR4335157	4.41419	1.0447	Yes
ERR4335158	3.35322	0.678016	Yes
ERR4335159	4.32777	1.16986	Yes
ERR4335160	3.88581	1.065	Yes
ERR4335161	1.52122	0.297887	Yes
ERR4335162	3.26657	0.879545	Yes
ERR4335163	2.69139	0.71159	Yes
ERR4335164	3.93064	1.12204	Yes
ERR4335165	3.33394	0.986212	Yes
ERR4335166	-1.58739	-0.628194	Yes
ERR4335167	1.73456	0.0696052	Yes
ERR4335169	0.529141	-0.345342	Yes
ERR4335170	2.73192	0.352374	Yes
ERR4335171	4.85346	0.943927	Yes
ERR4335172	0.153902	-0.364265	Yes
ERR4335173	1.18736	0.176742	Yes
ERR4335174	0.678509	0.0134103	Yes
ERR4335175	2.10743	0.442259	Yes
ERR4335176	3.7744	0.796194	Yes
ERR4335177	1.37335	-0.14482	Yes
ERR4335178	-1.85191	-2	Yes
ERR4335179	3.91941	1.05762	Yes
ERR4335180	3.47037	1.08035	Yes
ERR4335181	3.0455	0.703377	Yes
ERR4335182	2.16577	0.354327	Yes
ERR4335183	2.2422	0.277029	Yes
ERR4335184	0.0479311	-0.413615	Yes
ERR4335185	-1.69499	-0.705181	Yes
ERR4335186	2.89342	0.653114	Yes
ERR4335187	3.51006	0.993602	Yes
ERR4335188	1.65792	0.183019	Yes
ERR4335189	-1.62178	-2	Yes
ERR4335190	4.0573	1.12388	Yes
ERR4335191	2.43286	0.376796	Yes
ERR4335192	4.35642	1.01541	Yes
ERR4335193	4.01149	1.12945	Yes
ERR4335194	6.00295	1.51866	Yes
ERR4335195	4.73326	1.33907	Yes
ERR4335196	3.92335	1.06892	Yes
ERR4335197	2.29699	0.414265	Yes
ERR4335198	3.58195	1.03912	Yes
ERR4335199	2.20836	0.498875	Yes
ERR4335200	5.48659	1.45916	Yes
ERR4335201	2.12649	0.164647	Yes
ERR4335202	2.76674	0.467031	Yes
ERR4335203	2.23263	0.520694	Yes
ERR4335204	2.66318	0.556264	Yes
ERR4335205	2.07171	0.228269	Yes
ERR4335206	0.834516	0.239785	Yes
ERR4335207	3.92406	0.933681	Yes
ERR4335208	2.5229	0.405741	Yes
ERR4335209	-0.0391018	-2	Yes
ERR4335210	1.10126	-0.212433	Yes
ERR4335211	3.25035	1.04835	Yes
ERR4335212	3.56812	0.992565	Yes
ERR4335213	-1.79632	-2	Yes
ERR4335214	-1.6517	-2	Yes
ERR4335215	3.26986	0.646118	Yes
ERR4335216	2.57204	0.585707	Yes
ERR4335217	3.3498	0.883577	Yes
ERR4335218	3.74054	1.10339	Yes
ERR4335219	2.25927	0.571638	Yes
ERR4335220	3.35726	0.645956	Yes
ERR4335221	1.3888	0.0274067	Yes
ERR4335222	1.49035	0.157566	Yes
ERR4335223	4.05281	1.24776	Yes
ERR4335224	-1.54923	-0.887429	Yes
ERR4335225	4.18668	1.31461	Yes
ERR4335226	4.29246	1.03013	Yes
ERR4335227	-0.930605	-1.17613	Yes
ERR4335228	4.43252	1.17686	Yes
ERR4335229	2.1458	0.517548	Yes
ERR4335230	4.1579	1.12799	Yes
ERR4335231	1.7482	0.130057	Yes
ERR4335232	2.58712	0.821741	Yes
ERR4335233	5.71995	1.85623	Yes
ERR4335234	2.40794	0.531225	Yes
ERR4335235	4.32771	1.38164	Yes
ERR4335236	-0.153287	-0.803658	Yes
ERR4335237	2.1029	0.477839	Yes
ERR4335238	2.57143	0.586083	Yes
ERR4335239	3.6189	0.979292	Yes
ERR4335240	-1.66344	-1.05854	Yes
ERR4335241	4.13502	1.16785	Yes
ERR4335242	5.44589	1.27048	Yes
ERR4335243	4.2263	1.31356	Yes
ERR4335244	2.84814	0.859788	Yes
ERR4335245	2.90833	0.671904	Yes
ERR4335246	-0.49385	-0.470326	Yes
ERR4335247	2.04499	0.0199135	Yes
ERR4335248	0.66551	0.0733187	Yes
ERR4335249	5.00235	1.16332	Yes
ERR4335250	2.98307	0.687874	Yes
ERR4335251	2.76687	0.235632	Yes
ERR4335252	3.93271	1.15235	Yes
ERR4335253	4.90224	1.43671	Yes
ERR4335254	1.22984	0.351189	Yes
ERR4335255	3.2036	0.759345	Yes
ERR4335256	2.72944	0.468513	Yes
ERR4335257	2.78336	0.524506	Yes
ERR4335258	4.16299	1.2853	Yes
ERR4335259	3.27234	0.761563	Yes
ERR4335260	2.7918	0.621305	Yes
ERR4335261	3.08895	0.978526	Yes
ERR4335262	4.72865	1.19717	Yes
ERR4335263	0.999955	-0.208365	Yes
ERR4335264	2.88892	0.856263	Yes
ERR4335265	3.18749	0.85381	Yes
ERR4335266	2.71202	0.638827	Yes
ERR4335267	3.13624	0.515735	Yes
ERR4335268	0.677303	0.181986	Yes
ERR4335269	3.0021	0.694129	Yes
ERR4335270	4.71838	1.15059	Yes
ERR4335271	3.45927	0.972013	Yes
ERR4335272	4.0494	1.00909	Yes
ERR4335273	4.1563	1.16567	Yes
ERR4335274	-0.702376	-2	Yes
ERR4335275	4.05125	1.20355	Yes
ERR4335276	4.76972	1.40626	Yes
ERR4335277	-1.52882	-2	Yes
ERR4335278	4.74639	1.1819	Yes
ERR4335279	2.93132	0.663925	Yes
ERR4335280	2.80089	0.561625	Yes
ERR4335281	3.10023	0.776043	Yes
ERR4335282	3.14386	0.62307	Yes
ERR4335283	2.57248	0.436128	Yes
ERR4335284	3.04698	0.799287	Yes
ERR4335285	-0.00787562	-0.504581	Yes
ERR4335286	2.15365	0.248496	Yes
ERR4335287	3.19985	0.880173	Yes
ERR4335288	1.0758	-0.044909	Yes
ERR4335289	3.69724	1.0906	Yes
ERR4335290	-0.52003	-0.687209	Yes
ERR4335291	2.2023	-0.0563769	Yes
ERR4335292	3.83763	1.17085	Yes
ERR4335293	2.69199	0.539702	Yes
ERR4335294	3.76436	0.933451	Yes
ERR4335295	2.74853	0.747812	Yes
ERR4335296	3.1535	0.953309	Yes
ERR4335297	-0.421943	-1.11674	Yes
ERR4335298	2.43575	0.426853	Yes
ERR4335299	3.79318	1.06767	Yes
ERR4335300	3.77839	0.914106	Yes
ERR4335301	3.71967	1.08121	Yes
ERR4335302	4.35277	1.31588	Yes
ERR4335303	3.61706	0.742577	Yes
ERR4335304	6.06165	1.78357	Yes
ERR4335305	4.32548	1.29473	Yes
ERR4335306	1.98194	0.681802	Yes
ERR4335307	4.86113	1.4332	Yes
ERR4335308	3.13381	0.623566	Yes
ERR4335309	4.04018	0.965421	Yes
ERR4335310	3.75891	1.28784	Yes
ERR4335311	2.51239	0.440711	Yes
ERR4335312	2.11934	0.202586	Yes
ERR4335313	5.56247	1.81787	Yes
ERR4335314	4.19151	1.27607	Yes
ERR4335315	-1.36603	-2	Yes
ERR4335316	2.74387	0.60079	Yes
ERR4335317	4.62488	1.05632	Yes
ERR4335318	3.61285	0.924332	Yes
ERR4341661	2.55133	0.262805	Yes
ERR4341662	5.29473	1.46893	Yes
ERR4341663	4.32919	1.28862	Yes
ERR4341664	-1.71254	-0.781281	Yes
ERR4341665	-1.59721	-2	Yes
ERR4341666	-1.3804	-2	Yes
ERR4341667	3.15826	0.84715	Yes
ERR4341668	3.28823	0.733944	Yes
ERR4341669	3.40104	0.867487	Yes
ERR4341670	3.23698	0.937021	Yes
ERR4341671	3.01654	0.826278	Yes
ERR4341672	1.61473	0.0195483	Yes
ERR4341673	2.39314	0.499749	Yes
ERR4341674	1.46772	0.137734	Yes
ERR4341675	5.63978	1.92829	Yes
ERR4341676	2.65992	0.506911	Yes
ERR4341677	1.94729	-0.0371573	Yes
ERR4341678	3.22013	0.829169	Yes
ERR4341679	-0.883743	-0.939793	Yes
ERR4341680	3.90245	0.992578	Yes
ERR4341681	3.40948	0.804528	Yes
ERR4341682	2.85981	0.600795	Yes
ERR4341683	3.65424	1.19338	Yes
ERR4341684	4.38274	1.09817	Yes
ERR4341685	-0.487133	-1.34621	Yes
ERR4341686	0.0753514	-0.582047	Yes
ERR4341687	3.93906	1.09348	Yes
ERR4341688	2.80532	0.773202	Yes
ERR4341689	2.63451	0.689228	Yes
ERR4341690	2.58508	0.299036	Yes
ERR4341691	2.63767	0.420636	Yes
ERR4341692	3.24476	0.858198	Yes
ERR4341693	2.18433	0.136061	Yes
ERR4341694	3.44543	0.912258	Yes
ERR4341695	1.76895	0.11678	Yes
ERR4341696	0.53711	-0.597773	Yes
ERR4341697	3.16765	1.01627	Yes
ERR4341698	1.35704	0.0892054	Yes
ERR4341699	3.54453	0.750316	Yes
ERR4341700	2.72111	0.659733	Yes
ERR4341701	3.25099	0.827501	Yes
ERR4341702	1.88847	0.268367	Yes
ERR4341703	2.12005	0.308547	Yes
ERR4341704	4.62743	1.14719	Yes
ERR4341705	5.41888	1.70652	Yes
ERR4341706	4.21486	1.03795	Yes
ERR4341707	0.563231	-0.299686	Yes
ERR4341708	-1.03803	-0.623259	Yes
ERR4341709	4.16416	1.11183	Yes
ERR4341710	2.5472	0.632893	Yes
ERR4341711	2.77606	0.801858	Yes
ERR4341712	0.0867557	-0.450911	Yes
ERR4341713	2.47077	0.443258	Yes
ERR4341714	5.00766	1.37353	Yes
ERR4341715	0.388632	-0.201639	Yes
ERR4341716	1.95018	0.354464	Yes
ERR4341717	1.98827	0.139583	Yes
ERR4341718	4.53473	1.44564	Yes
ERR4341719	4.60955	1.23649	Yes
ERR4341720	4.52253	1.1858	Yes
ERR4341721	3.25485	0.932901	Yes
ERR4341722	0.338618	-0.592439	Yes
ERR4341723	-0.482765	-0.935767	Yes
ERR4341724	5.16306	1.28696	Yes
ERR4341725	2.86271	0.95689	Yes
ERR4341726	3.4212	1.07302	Yes
ERR4341727	1.26721	-0.0162339	Yes
ERR4341728	4.84174	1.37701	Yes
ERR4341729	4.51714	1.23267	Yes
ERR4341730	4.13065	1.30859	Yes
ERR4341731	2.58761	0.673381	Yes
ERR4341732	2.68129	0.567166	Yes
ERR4341733	2.69682	0.756559	Yes
ERR4341734	2.19406	0.266695	Yes
ERR4341735	3.12969	0.68959	Yes
ERR4341736	2.22337	0.471515	Yes
ERR4341737	3.35604	1.00402	Yes
ERR4341738	3.15882	0.805182	Yes
ERR4341739	3.75082	1.06384	Yes
ERR4341740	3.90334	0.997819	Yes
ERR4341741	5.35937	1.81066	Yes
ERR4341742	4.87433	1.34272	Yes
ERR4341743	3.58116	1.09015	Yes
ERR4341744	3.16834	0.782089	Yes
ERR4341745	-0.794763	-0.754389	Yes
ERR4341746	1.99854	0.0107408	Yes
ERR4341747	4.88705	1.45708	Yes
ERR4341748	-1.76122	-2	Yes
ERR4341749	4.06293	0.929017	Yes
ERR4341750	3.55173	0.977019	Yes
ERR4341751	3.87965	0.945593	Yes
ERR4341752	3.44701	0.671907	Yes
ERR4341753	0.574824	-0.0996383	Yes
ERR4341754	3.4289	0.839184	Yes
ERR4341755	4.88719	1.27048	Yes
ERR4341756	0.919321	0.302684	Yes
ERR4341757	1.31117	0.16326	Yes
ERR4341758	3.8491	0.932378	Yes
ERR4341759	3.6789	0.972247	Yes
ERR4341760	3.16586	0.945584	Yes
ERR4341761	-0.248267	-1.50501	Yes
ERR4341762	3.86092	0.988694	Yes
ERR4341763	-1.57656	-1.52578	Yes
ERR4341764	4.46305	0.852441	Yes
ERR4341765	5.04358	1.66293	Yes
ERR4341766	2.09964	0.171627	Yes
ERR4341767	-0.0187165	-0.346132	Yes
ERR4341768	-1.51112	-2	Yes
ERR4341769	4.06288	1.07006	Yes
ERR4341770	2.39674	0.45961	Yes
ERR4341771	4.25349	1.3267	Yes
ERR4341772	-1.25246	-2	Yes
ERR4341773	1.85926	0.533237	Yes
ERR4341774	2.83013	0.543288	Yes
ERR4341775	-0.881517	-2	Yes
ERR4341776	2.3856	0.562342	Yes
ERR4341777	1.37797	0.205164	Yes
ERR4341778	4.97241	1.35027	Yes
ERR4341779	4.49556	1.24669	Yes
ERR4341780	3.767	1.02588	Yes
ERR4341781	4.03523	1.12275	Yes
ERR4341782	1.80205	0.218588	Yes
ERR4341783	3.90488	1.07663	Yes
ERR4341784	0.765303	-0.101566	Yes
ERR4341785	1.73978	0.433299	Yes
ERR4341786	-1.82866	-1.4803	Yes
ERR4341787	3.32185	0.588369	Yes
ERR4341788	5.41742	1.51663	Yes
ERR4341789	5.06064	1.57102	Yes
ERR4341790	4.22338	0.986986	Yes
ERR4341791	1.83757	0.18333	Yes
ERR4341792	4.06465	0.96646	Yes
ERR4341793	4.16722	1.32034	Yes
ERR4341794	2.94125	0.558291	Yes
ERR4341795	4.15382	1.1495	Yes
ERR4341796	-2.09097	-2	Yes
ERR4341797	3.09486	0.618904	Yes
ERR4341798	4.66398	1.20776	Yes
ERR4341799	2.90601	0.763876	Yes
ERR4341800	4.24955	1.11198	Yes
ERR4341801	-1.65223	-2	Yes
ERR4341802	2.90704	0.544206	Yes
ERR4341803	2.26105	0.266201	Yes
ERR4341804	1.98136	0.51767	Yes
ERR4341805	1.76673	0.0696829	Yes
ERR4341806	4.21153	1.02803	Yes
ERR4341807	5.40862	1.51492	Yes
ERR4341808	3.73151	0.967511	Yes
ERR4341809	2.58138	0.550066	Yes
ERR4341810	3.35642	0.903621	Yes
ERR4341811	2.50515	0.404974	Yes
ERR4341812	4.6575	1.29706	Yes
ERR4341813	2.56281	0.276524	Yes
ERR4341814	3.80374	1.11125	Yes
ERR4341815	4.76034	1.26806	Yes
ERR4341816	3.75508	1.0825	Yes
ERR4341817	1.9594	0.243945	Yes
ERR4341818	-1.42205	-2	Yes
ERR4341819	3.75741	0.803994	Yes
ERR4341820	4.7306	1.16018	Yes
ERR4341821	4.4254	1.34901	Yes
ERR4341822	5.06498	1.4444	Yes
ERR4341823	3.90152	0.968628	Yes
ERR4341824	2.60745	0.389545	Yes
ERR4341825	2.46163	0.507701	Yes
ERR4341826	2.82054	0.60325	Yes
ERR4341827	-0.592258	-1.32966	Yes
ERR4341828	5.48144	1.55346	Yes
ERR4341829	1.92562	0.336173	Yes
ERR4341830	1.13008	0.0635097	Yes
ERR4341831	3.17794	0.898912	Yes
ERR4341832	3.58287	1.12509	Yes
ERR4341833	2.68924	0.746521	Yes
ERR4341834	3.0819	0.724653	Yes
ERR4341835	4.74816	1.48823	Yes
ERR4341836	3.48751	0.885776	Yes
ERR4341837	1.91176	0.334003	Yes
ERR4341838	0.0671481	-0.311411	Yes
ERR4341839	3.26855	0.957936	Yes
ERR4341840	3.77126	1.12074	Yes
ERR4341841	5.2625	1.43193	Yes
ERR4341842	5.76356	1.53584	Yes
ERR4341843	4.91438	1.13914	Yes
ERR4341844	4.04485	0.962134	Yes
ERR4341845	5.25888	1.45343	Yes
ERR4341846	2.25662	0.367641	Yes
ERR4341847	4.38651	1.34167	Yes
ERR4341848	3.60027	0.77692	Yes
ERR4341849	2.64105	0.590982	Yes
ERR4341850	2.47669	0.2908	Yes
ERR4341851	3.89776	0.841607	Yes
ERR4341852	0.48141	-0.0485071	Yes
ERR4341853	3.95712	1.20467	Yes
ERR4341854	3.23075	0.769084	Yes
ERR4341855	4.18234	1.02229	Yes
ERR4341856	2.49175	0.454448	Yes
ERR4341857	3.19806	0.633604	Yes
ERR4341858	2.9224	0.686114	Yes
ERR4341859	2.91279	0.765233	Yes
ERR4341860	4.60395	1.32334	Yes
ERR4341861	2.54272	0.508189	Yes
ERR4341862	5.31657	1.60055	Yes
ERR4341863	-1.58725	-1.26193	Yes
ERR4341864	5.04816	1.47242	Yes
ERR4341865	1.59689	0.264265	Yes
ERR4341866	1.94729	0.343151	Yes
ERR4341867	3.66452	1.07992	Yes
ERR4341868	4.72095	1.29976	Yes
ERR4341869	3.85168	0.989655	Yes
ERR4341870	3.61449	0.819638	Yes
ERR4341871	4.51254	1.03439	Yes
ERR4341872	2.20743	0.371356	Yes
ERR4341873	-1.46063	-2	Yes
ERR4341874	3.1661	0.854436	Yes
ERR4341875	6.23207	1.9815	Yes
ERR4341876	4.15829	0.93355	Yes
ERR4341877	5.4783	1.64636	Yes
ERR4341878	3.80899	1.05876	Yes
ERR4341879	1.00162	-0.240249	Yes
ERR4341880	3.28509	0.69481	Yes
ERR4341881	5.0714	1.46051	Yes
ERR4341882	4.13544	1.15722	Yes
ERR4341883	3.99961	0.857223	Yes
ERR4341884	4.9638	1.21862	Yes
ERR4341885	2.57977	0.424441	Yes
ERR4341886	3.62412	0.885622	Yes
ERR4341887	4.07915	1.02741	Yes
ERR4341888	5.20665	1.44771	Yes
ERR4341889	3.19406	0.839416	Yes
ERR4341890	-1.84794	-1.43806	Yes
ERR4341891	4.07167	1.15502	Yes
ERR4341892	3.85718	1.06381	Yes
ERR4341893	2.87423	0.447129	Yes
ERR4341894	2.82977	0.585483	Yes
ERR4341895	4.29813	1.18412	Yes
ERR4341896	2.30848	0.553618	Yes
ERR4341897	2.57566	0.592352	Yes
ERR4341898	4.06498	1.20431	Yes
ERR4341899	3.15154	0.747059	Yes
ERR4341900	5.01269	1.63204	Yes
ERR4341901	2.57556	0.136825	Yes
ERR4341902	4.15597	0.914275	Yes
ERR4341903	2.59794	0.664488	Yes
ERR4341904	3.51901	0.883756	Yes
ERR4341905	2.82102	0.664721	Yes
ERR4341906	3.47188	0.832867	Yes
ERR4341907	4.92436	1.40126	Yes
ERR4341908	-1.4078	-2	Yes
ERR4341909	1.7252	0.481673	Yes
ERR4341910	3.25423	0.816793	Yes
ERR4341911	2.4104	0.371937	Yes
ERR4341912	3.72958	1.12954	Yes
ERR4341913	4.35167	1.34884	Yes
ERR4341914	-1.50003	-0.720401	Yes
ERR4341915	5.55357	1.71241	Yes
ERR4341916	3.98741	1.17349	Yes
ERR4341917	-1.47591	-0.749995	Yes
ERR4341918	2.52853	0.465512	Yes
ERR4341919	1.31946	-0.148204	Yes
ERR4341920	3.9053	0.540967	Yes
ERR4341921	4.4829	0.889849	Yes
ERR4341922	2.42929	0.67472	Yes
ERR4341923	4.99235	1.53838	Yes
ERR4341924	0.46901	-0.344785	Yes
ERR4341925	0.726295	-0.253701	Yes
ERR4341926	2.27941	0.456788	Yes
ERR4341927	-0.937319	-2	Yes
ERR4341928	3.58193	0.848688	Yes
ERR4341929	1.84229	0.140414	Yes
ERR4341930	2.89692	0.656859	Yes
ERR4341931	0.747567	-0.132256	Yes
ERR4341932	4.06977	1.19518	Yes
ERR4341933	2.60406	0.22829	Yes
ERR4341934	-0.276024	-0.610692	Yes
ERR4341935	2.7203	0.70685	Yes
ERR4341936	2.92989	0.722246	Yes
ERR4341937	3.88081	1.25002	Yes
ERR4341938	2.48431	0.6171	Yes
ERR4341939	3.52628	0.749332	Yes
ERR4341940	1.49991	0.180132	Yes
ERR4341941	2.23546	0.599848	Yes
ERR4341942	3.0567	0.847736	Yes
ERR4341943	3.47781	1.01685	Yes
ERR4341944	3.56917	0.982908	Yes
ERR4341945	3.22589	1.11614	Yes
ERR4341946	3.85863	0.981722	Yes
ERR4341947	3.18384	0.753133	Yes
ERR4341948	2.98042	1.01544	Yes
ERR4341949	5.28689	1.68138	Yes
ERR4341950	-1.54747	-0.601643	Yes
ERR4341951	2.38933	0.225529	Yes
ERR4341952	2.78126	0.84484	Yes
ERR4341953	2.99419	0.516728	Yes
ERR4341954	3.22865	0.884646	Yes
ERR4341955	4.25996	1.03745	Yes
ERR4341956	3.41139	0.883281	Yes
ERR4341957	4.40306	1.13646	Yes
ERR4341958	5.6508	1.64984	Yes
ERR4341959	5.06911	1.54527	Yes
SRR5127642	0.306189	-0.29073	Yes
SRR5127802	3.74837	1.16599	Yes
SRR5127486	3.77008	1.42469	Yes
SRR5127665	4.81002	1.62625	Yes
SRR5127537	3.76676	1.43911	Yes
SRR5127838	4.08249	1.58907	Yes
SRR5127861	2.51023	0.657496	Yes
SRR5127828	3.15557	1.10708	Yes
SRR5127615	3.72065	1.17637	Yes
SRR5127400	4.76292	1.7706	Yes
SRR5127698	4.54904	1.61339	Yes
SRR5127398	4.66519	1.83778	Yes
SRR5127770	4.02223	1.39692	Yes
SRR5127416	5.14598	1.86368	Yes
SRR5127723	1.68502	0.383	Yes
SRR5127808	1.46262	0.900779	Yes
SRR5127474	3.9663	1.64387	Yes
SRR5127529	1.59972	0.85481	Yes
SRR5127777	0.697565	-0.135175	Yes
SRR5127493	2.1621	0.793902	Yes
SRR5127536	3.89542	1.38889	Yes
SRR5127431	2.43643	0.816885	Yes
SRR5127847	3.13108	1.12413	Yes
SRR5127540	4.66566	1.72348	Yes
SRR5127789	2.51109	0.778737	Yes
SRR5127447	2.50774	1.20111	Yes
SRR5127510	3.75293	1.27322	Yes
SRR5127606	2.99743	1.11428	Yes
SRR5127458	4.35189	1.46846	Yes
SRR5127504	1.55126	0.247848	Yes
SRR5127661	2.12132	0.622132	Yes
SRR5127862	2.94458	1.21979	Yes
SRR5127763	4.78966	1.76833	Yes
SRR5127813	4.81984	1.60603	Yes
SRR5127690	1.4639	0.44343	Yes
SRR5127714	3.98223	1.53947	Yes
SRR5127481	4.06257	1.52176	Yes
SRR5127821	3.24899	1.10883	Yes
SRR5127492	3.34151	1.34508	Yes
SRR5127697	4.45563	1.64607	Yes
SRR5127670	4.24638	1.36639	Yes
SRR5127784	2.95029	0.730496	Yes
SRR5127663	-1.07097	-0.800382	Yes
SRR5127771	3.34561	0.75852	Yes
SRR5127548	3.60472	1.32817	Yes
SRR5127637	4.02705	1.41857	Yes
SRR5127731	1.65231	0.727153	Yes
SRR5127600	2.2626	0.539304	Yes
SRR5127759	3.66273	1.32092	Yes
SRR5127494	3.01857	1.11703	Yes
SRR5127459	3.33	1.14836	Yes
SRR5127803	4.59706	1.56798	Yes
SRR5127857	1.52829	0.139054	Yes
SRR5127614	4.18124	1.30767	Yes
SRR5127755	1.28744	0.143823	Yes
SRR5127856	-0.43836	-0.991485	Yes
SRR5127491	3.55353	1.20579	Yes
SRR5127565	3.75279	1.2738	Yes
SRR5127786	1.69372	0.680234	Yes
SRR5127576	3.24912	1.16483	Yes
SRR5127476	2.17751	0.816164	Yes
SRR5127798	2.33014	0.904969	Yes
SRR5127394	4.9531	1.69878	Yes
SRR5127556	3.30486	1.28984	Yes
SRR5127609	4.40194	1.5943	Yes
SRR5127674	-1.18023	-0.784574	Yes
SRR5127589	1.62932	0.380249	Yes
SRR5127671	-0.522607	-0.199744	Yes
SRR5127531	2.24056	0.741696	Yes
SRR5127515	3.67775	1.35688	Yes
SRR5127788	3.77004	1.29109	Yes
SRR5127715	4.17968	1.37347	Yes
SRR5127804	5.33373	1.77566	Yes
SRR5127521	4.59721	1.82124	Yes
SRR5127842	4.86711	1.7013	Yes
SRR5127523	3.97074	1.27035	Yes
SRR5127437	2.76311	1.00375	Yes
SRR5127829	2.24278	0.453907	Yes
SRR5127794	3.85354	1.12553	Yes
SRR5127775	4.49843	1.4543	Yes
SRR5127776	3.30967	0.8161	Yes
SRR5127703	-1.14062	-2	Yes
SRR5127567	0.0802283	-0.426061	Yes
SRR5127774	3.46865	1.28902	Yes
SRR5127724	2.98359	1.02052	Yes
SRR5127608	1.43601	0.518028	Yes
SRR5127765	2.67575	1.16103	Yes
SRR5127561	3.24695	0.876021	Yes
SRR5127593	4.08895	1.40435	Yes
SRR5127461	3.1616	1.25389	Yes
SRR5127430	3.29343	1.34561	Yes
SRR5127749	3.85571	1.31231	Yes
SRR5127778	3.48988	1.26147	Yes
SRR5127809	3.02585	1.05546	Yes
SRR5127817	4.03913	1.33155	Yes
SRR5127554	2.99571	1.12843	Yes
SRR5127550	4.99582	1.7732	Yes
SRR5127860	3.81791	1.15254	Yes
SRR5127572	3.44073	1.16887	Yes
SRR5127705	4.55069	1.52851	Yes
SRR5127816	3.19398	1.07882	Yes
SRR5127643	3.80317	1.33361	Yes
SRR5127853	5.74952	1.80624	Yes
SRR5127426	2.51026	0.872957	Yes
SRR5127402	3.34718	1.19883	Yes
SRR5127688	2.13257	0.710926	Yes
SRR5127834	1.36092	0.660818	Yes
SRR5127514	1.79731	0.60831	Yes
SRR5127429	3.6015	1.28958	Yes
SRR5127658	5.07024	1.47621	Yes
SRR5127851	4.36808	1.59592	Yes
SRR5127669	3.46994	1.4233	Yes
SRR5127602	4.26786	1.49563	Yes
SRR5127607	4.1014	1.4091	Yes
SRR5127733	2.94466	0.953116	Yes
SRR5127717	3.02761	0.906781	Yes
SRR5127482	3.31919	0.933664	Yes
SRR5127549	4.57958	1.61906	Yes
SRR5127846	2.97174	1.0059	Yes
SRR5127837	2.30172	0.723305	Yes
SRR5127782	3.38863	1.40027	Yes
SRR5127611	5.72277	1.82912	Yes
SRR5127446	-0.33387	-0.73182	Yes
SRR5127495	3.76655	1.30243	Yes
SRR5127618	3.96913	1.35013	Yes
SRR5127630	2.07437	0.851168	Yes
SRR5127603	2.83908	0.862487	Yes
SRR5127696	4.22977	1.55887	Yes
SRR5127735	3.92227	1.37162	Yes
SRR5127412	2.9484	1.0115	Yes
SRR5127700	3.97608	1.63153	Yes
SRR5127730	3.85049	1.4087	Yes
SRR5127551	4.02829	1.36761	Yes
SRR5127677	3.61054	1.3506	Yes
SRR5127409	2.22248	0.969013	Yes
SRR5127594	4.58914	1.56761	Yes
SRR5127558	4.06912	1.34229	Yes
SRR5127526	4.0023	1.5428	Yes
SRR5127580	3.99181	1.32082	Yes
SRR5127710	2.21093	0.891198	Yes
SRR5127574	5.72308	2.03294	Yes
SRR5127704	4.3923	1.5545	Yes
SRR5127547	1.49812	0.493628	Yes
SRR5127651	4.67263	1.62982	Yes
SRR5127633	2.53562	0.864338	Yes
SRR5127443	2.47988	0.776019	Yes
SRR5127577	3.70664	1.54184	Yes
SRR5127745	4.10795	1.25867	Yes
SRR5127420	3.11704	1.20352	Yes
SRR5127573	3.82579	1.47219	Yes
SRR5127732	3.15731	0.862871	Yes
SRR5127454	3.02945	1.21608	Yes
SRR5127588	3.16593	1.03991	Yes
SRR5127487	3.92489	1.59503	Yes
SRR5127484	3.94282	1.41305	Yes
SRR5127467	4.10755	1.28953	Yes
SRR5127616	2.35561	0.967954	Yes
SRR5127760	3.37883	1.03501	Yes
SRR5127812	3.47081	1.29432	Yes
SRR5127830	-0.587426	-1.05923	Yes
SRR5127641	4.93661	1.7667	Yes
SRR5127727	4.13628	1.45113	Yes
SRR5127471	3.88723	1.45841	Yes
SRR5127450	4.04553	1.68064	Yes
SRR5127831	3.437	1.071	Yes
SRR5127396	3.15156	1.26878	Yes
SRR5127756	3.19038	1.11995	Yes
SRR5127517	1.45697	0.160105	Yes
SRR5127552	5.00465	1.60919	Yes
SRR5127632	3.9486	1.15152	Yes
SRR5127525	3.29041	1.22941	Yes
SRR5127621	2.38848	0.779436	Yes
SRR5127706	2.34579	1.02087	Yes
SRR5127395	4.0201	1.41937	Yes
SRR5127604	3.10159	1.13943	Yes
SRR5127462	2.35527	1.05674	Yes
SRR5127419	4.24972	1.4936	Yes
SRR5127653	2.46095	1.08948	Yes
SRR5127639	2.67791	0.993958	Yes
SRR5127502	5.30965	1.60632	Yes
SRR5127686	2.60767	0.775504	Yes
SRR5127513	4.83424	1.73768	Yes
SRR5127833	5.11755	1.87572	Yes
SRR5127762	4.55006	1.65563	Yes
SRR5127557	1.94577	0.636537	Yes
SRR5127713	5.34563	1.96502	Yes
SRR5127496	4.37259	1.60787	Yes
SRR5127508	3.95862	1.45701	Yes
SRR5127747	3.61394	1.38668	Yes
SRR5127707	3.41198	1.21806	Yes
SRR5127819	3.14363	1.06054	Yes
SRR5127848	1.04558	0.299758	Yes
SRR5127601	3.47058	1.45589	Yes
SRR5127652	4.05196	1.48843	Yes
SRR5127599	4.73745	1.55814	Yes
SRR5127629	2.16755	0.476394	Yes
SRR5127649	4.63012	1.44741	Yes
SRR5127570	4.4687	1.75988	Yes
SRR5127563	4.66994	1.84871	Yes
SRR5127483	1.47022	0.442326	Yes
SRR5127790	5.09288	2.01435	Yes
SRR5127575	3.74954	1.31086	Yes
SRR5127631	4.09772	1.21741	Yes
SRR5127657	5.16131	1.73963	Yes
SRR5127478	2.31401	0.812756	Yes
SRR5127793	4.01401	1.38674	Yes
SRR5127449	4.675	1.66829	Yes
SRR5127722	3.87338	1.35996	Yes
SRR5127718	3.19977	1.11443	Yes
SRR5127650	3.73156	1.43022	Yes
SRR5127708	3.79311	1.27797	Yes
SRR5127448	4.52823	1.52943	Yes
SRR5127485	4.02493	1.41311	Yes
SRR5127709	0.577198	0.247379	Yes
SRR5127404	4.62457	1.6528	Yes
SRR5127427	4.53019	1.69239	Yes
SRR5127500	3.03859	0.967516	Yes
SRR5127399	2.93233	1.11655	Yes
SRR5127613	1.64329	0.828916	Yes
SRR5127634	0.54753	-0.0757259	Yes
SRR5127393	4.34812	1.48114	Yes
SRR5127436	3.15803	1.27756	Yes
SRR5127758	4.34614	1.42063	Yes
SRR5127425	4.06604	1.59029	Yes
SRR5127858	1.13932	0.150591	Yes
SRR5127743	4.59599	1.4913	Yes
SRR5127512	3.31402	1.05414	Yes
SRR5127712	3.25362	1.26957	Yes
SRR5127406	3.12415	0.883971	Yes
SRR5127564	3.75226	1.37969	Yes
SRR5127596	5.21731	1.98361	Yes
SRR5127438	1.92191	0.55991	Yes
SRR5127818	0.67674	-0.00692546	Yes
SRR5127498	6.07107	2.16985	Yes
SRR5127497	4.42871	1.56878	Yes
SRR5127524	3.45051	1.27497	Yes
SRR5127538	5.02241	1.76869	Yes
SRR5127586	1.369	0.312444	Yes
SRR5127768	4.96843	1.89641	Yes
SRR5127610	4.32816	1.72045	Yes
SRR5127720	3.47538	1.26779	Yes
SRR5127655	3.4061	1.20755	Yes
SRR5127673	4.08652	1.5626	Yes
SRR5127555	5.41877	2.01258	Yes
SRR5127820	3.73064	1.54371	Yes
SRR5127421	4.8868	1.74195	Yes
SRR5127503	3.68714	1.22224	Yes
SRR5127401	-1.3071	-2	Yes
SRR5127805	4.56867	1.6548	Yes
SRR5127806	1.52868	0.466758	Yes
SRR5127738	1.92559	0.605238	Yes
SRR5127585	3.75624	1.16603	Yes
SRR5127506	4.87491	1.76036	Yes
SRR5127544	2.52576	0.758604	Yes
SRR5127800	3.77034	1.35067	Yes
SRR5127693	4.07052	1.4885	Yes
SRR5127729	4.11985	1.4949	Yes
SRR5127662	-1.07096	-0.937945	Yes
SRR5127405	4.31887	1.45955	Yes
SRR5127840	5.71947	1.80875	Yes
SRR5127822	2.87772	1.11787	Yes
SRR5127488	4.1356	1.49711	Yes
SRR5127592	1.78161	0.495292	Yes
SRR5127509	2.88074	1.01118	Yes
SRR5127457	3.28117	1.17697	Yes
SRR5127424	3.22742	0.957443	Yes
SRR5127791	3.55479	1.12225	Yes
SRR5127701	3.25759	1.1509	Yes
SRR5127660	3.11136	1.01179	Yes
SRR5127473	5.24146	1.92316	Yes
SRR5127595	4.4063	1.74139	Yes
SRR5127746	5.76397	2.50237	Yes
SRR5127785	3.64132	1.16985	Yes
SRR5127721	5.78084	1.8564	Yes
SRR5127681	2.83184	1.19009	Yes
SRR5127795	4.997	1.49274	Yes
SRR5127666	5.00445	1.74453	Yes
SRR5127479	4.94496	1.79804	Yes
SRR5127528	3.75619	1.14259	Yes
SRR5127737	3.63192	1.15971	Yes
SRR5127741	4.04834	1.50105	Yes
SRR5127645	3.3305	1.14774	Yes
SRR5127702	1.45924	0.258735	Yes
SRR5127811	5.45048	1.68758	Yes
SRR5127689	-1.30082	-1.06951	Yes
SRR5127734	3.5321	0.944435	Yes
SRR5127807	3.07205	0.853771	Yes
SRR5127761	4.81374	1.77182	Yes
SRR5127691	5.57871	1.81948	Yes
SRR5127432	4.83971	1.69638	Yes
SRR5127518	6.57152	2.17284	Yes
SRR5127455	4.22035	1.57601	Yes
SRR5127694	4.63946	1.65973	Yes
SRR5127415	3.62948	1.25172	Yes
SRR5127511	4.23071	1.39345	Yes
SRR5127434	3.15457	1.09409	Yes
SRR5127620	3.31832	1.08476	Yes
SRR5127748	3.66155	1.24214	Yes
SRR5127787	4.33006	1.5379	Yes
SRR5127417	4.2822	1.41562	Yes
SRR5127501	4.27394	1.3815	Yes
SRR5127680	5.38857	1.81206	Yes
SRR5127683	4.62914	1.5866	Yes
SRR5127757	3.13914	1.13325	Yes
SRR5127855	2.37091	0.820322	Yes
SRR5127623	5.3622	1.7831	Yes
SRR5127644	2.3109	0.683369	Yes
SRR5127591	1.01568	0.0770043	Yes
SRR5127590	4.66601	1.67619	Yes
SRR5127423	2.74019	0.682555	Yes
SRR5127636	1.92083	0.59546	Yes
SRR5127499	5.46293	1.92941	Yes
SRR5127571	4.42575	1.16517	Yes
SRR5127439	3.02053	1.03485	Yes
SRR5127654	4.4612	1.66828	Yes
SRR5127530	5.24062	1.56171	Yes
SRR5127445	4.45839	1.58463	Yes
SRR5127772	3.50387	1.16405	Yes
SRR5127466	3.86424	1.26727	Yes
SRR5127647	3.07059	1.13644	Yes
SRR5127516	3.76076	1.38522	Yes
SRR5127753	4.1032	1.43946	Yes
SRR5127559	3.73994	1.10018	Yes
SRR5127859	5.08772	1.93901	Yes
SRR5127464	-1.32043	-2	Yes
SRR5127392	-1.28525	-1.01498	Yes
SRR5127679	0.566843	-0.0194603	Yes
SRR5127711	3.70933	1.45464	Yes
SRR5127490	4.3426	1.28729	Yes
SRR5127578	5.00071	1.62327	Yes
SRR5127659	1.4293	0.594391	Yes
SRR5127672	3.14833	0.850614	Yes
SRR5127411	4.47535	1.6467	Yes
SRR5127625	4.23914	1.69499	Yes
SRR5127628	3.40707	1.2424	Yes
SRR5127832	4.52221	1.69759	Yes
SRR5127403	2.20133	0.955515	Yes
SRR5127797	-0.189419	-0.705225	Yes
SRR5127773	-1.13902	-0.908157	Yes
SRR5127716	3.40538	1.24739	Yes
SRR5127823	3.70868	1.24249	Yes
SRR5127433	4.41446	1.42721	Yes
SRR5127810	3.19908	1.10873	Yes
SRR5127407	2.39467	0.85192	Yes
SRR5127801	2.46268	0.852179	Yes
SRR5127752	1.80251	0.666166	Yes
SRR5127560	4.85276	1.46891	Yes
SRR5127699	1.91066	0.845472	Yes
SRR5127682	3.82814	1.35147	Yes
SRR5127750	2.11611	0.400623	Yes
SRR5127468	1.23337	0.345783	Yes
SRR5127836	4.32006	1.63405	Yes
SRR5127562	3.77181	1.32128	Yes
SRR5127796	4.13894	1.32042	Yes
SRR5127767	3.16922	1.23118	Yes
SRR5127539	3.40334	1.39345	Yes
SRR5127422	4.31983	1.34843	Yes
SRR5127489	4.75491	1.62249	Yes
SRR5127534	3.61217	1.20377	Yes
SRR5127480	3.53777	1.18074	Yes
SRR5127695	4.05776	1.15684	Yes
SRR5127543	2.90505	0.753203	Yes
SRR5127505	3.93067	1.22852	Yes
SRR5127542	3.55043	1.20161	Yes
SRR5127397	4.21434	1.56632	Yes
SRR5127685	3.86076	1.28854	Yes
SRR5127477	5.17205	1.85691	Yes
SRR5127470	2.7522	1.04406	Yes
SRR5127527	2.89852	0.954028	Yes
SRR5127408	3.79709	1.38807	Yes
SRR5127624	4.82295	1.6176	Yes
SRR5127781	4.23023	1.46547	Yes
SRR5127835	3.06651	1.40707	Yes
SRR5127675	5.345	1.77642	Yes
SRR5127533	5.47548	1.71375	Yes
SRR5127824	3.04633	0.898184	Yes
SRR5127676	4.97842	1.74065	Yes
SRR5127605	2.39201	0.819898	Yes
SRR5127766	3.35246	1.06301	Yes
SRR5127783	3.61285	1.29174	Yes
SRR5127507	2.10634	0.872189	Yes
SRR5127740	3.4614	1.40794	Yes
SRR5127728	2.25379	0.811719	Yes
SRR5127844	3.17786	1.06177	Yes
SRR5127827	4.06848	1.33497	Yes
SRR5127581	2.37827	1.05396	Yes
SRR5127719	3.21332	1.17387	Yes
SRR5127469	3.84175	1.34116	Yes
SRR5127418	4.19649	1.52205	Yes
SRR5127535	3.05679	1.16639	Yes
SRR5127635	2.68866	1.08986	Yes
SRR5127744	2.64429	0.827983	Yes
SRR5127598	2.72999	0.852345	Yes
SRR5127587	3.48522	1.18395	Yes
SRR5127664	5.21079	1.7772	Yes
SRR5127456	2.94121	0.927675	Yes
SRR5127780	0.804752	-0.0206793	Yes
SRR5127579	2.76111	1.12217	Yes
SRR5127414	4.41225	1.49921	Yes
SRR5127568	1.77682	0.256215	Yes
SRR5127754	2.17335	0.448035	Yes
SRR5127825	3.90353	1.27133	Yes
SRR5127779	3.67388	1.49599	Yes
SRR5127472	3.22717	1.09709	Yes
SRR5127475	3.73507	1.25345	Yes
SRR5127465	4.28174	1.4906	Yes
SRR5127444	4.05742	1.46473	Yes
SRR5127626	1.97344	0.896665	Yes
SRR5127845	3.20227	1.04108	Yes
SRR5127442	4.05092	1.46253	Yes
SRR5127726	3.6177	1.21456	Yes
SRR5127815	2.77116	0.875711	Yes
SRR5127678	5.0138	1.70352	Yes
SRR5127725	3.83906	1.56961	Yes
[truncated: 1,961 more rows]

## Sheet: D
sampleID	genus	cazyme_family	HIS_status
A01_02_1FE	3.44585	1.0132	No
A02_01_1FE	1.20489	0.00614502	No
A03_01_1FE	2.7677	0.993918	No
A04_01_1FE	2.84706	-0.136641	No
A04_04_1FE	2.8463	-0.354863	No
A05_01_1FE	1.65646	-2	No
A06_01_1FE	-0.178319	-2	No
A07_01_1FE	4.00373	0.328469	No
A08_01_1FE	2.71452	0.0188419	No
A09_01_1FE	3.41258	0.532738	No
A09_02_1FE	5.14956	1.4284	No
A10_01_1FE	0.856873	-0.731422	No
A10_02_1FE	1.25596	-0.625802	No
A11_01_1FE	5.81573	1.43273	No
A13_01_1FE	4.63043	1.52563	No
A13_03_1FE	4.01135	0.912132	No
A14_01_1FE	3.24542	-0.425726	No
A15_02_1FE	1.10289	-1.51343	No
A19_01_1FE	2.42628	0.235157	No
A20_01_1FE	0.65913	0.297502	No
A20_03_1FE	0.565598	-0.175887	No
A22_01_1FE	0.168152	0.198932	No
A23_01_1FE	3.28885	0.634914	No
A24_02_1FE	2.56382	0.970647	No
A24_04_1FE	2.53175	0.842521	No
A25_01_1FE	1.24698	-2	No
A27_02_1FE	1.95821	0.0133345	No
A28_02_1FE	4.16577	1.40115	No
A29_01_1FE	3.71113	0.72374	No
A32_01_1FE	1.81552	-0.228222	No
A34_01_1FE	1.76608	-0.294025	No
A34_02_1FE	3.54413	0.861303	No
A35_01_1FE	2.0578	0.164127	No
A36_01_1FE	2.79375	0.405411	No
A36_02_1FE	1.76258	0.890676	No
A39_01_1FE	3.20292	0.734248	No
A39_02_1FE	1.58083	0.365535	No
A39_04_1FE	4.07605	1.38648	No
A40_02_1FE	1.3255	-0.439675	No
A41_01_1FE	1.50701	-0.493292	No
A42_02_1FE	4.07973	1.75576	No
A43_02_1FE	0.0407891	-2	No
A44_01_1FE	4.41222	1.02399	No
A45_02_1FE	1.33041	-0.183215	No
A46_01_1FE	0.816364	-0.602025	No
A46_02_1FE	2.00302	0.109474	No
A47_01_1FE	1.76529	0.0575748	No
A47_02_1FE	2.1249	0.220304	No
A48_01_1FE	1.6937	0.387986	No
A48_05_1FE	1.18355	-0.269799	No
A49_01_1FE	3.31046	0.497125	No
A53_01_1FE	1.72224	-0.508428	No
A54_02_1FE	2.14766	-0.0861756	No
A55_01_1FE	-1.31058	-2	No
A55_02_1FE	4.93338	0.944903	No
A56_01_1FE	3.25819	0.4653	No
A58_01_1FE	1.29531	-0.380333	No
A58_03_1FE	5.2024	1.46661	No
A59_01_1FE	4.30754	0.723273	No
A62_01_1FE	2.13528	0.0578144	No
A62_03_1FE	3.12113	0.231752	No
A66_02_1FE	4.63927	0.72026	No
A67_01_1FE	1.47663	-2	No
A68_01_1FE	3.76982	0.309869	No
A69_01_1FE	2.70822	0.0194777	No
A69_02_1FE	3.34974	0.536752	No
A70_01_1FE	1.54734	0.267775	No
A70_03_1FE	2.53607	-0.235518	No
A72_01_1FE	0.391583	-2	No
A72_02_1FE	2.16868	-0.0485362	No
A73_01_1FE	2.15762	-2	No
A73_02_1FE	3.98107	-0.213994	No
A75_02_1FE	4.28398	-0.62093	No
A79_02_1FE	3.77344	0.691528	No
A81_01_1FE	2.12488	-0.0265812	No
A81_03_1FE	1.03529	-0.631081	No
A82_02_1FE	2.3865	0.300672	No
A83_02_1FE	4.91472	1.12164	No
A85_01_1FE	3.19514	1.22632	No
A88_02_1FE	3.79966	0.926574	No
A89_01_1FE	2.15944	-0.74273	No
A89_02_1FE	0.596895	-0.988472	No
A90_03_1FE	1.76209	-0.33222	No
A90_04_1FE	3.0949	0.729438	No
A91_01_1FE	2.09408	0.0989343	No
A91_02_1FE	0.310934	-0.644261	No
A92_01_1FE	4.44091	0.801656	No
A93_01_1FE	4.24113	0.40587	No
A94_01_1FE	1.87118	-0.396304	No
A94_02_1FE	2.82632	0.236754	No
A94_03_1FE	0.79062	-0.581599	No
A95_01_1FE	2.24798	0.22704	No
BGI-06A	1.97784	0.955433	Yes
BGI-15A	0.629612	-0.777206	Yes
BGI-17A	0.916756	-0.660489	Yes
BGI-27A	0.880138	-2	Yes
BGI-28A	-1.10647	-1.07464	Yes
BGI-33A	3.54122	0.897423	Yes
BGI-34A	1.2337	-2	Yes
BGI001A	1.15914	-0.256671	Yes
BGI002A	2.09215	0.748487	Yes
BGI003A	3.24364	0.730618	Yes
BGI089A	-1.22858	-2	Yes
C16-20002-TZ	1.39641	1.07241	No
C16-20003-TZ	-0.00606312	-0.73037	No
C16-20005-GH	0.640133	-2	No
C16-20005-TZ	0.813456	-0.583909	No
C16-20006-GH	0.747468	-2	No
C16-20009-GH	1.11683	-0.796396	No
C16-20010-GH	1.32538	-0.776556	No
C16-20029-GH	2.07768	-2	No
C16-20030-GH	1.12067	-0.537033	No
C16-20047-GH	0.339058	-0.793795	No
C16-20048-GH	1.90989	-0.226148	No
C16-20065-GH	1.47702	-0.528239	No
C16-20066-GH	-1.2917	-1.3532	No
C16-20070-TZ	0.0530521	-0.626849	No
C16-20071-TZ	1.03539	-0.573603	No
C16-20108-GH	0.198153	-0.571088	No
C16-20117-TZ	-1.00995	-2	No
C16-20118-TZ	-0.729586	-0.386782	No
C16-20124-GH	0.350817	-1.20142	No
C16-20125-GH	0.627893	-1.03091	No
C16-20152-TZ	1.024	-2	No
C16-20153-TZ	1.01493	-0.650956	No
C16-20197-TZ	-0.129868	-1.04144	No
C16-20211-TZ	0.40999	-1.20691	No
C16-20212-TZ	0.46009	-1.34872	No
C16-20215-TZ	0.442916	-0.911014	No
C16-20237-TZ	0.353745	-0.967462	No
C16-20238-TZ	0.495714	-2	No
C16-20241-GH	0.830678	-2	No
C16-20242-GH	1.34746	-0.924891	No
C16-20246-TZ	0.636623	-0.0665684	No
C16-20248-TZ	1.52112	-0.154989	No
C16-20273-GH	0.324588	-0.82359	No
C16-20274-GH	1.97006	-0.272597	No
C16-20288-GH	1.69589	-0.602808	No
C16-20292-GH	2.14803	0.922637	No
C16-20340-TZ	2.23377	0.497174	No
C16-20345-TZ	2.60374	0.0467877	No
C16-20346-TZ	0.0624713	-2	No
C16-20362-GH	1.52567	0.0446965	No
C16-20363-GH	0.817867	-2	No
C16-20371-TZ	-1.46872	-0.873122	No
C16-20374-GH	1.68002	0.020469	No
C16-20375-GH	-0.704439	-2	No
C16-20415-TZ	-0.371919	-0.376999	No
C16-20416-TZ	0.638988	-0.562646	No
C16-20437-TZ	-1.08311	-2	No
C16-20438-TZ	1.5136	-0.073745	No
C16-20470-TZ	-0.122376	-1.18529	No
C16-20471-TZ	0.760698	-0.0274269	No
C16-20473-TZ	3.57624	-0.0226835	No
C16-20491-TZ	-0.790233	-2	No
C16-20554-TZ	3.01206	0.506378	No
C16-20558-TZ	1.04279	-0.616723	No
C16-20625-TZ	0.496371	-0.268339	No
C16-20626-TZ	0.366568	-1.12073	No
C16-20627-TZ	2.04113	0.431909	No
C16-20645-TZ	1.00394	-0.681978	No
C16-20646-TZ	1.67059	-0.767182	No
CM_A01_M0_18	2.73798	0.475906	No
CM_A04_M0_18	2.48978	0.626289	No
CM_A06_M0_18	2.32004	-0.146332	No
CM_D02_M0_18	3.25196	1.57646	No
CM_D03_M0_18	2.90247	1.15669	No
CM_D04_M0_18	3.01246	0.414362	No
CM_D05_M0_18	2.87085	0.136061	No
CM_D06_M0_18	2.87129	0.963925	No
CM_D07_M0_18	2.80114	0.694459	No
CM_D08_M0_18	2.18175	0.842828	No
CM_D09_M0_18	2.0034	0.873608	No
CM_D10_M0_18	2.62032	1.08524	No
CM_D11_M0_18	2.03905	0.802538	No
CM_D13_M0_18	1.63273	-0.62593	No
CM_D15_M0_18	2.77421	1.06633	No
CM_D21_M0_18	3.69704	0.887119	No
CM_D24_M0_18	2.18127	0.155973	No
CM_D26_M0_18	2.99859	1.51233	No
CM_D33_M0_18	3.09233	1.45183	No
CM_D39_M0_18	2.86041	0.6802	No
CM_D40_M0_18	3.19206	1.34568	No
CM_D43_M0_18	3.17057	0.971158	No
CM_D48_M0_18	1.95313	0.0540075	No
CM_D50_M0_18	2.39971	0.637434	No
DRR127488	-1.60258	0.162842	Yes
DRR127524	1.05087	-0.618704	Yes
DRR127532	3.65023	0.77517	Yes
DRR127535	3.13584	1.57804	Yes
DRR127537	4.19404	1.86585	Yes
DRR127546	1.29825	-0.953193	Yes
DRR127552	-0.94963	0.558287	Yes
DRR127583	-1.0825	-1.14515	Yes
DRR127588	3.5025	0.900519	Yes
DRR127596	3.03331	2.05358	Yes
DRR127597	1.17907	0.349631	Yes
DRR127613	1.75226	0.37328	Yes
DRR127616	3.28267	1.53603	Yes
DRR127619	-0.916672	0.221654	Yes
DRR127628	2.43779	0.543141	Yes
DRR127634	3.11089	1.22131	Yes
DRR127649	2.33833	0.974901	Yes
DRR127672	-1.04842	-2	Yes
DRR127683	-0.980496	-1.03362	Yes
DRR127692	2.28576	0.997244	Yes
DRR127704	2.20662	0.243752	Yes
DRR127707	3.39047	0.708627	Yes
DRR127713	-1.05303	-2	Yes
DRR127721	1.18011	-0.74722	Yes
DRR127724	-1.27461	-0.992893	Yes
DRR127728	-1.35582	0.493001	Yes
DRR127731	2.98901	1.39787	Yes
DRR127736	-1.11106	0.583172	Yes
DRR127748	-1.12867	2.15515	Yes
DRR127751	-1.40584	1.93802	Yes
DRR127752	3.17104	0.414395	Yes
DRR127755	2.90456	0.934483	Yes
DRR127756	2.20598	0.515858	Yes
DRR127762	0.842375	-0.0178374	Yes
DRR127763	2.47267	0.313369	Yes
DRR127776	-1.28939	1.92113	Yes
DRR127777	3.673	1.69909	Yes
DRR162775	2.1214	0.177184	Yes
DRR162776	3.57103	1.43363	Yes
DRR171467	-1.28268	0.574477	Yes
DRR171469	3.28203	1.11652	Yes
DRR171474	-1.03455	-2	Yes
DRR171477	2.97867	0.726403	Yes
DRR171479	-1.40916	0.245604	Yes
DRR171487	0.938348	0.0478354	Yes
DRR171488	1.83034	-0.103336	Yes
DRR171497	2.0847	0.991724	Yes
DRR171499	-1.3231	0.275293	Yes
DRR171500	2.88285	0.413741	Yes
DRR171503	-1.54948	-2	Yes
DRR171506	3.06169	0.114217	Yes
DRR171509	3.43879	1.57177	Yes
DRR171513	1.67093	-0.109596	Yes
DRR171514	2.677	0.486479	Yes
DRR171515	-1.53013	0.21334	Yes
DRR171517	2.18433	0.413471	Yes
DRR171518	0.754534	0.585519	Yes
DRR171523	3.19697	0.968281	Yes
DRR171525	-1.15257	1.11274	Yes
DRR171527	3.93666	1.3265	Yes
DRR171530	-1.05066	-1.04552	Yes
DRR171538	1.25257	0.676266	Yes
DRR171539	0.453819	-0.0492361	Yes
DRR171543	2.24005	-0.0203833	Yes
DRR171545	2.42363	1.20167	Yes
DRR171546	3.1131	0.621857	Yes
DRR171552	3.53314	0.779999	Yes
DRR171555	1.60326	0.341537	Yes
DRR171560	0.387668	-2	Yes
DRR171563	-1.5367	1.4184	Yes
DRR171567	1.4405	-0.25799	Yes
DRR171568	1.75166	0.3643	Yes
DRR171569	2.10201	1.52078	Yes
DRR171571	-1.42891	-0.993748	Yes
DRR171572	4.16945	1.00689	Yes
DRR171576	-0.3158	-2	Yes
DRR171578	0.628392	0.371781	Yes
DRR171580	3.7659	0.957787	Yes
DRR171581	3.8201	1.09317	Yes
DRR171585	1.79177	0.806811	Yes
DRR171586	2.27181	1.32168	Yes
DRR171587	4.32837	2.34194	Yes
DRR171588	0.912088	-0.0297182	Yes
DRR171589	-1.1698	0.865872	Yes
DRR171591	1.31346	-0.412177	Yes
DRR171592	3.23996	0.16064	Yes
DRR171594	-1.35205	-2	Yes
DRR171598	1.70105	0.197587	Yes
DRR171599	2.48613	0.330452	Yes
DRR171601	1.65	-0.467972	Yes
DRR171604	-1.48817	1.39922	Yes
DRR171605	1.01681	0.325417	Yes
DRR171606	0.911163	1.48291	Yes
DRR171607	1.46573	0.0912096	Yes
DRR171608	2.77284	0.831253	Yes
DRR171610	2.15567	0.869647	Yes
DRR171613	1.4393	1.4538	Yes
DRR171616	-1.36228	-2	Yes
DRR171617	1.86639	-0.412851	Yes
DRR171619	1.88813	0.752109	Yes
DRR171620	2.38866	0.761874	Yes
DRR171621	3.39048	1.36941	Yes
DRR171623	2.32076	0.79932	Yes
DRR171624	-1.28687	0.608317	Yes
DRR171625	4.15382	1.5933	Yes
DRR171626	2.70309	0.584131	Yes
DRR171628	0.969246	-0.421223	Yes
DRR171629	3.39731	0.806919	Yes
DRR171631	0.614941	0.616396	Yes
DRR171637	-1.44897	-0.199964	Yes
DRR171639	2.69229	0.349612	Yes
DRR171640	3.67353	0.651173	Yes
DRR171641	3.02821	0.169225	Yes
DRR171642	3.99451	1.59917	Yes
DRR171643	2.83409	0.171384	Yes
DRR171644	-1.27184	1.15497	Yes
DRR171645	3.58219	0.862695	Yes
DRR171646	3.6005	0.638744	Yes
DRR171647	-1.02336	-0.172043	Yes
DRR171648	3.30458	0.64287	Yes
DRR171650	1.58409	-0.0163467	Yes
DRR171651	-1.67073	-2	Yes
DRR171652	2.39594	1.15778	Yes
DRR171653	-1.41428	-2	Yes
DRR171654	-1.36655	0.571266	Yes
DRR171655	-1.46676	-0.657498	Yes
DRR171656	2.81789	0.91422	Yes
DRR171657	1.36132	-0.032925	Yes
DRR171659	2.40214	0.957368	Yes
DRR171662	3.04743	0.431304	Yes
DRR171663	0.76111	-0.392738	Yes
DRR171673	-1.59591	-2	Yes
DRR171676	-0.811809	1.31306	Yes
DRR171686	3.13627	0.497931	Yes
DRR171689	-1.43707	1.0753	Yes
DRR171691	1.9618	-0.0789277	Yes
DRR171694	2.75397	1.63727	Yes
DRR171698	1.57505	0.743964	Yes
DRR171700	1.89709	0.212587	Yes
DRR171705	1.71056	1.00993	Yes
DRR171710	-1.35865	-0.516099	Yes
DRR171711	0.975415	-0.594739	Yes
DRR171712	2.35315	0.956762	Yes
DRR171713	2.40348	0.823003	Yes
DRR171714	1.77388	0.328017	Yes
DRR171715	3.98139	0.986137	Yes
DRR171716	-1.39372	0.265424	Yes
DRR171717	-1.40333	0.684804	Yes
DRR171718	-0.736007	1.85898	Yes
DRR171719	3.20433	0.722819	Yes
DRR171720	3.39136	0.519919	Yes
DRR171721	-0.873184	0.701413	Yes
DRR171722	3.03315	0.713417	Yes
DRR171723	-0.819124	1.7874	Yes
DRR171724	3.07338	0.579008	Yes
DRR171725	1.79048	0.920591	Yes
DRR171726	-1.51669	-2	Yes
DRR171727	2.84214	1.00703	Yes
DRR171733	2.3665	0.216675	Yes
DRR171737	-1.58529	1.16597	Yes
DRR171741	-1.46785	-1.40472	Yes
DRR171745	2.68412	0.487278	Yes
DRR171747	-1.49102	-0.26492	Yes
DRR171755	1.93798	-0.0575603	Yes
DRR171762	2.32216	0.641555	Yes
DRR171763	2.55921	0.749556	Yes
DRR171765	0.922359	0.141067	Yes
DRR171770	1.50962	-0.406017	Yes
DRR171771	2.92263	0.480174	Yes
DRR171772	-1.20526	0.666917	Yes
DRR171773	-1.39958	1.32611	Yes
DRR171777	3.29203	1.10558	Yes
DRR171779	1.17969	-0.297294	Yes
DRR171782	2.15229	-0.0778665	Yes
DRR171783	3.26636	0.962882	Yes
DRR171786	3.94388	0.765226	Yes
DRR171791	2.88493	1.44931	Yes
DRR171793	2.29807	0.218837	Yes
DRR171796	2.80035	0.954562	Yes
DRR171798	-0.868973	-2	Yes
DRR171801	2.02137	0.0260305	Yes
DRR171802	-1.56508	-0.0724551	Yes
DRR171807	-0.782794	-2	Yes
DRR171810	2.05681	1.25465	Yes
DRR171812	2.13128	1.09841	Yes
DRR171813	2.32243	0.523177	Yes
DRR171816	-0.7209	0.964051	Yes
DRR171817	1.81263	-0.177381	Yes
DRR171821	2.55119	-0.0112538	Yes
DRR171825	1.97754	0.748748	Yes
DRR171829	-0.941163	0.632921	Yes
DRR171833	2.42869	0.693587	Yes
DRR171834	2.63164	0.677298	Yes
DRR171838	2.46125	0.364904	Yes
DRR171840	2.65218	0.399637	Yes
DRR171842	1.22477	-2	Yes
DRR171843	-1.02513	-1.03815	Yes
DRR171845	1.924	0.150723	Yes
DRR171849	-1.61791	0.57817	Yes
DRR171850	-0.535579	-0.130809	Yes
DRR171852	-1.13632	-0.600724	Yes
DRR171855	1.46336	0.364924	Yes
DRR171856	2.05168	0.717435	Yes
DRR171862	0.954347	-0.208176	Yes
DRR171863	-1.08774	-2	Yes
DRR171864	0.274044	0.0332025	Yes
DRR171865	-1.18482	-0.332108	Yes
DRR171870	-1.08938	-2	Yes
DRR171872	3.22726	0.716251	Yes
DRR171876	2.23884	-2	Yes
DRR171886	2.56952	0.781914	Yes
DRR171890	-1.53035	0.444053	Yes
DRR171897	3.70283	1.60276	Yes
DRR171899	4.24107	1.74448	Yes
DRR171902	2.76326	0.393315	Yes
DRR171915	-0.144578	0.414734	Yes
DRR171917	2.29766	1.8221	Yes
DRR171919	2.84468	0.888295	Yes
DRR171921	3.98847	1.04572	Yes
DRR171922	3.81897	1.26877	Yes
DRR171923	2.22472	0.455437	Yes
DRR171925	3.04016	0.897765	Yes
DRR171928	1.50398	-0.0829726	Yes
DRR171930	1.19729	-0.222269	Yes
DRR171931	3.54932	0.733561	Yes
DRR171933	2.11637	0.340779	Yes
DRR171934	2.55556	0.460209	Yes
DRR171935	-1.54611	-0.0169468	Yes
DRR171936	3.45573	1.40323	Yes
DRR171938	2.19492	0.896879	Yes
DRR171939	-1.41668	1.09058	Yes
DRR171941	2.08201	1.13935	Yes
DRR171942	2.81794	1.29332	Yes
DRR171943	2.73261	-1.49458	Yes
DRR171948	4.4791	1.60638	Yes
DRR171950	4.1083	0.721754	Yes
DRR171951	2.35469	0.727989	Yes
DRR171952	3.01697	1.44646	Yes
DRR171953	3.84558	1.14956	Yes
DRR171954	2.98609	0.8183	Yes
DRR171957	3.20754	0.916678	Yes
DRR171959	3.30449	0.669856	Yes
DRR171964	-1.65613	0.764616	Yes
DRR171965	3.28569	0.429182	Yes
DRR173016	4.03798	1.09193	Yes
DRR173017	0.156825	-1.04196	Yes
ERR2619707	1.55373	-0.240294	No
ERR2619708	1.0922	-0.481328	No
ERR2619709	0.542235	-0.988007	No
ERR2619710	2.42526	-0.143332	No
ERR2619711	0.191368	-0.403469	No
ERR2619712	0.0111879	-2	No
ERR2619713	-0.289939	-2	No
ERR2619714	-0.914822	-2	No
ERR2619715	-1.19438	-2	No
ERR2619716	0.00605136	-0.986489	No
ERR2619717	0.866633	-0.192019	No
ERR2619718	2.05329	-0.00298515	No
ERR2619719	1.75532	0.189077	No
ERR2619720	-0.994458	-1.21925	No
ERR2619721	0.127055	-1.08624	No
ERR2619722	0.480654	0.42472	No
ERR2619723	0.463226	-0.839772	No
ERR2619724	1.63392	0.0520395	No
ERR2619725	0.405558	-0.629524	No
ERR2619726	0.696956	-0.803409	No
ERR2619727	-0.278117	-2	No
ERR2619728	1.56671	-0.0718962	No
ERR2619729	2.22486	0.0609017	No
ERR2619730	-0.339266	-2	No
ERR2619731	1.45952	-0.402064	No
ERR2619732	-1.17742	-2	No
ERR2619733	1.81198	-0.262966	No
ERR2619734	2.43142	0.374823	No
ERR2619735	0.928972	0.377024	No
ERR2619736	0.65758	-0.408112	No
ERR2619737	1.75634	-0.435216	No
ERR2619738	0.0227883	-1.10012	No
ERR2619739	2.11647	-0.354529	No
ERR2619740	-0.393895	-1.38468	No
ERR2619741	1.92463	0.267934	No
ERR2619742	2.68257	-0.296236	No
ERR2619743	1.86046	0.133108	No
ERR2619744	-0.447809	-1.08009	No
ERR2619745	2.37364	0.715967	No
ERR2619746	3.08407	0.692451	No
ERR2619747	1.48007	-0.0632702	No
ERR2619748	0.0410599	-1.17367	No
ERR2619749	2.7646	0.49874	No
ERR2619750	3.17592	1.28751	No
ERR2619751	1.78329	-0.217785	No
ERR2619752	1.66239	0.806969	No
ERR2619753	3.34351	1.12031	No
ERR2619754	0.410053	0.227288	No
ERR2619755	2.16848	0.125598	No
ERR2619756	1.16304	-0.0811313	No
ERR2619757	2.00076	-0.394178	No
ERR2619758	-0.452752	-1.10018	No
ERR2619759	-0.454441	-1.42899	No
ERR2619760	0.300488	-2	No
ERR2619761	1.00557	0.0947366	No
ERR2619762	1.35204	-0.161699	No
ERR2619763	-1.21351	-0.0301928	No
ERR4330026	3.33641	0.64076	Yes
ERR4330027	2.58695	1.06432	Yes
ERR4330028	2.87929	1.5057	Yes
ERR4330029	2.56725	0.913369	Yes
ERR4330030	2.97912	0.892866	Yes
ERR4330031	2.54996	0.747389	Yes
ERR4330032	2.74198	0.863782	Yes
ERR4330033	1.79626	0.530438	Yes
ERR4330034	1.48737	1.0893	Yes
ERR4330035	3.45134	1.06695	Yes
ERR4330036	3.14907	0.710262	Yes
ERR4330037	2.3406	1.54072	Yes
ERR4330038	4.41794	1.19011	Yes
ERR4330039	3.27366	0.920655	Yes
ERR4330040	2.34741	0.580509	Yes
ERR4330041	1.80894	1.01825	Yes
ERR4330042	2.93218	1.10977	Yes
ERR4330043	-0.436683	-1.51272	Yes
ERR4330044	2.48394	1.1703	Yes
ERR4330045	3.33089	1.13551	Yes
ERR4330046	-1.57532	-2	Yes
ERR4330047	3.4826	1.6642	Yes
ERR4330048	-1.75099	1.67206	Yes
ERR4330049	2.57356	1.12686	Yes
ERR4330050	2.15701	-0.067511	Yes
ERR4330051	3.06294	1.19147	Yes
ERR4330052	2.61267	0.891295	Yes
ERR4330053	2.52292	0.684237	Yes
ERR4330054	1.99745	0.0247975	Yes
ERR4330055	3.53751	1.34549	Yes
ERR4330056	3.28319	0.388932	Yes
ERR4330057	3.23274	1.37298	Yes
ERR4330058	2.34894	0.0344399	Yes
ERR4330059	3.23781	0.983423	Yes
ERR4330060	2.05013	0.549858	Yes
ERR4330061	2.92908	1.07961	Yes
ERR4330062	2.85578	0.916214	Yes
ERR4330063	2.89587	1.53649	Yes
ERR4330064	2.89778	1.03003	Yes
ERR4330065	1.89818	0.373096	Yes
ERR4330066	3.31812	1.70011	Yes
ERR4330067	2.20315	1.37116	Yes
ERR4330068	1.81577	1.09618	Yes
ERR4330069	2.54374	0.673508	Yes
ERR4330070	1.74892	0.3898	Yes
ERR4330071	2.60651	0.617364	Yes
ERR4330072	4.23312	0.609666	Yes
ERR4330073	2.75459	1.03523	Yes
ERR4330074	-1.42608	0.61456	Yes
ERR4330075	0.436861	-0.0867638	Yes
ERR4330076	3.26274	0.754446	Yes
ERR4330077	1.73716	0.621984	Yes
ERR4330078	2.2719	0.970041	Yes
ERR4330079	-1.67766	0.0670039	Yes
ERR4330080	3.40276	0.780541	Yes
ERR4330081	2.54429	1.27976	Yes
ERR4330082	-1.6504	0.642714	Yes
ERR4330083	0.884847	1.57625	Yes
ERR4330084	3.47924	-1.02558	Yes
ERR4330085	-1.54934	1.71632	Yes
ERR4330086	3.666	1.21289	Yes
ERR4330087	-1.54364	0.358607	Yes
ERR4330088	4.42811	1.51202	Yes
ERR4330089	0.691485	0.486952	Yes
ERR4330090	2.17405	0.48914	Yes
ERR4330091	2.71809	-1.51627	Yes
ERR4330092	-1.75983	0.930842	Yes
ERR4330093	-1.60509	1.34744	Yes
ERR4330094	2.63207	0.883179	Yes
ERR4330095	2.00555	1.42266	Yes
ERR4330096	3.00486	1.19005	Yes
ERR4330097	2.50473	1.27374	Yes
ERR4330098	3.729	1.84441	Yes
ERR4330099	1.48956	-0.610267	Yes
ERR4330100	2.962	0.519886	Yes
ERR4330101	2.27678	-0.0444614	Yes
ERR4330102	-1.59708	0.948944	Yes
ERR4330103	2.57025	0.197837	Yes
ERR4330104	-1.31058	-1.00736	Yes
ERR4330105	-1.36062	-0.521015	Yes
ERR4330106	2.63114	0.488425	Yes
ERR4330107	2.84185	0.881952	Yes
ERR4330108	2.76707	0.653733	Yes
ERR4330109	1.77717	-1.2845	Yes
ERR4330110	2.64963	1.38086	Yes
ERR4330111	3.43008	1.25535	Yes
ERR4330112	2.25799	0.192771	Yes
ERR4330113	2.93886	1.1781	Yes
ERR4330114	-1.53236	0.901777	Yes
ERR4330115	2.01998	0.607454	Yes
ERR4330116	2.89819	0.851933	Yes
ERR4330117	3.3822	1.41359	Yes
ERR4330118	3.00342	1.99224	Yes
ERR4330119	3.33364	0.719766	Yes
ERR4330120	2.99683	1.08211	Yes
ERR4330121	2.05106	0.441121	Yes
ERR4330122	2.34645	1.09964	Yes
ERR4330123	3.337	1.33926	Yes
ERR4330124	2.41096	0.654798	Yes
ERR4333869	1.5523	0.718997	Yes
ERR4333870	1.32621	1.23669	Yes
ERR4333871	3.12815	1.07404	Yes
ERR4333872	2.41613	0.833166	Yes
ERR4333873	2.39325	0.916538	Yes
ERR4333874	2.64188	1.15175	Yes
ERR4333875	-0.358552	0.92934	Yes
ERR4333876	2.23428	0.0282051	Yes
ERR4333877	3.04502	1.21465	Yes
ERR4333878	2.85487	0.821236	Yes
ERR4333879	2.97063	1.01218	Yes
ERR4333880	3.53664	0.831414	Yes
ERR4333881	2.55135	0.36563	Yes
ERR4333882	-1.36969	-2	Yes
ERR4333883	2.30782	0.281967	Yes
ERR4333884	3.53612	0.867026	Yes
ERR4333885	2.51464	0.820206	Yes
ERR4333886	3.14909	1.91083	Yes
ERR4333887	2.67602	0.643457	Yes
ERR4333888	3.28894	1.54819	Yes
ERR4333889	3.23946	0.751887	Yes
ERR4333890	3.14649	0.821552	Yes
ERR4333891	-1.8669	0.955872	Yes
ERR4333892	1.88874	0.849776	Yes
ERR4333893	2.5928	0.401786	Yes
ERR4333894	3.09144	1.04569	Yes
ERR4333895	3.14616	1.73119	Yes
ERR4333896	4.41369	1.47557	Yes
ERR4333897	3.76419	1.51325	Yes
ERR4333898	3.09281	1.20223	Yes
ERR4333899	-1.57086	1.02499	Yes
ERR4333900	2.87072	0.69927	Yes
ERR4333901	2.3442	0.783119	Yes
ERR4333902	3.82808	1.79248	Yes
ERR4333903	3.03705	0.7887	Yes
ERR4333904	2.09713	1.7223	Yes
ERR4333905	3.53925	1.53335	Yes
ERR4333906	1.9563	1.31151	Yes
ERR4333907	3.86647	0.885973	Yes
ERR4333908	2.39397	0.839256	Yes
ERR4333909	-0.446471	1.10523	Yes
ERR4333910	-1.59413	1.36705	Yes
ERR4333911	2.52289	0.621075	Yes
ERR4333912	1.04229	0.599119	Yes
ERR4333913	2.7711	0.371345	Yes
ERR4333914	1.15344	0.00188508	Yes
ERR4333915	2.66521	0.066814	Yes
ERR4333916	0.760402	-0.10656	Yes
ERR4333917	1.5802	0.707229	Yes
ERR4333918	2.55847	0.588148	Yes
ERR4333919	3.24658	0.714446	Yes
ERR4333920	0.74139	0.37114	Yes
ERR4333921	2.11567	0.715299	Yes
ERR4333922	2.23373	0.557864	Yes
ERR4333923	-1.67055	0.28894	Yes
ERR4333924	3.57605	0.494006	Yes
ERR4333925	-1.32472	-2	Yes
ERR4333926	3.40639	1.13747	Yes
ERR4333927	2.69403	0.000169342	Yes
ERR4333928	3.43388	1.22458	Yes
ERR4333929	2.71577	0.651999	Yes
ERR4333930	3.20965	1.54778	Yes
ERR4333931	2.58614	1.03066	Yes
ERR4333932	3.16384	1.40481	Yes
ERR4333933	1.23583	0.0486709	Yes
ERR4333934	3.57425	1.3279	Yes
ERR4333935	1.41944	0.00611504	Yes
ERR4333936	2.71854	0.411862	Yes
ERR4333937	2.30571	0.200555	Yes
ERR4333938	1.78763	0.434665	Yes
ERR4333939	1.77819	-0.233803	Yes
ERR4333940	-0.0105712	0.788588	Yes
ERR4333941	3.15873	0.49355	Yes
ERR4333942	3.48013	1.59091	Yes
ERR4333943	2.40875	0.563491	Yes
ERR4333944	2.47754	0.411113	Yes
ERR4333945	1.93845	0.485122	Yes
ERR4333946	3.7049	0.805915	Yes
ERR4333947	2.82795	0.720156	Yes
ERR4333948	-1.26957	-1.36512	Yes
ERR4333949	3.05243	1.30848	Yes
ERR4333950	-1.24326	-1.05621	Yes
ERR4333951	3.13881	1.17428	Yes
ERR4333952	3.45141	0.457472	Yes
ERR4333953	2.29932	0.0551068	Yes
ERR4333954	2.42048	0.734724	Yes
ERR4333955	4.13076	1.39289	Yes
ERR4333956	1.98011	1.13243	Yes
ERR4333957	1.35132	0.765244	Yes
ERR4333958	-1.44488	-0.856018	Yes
ERR4333959	2.59239	0.452611	Yes
ERR4333960	3.18798	0.700592	Yes
ERR4333961	3.29382	1.36721	Yes
ERR4333962	2.78104	0.25881	Yes
ERR4333963	2.44246	0.702169	Yes
ERR4333964	0.485085	0.567253	Yes
ERR4333965	3.06703	0.27036	Yes
ERR4333966	2.47884	1.15486	Yes
ERR4333967	2.86578	0.96625	Yes
ERR4333968	2.8406	0.972503	Yes
ERR4333969	2.47618	0.242976	Yes
ERR4333970	2.58622	0.238801	Yes
ERR4333971	3.01064	1.50998	Yes
ERR4333972	1.13132	0.156579	Yes
ERR4333973	2.74806	0.24978	Yes
ERR4333974	3.32044	1.56183	Yes
ERR4333975	2.64815	0.734929	Yes
ERR4333976	4.45075	1.3283	Yes
ERR4333977	2.89754	1.08642	Yes
ERR4333978	2.57296	-0.115624	Yes
ERR4333979	3.23406	0.925486	Yes
ERR4333980	3.57989	1.45227	Yes
ERR4333981	2.80986	1.11515	Yes
ERR4333982	2.46903	0.555443	Yes
ERR4333983	3.98995	1.71827	Yes
ERR4333984	3.09188	0.828254	Yes
ERR4333985	3.09653	-0.232822	Yes
ERR4333986	2.58228	1.07445	Yes
ERR4333987	2.37146	0.759971	Yes
ERR4333988	-1.45187	1.17699	Yes
ERR4333989	2.38345	1.08929	Yes
ERR4333990	3.29217	1.35277	Yes
ERR4333991	2.61858	0.546523	Yes
ERR4333992	1.48563	0.637901	Yes
ERR4333993	2.73719	0.499548	Yes
ERR4333994	2.86194	1.12782	Yes
ERR4333995	3.09718	0.757519	Yes
ERR4333996	-0.597258	1.16848	Yes
ERR4333997	3.86605	0.78246	Yes
ERR4333998	2.44784	0.459952	Yes
ERR4333999	2.95358	1.20102	Yes
ERR4334000	3.33817	1.23946	Yes
ERR4334001	2.12036	0.43753	Yes
ERR4334002	2.79258	0.806484	Yes
ERR4334003	2.77521	0.321563	Yes
ERR4334004	3.15629	0.925394	Yes
ERR4334005	3.41384	1.34315	Yes
ERR4334006	1.43393	1.14655	Yes
ERR4334007	2.48863	1.55646	Yes
ERR4334008	2.69855	1.04175	Yes
ERR4334009	3.16649	0.776099	Yes
ERR4334010	1.93787	0.762953	Yes
ERR4334011	3.14159	1.10885	Yes
ERR4334012	2.25589	0.530767	Yes
ERR4334013	-1.82636	1.14644	Yes
ERR4334014	-1.29713	1.01888	Yes
ERR4334015	-1.58643	1.20142	Yes
ERR4334016	3.02501	0.664337	Yes
ERR4334017	3.11234	0.340375	Yes
ERR4334018	3.43975	0.581617	Yes
ERR4334019	2.62186	0.830606	Yes
ERR4334020	3.62261	0.999367	Yes
ERR4334021	3.08221	1.76519	Yes
ERR4334022	1.66949	-0.136112	Yes
ERR4334023	3.68081	1.21308	Yes
ERR4334024	2.96498	1.52768	Yes
ERR4334025	3.46309	0.434917	Yes
ERR4334026	2.46183	0.399566	Yes
ERR4334027	2.24491	1.07239	Yes
ERR4334028	-1.65393	1.10286	Yes
ERR4334029	1.68938	0.891063	Yes
ERR4334030	3.60958	1.36078	Yes
ERR4334031	1.36991	0.916653	Yes
ERR4334032	3.44623	0.754379	Yes
ERR4334033	2.54002	1.66386	Yes
ERR4334034	1.8382	0.929898	Yes
ERR4334035	2.31172	0.370343	Yes
ERR4334036	3.99532	1.06364	Yes
ERR4334037	3.04992	0.584516	Yes
ERR4334038	3.29162	1.47374	Yes
ERR4334039	2.41561	1.5751	Yes
ERR4334040	2.83992	1.25278	Yes
ERR4334041	2.37546	0.581838	Yes
ERR4334042	2.38341	0.818665	Yes
ERR4334043	2.11862	0.651174	Yes
ERR4334044	1.65403	0.518842	Yes
ERR4334045	-1.78097	-0.63935	Yes
ERR4334046	2.64352	0.454723	Yes
ERR4334047	2.78863	1.4545	Yes
ERR4334048	0.321783	0.234069	Yes
ERR4334049	2.55305	0.601336	Yes
ERR4334050	4.63808	2.03543	Yes
ERR4334051	-0.946117	0.816975	Yes
ERR4334052	2.0004	0.548059	Yes
ERR4334053	4.22997	1.69948	Yes
ERR4334054	1.77722	-0.260768	Yes
ERR4334055	3.03176	0.587147	Yes
ERR4334056	-1.92494	0.517195	Yes
ERR4334057	1.67242	-0.178185	Yes
ERR4334058	3.93273	1.72818	Yes
ERR4334059	2.50359	1.10523	Yes
ERR4334060	3.04748	1.11571	Yes
ERR4334061	2.92028	0.389331	Yes
ERR4334062	-1.41294	-0.168501	Yes
ERR4334063	2.41508	1.21879	Yes
ERR4334064	1.65671	1.033	Yes
ERR4334065	2.62636	0.30043	Yes
ERR4334066	1.99485	0.502295	Yes
ERR4334067	2.94543	1.02296	Yes
ERR4334068	2.77335	0.143052	Yes
ERR4334069	3.65389	1.72489	Yes
ERR4334070	2.46065	-0.322941	Yes
ERR4334071	1.6604	0.623536	Yes
ERR4334072	2.61181	0.669503	Yes
ERR4334073	-0.103462	0.601234	Yes
ERR4334074	2.43537	0.154366	Yes
ERR4334075	-0.767072	1.09238	Yes
ERR4334076	-0.458561	0.211364	Yes
ERR4334077	2.04604	-0.0159004	Yes
ERR4334078	2.92982	0.842581	Yes
ERR4334079	2.94843	0.943648	Yes
ERR4334080	2.50886	0.876099	Yes
ERR4334081	3.14969	0.930862	Yes
ERR4334082	1.87342	0.0339823	Yes
ERR4334083	2.26561	0.616401	Yes
ERR4334084	3.19887	0.379035	Yes
ERR4334085	1.19129	-0.3005	Yes
ERR4334086	2.40544	1.03168	Yes
ERR4334087	2.97725	0.962096	Yes
ERR4334088	2.66112	0.747644	Yes
ERR4334089	1.85887	0.951984	Yes
ERR4334090	3.11156	0.53906	Yes
ERR4334091	4.20061	1.49975	Yes
ERR4334092	1.94502	0.0665644	Yes
ERR4334093	2.14068	1.58251	Yes
ERR4334094	-1.60298	0.365057	Yes
ERR4334095	3.50757	1.30671	Yes
ERR4334096	2.08195	0.0379004	Yes
ERR4334097	3.43009	1.63197	Yes
ERR4334098	1.28373	0.287739	Yes
ERR4334099	3.20888	0.520909	Yes
ERR4334100	2.54149	-0.0713226	Yes
ERR4334101	3.42217	0.983194	Yes
ERR4334102	-1.80342	0.507027	Yes
ERR4334103	3.39272	1.36635	Yes
ERR4334104	2.19328	0.54681	Yes
ERR4334105	1.98074	0.27817	Yes
ERR4334106	2.5936	1.50596	Yes
ERR4334107	1.64035	0.21715	Yes
ERR4334108	-1.69153	0.786534	Yes
ERR4334109	2.85077	0.865217	Yes
ERR4334110	2.70197	1.01749	Yes
ERR4334111	-0.352674	1.39079	Yes
ERR4334112	2.78638	0.63456	Yes
ERR4334113	2.75859	1.05985	Yes
ERR4334114	2.97622	1.13119	Yes
ERR4334115	2.30466	0.133446	Yes
ERR4334116	2.13874	0.466145	Yes
ERR4334117	2.33473	1.02692	Yes
ERR4334118	3.15453	1.55488	Yes
ERR4334119	2.06371	-0.0334688	Yes
ERR4334120	2.01422	-0.533622	Yes
ERR4334121	2.1956	1.00332	Yes
ERR4334122	2.59373	0.431299	Yes
ERR4334123	3.7838	1.61517	Yes
ERR4334124	4.27215	1.58171	Yes
ERR4334125	2.29002	0.507456	Yes
ERR4334126	2.21656	0.876666	Yes
ERR4334127	2.61448	0.883466	Yes
ERR4334128	2.9943	0.845413	Yes
ERR4334129	1.91519	0.600211	Yes
ERR4334130	2.57259	0.48554	Yes
ERR4334131	2.69353	1.15159	Yes
ERR4334132	-1.5143	-2	Yes
ERR4334133	2.9455	0.820213	Yes
ERR4334134	4.12645	0.805432	Yes
ERR4334135	2.31393	0.57274	Yes
ERR4334136	2.74813	0.567519	Yes
ERR4334137	2.76227	0.894407	Yes
ERR4334138	3.37445	0.573613	Yes
ERR4334139	2.079	0.420345	Yes
ERR4334140	3.31379	1.07255	Yes
ERR4334141	-0.620896	-2	Yes
ERR4334142	2.87039	0.531387	Yes
ERR4334143	1.92159	0.206124	Yes
ERR4334144	2.33117	0.689461	Yes
ERR4334145	4.07325	1.24957	Yes
ERR4334146	0.256703	0.446419	Yes
ERR4334147	2.47614	0.799598	Yes
ERR4334148	1.5845	0.743155	Yes
ERR4334149	1.22957	-0.0374413	Yes
ERR4334150	3.09721	0.356221	Yes
ERR4334151	2.31155	0.755138	Yes
ERR4334152	3.45806	1.56537	Yes
ERR4334153	3.56392	0.907251	Yes
ERR4334154	3.70284	0.901882	Yes
ERR4334155	4.08431	1.46771	Yes
ERR4334156	2.41719	0.784845	Yes
ERR4334157	-1.47649	-2	Yes
ERR4334158	1.74135	0.670702	Yes
ERR4334159	3.01766	0.711193	Yes
ERR4334160	2.50062	0.237086	Yes
ERR4334161	2.46437	0.623497	Yes
ERR4334162	3.00951	1.41329	Yes
ERR4334163	3.35022	0.875305	Yes
ERR4334164	2.02183	1.55289	Yes
ERR4334165	2.19861	0.594395	Yes
ERR4334166	3.39191	1.993	Yes
ERR4334167	3.38674	1.32932	Yes
ERR4334168	2.96276	1.24172	Yes
ERR4334169	3.0849	0.506816	Yes
ERR4334170	-0.72606	1.40639	Yes
ERR4334171	3.09372	1.08382	Yes
ERR4334172	3.63849	1.07488	Yes
ERR4334173	1.90303	0.354748	Yes
ERR4334174	3.51307	1.11216	Yes
ERR4334175	3.31228	1.02736	Yes
ERR4334176	2.71795	1.0277	Yes
ERR4334177	2.70022	1.07096	Yes
ERR4334178	2.73495	0.404986	Yes
ERR4334179	2.58849	1.5207	Yes
ERR4334180	2.72596	0.853272	Yes
ERR4334181	1.29357	0.100584	Yes
ERR4334182	1.82457	0.925469	Yes
ERR4334183	2.96154	1.37213	Yes
ERR4334184	-1.15309	1.87341	Yes
ERR4334185	2.369	0.145926	Yes
ERR4334186	3.86739	1.46485	Yes
ERR4334187	2.37411	-0.0427232	Yes
ERR4334188	3.62861	0.774305	Yes
ERR4334189	2.40232	0.888414	Yes
ERR4334190	2.21402	0.358344	Yes
ERR4334191	2.89043	0.458846	Yes
ERR4334192	3.07029	1.01006	Yes
ERR4334193	3.56082	1.34104	Yes
ERR4334194	2.72559	0.955155	Yes
ERR4334195	1.27254	0.393647	Yes
ERR4334196	2.52824	0.322091	Yes
ERR4334197	3.05484	0.562355	Yes
ERR4334198	2.58296	0.633322	Yes
ERR4334199	2.90393	1.34565	Yes
ERR4334200	2.82739	0.880826	Yes
ERR4334201	2.13202	0.815803	Yes
ERR4334202	2.58055	0.125429	Yes
ERR4334203	2.49574	1.09889	Yes
ERR4334205	1.57505	1.0203	Yes
ERR4334206	2.09462	0.409691	Yes
ERR4334207	1.70786	-0.257102	Yes
ERR4334208	3.66064	1.17581	Yes
ERR4334209	2.23114	0.924511	Yes
ERR4334210	3.02568	1.39053	Yes
ERR4334211	3.52459	1.33615	Yes
ERR4334212	-1.35196	-0.167389	Yes
ERR4334213	2.4285	0.477252	Yes
ERR4334214	2.49122	0.371426	Yes
ERR4334215	2.12331	1.00722	Yes
ERR4334216	-0.484453	-2	Yes
ERR4334217	2.86744	0.825555	Yes
ERR4334218	2.89334	0.854539	Yes
ERR4334219	0.691914	-0.21564	Yes
ERR4334220	2.39559	0.203498	Yes
ERR4334221	-1.75839	0.745813	Yes
ERR4334222	2.55098	0.925854	Yes
ERR4334223	3.61693	1.59392	Yes
ERR4334224	3.94646	1.7937	Yes
ERR4334225	2.60117	0.60504	Yes
ERR4334226	2.48906	0.367622	Yes
ERR4334227	2.59883	0.649193	Yes
ERR4334228	2.99708	1.19309	Yes
ERR4334229	2.88114	0.592019	Yes
ERR4334230	2.25583	1.09473	Yes
ERR4334231	1.12771	0.676644	Yes
ERR4334232	2.43691	0.83944	Yes
ERR4334233	3.26025	0.757664	Yes
ERR4334234	0.617732	0.437709	Yes
ERR4334235	1.68927	0.734464	Yes
ERR4334236	-1.5214	-0.0714454	Yes
ERR4334237	2.89461	1.28397	Yes
ERR4334238	1.57483	-0.130457	Yes
ERR4334239	3.28408	0.893922	Yes
ERR4334240	-1.68705	0.0614676	Yes
ERR4334241	1.53412	0.193428	Yes
ERR4334242	3.67556	0.885147	Yes
ERR4334243	3.25002	0.948217	Yes
ERR4334244	3.60829	1.43995	Yes
ERR4334245	2.06409	0.440402	Yes
ERR4334246	3.07513	1.20115	Yes
ERR4334247	3.42074	1.17107	Yes
ERR4334248	1.71615	0.359243	Yes
ERR4334249	2.36797	1.23034	Yes
ERR4334250	2.35821	1.26446	Yes
ERR4334251	2.28693	0.352701	Yes
ERR4334252	3.35832	0.547693	Yes
ERR4334253	-1.28673	-1.31453	Yes
ERR4334254	2.67997	1.01365	Yes
ERR4334255	2.03389	0.259873	Yes
ERR4334256	2.13337	1.05207	Yes
ERR4334257	3.13064	1.09902	Yes
ERR4334258	1.5036	1.35063	Yes
ERR4334259	2.56548	1.34089	Yes
ERR4334260	0.429594	0.19927	Yes
ERR4334261	3.0246	1.88694	Yes
ERR4334262	2.50685	0.136375	Yes
ERR4334263	2.7354	1.62309	Yes
ERR4334264	2.31701	0.572845	Yes
ERR4334265	2.2432	1.17788	Yes
ERR4334266	3.00623	0.759314	Yes
ERR4334267	2.94846	0.345756	Yes
ERR4334268	2.75359	0.0627436	Yes
ERR4335019	3.51393	1.1533	Yes
ERR4335020	2.5891	0.0841793	Yes
ERR4335021	2.17117	0.831411	Yes
ERR4335022	2.97601	0.782922	Yes
ERR4335023	3.11836	1.04332	Yes
ERR4335024	4.5074	1.85623	Yes
ERR4335025	2.84114	0.127701	Yes
ERR4335026	2.58216	0.322668	Yes
ERR4335027	1.88823	0.97578	Yes
ERR4335028	-1.23478	-2	Yes
ERR4335029	2.77329	0.478282	Yes
ERR4335030	2.90733	0.799087	Yes
ERR4335031	1.72362	0.419663	Yes
ERR4335032	2.68355	1.05052	Yes
ERR4335033	2.33299	1.46401	Yes
ERR4335034	3.26458	1.34546	Yes
ERR4335035	1.3584	0.0693165	Yes
ERR4335036	3.75225	0.736075	Yes
ERR4335037	2.68867	0.832638	Yes
ERR4335038	3.4693	1.55543	Yes
ERR4335039	-1.62604	1.57019	Yes
ERR4335040	-1.05401	0.776925	Yes
ERR4335041	3.43806	1.71625	Yes
ERR4335042	3.24077	0.513657	Yes
ERR4335043	2.41265	0.556039	Yes
ERR4335044	1.2969	-1.28492	Yes
ERR4335045	2.41535	0.686296	Yes
ERR4335046	1.36283	1.00856	Yes
ERR4335047	4.8609	2.15398	Yes
ERR4335048	2.2433	0.59642	Yes
ERR4335049	3.48916	1.19513	Yes
ERR4335050	3.51408	0.862735	Yes
ERR4335051	2.46073	1.51943	Yes
ERR4335052	2.64205	0.516042	Yes
ERR4335053	2.17256	0.440142	Yes
ERR4335054	2.1356	0.2196	Yes
ERR4335055	2.94099	1.11029	Yes
ERR4335056	3.10446	1.53701	Yes
ERR4335057	3.21245	0.993925	Yes
ERR4335058	1.52758	-2	Yes
ERR4335059	3.33119	0.402425	Yes
ERR4335060	3.26263	0.39348	Yes
ERR4335061	1.46292	1.47196	Yes
ERR4335062	2.73165	0.855164	Yes
ERR4335063	2.81558	1.02914	Yes
ERR4335064	-1.50827	1.15819	Yes
ERR4335065	2.45389	0.782604	Yes
ERR4335066	-1.17813	-0.340169	Yes
ERR4335067	1.48098	0.687634	Yes
ERR4335068	3.36462	0.766765	Yes
ERR4335069	1.79528	0.48997	Yes
ERR4335070	-0.751793	0.505045	Yes
ERR4335071	2.55697	0.584456	Yes
ERR4335072	2.80652	1.10552	Yes
ERR4335073	1.27084	0.353014	Yes
ERR4335074	1.10526	0.332725	Yes
ERR4335075	3.3901	0.956291	Yes
ERR4335076	-1.48747	-0.231976	Yes
ERR4335077	2.99101	1.29067	Yes
ERR4335078	2.58389	0.707435	Yes
ERR4335079	2.79514	1.09478	Yes
ERR4335080	2.64768	0.600142	Yes
ERR4335081	2.17811	0.586552	Yes
ERR4335082	2.42196	1.51034	Yes
ERR4335083	1.83124	-1.37799	Yes
ERR4335084	2.75126	0.82271	Yes
ERR4335085	-1.63616	0.0569925	Yes
ERR4335086	3.03269	1.08322	Yes
ERR4335087	3.68757	1.34753	Yes
ERR4335088	2.2083	1.26416	Yes
ERR4335089	3.32501	1.15831	Yes
ERR4335090	1.44626	0.736958	Yes
ERR4335091	3.81175	0.696266	Yes
ERR4335092	2.39863	0.743444	Yes
ERR4335093	1.93027	0.659276	Yes
ERR4335094	2.53768	0.693555	Yes
ERR4335095	-1.59037	-0.224397	Yes
ERR4335096	2.14109	0.135263	Yes
ERR4335097	-1.22261	0.570383	Yes
ERR4335098	2.21116	0.514206	Yes
ERR4335099	1.8975	0.750948	Yes
ERR4335100	2.01868	0.999909	Yes
ERR4335101	3.04684	1.37543	Yes
ERR4335102	1.94646	1.36611	Yes
ERR4335103	0.566764	0.911892	Yes
ERR4335104	0.628831	0.98145	Yes
ERR4335105	-1.51643	-0.159342	Yes
ERR4335106	3.74259	0.649932	Yes
ERR4335107	-1.32486	-0.720516	Yes
ERR4335108	2.87221	1.23551	Yes
ERR4335109	-1.60063	0.796873	Yes
ERR4335110	3.01701	0.991249	Yes
ERR4335111	0.857937	0.840635	Yes
ERR4335112	3.39171	0.604811	Yes
ERR4335113	2.43617	0.66104	Yes
ERR4335114	3.63335	0.894837	Yes
ERR4335115	1.70683	0.422795	Yes
ERR4335116	2.93763	1.57827	Yes
ERR4335117	2.69882	1.08026	Yes
ERR4335118	-1.42753	0.213119	Yes
ERR4335119	1.25906	0.873582	Yes
ERR4335120	-1.18408	-2	Yes
ERR4335121	2.73851	0.644441	Yes
ERR4335122	3.14552	0.338174	Yes
ERR4335123	2.36432	0.594084	Yes
ERR4335124	-1.55883	-0.471984	Yes
ERR4335125	2.58376	0.366688	Yes
ERR4335126	0.201058	0.895679	Yes
ERR4335127	2.46232	1.69027	Yes
ERR4335128	-1.53835	1.0044	Yes
ERR4335129	2.67035	1.38074	Yes
ERR4335130	2.53055	0.915585	Yes
ERR4335131	2.32362	0.523281	Yes
ERR4335132	3.56106	1.00581	Yes
ERR4335133	1.18155	0.0405707	Yes
ERR4335134	1.90184	0.483465	Yes
ERR4335135	2.95473	1.15689	Yes
ERR4335136	2.6819	0.939174	Yes
ERR4335137	3.82723	1.03065	Yes
ERR4335138	2.64538	1.01349	Yes
ERR4335139	2.40743	0.643213	Yes
ERR4335140	2.12144	0.415251	Yes
ERR4335141	2.6733	-0.449185	Yes
ERR4335142	-0.352971	1.13151	Yes
ERR4335143	2.04353	0.784363	Yes
ERR4335144	2.75035	0.691629	Yes
ERR4335145	-1.54498	0.646248	Yes
ERR4335146	3.49931	0.596395	Yes
ERR4335147	3.13244	0.535675	Yes
ERR4335148	2.4042	1.26913	Yes
ERR4335149	2.57258	1.42608	Yes
ERR4335150	-1.99063	0.271739	Yes
ERR4335151	2.60056	0.351972	Yes
ERR4335152	2.03602	-0.240453	Yes
ERR4335153	-1.01377	1.00761	Yes
ERR4335154	2.15669	1.08191	Yes
ERR4335155	3.60603	1.36676	Yes
ERR4335156	-1.53321	1.55611	Yes
ERR4335157	3.16791	1.24842	Yes
ERR4335158	2.68857	0.984467	Yes
ERR4335159	1.68574	0.520781	Yes
ERR4335160	3.42056	1.21737	Yes
ERR4335161	3.16988	0.845184	Yes
ERR4335162	3.69943	1.23628	Yes
ERR4335163	2.89352	0.901562	Yes
ERR4335164	2.25136	0.521931	Yes
ERR4335165	-1.43674	0.660371	Yes
ERR4335166	2.98732	-2	Yes
ERR4335167	2.08143	0.470765	Yes
ERR4335169	3.12846	0.341929	Yes
ERR4335170	-1.34562	0.71351	Yes
ERR4335171	3.78255	1.21481	Yes
ERR4335172	1.5402	0.0335444	Yes
ERR4335173	2.45106	0.497133	Yes
ERR4335174	2.28795	0.121996	Yes
ERR4335175	2.79235	0.832531	Yes
ERR4335176	1.9026	1.00183	Yes
ERR4335177	2.27284	0.402741	Yes
ERR4335178	1.78568	-0.0618106	Yes
ERR4335179	3.64783	1.42946	Yes
ERR4335180	3.64754	1.35441	Yes
ERR4335181	3.57958	1.1273	Yes
ERR4335182	2.18775	0.765799	Yes
ERR4335183	3.36369	0.793108	Yes
ERR4335184	3.02686	0.323118	Yes
ERR4335185	3.88096	0.768685	Yes
ERR4335186	2.71847	0.827351	Yes
ERR4335187	2.96935	1.17955	Yes
ERR4335188	2.69281	0.467367	Yes
ERR4335189	3.23025	0.595054	Yes
ERR4335190	3.43174	1.08027	Yes
ERR4335191	2.43286	0.642963	Yes
ERR4335192	1.00651	0.972466	Yes
ERR4335193	2.35517	1.24057	Yes
ERR4335194	3.22716	1.76529	Yes
ERR4335195	3.16434	1.34377	Yes
ERR4335196	1.06115	1.06686	Yes
ERR4335197	1.80451	0.769773	Yes
ERR4335198	2.57818	1.10777	Yes
ERR4335199	0.0801306	0.574844	Yes
ERR4335200	4.42707	1.73682	Yes
ERR4335201	-1.72366	0.511885	Yes
ERR4335202	-1.69917	0.642706	Yes
ERR4335203	2.90473	0.815881	Yes
ERR4335204	2.78764	0.463349	Yes
ERR4335205	2.11878	0.590695	Yes
ERR4335206	-0.957244	0.0950507	Yes
ERR4335207	-1.60933	1.00979	Yes
ERR4335208	-1.6818	0.578194	Yes
ERR4335209	-0.444567	-0.581666	Yes
ERR4335210	-1.60679	-0.180963	Yes
ERR4335211	2.75788	1.10165	Yes
ERR4335212	2.62198	1.06033	Yes
ERR4335213	2.33081	0.070145	Yes
ERR4335214	2.69211	0.258276	Yes
ERR4335215	3.10585	0.734681	Yes
ERR4335216	1.3415	0.683848	Yes
ERR4335217	-1.32303	0.505909	Yes
ERR4335218	1.84115	1.15088	Yes
ERR4335219	3.24412	0.513259	Yes
ERR4335220	3.18417	1.10182	Yes
ERR4335221	2.60325	0.327535	Yes
ERR4335222	1.92567	0.296564	Yes
ERR4335223	3.1252	1.31487	Yes
ERR4335224	2.06169	0.111551	Yes
ERR4335225	2.99709	1.39442	Yes
ERR4335226	3.3871	1.35836	Yes
ERR4335227	2.18291	-0.333538	Yes
ERR4335228	3.22528	1.31932	Yes
ERR4335229	2.24111	0.571164	Yes
ERR4335230	2.40664	1.09064	Yes
ERR4335231	3.25228	0.401035	Yes
ERR4335232	2.41385	0.752455	Yes
ERR4335233	4.16986	1.96333	Yes
ERR4335234	3.07393	0.819353	Yes
ERR4335235	2.82585	1.23012	Yes
ERR4335236	2.55476	-0.44289	Yes
ERR4335237	3.62436	0.67393	Yes
ERR4335238	2.62207	0.440819	Yes
ERR4335239	2.3941	1.24595	Yes
ERR4335240	-1.66344	-1.39073	Yes
ERR4335241	2.63216	1.24319	Yes
ERR4335242	4.39525	1.59583	Yes
ERR4335243	2.57973	1.15372	Yes
ERR4335244	2.20427	0.634702	Yes
ERR4335245	1.80971	0.989204	Yes
ERR4335246	-1.59246	-0.618704	Yes
ERR4335247	2.71872	0.702348	Yes
ERR4335248	2.80021	0.568402	Yes
ERR4335249	4.03788	1.43583	Yes
ERR4335250	2.60206	0.781339	Yes
ERR4335251	2.62168	0.64767	Yes
ERR4335252	2.47059	1.17632	Yes
ERR4335253	2.91612	1.64261	Yes
ERR4335254	2.34631	0.529691	Yes
ERR4335255	3.32577	1.08309	Yes
ERR4335256	4.74168	0.873103	Yes
ERR4335257	2.71437	0.888177	Yes
ERR4335258	3.95347	1.2929	Yes
ERR4335259	3.12924	0.678322	Yes
ERR4335260	2.36281	0.767608	Yes
ERR4335261	2.85938	0.969759	Yes
ERR4335262	3.37483	1.46455	Yes
ERR4335263	3.01486	0.186725	Yes
ERR4335264	2.40574	0.743581	Yes
ERR4335265	3.04256	0.94426	Yes
ERR4335266	-1.49267	0.0768588	Yes
ERR4335267	1.232	0.475482	Yes
ERR4335268	-1.62528	0.0932325	Yes
ERR4335269	2.6519	0.838064	Yes
ERR4335270	-1.44282	1.3426	Yes
ERR4335271	3.18839	1.1319	Yes
ERR4335272	4.7058	1.17602	Yes
ERR4335273	3.5339	1.28546	Yes
ERR4335274	2.25946	0.345691	Yes
ERR4335275	3.23963	1.34262	Yes
ERR4335276	3.43343	1.52836	Yes
ERR4335277	3.95182	0.645507	Yes
ERR4335278	3.57168	1.28956	Yes
ERR4335279	2.52074	0.951826	Yes
ERR4335280	2.97203	0.392913	Yes
ERR4335281	3.95169	1.04698	Yes
ERR4335282	3.07561	0.947645	Yes
ERR4335283	2.11505	0.615924	Yes
ERR4335284	3.42816	1.0306	Yes
ERR4335285	-1.79964	0.00383951	Yes
ERR4335286	3.22487	0.589554	Yes
ERR4335287	2.3841	0.862255	Yes
ERR4335288	2.01784	0.148658	Yes
ERR4335289	3.3314	1.03377	Yes
ERR4335290	1.55941	-0.227224	Yes
ERR4335291	1.89052	0.349802	Yes
ERR4335292	-1.65131	0.185585	Yes
ERR4335293	2.86998	0.719187	Yes
ERR4335294	2.53417	1.09289	Yes
ERR4335295	1.91881	0.823975	Yes
ERR4335296	1.47712	0.814357	Yes
ERR4335297	3.05157	-1.30733	Yes
ERR4335298	3.2381	0.785508	Yes
ERR4335299	2.79868	0.925126	Yes
ERR4335300	1.17201	0.189841	Yes
ERR4335301	2.41793	1.04807	Yes
ERR4335302	-1.55802	1.28264	Yes
ERR4335303	2.39538	0.416124	Yes
ERR4335304	3.55891	1.70635	Yes
ERR4335305	2.37677	1.41665	Yes
ERR4335306	2.25637	0.672962	Yes
ERR4335307	-1.14276	1.42605	Yes
ERR4335308	3.55466	0.769217	Yes
ERR4335309	2.42155	1.02666	Yes
ERR4335310	1.87076	1.00732	Yes
ERR4335311	3.37544	0.967895	Yes
ERR4335312	2.33065	0.585544	Yes
ERR4335313	-1.39312	1.42773	Yes
ERR4335314	3.58723	1.19823	Yes
ERR4335315	3.50917	0.658418	Yes
ERR4335316	-0.101034	0.549034	Yes
ERR4335317	3.37003	1.31267	Yes
ERR4335318	2.64295	1.228	Yes
ERR4341661	2.17087	0.809283	Yes
ERR4341662	3.94087	1.62355	Yes
ERR4341663	2.32687	1.44103	Yes
ERR4341664	1.61967	-2	Yes
ERR4341665	3.23907	0.277829	Yes
ERR4341666	-1.3804	-2	Yes
ERR4341667	3.06212	1.07333	Yes
ERR4341668	1.65158	1.03586	Yes
ERR4341669	2.24486	0.755639	Yes
ERR4341670	2.20462	1.12591	Yes
ERR4341671	2.53275	1.07062	Yes
ERR4341672	2.24845	0.246951	Yes
ERR4341673	3.08628	0.747458	Yes
ERR4341674	1.4269	-0.0114544	Yes
ERR4341675	2.5695	1.58709	Yes
ERR4341676	3.10831	0.769416	Yes
ERR4341677	2.89175	0.495536	Yes
ERR4341678	2.55978	1.02869	Yes
ERR4341679	1.46763	0.0851121	Yes
ERR4341680	2.62064	1.05212	Yes
ERR4341681	3.61712	0.967085	Yes
ERR4341682	2.62574	0.703935	Yes
ERR4341683	2.52886	1.09046	Yes
ERR4341684	2.69674	1.23587	Yes
ERR4341685	1.71009	-0.161781	Yes
ERR4341686	2.33413	0.303164	Yes
ERR4341687	3.06161	0.803111	Yes
ERR4341688	2.69025	0.765206	Yes
ERR4341689	2.13872	0.557295	Yes
ERR4341690	3.14961	0.771648	Yes
ERR4341691	0.874077	0.48758	Yes
ERR4341692	3.14018	1.20187	Yes
ERR4341693	3.54912	0.71208	Yes
ERR4341694	2.61356	1.00105	Yes
ERR4341695	3.12904	0.654538	Yes
ERR4341696	2.19167	0.248081	Yes
ERR4341697	2.40996	1.19294	Yes
ERR4341698	2.09464	0.49095	Yes
ERR4341699	2.06514	0.8789	Yes
ERR4341700	2.64286	0.713476	Yes
ERR4341701	2.47025	0.764806	Yes
ERR4341702	1.69064	0.644026	Yes
ERR4341703	2.67967	0.394875	Yes
ERR4341704	3.13662	1.32293	Yes
ERR4341705	2.84901	1.84576	Yes
ERR4341706	2.34451	1.24178	Yes
ERR4341707	-1.04621	-0.255754	Yes
ERR4341708	2.83317	0.335937	Yes
ERR4341709	2.24934	1.28333	Yes
ERR4341710	-1.7013	0.838759	Yes
ERR4341711	2.40268	0.78639	Yes
ERR4341712	1.87852	0.0434252	Yes
ERR4341713	2.95222	0.826184	Yes
ERR4341714	3.58612	1.38776	Yes
ERR4341715	1.98126	-0.728856	Yes
ERR4341716	3.05777	0.663167	Yes
ERR4341717	3.67685	0.117997	Yes
ERR4341718	2.20398	1.38796	Yes
ERR4341719	3.31782	1.40037	Yes
ERR4341720	3.21716	1.32963	Yes
ERR4341721	2.88549	0.985506	Yes
ERR4341722	2.68317	0.181421	Yes
ERR4341723	2.40761	0.0915755	Yes
ERR4341724	3.73652	1.49049	Yes
ERR4341725	2.20661	0.728905	Yes
ERR4341726	2.8667	0.918729	Yes
ERR4341727	2.11451	0.31036	Yes
ERR4341728	3.00266	1.36987	Yes
ERR4341729	-1.95211	1.24438	Yes
ERR4341730	2.95595	1.06909	Yes
ERR4341731	3.141	0.902595	Yes
ERR4341732	3.11801	0.54395	Yes
ERR4341733	2.6876	1.00627	Yes
ERR4341734	1.91865	0.646169	Yes
ERR4341735	2.77423	1.10903	Yes
ERR4341736	-1.56082	-0.00320823	Yes
ERR4341737	2.17884	1.10211	Yes
ERR4341738	2.95042	0.827382	Yes
ERR4341739	4.231	1.18908	Yes
ERR4341740	2.40695	1.14028	Yes
ERR4341741	3.53239	1.97534	Yes
ERR4341742	3.81273	1.57792	Yes
ERR4341743	3.07165	1.2841	Yes
ERR4341744	2.87707	0.628033	Yes
ERR4341745	-0.101616	-0.921036	Yes
ERR4341746	2.33068	0.460265	Yes
ERR4341747	3.16686	1.6324	Yes
ERR4341748	2.31631	0.0458977	Yes
ERR4341749	2.05921	1.20101	Yes
ERR4341750	3.11685	1.11709	Yes
ERR4341751	2.13668	1.1159	Yes
ERR4341752	3.46763	0.968632	Yes
ERR4341753	1.31242	-0.0225828	Yes
ERR4341754	2.10398	0.973996	Yes
ERR4341755	3.49949	1.54001	Yes
ERR4341756	1.86378	0.319221	Yes
ERR4341757	2.0877	0.344711	Yes
ERR4341758	2.62532	1.08547	Yes
ERR4341759	2.7389	1.27945	Yes
ERR4341760	2.06131	0.889891	Yes
ERR4341761	4.17957	0.843727	Yes
ERR4341762	3.0866	1.25872	Yes
ERR4341763	-1.57656	-2	Yes
ERR4341764	2.43896	0.392797	Yes
ERR4341765	3.30427	1.73801	Yes
ERR4341766	-1.53794	0.311423	Yes
ERR4341767	1.71588	-0.237276	Yes
ERR4341768	-1.51112	-1.5223	Yes
ERR4341769	2.89357	1.31194	Yes
ERR4341770	3.16993	0.731429	Yes
ERR4341771	2.81995	1.31979	Yes
ERR4341772	-1.25246	-2	Yes
ERR4341773	2.22551	0.54782	Yes
ERR4341774	2.52847	0.667252	Yes
ERR4341775	1.89107	-0.185959	Yes
ERR4341776	2.94113	0.730575	Yes
ERR4341777	1.86633	0.295334	Yes
ERR4341778	3.45816	1.53645	Yes
ERR4341779	4.07653	1.51061	Yes
ERR4341780	2.94109	0.810655	Yes
ERR4341781	2.50644	1.31892	Yes
ERR4341782	2.99419	0.641717	Yes
ERR4341783	3.11826	1.07308	Yes
ERR4341784	0.226307	-0.55292	Yes
ERR4341785	1.76877	0.00251595	Yes
ERR4341786	2.361	0.190136	Yes
ERR4341787	2.6549	1.00006	Yes
ERR4341788	4.3375	1.77011	Yes
ERR4341789	3.06285	1.35378	Yes
ERR4341790	2.573	0.901445	Yes
ERR4341791	2.46267	0.563655	Yes
ERR4341792	3.29789	1.14533	Yes
ERR4341793	3.11879	1.1877	Yes
ERR4341794	1.98574	0.534354	Yes
ERR4341795	3.32744	1.03912	Yes
ERR4341796	2.77657	0.309168	Yes
ERR4341797	2.89419	0.985566	Yes
ERR4341798	3.33096	1.29494	Yes
ERR4341799	-1.53664	0.384129	Yes
ERR4341800	2.83082	0.998676	Yes
ERR4341801	3.20759	0.438359	Yes
ERR4341802	2.18312	0.691308	Yes
ERR4341803	2.40415	0.552398	Yes
ERR4341804	-1.48437	0.26678	Yes
ERR4341805	2.11955	0.260432	Yes
ERR4341806	3.23792	1.32568	Yes
ERR4341807	3.54049	1.65414	Yes
ERR4341808	2.41327	1.27787	Yes
ERR4341809	1.07078	0.204568	Yes
ERR4341810	3.67077	1.09893	Yes
ERR4341811	1.89424	0.676279	Yes
ERR4341812	2.47104	1.15241	Yes
ERR4341813	-1.36901	0.706193	Yes
ERR4341814	2.3804	1.14661	Yes
ERR4341815	-0.19019	1.49886	Yes
ERR4341816	3.15071	1.44391	Yes
ERR4341817	0.195811	-0.364436	Yes
ERR4341818	2.21553	-0.121996	Yes
ERR4341819	-1.50528	1.01082	Yes
ERR4341820	2.53465	1.44158	Yes
ERR4341821	2.84826	1.23889	Yes
ERR4341822	2.45368	1.63276	Yes
ERR4341823	2.92696	1.05129	Yes
ERR4341824	3.1008	0.543891	Yes
ERR4341825	2.54864	0.572056	Yes
ERR4341826	3.09383	0.908172	Yes
ERR4341827	-1.28541	-2	Yes
ERR4341828	3.17354	1.69013	Yes
ERR4341829	2.84703	0.479909	Yes
ERR4341830	-1.35482	-0.441231	Yes
ERR4341831	1.50181	0.940317	Yes
ERR4341832	2.33445	1.13581	Yes
ERR4341833	2.01552	0.850517	Yes
ERR4341834	2.37719	0.825133	Yes
ERR4341835	-1.42771	1.43573	Yes
ERR4341836	3.2908	0.877919	Yes
ERR4341837	1.84722	0.448219	Yes
ERR4341838	1.5932	-0.317539	Yes
ERR4341839	2.98877	1.13261	Yes
ERR4341840	3.33681	1.38916	Yes
ERR4341841	3.59687	1.5414	Yes
ERR4341842	3.5025	1.60046	Yes
ERR4341843	3.97684	1.39805	Yes
ERR4341844	2.89401	1.27053	Yes
ERR4341845	2.91295	1.5363	Yes
ERR4341846	2.74664	0.570971	Yes
ERR4341847	3.08128	1.66397	Yes
ERR4341848	2.78136	1.01706	Yes
ERR4341849	3.85407	0.799466	Yes
ERR4341850	2.73741	0.64253	Yes
ERR4341851	-0.058283	0.994939	Yes
ERR4341852	1.32871	0.151229	Yes
ERR4341853	-0.929463	1.27522	Yes
ERR4341854	3.20232	0.970446	Yes
ERR4341855	2.73399	1.18704	Yes
ERR4341856	2.40032	0.7972	Yes
ERR4341857	2.48689	0.781153	Yes
ERR4341858	3.33153	0.997249	Yes
ERR4341859	1.15494	0.77258	Yes
ERR4341860	2.94255	1.52157	Yes
ERR4341861	4.11882	0.962434	Yes
ERR4341862	3.76828	1.69197	Yes
ERR4341863	-1.58725	-2	Yes
ERR4341864	-1.49575	1.7309	Yes
ERR4341865	2.38185	0.0815957	Yes
ERR4341866	1.21333	0.427952	Yes
ERR4341867	3.19619	1.155	Yes
ERR4341868	-0.981167	1.33808	Yes
ERR4341869	2.77741	1.24831	Yes
ERR4341870	2.96319	1.15863	Yes
ERR4341871	3.18828	1.42392	Yes
ERR4341872	1.78134	0.481208	Yes
ERR4341873	-1.46063	-2	Yes
ERR4341874	2.34035	0.784865	Yes
ERR4341875	4.33011	1.9323	Yes
ERR4341876	3.00731	0.964921	Yes
ERR4341877	3.53622	1.90785	Yes
ERR4341878	2.76932	1.25394	Yes
ERR4341879	2.1912	0.0632057	Yes
ERR4341880	3.19883	0.827209	Yes
ERR4341881	3.65899	1.51371	Yes
ERR4341882	3.21914	1.34725	Yes
ERR4341883	2.54618	1.19685	Yes
ERR4341884	4.32037	1.38132	Yes
ERR4341885	2.47841	0.614161	Yes
ERR4341886	3.42117	1.23727	Yes
ERR4341887	3.22226	1.23113	Yes
ERR4341888	2.88954	1.21751	Yes
ERR4341889	2.49483	1.0649	Yes
ERR4341890	2.34172	0.117566	Yes
ERR4341891	3.25913	1.39889	Yes
ERR4341892	2.95494	1.261	Yes
ERR4341893	3.00915	0.914698	Yes
ERR4341894	1.94627	0.548099	Yes
ERR4341895	3.13764	1.2992	Yes
ERR4341896	2.99436	1.04787	Yes
ERR4341897	2.11304	0.515459	Yes
ERR4341898	3.98274	1.21384	Yes
ERR4341899	2.10664	1.0235	Yes
ERR4341900	-1.43144	1.46435	Yes
ERR4341901	-1.51878	0.546629	Yes
ERR4341902	2.51082	0.407799	Yes
ERR4341903	2.95349	1.01389	Yes
ERR4341904	2.46075	0.560482	Yes
ERR4341905	2.24182	0.714378	Yes
ERR4341906	3.18616	0.883896	Yes
ERR4341907	3.11264	1.41753	Yes
ERR4341908	1.8503	-0.153694	Yes
ERR4341909	2.41835	0.566653	Yes
ERR4341910	3.52211	1.14201	Yes
ERR4341911	-1.68394	0.0545977	Yes
ERR4341912	2.58968	1.17096	Yes
ERR4341913	2.72784	1.24049	Yes
ERR4341914	3.15393	0.210803	Yes
ERR4341915	3.48988	1.80278	Yes
ERR4341916	-1.8297	0.996036	Yes
ERR4341917	0.92199	-0.429761	Yes
ERR4341918	2.06771	0.865742	Yes
ERR4341919	1.5939	-0.0253317	Yes
ERR4341920	2.07272	-0.323773	Yes
ERR4341921	2.84025	1.11534	Yes
ERR4341922	2.37594	0.940338	Yes
ERR4341923	3.89023	1.75977	Yes
ERR4341924	3.0467	0.627596	Yes
ERR4341925	1.79101	-0.0976979	Yes
ERR4341926	1.01916	0.831896	Yes
ERR4341927	1.66537	-0.0246877	Yes
ERR4341928	2.56788	1.01256	Yes
ERR4341929	1.39031	0.295519	Yes
ERR4341930	2.40672	0.724181	Yes
ERR4341931	1.55194	0.27008	Yes
ERR4341932	2.43601	1.32217	Yes
ERR4341933	-1.50681	0.55138	Yes
ERR4341934	3.05618	0.254985	Yes
ERR4341935	2.56948	0.801535	Yes
ERR4341936	2.14659	0.716134	Yes
ERR4341937	2.93147	1.28846	Yes
ERR4341938	0.36978	0.402318	Yes
ERR4341939	2.75902	0.657586	Yes
ERR4341940	2.28403	0.289859	Yes
ERR4341941	1.86922	0.723641	Yes
ERR4341942	1.62432	1.15017	Yes
ERR4341943	2.10048	0.641392	Yes
ERR4341944	2.30804	-0.414878	Yes
ERR4341945	2.09024	0.921426	Yes
ERR4341946	-1.63443	0.478119	Yes
ERR4341947	3.16085	0.995346	Yes
ERR4341948	1.90729	1.0113	Yes
ERR4341949	-1.31841	1.15112	Yes
ERR4341950	-1.54747	-2	Yes
ERR4341951	0.848889	0.404964	Yes
ERR4341952	2.94601	0.938644	Yes
ERR4341953	2.65925	0.850297	Yes
ERR4341954	2.42302	1.13242	Yes
ERR4341955	3.45741	1.02286	Yes
ERR4341956	2.68434	1.07242	Yes
ERR4341957	2.64151	1.17128	Yes
ERR4341958	4.51324	1.88625	Yes
ERR4341959	-1.47337	1.57367	Yes
SRR5127642	1.4048	0.318668	Yes
SRR5127802	2.51528	1.37911	Yes
SRR5127486	2.92636	1.52376	Yes
SRR5127665	3.3966	1.79581	Yes
SRR5127537	2.42892	1.46978	Yes
SRR5127838	3.22121	1.48775	Yes
SRR5127861	3.41695	1.18633	Yes
SRR5127828	2.58707	1.24908	Yes
SRR5127615	2.84675	1.2719	Yes
SRR5127400	2.46734	1.76958	Yes
SRR5127698	3.98943	1.78499	Yes
SRR5127398	0.66883	1.85079	Yes
SRR5127770	2.63131	1.37911	Yes
SRR5127416	3.99896	1.97687	Yes
SRR5127723	2.86368	0.845982	Yes
SRR5127808	1.05715	0.622144	Yes
SRR5127474	3.24458	1.7796	Yes
SRR5127529	1.72488	0.963939	Yes
SRR5127777	2.8761	0.3757	Yes
SRR5127493	2.44978	1.1018	Yes
SRR5127536	2.54381	1.26819	Yes
SRR5127431	2.50239	1.07934	Yes
SRR5127847	2.28378	1.11463	Yes
SRR5127540	3.52321	1.62574	Yes
SRR5127789	1.37166	0.864711	Yes
SRR5127447	2.78732	1.10412	Yes
SRR5127510	2.08901	1.18832	Yes
SRR5127606	1.91751	1.08191	Yes
SRR5127458	3.32312	1.50093	Yes
SRR5127504	0.634969	0.470005	Yes
SRR5127661	2.53683	0.991792	Yes
SRR5127862	2.16288	1.35516	Yes
SRR5127763	3.8369	1.89824	Yes
SRR5127813	2.62521	1.66854	Yes
SRR5127690	-0.933994	0.354456	Yes
SRR5127714	-0.92304	1.45724	Yes
SRR5127481	3.0863	1.62246	Yes
SRR5127821	1.97923	1.16423	Yes
SRR5127492	2.0631	1.43594	Yes
SRR5127697	2.5357	1.71993	Yes
SRR5127670	3.60004	1.49531	Yes
SRR5127784	2.59166	0.946211	Yes
SRR5127663	2.36301	0.468138	Yes
SRR5127771	2.93518	1.027	Yes
SRR5127548	3.46845	1.44402	Yes
SRR5127637	2.52544	1.38125	Yes
SRR5127731	1.58777	0.819364	Yes
SRR5127600	2.18849	0.80507	Yes
SRR5127759	-0.911983	0.843026	Yes
SRR5127494	2.31268	1.20366	Yes
SRR5127459	-1.11265	0.695674	Yes
SRR5127803	2.28783	1.62893	Yes
SRR5127857	2.33922	-0.104787	Yes
SRR5127614	2.85474	1.51041	Yes
SRR5127755	2.31706	0.659985	Yes
SRR5127856	-0.0328947	-1.39946	Yes
SRR5127491	1.65142	1.36312	Yes
SRR5127565	3.13285	1.41985	Yes
SRR5127786	2.76986	0.554811	Yes
SRR5127576	2.45419	1.15924	Yes
SRR5127476	2.40635	1.04816	Yes
SRR5127798	1.35558	0.60696	Yes
SRR5127394	4.12821	1.76251	Yes
SRR5127556	2.3943	1.30032	Yes
SRR5127609	2.9723	1.68148	Yes
SRR5127674	1.21767	-0.736885	Yes
SRR5127589	-1.14327	0.82271	Yes
SRR5127671	3.04693	0.66164	Yes
SRR5127531	1.88916	0.886954	Yes
SRR5127515	2.1701	1.63848	Yes
SRR5127788	2.29245	1.33551	Yes
SRR5127715	3.15489	1.63241	Yes
SRR5127804	4.44643	1.85499	Yes
SRR5127521	3.22573	1.82171	Yes
SRR5127842	3.66518	1.8694	Yes
SRR5127523	2.21899	1.22779	Yes
SRR5127437	2.59126	1.13227	Yes
SRR5127829	2.87405	1.02655	Yes
SRR5127794	3.50313	1.42724	Yes
SRR5127775	2.82837	1.53525	Yes
SRR5127776	2.93388	0.86788	Yes
SRR5127703	2.98651	0.463921	Yes
SRR5127567	2.86524	0.403224	Yes
SRR5127774	2.74772	1.46063	Yes
SRR5127724	2.21248	1.13553	Yes
SRR5127608	2.31148	0.845546	Yes
SRR5127765	2.22773	1.32227	Yes
SRR5127561	2.05171	1.13558	Yes
SRR5127593	2.88319	1.52561	Yes
SRR5127461	2.69803	1.17649	Yes
SRR5127430	1.44283	1.09122	Yes
SRR5127749	2.84075	1.24181	Yes
SRR5127778	3.11871	1.26816	Yes
SRR5127809	3.24385	1.16926	Yes
SRR5127817	3.25801	1.33865	Yes
SRR5127554	2.53214	0.888586	Yes
SRR5127550	4.1924	1.98631	Yes
SRR5127860	3.78892	1.36513	Yes
SRR5127572	2.17097	1.23052	Yes
SRR5127705	3.62461	1.09918	Yes
SRR5127816	2.3673	1.02908	Yes
SRR5127643	2.48142	1.47378	Yes
SRR5127853	3.96894	1.7558	Yes
SRR5127426	2.51026	0.749748	Yes
SRR5127402	2.28136	1.29413	Yes
SRR5127688	1.65564	0.820299	Yes
SRR5127834	1.97402	0.584901	Yes
SRR5127514	2.07357	0.696923	Yes
SRR5127429	-1.42238	1.2808	Yes
SRR5127658	3.48383	1.6704	Yes
SRR5127851	3.74555	1.72348	Yes
SRR5127669	3.01795	1.6441	Yes
SRR5127602	2.70971	1.73086	Yes
SRR5127607	3.41294	1.52529	Yes
SRR5127733	1.78151	0.805079	Yes
SRR5127717	2.94756	0.957025	Yes
SRR5127482	2.26314	1.08768	Yes
SRR5127549	3.64261	1.87156	Yes
SRR5127846	2.18329	1.12905	Yes
SRR5127837	-1.09948	0.419703	Yes
SRR5127782	2.24349	0.891935	Yes
SRR5127611	3.81203	1.94134	Yes
SRR5127446	1.86335	-2	Yes
SRR5127495	2.12681	1.2408	Yes
SRR5127618	2.39443	1.55702	Yes
SRR5127630	1.81654	0.960196	Yes
SRR5127603	1.79176	0.920722	Yes
SRR5127696	3.12672	1.79281	Yes
SRR5127735	3.65273	1.49966	Yes
SRR5127412	2.4076	1.1116	Yes
SRR5127700	2.9128	1.63598	Yes
SRR5127730	3.5802	1.42928	Yes
SRR5127551	-1.18119	1.12503	Yes
SRR5127677	3.01648	1.71223	Yes
SRR5127409	2.46089	1.1674	Yes
SRR5127594	-1.20082	1.67286	Yes
SRR5127558	3.60795	1.4916	Yes
SRR5127526	3.37039	1.6251	Yes
SRR5127580	2.49551	1.48233	Yes
SRR5127710	1.36363	0.840867	Yes
SRR5127574	3.82278	2.10908	Yes
SRR5127704	2.75137	1.43508	Yes
SRR5127547	1.95011	0.89284	Yes
SRR5127651	3.94113	1.7649	Yes
SRR5127633	2.19915	0.990488	Yes
SRR5127443	2.72674	0.808081	Yes
SRR5127577	2.41272	1.4262	Yes
SRR5127745	3.59385	1.41264	Yes
SRR5127420	2.86305	0.879757	Yes
SRR5127573	-0.986395	1.43807	Yes
SRR5127732	2.47815	0.80622	Yes
SRR5127454	2.13336	1.11443	Yes
SRR5127588	3.37483	1.46105	Yes
SRR5127487	3.52979	1.50332	Yes
SRR5127484	-0.711143	1.12998	Yes
SRR5127467	-1.17565	0.990134	Yes
SRR5127616	1.96995	1.08244	Yes
SRR5127760	2.52849	1.36798	Yes
SRR5127812	2.8451	1.36499	Yes
SRR5127830	-0.587426	-0.991826	Yes
SRR5127641	-1.23926	1.59454	Yes
SRR5127727	3.41938	1.45966	Yes
SRR5127471	3.05318	1.4686	Yes
SRR5127450	3.40549	1.68356	Yes
SRR5127831	3.40715	1.15686	Yes
SRR5127396	0.92694	1.37607	Yes
SRR5127756	3.15863	1.23035	Yes
SRR5127517	2.2519	0.372048	Yes
SRR5127552	3.66933	1.69958	Yes
SRR5127632	-1.05534	1.00398	Yes
SRR5127525	-0.868478	0.566168	Yes
SRR5127621	3.09138	1.07863	Yes
SRR5127706	2.34579	1.23947	Yes
SRR5127395	3.30809	1.59006	Yes
SRR5127604	2.17843	1.35452	Yes
SRR5127462	2.63398	0.935771	Yes
SRR5127419	2.18539	1.60836	Yes
SRR5127653	1.86018	0.841214	Yes
SRR5127639	1.83061	1.01386	Yes
SRR5127502	2.97574	1.66784	Yes
SRR5127686	-0.975845	0.244853	Yes
SRR5127513	3.33858	1.80817	Yes
SRR5127833	-1.13435	2.03097	Yes
SRR5127762	1.19222	1.38488	Yes
SRR5127557	0.287543	0.691331	Yes
SRR5127713	1.82704	2.16759	Yes
SRR5127496	3.10565	1.68198	Yes
SRR5127508	2.59226	1.58697	Yes
SRR5127747	2.38671	1.23095	Yes
SRR5127707	-1.26085	1.21071	Yes
SRR5127819	3.19242	1.25075	Yes
SRR5127848	2.72522	0.714678	Yes
SRR5127601	3.41276	1.2343	Yes
SRR5127652	2.9186	1.66113	Yes
SRR5127599	3.9227	1.71982	Yes
SRR5127629	2.88539	1.02684	Yes
SRR5127649	2.4602	1.54683	Yes
SRR5127570	2.94264	1.69465	Yes
SRR5127563	2.09171	1.83869	Yes
SRR5127483	-0.927677	0.884284	Yes
SRR5127790	-0.53833	1.94497	Yes
SRR5127575	3.22191	1.41186	Yes
SRR5127631	3.71023	1.301	Yes
SRR5127657	3.00766	1.9699	Yes
SRR5127478	2.72844	0.912794	Yes
SRR5127793	2.43767	1.42974	Yes
SRR5127449	2.72569	1.61805	Yes
SRR5127722	2.53724	1.38468	Yes
SRR5127718	2.6191	1.15671	Yes
SRR5127650	2.31787	1.64747	Yes
SRR5127708	-1.1905	1.04047	Yes
SRR5127448	3.76897	1.60319	Yes
SRR5127485	2.68823	1.54847	Yes
SRR5127709	1.35039	0.54235	Yes
SRR5127404	3.30437	1.7	Yes
SRR5127427	3.20149	1.74741	Yes
SRR5127500	3.19274	1.19207	Yes
SRR5127399	2.94693	1.31251	Yes
SRR5127613	-0.995768	0.496699	Yes
SRR5127634	0.259848	0.564942	Yes
SRR5127393	2.90489	1.65916	Yes
SRR5127436	3.01143	1.314	Yes
SRR5127758	3.46313	1.52432	Yes
SRR5127425	1.47827	1.57166	Yes
SRR5127858	0.551536	0.282262	Yes
SRR5127743	3.27654	1.46426	Yes
SRR5127512	3.19776	1.40367	Yes
SRR5127712	2.84816	1.5194	Yes
SRR5127406	2.9538	1.29349	Yes
SRR5127564	3.69006	1.59838	Yes
SRR5127596	3.9819	2.08499	Yes
SRR5127438	2.05544	0.758121	Yes
SRR5127818	-1.26917	0.290215	Yes
SRR5127498	4.1066	2.2504	Yes
SRR5127497	4.03494	1.69606	Yes
SRR5127524	2.81101	1.33117	Yes
SRR5127538	2.79834	1.94053	Yes
SRR5127586	2.34983	0.483449	Yes
SRR5127768	3.50138	1.95794	Yes
SRR5127610	3.29596	1.73231	Yes
SRR5127720	3.44847	1.06725	Yes
SRR5127655	3.21804	1.21612	Yes
SRR5127673	3.73783	1.65718	Yes
SRR5127555	4.61842	2.09339	Yes
SRR5127820	2.48744	1.63896	Yes
SRR5127421	3.81521	1.92321	Yes
SRR5127503	3.60836	1.53402	Yes
SRR5127401	2.62472	-1.09066	Yes
SRR5127805	2.69884	1.70632	Yes
SRR5127806	2.54029	0.980249	Yes
SRR5127738	1.26881	0.855584	Yes
SRR5127585	3.31155	1.38658	Yes
SRR5127506	4.02303	1.96604	Yes
SRR5127544	2.27963	0.721308	Yes
SRR5127800	2.60559	1.40412	Yes
SRR5127693	3.52012	1.64536	Yes
SRR5127729	2.85932	1.51062	Yes
SRR5127662	-1.07096	-0.83529	Yes
SRR5127405	2.15699	1.49903	Yes
SRR5127840	4.18648	1.89295	Yes
SRR5127822	-1.18272	0.795318	Yes
SRR5127488	3.40871	1.64035	Yes
SRR5127592	2.49128	0.793399	Yes
SRR5127509	2.82465	1.24206	Yes
SRR5127457	2.70069	1.19515	Yes
SRR5127424	2.79756	1.32714	Yes
SRR5127791	2.57907	1.20563	Yes
SRR5127701	-0.932066	1.19586	Yes
SRR5127660	3.12596	0.650123	Yes
SRR5127473	3.84722	1.96695	Yes
SRR5127595	2.89179	1.81135	Yes
SRR5127746	2.41758	2.65993	Yes
SRR5127785	3.59293	1.37196	Yes
SRR5127721	3.97946	1.8838	Yes
SRR5127681	3.11102	1.37521	Yes
SRR5127795	4.30187	1.75437	Yes
SRR5127666	3.27203	1.81895	Yes
SRR5127479	3.2733	1.8979	Yes
SRR5127528	3.4932	1.10804	Yes
SRR5127737	2.41714	1.56767	Yes
SRR5127741	3.3024	1.30815	Yes
SRR5127645	4.3997	1.35677	Yes
SRR5127702	3.11746	0.575519	Yes
SRR5127811	3.51729	1.88016	Yes
SRR5127689	-1.30082	-2	Yes
SRR5127734	3.40562	1.25175	Yes
SRR5127807	3.30612	1.01661	Yes
SRR5127761	3.55738	1.866	Yes
SRR5127691	4.74818	2.06759	Yes
SRR5127432	3.56674	1.85553	Yes
SRR5127518	4.59409	2.26323	Yes
SRR5127455	2.27059	1.45691	Yes
SRR5127694	3.34625	1.65485	Yes
SRR5127415	3.23084	1.4146	Yes
SRR5127511	3.27884	1.52648	Yes
SRR5127434	2.77987	1.35511	Yes
SRR5127620	2.1442	1.26259	Yes
SRR5127748	2.12908	1.18028	Yes
SRR5127787	1.47891	1.53084	Yes
SRR5127417	4.07825	1.44814	Yes
SRR5127501	3.39687	1.69908	Yes
SRR5127680	3.6319	1.93061	Yes
SRR5127683	3.88098	1.7894	Yes
SRR5127757	3.35045	1.26262	Yes
SRR5127855	2.0099	1.07513	Yes
SRR5127623	4.40199	1.51951	Yes
SRR5127644	2.11674	0.780514	Yes
SRR5127591	2.05714	0.325466	Yes
SRR5127590	2.77713	1.87438	Yes
SRR5127423	3.13167	1.10829	Yes
SRR5127636	1.51537	0.197234	Yes
SRR5127499	3.46687	1.964	Yes
SRR5127571	3.3376	0.766628	Yes
SRR5127439	3.02053	1.26944	Yes
SRR5127654	3.04751	1.58473	Yes
SRR5127530	3.76814	1.80219	Yes
SRR5127445	2.94288	1.65173	Yes
SRR5127772	3.14866	1.38833	Yes
SRR5127466	4.17905	1.46196	Yes
SRR5127647	3.23765	1.05195	Yes
SRR5127516	2.9723	1.55502	Yes
SRR5127753	3.09556	1.25507	Yes
SRR5127559	-1.14286	1.10342	Yes
SRR5127859	3.67376	2.09054	Yes
SRR5127464	3.40696	0.758461	Yes
SRR5127392	-1.28525	-2	Yes
SRR5127679	1.44231	0.254824	Yes
SRR5127711	3.1839	1.5305	Yes
SRR5127490	4.47613	1.63434	Yes
SRR5127578	2.8427	1.75674	Yes
SRR5127659	1.77761	0.221555	Yes
SRR5127672	3.54321	1.2363	Yes
SRR5127411	2.85438	1.82007	Yes
SRR5127625	3.41618	1.73501	Yes
SRR5127628	3.34406	1.35589	Yes
SRR5127832	3.45119	1.58131	Yes
SRR5127403	1.73132	1.02459	Yes
SRR5127797	2.32289	0.0707802	Yes
SRR5127773	-1.13902	-1.501	Yes
SRR5127716	1.97541	1.37914	Yes
SRR5127823	2.48387	1.47838	Yes
SRR5127433	3.37876	1.55729	Yes
SRR5127810	2.38287	1.1145	Yes
SRR5127407	2.97004	1.0836	Yes
SRR5127801	1.76953	0.835591	Yes
SRR5127752	2.97108	1.15477	Yes
SRR5127560	4.0852	1.67618	Yes
SRR5127699	0.176064	0.897392	Yes
SRR5127682	2.85525	1.57194	Yes
SRR5127750	2.64892	0.869063	Yes
SRR5127468	1.6011	0.364797	Yes
SRR5127836	3.05781	1.66792	Yes
SRR5127562	2.3784	1.39485	Yes
SRR5127796	2.10569	1.24735	Yes
SRR5127767	1.9753	1.36588	Yes
SRR5127539	1.39961	1.58563	Yes
SRR5127422	4.19096	1.60791	Yes
SRR5127489	3.31423	1.70276	Yes
SRR5127534	2.82842	1.37764	Yes
SRR5127480	3.55076	1.4721	Yes
SRR5127695	3.41983	1.40204	Yes
SRR5127543	2.90505	0.829312	Yes
SRR5127505	2.27721	1.17437	Yes
SRR5127542	3.78682	1.4735	Yes
SRR5127397	2.46515	1.60155	Yes
SRR5127685	2.75127	1.25729	Yes
SRR5127477	3.82286	2.02248	Yes
SRR5127470	2.05905	1.08868	Yes
SRR5127527	2.45459	0.766905	Yes
SRR5127408	2.7238	1.45695	Yes
SRR5127624	3.33821	1.67011	Yes
SRR5127781	3.18803	1.55855	Yes
SRR5127835	-0.884734	1.10912	Yes
SRR5127675	1.70449	1.8373	Yes
SRR5127533	3.96199	1.87776	Yes
SRR5127824	3.05994	0.913802	Yes
SRR5127676	3.59405	1.79106	Yes
SRR5127605	-1.07373	-0.211577	Yes
SRR5127766	3.42736	1.21303	Yes
SRR5127783	3.02369	1.26497	Yes
SRR5127507	1.25904	0.92938	Yes
SRR5127740	1.54658	1.42312	Yes
SRR5127728	3.30984	1.14572	Yes
SRR5127844	2.54413	1.09509	Yes
SRR5127827	3.62003	1.56471	Yes
SRR5127581	1.92628	1.01461	Yes
SRR5127719	2.29703	1.21853	Yes
SRR5127469	2.87185	1.40615	Yes
SRR5127418	3.73184	1.68127	Yes
SRR5127535	2.99617	1.18698	Yes
SRR5127635	2.08649	0.994219	Yes
SRR5127744	1.8035	0.852604	Yes
SRR5127598	1.19606	0.970989	Yes
SRR5127587	3.0991	1.22044	Yes
SRR5127664	2.15381	1.975	Yes
SRR5127456	3.13939	1.10133	Yes
SRR5127780	2.38029	0.491577	Yes
SRR5127579	2.51265	1.16953	Yes
SRR5127414	2.90983	1.58501	Yes
SRR5127568	2.01798	0.786119	Yes
SRR5127754	2.24934	0.340498	Yes
SRR5127825	4.31277	1.49817	Yes
SRR5127779	-0.970509	1.69615	Yes
SRR5127472	2.50805	1.29765	Yes
SRR5127475	-1.03561	1.00404	Yes
SRR5127465	2.68187	1.45871	Yes
SRR5127444	2.94046	1.56338	Yes
SRR5127626	2.07352	0.999403	Yes
SRR5127845	3.67227	1.10454	Yes
SRR5127442	3.43306	1.67366	Yes
SRR5127726	2.86392	1.15433	Yes
SRR5127815	2.7501	1.05542	Yes
SRR5127678	3.83238	1.53045	Yes
SRR5127725	2.93415	1.34645	Yes
[truncated: 1,961 more rows]

## Sheet: E
sampleID	genus	cazyme_family	HIS_status
A01_02_1FE	2.83405	2.31367	No
A02_01_1FE	-0.992334	1.96299	No
A03_01_1FE	-0.758663	2.35603	No
A04_01_1FE	0.271177	2.45063	No
A04_04_1FE	1.59354	2.6424	No
A05_01_1FE	0.04702	2.23524	No
A06_01_1FE	-0.178319	2.8249	No
A07_01_1FE	1.97986	2.16015	No
A08_01_1FE	3.19145	2.30674	No
A09_01_1FE	0.33989	2.0099	No
A09_02_1FE	-1.27693	1.53782	No
A10_01_1FE	-0.934887	1.83151	No
A10_02_1FE	0.803972	2.44394	No
A11_01_1FE	-1.29903	1.99661	No
A13_01_1FE	-0.296819	2.07021	No
A13_03_1FE	0.381311	2.47145	No
A14_01_1FE	-1.33955	1.99822	No
A15_02_1FE	6.30827	2.61561	No
A19_01_1FE	-1.21131	2.0405	No
A20_01_1FE	-0.25716	2.28252	No
A20_03_1FE	1.07642	2.47267	No
A22_01_1FE	-0.237313	2.57107	No
A23_01_1FE	0.344412	1.74819	No
A24_02_1FE	0.869221	2.2881	No
A24_04_1FE	1.49566	2.49556	No
A25_01_1FE	-1.0556	2.53715	No
A27_02_1FE	3.71518	2.31298	No
A28_02_1FE	-0.416281	2.02174	No
A29_01_1FE	2.37466	2.26348	No
A32_01_1FE	3.0423	2.36002	No
A34_01_1FE	0.0314748	2.50224	No
A34_02_1FE	-0.132169	1.94521	No
A35_01_1FE	-0.65025	2.75285	No
A36_01_1FE	1.45191	2.23678	No
A36_02_1FE	1.06943	2.53199	No
A39_01_1FE	-1.26299	1.59639	No
A39_02_1FE	5.26846	2.46802	No
A39_04_1FE	-0.00571855	1.89847	No
A40_02_1FE	2.08764	2.21814	No
A41_01_1FE	2.40988	2.34047	No
A42_02_1FE	-1.05606	2.01805	No
A43_02_1FE	1.1394	2.6253	No
A44_01_1FE	-1.16751	1.78911	No
A45_02_1FE	1.01195	2.5307	No
A46_01_1FE	2.01029	2.72236	No
A46_02_1FE	0.093481	1.98589	No
A47_01_1FE	1.14625	1.75873	No
A47_02_1FE	0.237829	1.69789	No
A48_01_1FE	1.47056	2.3892	No
A48_05_1FE	1.38422	2.10834	No
A49_01_1FE	-0.966211	2.6665	No
A53_01_1FE	0.623626	2.08739	No
A54_02_1FE	-1.14818	2.19504	No
A55_01_1FE	7.11909	2.89175	No
A55_02_1FE	2.41754	2.03531	No
A56_01_1FE	3.45316	2.33195	No
A58_01_1FE	5.41525	2.30995	No
A58_03_1FE	0.769602	1.98474	No
A59_01_1FE	-0.626937	2.17187	No
A62_01_1FE	0.577131	2.18489	No
A62_03_1FE	-0.41983	2.08484	No
A66_02_1FE	-0.183701	2.11501	No
A67_01_1FE	2.70041	2.27344	No
A68_01_1FE	-1.17894	1.4183	No
A69_01_1FE	2.61584	2.07535	No
A69_02_1FE	1.93445	2.42123	No
A70_01_1FE	-0.244421	2.62101	No
A70_03_1FE	0.763001	2.35931	No
A72_01_1FE	2.30113	2.64554	No
A72_02_1FE	0.222767	2.50694	No
A73_01_1FE	-1.36874	2.32731	No
A73_02_1FE	2.73548	1.90934	No
A75_02_1FE	1.05516	2.4344	No
A79_02_1FE	0.315547	2.02392	No
A81_01_1FE	-0.819563	2.31048	No
A81_03_1FE	2.02569	2.51065	No
A82_02_1FE	-0.748996	2.04683	No
A83_02_1FE	-0.206864	1.87283	No
A85_01_1FE	0.741004	2.54673	No
A88_02_1FE	1.54837	1.64061	No
A89_01_1FE	2.78684	2.36494	No
A89_02_1FE	3.02043	2.40516	No
A90_03_1FE	0.893054	2.40671	No
A90_04_1FE	1.20405	2.20353	No
A91_01_1FE	-0.362651	2.25892	No
A91_02_1FE	4.00604	2.67082	No
A92_01_1FE	-0.740869	1.86193	No
A93_01_1FE	-0.364045	1.7805	No
A94_01_1FE	1.34793	2.69051	No
A94_02_1FE	2.69627	2.5464	No
A94_03_1FE	3.68653	2.55158	No
A95_01_1FE	0.0647425	2.20301	No
BGI-06A	7.30268	2.83053	Yes
BGI-15A	6.23664	2.69124	Yes
BGI-17A	5.68638	2.56092	Yes
BGI-27A	7.43318	2.73042	Yes
BGI-28A	5.87917	2.61505	Yes
BGI-33A	5.00418	2.57867	Yes
BGI-34A	6.28879	2.64274	Yes
BGI001A	4.46877	2.96544	Yes
BGI002A	5.56108	2.67089	Yes
BGI003A	7.21622	2.63525	Yes
BGI089A	7.24945	2.75569	Yes
C16-20002-TZ	4.67893	2.44429	No
C16-20003-TZ	3.05733	2.60525	No
C16-20005-GH	-0.207165	2.67023	No
C16-20005-TZ	3.26661	2.54448	No
C16-20006-GH	3.40673	2.82893	No
C16-20009-GH	0.354693	2.61731	No
C16-20010-GH	2.48115	2.74399	No
C16-20029-GH	2.84493	2.49203	No
C16-20030-GH	2.37343	2.56781	No
C16-20047-GH	4.36143	2.35327	No
C16-20048-GH	4.99966	2.46689	No
C16-20065-GH	1.92331	2.6758	No
C16-20066-GH	7.38693	2.87153	No
C16-20070-TZ	2.84626	2.76509	No
C16-20071-TZ	4.28491	2.29287	No
C16-20108-GH	2.27759	2.31551	No
C16-20117-TZ	6.61614	2.74404	No
C16-20118-TZ	2.85393	2.74678	No
C16-20124-GH	4.1751	2.62617	No
C16-20125-GH	5.45119	2.66731	No
C16-20152-TZ	3.73759	2.57926	No
C16-20153-TZ	4.6366	2.68853	No
C16-20197-TZ	3.95891	2.64331	No
C16-20211-TZ	3.09881	2.43822	No
C16-20212-TZ	4.23285	2.66584	No
C16-20215-TZ	4.43805	2.55924	No
C16-20237-TZ	3.98694	2.71523	No
C16-20238-TZ	3.7977	2.56972	No
C16-20241-GH	-0.77876	2.77399	No
C16-20242-GH	2.0734	2.50118	No
C16-20246-TZ	5.92678	2.54412	No
C16-20248-TZ	5.72987	2.61166	No
C16-20273-GH	2.05919	2.54603	No
C16-20274-GH	5.10826	2.84843	No
C16-20288-GH	5.68898	2.60217	No
C16-20292-GH	2.60405	2.52735	No
C16-20340-TZ	6.23655	2.71654	No
C16-20345-TZ	6.37928	2.50633	No
C16-20346-TZ	2.54738	2.85112	No
C16-20362-GH	3.12453	2.4892	No
C16-20363-GH	1.57164	2.65034	No
C16-20371-TZ	2.19484	2.74411	No
C16-20374-GH	3.37647	2.26123	No
C16-20375-GH	6.73541	2.84424	No
C16-20415-TZ	4.14987	1.5502	No
C16-20416-TZ	2.24843	2.79933	No
C16-20437-TZ	3.52206	2.87134	No
C16-20438-TZ	4.12634	2.69495	No
C16-20470-TZ	1.48706	2.93237	No
C16-20471-TZ	5.67536	2.70315	No
C16-20473-TZ	5.78049	2.70254	No
C16-20491-TZ	0.819205	2.20045	No
C16-20554-TZ	5.29198	2.54656	No
C16-20558-TZ	4.04406	2.67867	No
C16-20625-TZ	1.96271	2.60652	No
C16-20626-TZ	2.22287	2.73335	No
C16-20627-TZ	5.23526	2.58146	No
C16-20645-TZ	4.92756	2.62683	No
C16-20646-TZ	1.02396	2.80208	No
CM_A01_M0_18	4.10967	2.37391	No
CM_A04_M0_18	2.17393	2.66005	No
CM_A06_M0_18	2.96773	2.41613	No
CM_D02_M0_18	3.5321	2.48116	No
CM_D03_M0_18	4.34187	2.419	No
CM_D04_M0_18	3.19134	2.23856	No
CM_D05_M0_18	5.49781	2.49885	No
CM_D06_M0_18	2.32718	2.57473	No
CM_D07_M0_18	2.52573	2.54987	No
CM_D08_M0_18	2.71727	2.47727	No
CM_D09_M0_18	1.45133	2.60265	No
CM_D10_M0_18	4.03158	2.50306	No
CM_D11_M0_18	3.2818	2.30294	No
CM_D13_M0_18	3.55583	2.83742	No
CM_D15_M0_18	2.09397	2.72823	No
CM_D21_M0_18	4.44619	2.464	No
CM_D24_M0_18	2.55933	2.67433	No
CM_D26_M0_18	4.14506	2.3691	No
CM_D33_M0_18	2.18836	2.45759	No
CM_D39_M0_18	3.95551	2.456	No
CM_D40_M0_18	3.50163	2.42592	No
CM_D43_M0_18	3.53742	2.89197	No
CM_D48_M0_18	2.81333	2.66544	No
CM_D50_M0_18	4.3363	2.38108	No
DRR127488	4.75527	2.53535	Yes
DRR127524	4.39144	2.91785	Yes
DRR127532	5.39894	2.79093	Yes
DRR127535	4.78078	2.7468	Yes
DRR127537	5.77932	2.68106	Yes
DRR127546	7.25366	2.68516	Yes
DRR127552	6.89891	2.87462	Yes
DRR127583	6.60504	2.70725	Yes
DRR127588	6.46119	2.73851	Yes
DRR127596	3.99733	2.09814	Yes
DRR127597	4.75737	2.81274	Yes
DRR127613	4.25708	2.75989	Yes
DRR127616	6.63335	2.70587	Yes
DRR127619	7.05338	2.88221	Yes
DRR127628	6.10825	2.77504	Yes
DRR127634	6.72934	2.73899	Yes
DRR127649	5.66835	2.62765	Yes
DRR127672	7.09131	2.86891	Yes
DRR127683	7.26173	2.93206	Yes
DRR127692	4.92025	2.69983	Yes
DRR127704	6.58716	2.81449	Yes
DRR127707	7.09113	2.89855	Yes
DRR127713	7.3749	2.94592	Yes
DRR127721	6.95522	2.80188	Yes
DRR127724	7.00989	2.72255	Yes
DRR127728	7.37488	2.9437	Yes
DRR127731	6.96447	2.82564	Yes
DRR127736	7.24878	2.84638	Yes
DRR127748	6.13815	2.59688	Yes
DRR127751	1.07907	2.3864	Yes
DRR127752	6.61	2.70612	Yes
DRR127755	6.06862	2.52699	Yes
DRR127756	5.61442	2.67238	Yes
DRR127762	6.03432	2.80025	Yes
DRR127763	6.14569	2.57975	Yes
DRR127776	5.49507	2.4739	Yes
DRR127777	6.03598	2.5092	Yes
DRR162775	7.28045	2.88813	Yes
DRR162776	6.79298	2.78585	Yes
DRR171467	4.63352	2.71667	Yes
DRR171469	5.80024	2.58779	Yes
DRR171474	6.79109	2.86883	Yes
DRR171477	6.26346	2.81426	Yes
DRR171479	4.71771	2.38727	Yes
DRR171487	5.94162	2.69685	Yes
DRR171488	4.90934	2.09841	Yes
DRR171497	6.54785	2.79884	Yes
DRR171499	6.11293	2.92655	Yes
DRR171500	5.85818	2.66095	Yes
DRR171503	7.00598	2.94727	Yes
DRR171506	6.75082	2.87577	Yes
DRR171509	4.79595	2.44256	Yes
DRR171513	6.285	2.67632	Yes
DRR171514	6.36438	2.71034	Yes
DRR171515	6.24682	2.75563	Yes
DRR171517	5.81096	2.83468	Yes
DRR171518	6.49593	3.02009	Yes
DRR171523	5.74573	2.69213	Yes
DRR171525	6.54	2.87645	Yes
DRR171527	5.95919	2.71439	Yes
DRR171530	6.79515	3.06118	Yes
DRR171538	5.07248	2.9089	Yes
DRR171539	5.36187	2.57772	Yes
DRR171543	5.51132	2.90003	Yes
DRR171545	4.7933	2.52583	Yes
DRR171546	7.28678	2.78453	Yes
DRR171552	6.85614	2.76999	Yes
DRR171555	6.28983	2.82103	Yes
DRR171560	6.34415	2.92592	Yes
DRR171563	6.22206	2.44967	Yes
DRR171567	6.23289	2.59515	Yes
DRR171568	5.05086	2.74036	Yes
DRR171569	5.72925	2.66224	Yes
DRR171571	6.48607	2.78026	Yes
DRR171572	5.87465	2.77636	Yes
DRR171576	-0.3158	1.44699	Yes
DRR171578	6.82046	2.76556	Yes
DRR171580	3.53394	2.78597	Yes
DRR171581	7.08538	2.75023	Yes
DRR171585	5.35316	2.65746	Yes
DRR171586	4.63758	2.6546	Yes
DRR171587	6.05401	2.61562	Yes
DRR171588	4.96329	2.89875	Yes
DRR171589	6.1026	2.73354	Yes
DRR171591	6.33035	2.78556	Yes
DRR171592	7.32449	2.83176	Yes
DRR171594	6.04979	2.94623	Yes
DRR171598	6.06308	2.53868	Yes
DRR171599	6.89158	2.7325	Yes
DRR171601	6.80295	2.73448	Yes
DRR171604	6.01401	2.64254	Yes
DRR171605	6.35841	2.76687	Yes
DRR171606	6.22285	2.65298	Yes
DRR171607	6.74129	2.69337	Yes
DRR171608	4.93233	2.84863	Yes
DRR171610	5.08603	2.39468	Yes
DRR171613	5.42606	2.79904	Yes
DRR171616	6.00983	2.76686	Yes
DRR171617	4.72639	2.93284	Yes
DRR171619	6.20971	2.71658	Yes
DRR171620	6.72188	2.66472	Yes
DRR171621	5.28641	2.47822	Yes
DRR171623	6.22244	2.90866	Yes
DRR171624	6.96506	3.06824	Yes
DRR171625	6.36008	2.87784	Yes
DRR171626	5.01084	2.91724	Yes
DRR171628	6.78079	2.74698	Yes
DRR171629	7.36785	2.87343	Yes
DRR171631	3.16047	2.74506	Yes
DRR171637	7.06602	2.94326	Yes
DRR171639	6.85668	2.78168	Yes
DRR171640	4.95326	2.84847	Yes
DRR171641	7.02168	2.78598	Yes
DRR171642	6.04149	2.55895	Yes
DRR171643	6.62973	2.96667	Yes
DRR171644	6.87284	2.932	Yes
DRR171645	4.63471	2.71523	Yes
DRR171646	6.77904	2.81207	Yes
DRR171647	6.65682	2.96385	Yes
DRR171648	5.75017	2.69294	Yes
DRR171650	6.06269	2.68019	Yes
DRR171651	4.29797	2.31103	Yes
DRR171652	6.31484	2.71829	Yes
DRR171653	6.12581	2.61731	Yes
DRR171654	6.35346	2.75251	Yes
DRR171655	6.43684	2.86508	Yes
DRR171656	3.89403	2.38035	Yes
DRR171657	3.76827	2.68833	Yes
DRR171659	6.6898	2.76457	Yes
DRR171662	6.63628	2.82541	Yes
DRR171663	6.9622	2.79672	Yes
DRR171673	6.00148	2.70428	Yes
DRR171676	5.37337	2.57471	Yes
DRR171686	6.00514	2.57069	Yes
DRR171689	6.06567	2.74987	Yes
DRR171691	6.62829	2.7622	Yes
DRR171694	6.04347	2.64499	Yes
DRR171698	4.992	2.8377	Yes
DRR171700	6.79896	2.88657	Yes
DRR171705	6.23751	2.73079	Yes
DRR171710	-1.35865	2.20889	Yes
DRR171711	5.55945	2.86311	Yes
DRR171712	4.72353	2.52956	Yes
DRR171713	6.31634	2.80648	Yes
DRR171714	7.27013	2.82836	Yes
DRR171715	6.49707	2.77638	Yes
DRR171716	6.46182	2.69511	Yes
DRR171717	6.34901	2.858	Yes
DRR171718	-0.736007	2.15767	Yes
DRR171719	6.55436	2.84916	Yes
DRR171720	6.45736	2.83669	Yes
DRR171721	3.05864	2.68397	Yes
DRR171722	4.97565	2.77558	Yes
DRR171723	6.87436	2.86518	Yes
DRR171724	7.36951	2.60308	Yes
DRR171725	5.79718	2.56548	Yes
DRR171726	6.37688	2.79493	Yes
DRR171727	4.82606	2.70257	Yes
DRR171733	7.12024	2.77626	Yes
DRR171737	6.50787	2.82645	Yes
DRR171741	6.65482	2.63246	Yes
DRR171745	6.04843	2.86467	Yes
DRR171747	5.19234	2.2847	Yes
DRR171755	6.57562	2.72981	Yes
DRR171762	3.78671	2.92209	Yes
DRR171763	5.35736	2.56946	Yes
DRR171765	5.82244	2.4768	Yes
DRR171770	7.0603	2.6052	Yes
DRR171771	5.59196	2.69894	Yes
DRR171772	6.36105	2.81598	Yes
DRR171773	5.72731	2.74292	Yes
DRR171777	6.60278	2.53376	Yes
DRR171779	6.26255	2.67287	Yes
DRR171782	6.22909	2.64306	Yes
DRR171783	7.38384	2.76577	Yes
DRR171786	6.58056	2.92824	Yes
DRR171791	5.82373	2.55231	Yes
DRR171793	6.78943	2.84626	Yes
DRR171796	5.06903	2.71893	Yes
DRR171798	7.2815	2.75808	Yes
DRR171801	4.81865	2.80146	Yes
DRR171802	5.91704	2.72627	Yes
DRR171807	7.55264	2.90782	Yes
DRR171810	5.6491	2.55366	Yes
DRR171812	6.28082	2.62109	Yes
DRR171813	5.917	2.64897	Yes
DRR171816	7.3525	2.86278	Yes
DRR171817	5.87994	2.68132	Yes
DRR171821	6.5567	2.83017	Yes
DRR171825	6.75498	2.69945	Yes
DRR171829	6.87727	2.5881	Yes
DRR171833	5.8726	2.86202	Yes
DRR171834	5.17061	2.83329	Yes
DRR171838	6.839	2.88821	Yes
DRR171840	6.69242	2.79326	Yes
DRR171842	6.84349	2.83457	Yes
DRR171843	4.82275	2.83891	Yes
DRR171845	3.52431	2.8784	Yes
DRR171849	-1.61791	2.23464	Yes
DRR171850	6.51801	2.78276	Yes
DRR171852	7.35944	2.84332	Yes
DRR171855	3.94827	2.71792	Yes
DRR171856	6.7686	2.67857	Yes
DRR171862	5.1929	2.84754	Yes
DRR171863	6.75806	2.84527	Yes
DRR171864	4.01765	2.74857	Yes
DRR171865	6.71136	2.69844	Yes
DRR171870	6.34606	2.78289	Yes
DRR171872	4.0913	2.7585	Yes
DRR171876	5.37434	3.00855	Yes
DRR171886	5.97184	2.50654	Yes
DRR171890	6.36508	2.70007	Yes
DRR171897	6.00184	2.7569	Yes
DRR171899	6.44921	2.63444	Yes
DRR171902	5.26243	2.64885	Yes
DRR171915	5.54915	2.56208	Yes
DRR171917	6.8925	2.78769	Yes
DRR171919	5.09182	2.91705	Yes
DRR171921	5.78849	2.55566	Yes
DRR171922	6.63426	2.7586	Yes
DRR171923	5.8989	2.63322	Yes
DRR171925	6.33631	2.74085	Yes
DRR171928	7.01812	2.86824	Yes
DRR171930	5.34625	2.59048	Yes
DRR171931	6.88776	2.89576	Yes
DRR171933	5.48772	2.61548	Yes
DRR171934	4.51747	2.73059	Yes
DRR171935	6.22791	2.68954	Yes
DRR171936	6.59629	2.78314	Yes
DRR171938	4.45669	2.65969	Yes
DRR171939	7.20108	2.72928	Yes
DRR171941	5.70738	2.59538	Yes
DRR171942	4.06844	2.78138	Yes
DRR171943	7.04867	2.84637	Yes
DRR171948	6.46983	2.61134	Yes
DRR171950	6.89575	2.60061	Yes
DRR171951	6.97598	2.86045	Yes
DRR171952	5.04862	2.5893	Yes
DRR171953	4.04496	2.66388	Yes
DRR171954	5.32933	2.61428	Yes
DRR171957	5.04286	2.57557	Yes
DRR171959	6.28061	2.70671	Yes
DRR171964	6.72364	2.67999	Yes
DRR171965	6.68239	2.66598	Yes
DRR173016	6.56471	2.79809	Yes
DRR173017	6.22987	2.80638	Yes
ERR2619707	4.24597	2.16586	No
ERR2619708	3.22382	2.55852	No
ERR2619709	3.04549	2.23555	No
ERR2619710	2.60395	2.4394	No
ERR2619711	3.76371	2.22342	No
ERR2619712	2.57614	2.42501	No
ERR2619713	-0.289939	1.61796	No
ERR2619714	4.46967	2.42406	No
ERR2619715	3.64981	2.36297	No
ERR2619716	3.65671	2.31989	No
ERR2619717	0.327636	2.17396	No
ERR2619718	0.954674	2.59244	No
ERR2619719	4.62409	2.3459	No
ERR2619720	2.83418	2.69394	No
ERR2619721	2.2065	2.24412	No
ERR2619722	1.75362	2.35437	No
ERR2619723	1.79823	2.23416	No
ERR2619724	2.06924	2.01497	No
ERR2619725	2.7758	2.36439	No
ERR2619726	1.93372	2.29061	No
ERR2619727	3.83821	2.44938	No
ERR2619728	2.69389	2.69656	No
ERR2619729	3.15702	2.34675	No
ERR2619730	4.57339	2.28904	No
ERR2619731	1.45952	2.47886	No
ERR2619732	3.33344	2.64868	No
ERR2619733	2.60044	2.78574	No
ERR2619734	2.95824	2.36909	No
ERR2619735	4.07169	2.31603	No
ERR2619736	2.75949	2.46935	No
ERR2619737	3.179	2.41788	No
ERR2619738	3.25754	2.33979	No
ERR2619739	3.32329	2.63423	No
ERR2619740	1.21554	2.51968	No
ERR2619741	1.88114	2.32688	No
ERR2619742	0.504038	2.42276	No
ERR2619743	3.46273	2.09878	No
ERR2619744	3.55952	2.72373	No
ERR2619745	0.869566	1.93235	No
ERR2619746	-0.480752	2.48082	No
ERR2619747	0.873934	2.37647	No
ERR2619748	4.27032	2.8353	No
ERR2619749	-1.37853	1.50858	No
ERR2619750	1.42465	2.54012	No
ERR2619751	2.5479	2.02877	No
ERR2619752	2.81984	2.68277	No
ERR2619753	-0.783624	1.82304	No
ERR2619754	-1.53586	2.5556	No
ERR2619755	2.55794	2.16905	No
ERR2619756	1.56851	2.75675	No
ERR2619757	2.47077	2.69196	No
ERR2619758	1.62669	2.72877	No
ERR2619759	3.08652	2.77603	No
ERR2619760	3.66086	2.53047	No
ERR2619761	3.54455	2.356	No
ERR2619762	3.69544	2.46062	No
ERR2619763	0.732405	2.28894	No
ERR4330026	6.92899	2.91681	Yes
ERR4330027	4.14731	2.77514	Yes
ERR4330028	5.21514	2.64429	Yes
ERR4330029	4.73534	2.80252	Yes
ERR4330030	5.49588	2.49115	Yes
ERR4330031	5.67352	2.59944	Yes
ERR4330032	5.38514	2.7345	Yes
ERR4330033	4.77905	2.65924	Yes
ERR4330034	5.11836	2.40073	Yes
ERR4330035	6.15972	2.68168	Yes
ERR4330036	4.81526	2.47736	Yes
ERR4330037	5.22571	2.55395	Yes
ERR4330038	5.87656	2.44126	Yes
ERR4330039	6.24869	2.7115	Yes
ERR4330040	4.60334	2.44712	Yes
ERR4330041	5.1162	2.82629	Yes
ERR4330042	4.20645	2.64281	Yes
ERR4330043	5.07675	2.41237	Yes
ERR4330044	5.60096	2.60268	Yes
ERR4330045	4.6156	2.25247	Yes
ERR4330046	6.25073	2.52525	Yes
ERR4330047	6.10532	2.66006	Yes
ERR4330048	5.52694	2.45556	Yes
ERR4330049	5.63425	2.67544	Yes
ERR4330050	2.97237	2.66702	Yes
ERR4330051	5.07609	2.48481	Yes
ERR4330052	3.48814	2.54224	Yes
ERR4330053	5.79701	2.5253	Yes
ERR4330054	4.78621	2.34012	Yes
ERR4330055	6.32712	2.62907	Yes
ERR4330056	5.88165	2.53673	Yes
ERR4330057	4.66491	2.47948	Yes
ERR4330058	5.73386	2.52709	Yes
ERR4330059	5.88835	2.57412	Yes
ERR4330060	6.14447	2.57837	Yes
ERR4330061	5.01732	2.31967	Yes
ERR4330062	5.76329	2.60358	Yes
ERR4330063	5.69473	2.50678	Yes
ERR4330064	6.39694	2.72769	Yes
ERR4330065	5.13225	2.71119	Yes
ERR4330066	5.58223	2.61501	Yes
ERR4330067	4.30201	2.67102	Yes
ERR4330068	4.55151	2.49836	Yes
ERR4330069	5.91039	2.58727	Yes
ERR4330070	5.08824	2.47504	Yes
ERR4330071	6.86028	2.78566	Yes
ERR4330072	6.37952	2.73231	Yes
ERR4330073	5.27166	2.47759	Yes
ERR4330074	6.55086	2.67825	Yes
ERR4330075	3.96689	2.25147	Yes
ERR4330076	6.09554	2.46475	Yes
ERR4330077	5.07446	2.69649	Yes
ERR4330078	5.16529	2.73178	Yes
ERR4330079	5.91672	2.68197	Yes
ERR4330080	3.90615	2.42306	Yes
ERR4330081	5.20531	2.71455	Yes
ERR4330082	5.61991	2.61995	Yes
ERR4330083	3.79487	2.19405	Yes
ERR4330084	5.43765	2.63757	Yes
ERR4330085	5.3634	2.55546	Yes
ERR4330086	5.72791	2.58537	Yes
ERR4330087	5.86124	2.40869	Yes
ERR4330088	4.8123	2.75944	Yes
ERR4330089	6.99685	2.84394	Yes
ERR4330090	6.57261	2.75499	Yes
ERR4330091	5.83748	2.51615	Yes
ERR4330092	4.94458	2.58231	Yes
ERR4330093	5.48165	2.51291	Yes
ERR4330094	4.81792	2.34801	Yes
ERR4330095	4.00754	2.55411	Yes
ERR4330096	5.4745	2.45782	Yes
ERR4330097	4.66596	2.46372	Yes
ERR4330098	4.29455	2.14963	Yes
ERR4330099	5.3735	2.70094	Yes
ERR4330100	4.72112	2.54533	Yes
ERR4330101	5.55306	2.46505	Yes
ERR4330102	5.0635	2.57209	Yes
ERR4330103	6.04022	2.74367	Yes
ERR4330104	6.17771	2.61509	Yes
ERR4330105	4.00067	2.13849	Yes
ERR4330106	4.7179	2.43234	Yes
ERR4330107	5.30758	2.40077	Yes
ERR4330108	5.10888	2.53673	Yes
ERR4330109	6.23539	2.70698	Yes
ERR4330110	5.79414	2.52637	Yes
ERR4330111	4.79977	2.4176	Yes
ERR4330112	5.04641	2.42148	Yes
ERR4330113	5.09791	2.46135	Yes
ERR4330114	6.12587	2.47363	Yes
ERR4330115	4.87794	2.44484	Yes
ERR4330116	5.40286	2.53998	Yes
ERR4330117	6.066	2.52863	Yes
ERR4330118	6.08543	2.60344	Yes
ERR4330119	6.58282	2.66531	Yes
ERR4330120	5.93894	2.65674	Yes
ERR4330121	4.92966	2.8169	Yes
ERR4330122	5.32538	2.33932	Yes
ERR4330123	4.75874	2.56217	Yes
ERR4330124	5.42779	2.43216	Yes
ERR4333869	4.8309	2.58433	Yes
ERR4333870	3.42255	2.1388	Yes
ERR4333871	5.41644	2.5769	Yes
ERR4333872	4.52673	2.42971	Yes
ERR4333873	5.09925	2.65267	Yes
ERR4333874	5.41068	2.55939	Yes
ERR4333875	5.48499	2.55258	Yes
ERR4333876	4.72082	2.59311	Yes
ERR4333877	4.98366	2.56876	Yes
ERR4333878	4.5113	2.45083	Yes
ERR4333879	5.92018	2.59365	Yes
ERR4333880	6.26144	2.63578	Yes
ERR4333881	4.97872	2.52146	Yes
ERR4333882	6.48701	2.5906	Yes
ERR4333883	3.92492	2.36706	Yes
ERR4333884	6.05684	2.68802	Yes
ERR4333885	4.35519	2.28447	Yes
ERR4333886	5.05743	2.43301	Yes
ERR4333887	6.18781	2.61875	Yes
ERR4333888	5.76366	2.53585	Yes
ERR4333889	6.05692	2.53499	Yes
ERR4333890	4.87719	2.74225	Yes
ERR4333891	5.67637	2.54903	Yes
ERR4333892	4.02225	2.29904	Yes
ERR4333893	5.82136	2.50866	Yes
ERR4333894	4.87159	2.57404	Yes
ERR4333895	6.40947	2.70231	Yes
ERR4333896	5.60582	2.49754	Yes
ERR4333897	6.43926	2.697	Yes
ERR4333898	5.74127	2.66262	Yes
ERR4333899	5.00002	2.3918	Yes
ERR4333900	5.23221	2.48003	Yes
ERR4333901	5.83365	2.58975	Yes
ERR4333902	5.76628	2.52122	Yes
ERR4333903	4.92103	2.43169	Yes
ERR4333904	4.75561	2.4635	Yes
ERR4333905	4.70768	2.40237	Yes
ERR4333906	5.28313	2.54114	Yes
ERR4333907	5.60724	2.54589	Yes
ERR4333908	4.73096	2.37983	Yes
ERR4333909	6.10746	2.54344	Yes
ERR4333910	5.01791	2.75109	Yes
ERR4333911	4.30384	2.51126	Yes
ERR4333912	5.61882	2.49649	Yes
ERR4333913	5.03741	2.88814	Yes
ERR4333914	5.65615	2.54978	Yes
ERR4333915	5.36369	2.58594	Yes
ERR4333916	4.97359	2.44395	Yes
ERR4333917	5.58628	2.48302	Yes
ERR4333918	4.55149	2.35268	Yes
ERR4333919	5.24468	2.39445	Yes
ERR4333920	5.46434	2.40034	Yes
ERR4333921	4.65101	2.43051	Yes
ERR4333922	5.27931	2.49003	Yes
ERR4333923	5.78475	2.548	Yes
ERR4333924	5.23136	2.4843	Yes
ERR4333925	4.22824	2.69457	Yes
ERR4333926	4.93171	2.32408	Yes
ERR4333927	6.48625	2.60924	Yes
ERR4333928	5.96661	2.48931	Yes
ERR4333929	5.3208	2.45548	Yes
ERR4333930	5.22822	2.50319	Yes
ERR4333931	6.55552	2.62993	Yes
ERR4333932	5.46319	2.60975	Yes
ERR4333933	4.69709	2.34645	Yes
ERR4333934	5.24167	2.46141	Yes
ERR4333935	6.19816	2.58389	Yes
ERR4333936	6.30851	2.66506	Yes
ERR4333937	4.5966	2.5867	Yes
ERR4333938	5.20361	2.54525	Yes
ERR4333939	2.54436	2.66309	Yes
ERR4333940	4.31753	2.41296	Yes
ERR4333941	4.06393	2.24825	Yes
ERR4333942	5.92248	2.80518	Yes
ERR4333943	4.7397	2.77041	Yes
ERR4333944	6.009	2.50764	Yes
ERR4333945	5.36805	2.40165	Yes
ERR4333946	5.62145	2.42627	Yes
ERR4333947	6.25641	2.67041	Yes
ERR4333948	6.92383	2.79467	Yes
ERR4333949	5.17679	2.59133	Yes
ERR4333950	6.48559	2.67593	Yes
ERR4333951	5.30787	2.64586	Yes
ERR4333952	5.42931	2.48147	Yes
ERR4333953	5.28631	2.48787	Yes
ERR4333954	6.23933	2.71387	Yes
ERR4333955	5.14788	2.37356	Yes
ERR4333956	4.05171	2.49359	Yes
ERR4333957	5.12258	2.42224	Yes
ERR4333958	6.58813	2.76112	Yes
ERR4333959	5.26691	2.65202	Yes
ERR4333960	5.85369	2.58942	Yes
ERR4333961	5.16989	2.43344	Yes
ERR4333962	4.44281	2.68583	Yes
ERR4333963	5.99079	2.61239	Yes
ERR4333964	-1.46083	2.11025	Yes
ERR4333965	4.85293	2.63663	Yes
ERR4333966	5.63938	2.47471	Yes
ERR4333967	5.57459	2.44189	Yes
ERR4333968	5.55116	2.51556	Yes
ERR4333969	4.92444	2.36499	Yes
ERR4333970	5.98586	2.62254	Yes
ERR4333971	6.22489	2.65222	Yes
ERR4333972	5.45546	2.47904	Yes
ERR4333973	4.42703	2.4768	Yes
ERR4333974	5.50619	2.45692	Yes
ERR4333975	5.12291	2.41145	Yes
ERR4333976	7.34908	2.74719	Yes
ERR4333977	4.51769	2.41664	Yes
ERR4333978	5.46245	2.49175	Yes
ERR4333979	4.80474	2.70083	Yes
ERR4333980	3.81085	2.59697	Yes
ERR4333981	6.67307	2.71835	Yes
ERR4333982	5.40061	2.4127	Yes
ERR4333983	5.21204	2.57268	Yes
ERR4333984	4.48229	2.37423	Yes
ERR4333985	6.63322	2.73642	Yes
ERR4333986	6.08358	2.54492	Yes
ERR4333987	4.468	2.21297	Yes
ERR4333988	5.83226	2.44176	Yes
ERR4333989	5.63369	2.5906	Yes
ERR4333990	6.46081	2.62695	Yes
ERR4333991	6.16002	2.58911	Yes
ERR4333992	5.64243	2.49651	Yes
ERR4333993	5.8959	2.57316	Yes
ERR4333994	6.41216	2.75731	Yes
ERR4333995	5.82542	2.57536	Yes
ERR4333996	6.7399	2.86483	Yes
ERR4333997	5.34946	2.71	Yes
ERR4333998	5.32645	2.54576	Yes
ERR4333999	5.92166	2.58471	Yes
ERR4334000	5.13414	2.32249	Yes
ERR4334001	5.12514	2.68797	Yes
ERR4334002	5.89934	2.54628	Yes
ERR4334003	5.30603	2.74391	Yes
ERR4334004	5.30186	2.57766	Yes
ERR4334005	4.87619	2.37849	Yes
ERR4334006	5.63074	2.51939	Yes
ERR4334007	5.34765	2.5786	Yes
ERR4334008	5.50226	2.43532	Yes
ERR4334009	6.39201	2.5982	Yes
ERR4334010	5.67833	2.61858	Yes
ERR4334011	4.2402	2.90414	Yes
ERR4334012	5.82235	2.62562	Yes
ERR4334013	5.21942	2.48516	Yes
ERR4334014	6.25195	2.61426	Yes
ERR4334015	5.30418	2.43733	Yes
ERR4334016	5.68177	2.56267	Yes
ERR4334017	6.44963	2.81189	Yes
ERR4334018	6.72868	2.66836	Yes
ERR4334019	5.75259	2.57575	Yes
ERR4334020	5.56303	2.67015	Yes
ERR4334021	5.11268	2.51384	Yes
ERR4334022	5.41782	2.58226	Yes
ERR4334023	5.20569	2.59949	Yes
ERR4334024	5.60272	2.52635	Yes
ERR4334025	5.02297	2.63093	Yes
ERR4334026	5.31966	2.4646	Yes
ERR4334027	4.69159	2.53248	Yes
ERR4334028	5.16936	2.42995	Yes
ERR4334029	5.79629	2.61189	Yes
ERR4334030	4.45688	2.7115	Yes
ERR4334031	5.93252	2.47165	Yes
ERR4334032	4.72717	2.53704	Yes
ERR4334033	4.72849	2.75468	Yes
ERR4334034	6.21396	2.75687	Yes
ERR4334035	6.3075	2.61204	Yes
ERR4334036	5.77089	2.50484	Yes
ERR4334037	5.51621	2.54853	Yes
ERR4334038	4.7033	2.42031	Yes
ERR4334039	5.657	2.63798	Yes
ERR4334040	4.56027	2.36262	Yes
ERR4334041	6.06521	2.47029	Yes
ERR4334042	4.32565	2.4836	Yes
ERR4334043	3.86782	2.36634	Yes
ERR4334044	4.96332	2.36466	Yes
ERR4334045	4.96191	2.50007	Yes
ERR4334046	4.82914	2.47263	Yes
ERR4334047	5.64156	2.46927	Yes
ERR4334048	4.5171	2.31268	Yes
ERR4334049	6.00017	2.67224	Yes
ERR4334050	4.95233	2.34358	Yes
ERR4334051	5.29416	2.51085	Yes
ERR4334052	5.32474	2.50239	Yes
ERR4334053	4.28939	2.25719	Yes
ERR4334054	2.07349	2.72734	Yes
ERR4334055	5.57805	2.47092	Yes
ERR4334056	5.80523	2.55306	Yes
ERR4334057	6.30683	2.72954	Yes
ERR4334058	4.57396	2.41627	Yes
ERR4334059	6.17658	2.55635	Yes
ERR4334060	6.04737	2.52651	Yes
ERR4334061	3.64573	2.38839	Yes
ERR4334062	6.27093	2.63924	Yes
ERR4334063	4.04508	2.62556	Yes
ERR4334064	5.62574	2.54607	Yes
ERR4334065	5.55129	2.58988	Yes
ERR4334066	4.71483	2.53432	Yes
ERR4334067	6.22507	2.61266	Yes
ERR4334068	6.92732	2.76506	Yes
ERR4334069	4.82355	2.42419	Yes
ERR4334070	6.18722	2.67957	Yes
ERR4334071	5.16513	2.48972	Yes
ERR4334072	6.15938	2.5602	Yes
ERR4334073	5.08504	2.51933	Yes
ERR4334074	5.53619	2.52444	Yes
ERR4334075	5.22356	2.43303	Yes
ERR4334076	5.58011	2.56814	Yes
ERR4334077	5.24666	2.50416	Yes
ERR4334078	6.14804	2.68374	Yes
ERR4334079	4.06966	2.70887	Yes
ERR4334080	5.54177	2.51207	Yes
ERR4334081	5.29219	2.52962	Yes
ERR4334082	5.89213	2.62716	Yes
ERR4334083	5.67163	2.48548	Yes
ERR4334084	6.25071	2.55318	Yes
ERR4334085	4.57455	2.59088	Yes
ERR4334086	5.21039	2.51034	Yes
ERR4334087	3.32762	2.35431	Yes
ERR4334088	5.3114	2.39918	Yes
ERR4334089	5.04499	2.44211	Yes
ERR4334090	5.43554	2.51122	Yes
ERR4334091	5.22685	2.42299	Yes
ERR4334092	5.95968	2.54237	Yes
ERR4334093	3.88465	2.58143	Yes
ERR4334094	5.04211	2.48326	Yes
ERR4334095	4.86914	2.56894	Yes
ERR4334096	5.47935	2.53341	Yes
ERR4334097	4.37904	2.40209	Yes
ERR4334098	5.64364	2.51085	Yes
ERR4334099	6.73036	2.67923	Yes
ERR4334100	5.72037	2.51342	Yes
ERR4334101	5.41307	2.59506	Yes
ERR4334102	5.32987	2.40446	Yes
ERR4334103	5.76717	2.59584	Yes
ERR4334104	5.08282	2.45806	Yes
ERR4334105	5.56133	2.57066	Yes
ERR4334106	4.64737	2.39758	Yes
ERR4334107	4.64756	2.44819	Yes
ERR4334108	4.99932	2.57827	Yes
ERR4334109	5.26311	2.43507	Yes
ERR4334110	4.35265	2.52805	Yes
ERR4334111	4.74516	2.30092	Yes
ERR4334112	5.18932	2.66576	Yes
ERR4334113	4.50533	2.34483	Yes
ERR4334114	4.69522	2.38952	Yes
ERR4334115	6.86873	2.81152	Yes
ERR4334116	5.43699	2.52021	Yes
ERR4334117	4.4477	2.72705	Yes
ERR4334118	6.14164	2.59415	Yes
ERR4334119	6.13777	2.75587	Yes
ERR4334120	5.13898	2.61438	Yes
ERR4334121	5.23671	2.53029	Yes
ERR4334122	4.86632	2.48149	Yes
ERR4334123	4.81768	2.71758	Yes
ERR4334124	5.82609	2.3438	Yes
ERR4334125	5.19144	2.51162	Yes
ERR4334126	5.349	2.48972	Yes
ERR4334127	4.79885	2.46873	Yes
ERR4334128	4.00454	2.39285	Yes
ERR4334129	4.66091	2.4881	Yes
ERR4334130	5.77188	2.60182	Yes
ERR4334131	6.17741	2.53045	Yes
ERR4334132	3.87932	2.25898	Yes
ERR4334133	5.00875	2.51725	Yes
ERR4334134	6.49761	2.59132	Yes
ERR4334135	5.97416	2.43412	Yes
ERR4334136	5.45951	2.75839	Yes
ERR4334137	5.30704	2.53993	Yes
ERR4334138	7.00996	2.78312	Yes
ERR4334139	4.6018	2.69218	Yes
ERR4334140	5.64815	2.45164	Yes
ERR4334141	5.1189	2.649	Yes
ERR4334142	5.03185	2.57235	Yes
ERR4334143	4.89945	2.41952	Yes
ERR4334144	6.24694	2.61805	Yes
ERR4334145	3.29109	2.55296	Yes
ERR4334146	4.86312	2.60027	Yes
ERR4334147	5.60318	2.51994	Yes
ERR4334148	5.98489	2.59997	Yes
ERR4334149	5.03762	2.76054	Yes
ERR4334150	5.63919	2.44681	Yes
ERR4334151	5.42581	2.44809	Yes
ERR4334152	5.92586	2.60617	Yes
ERR4334153	5.06139	2.42224	Yes
ERR4334154	5.13254	2.46334	Yes
ERR4334155	5.88767	2.41514	Yes
ERR4334156	5.91567	2.53369	Yes
ERR4334157	6.39061	2.6794	Yes
ERR4334158	5.16576	2.3407	Yes
ERR4334159	5.48114	2.61797	Yes
ERR4334160	4.74588	2.45102	Yes
ERR4334161	6.11268	2.54561	Yes
ERR4334162	5.20397	2.46635	Yes
ERR4334163	5.68293	2.76924	Yes
ERR4334164	3.73111	2.56242	Yes
ERR4334165	5.5827	2.508	Yes
ERR4334166	4.09557	2.4026	Yes
ERR4334167	4.6166	2.78564	Yes
ERR4334168	5.82215	2.50545	Yes
ERR4334169	6.65247	2.77385	Yes
ERR4334170	5.76365	2.49076	Yes
ERR4334171	5.92868	2.65272	Yes
ERR4334172	5.46506	2.50061	Yes
ERR4334173	5.11663	2.38755	Yes
ERR4334174	5.58697	2.46472	Yes
ERR4334175	5.29167	2.52003	Yes
ERR4334176	5.56667	2.57535	Yes
ERR4334177	6.02858	2.61343	Yes
ERR4334178	5.30874	2.48673	Yes
ERR4334179	5.54628	2.3536	Yes
ERR4334180	5.96482	2.66663	Yes
ERR4334181	5.37405	2.55548	Yes
ERR4334182	5.51432	2.60716	Yes
ERR4334183	6.55464	2.57665	Yes
ERR4334184	5.1978	2.37813	Yes
ERR4334185	3.46142	2.44337	Yes
ERR4334186	5.56089	2.59378	Yes
ERR4334187	4.7352	2.41532	Yes
ERR4334188	4.91348	2.63058	Yes
ERR4334189	5.36719	2.46971	Yes
ERR4334190	3.87347	2.67735	Yes
ERR4334191	6.6199	2.73209	Yes
ERR4334192	6.36888	2.60966	Yes
ERR4334193	5.42417	2.44808	Yes
ERR4334194	4.41401	2.42904	Yes
ERR4334195	3.51855	2.28914	Yes
ERR4334196	6.46775	2.61151	Yes
ERR4334197	5.44919	2.50383	Yes
ERR4334198	5.27967	2.41452	Yes
ERR4334199	4.891	2.44601	Yes
ERR4334200	6.2489	2.7467	Yes
ERR4334201	2.70844	2.56518	Yes
ERR4334202	4.603	2.48174	Yes
ERR4334203	5.91686	2.49508	Yes
ERR4334205	4.79238	2.47428	Yes
ERR4334206	4.88919	2.70245	Yes
ERR4334207	5.046	2.47207	Yes
ERR4334208	5.81562	2.66988	Yes
ERR4334209	5.55846	2.50807	Yes
ERR4334210	5.89565	2.46557	Yes
ERR4334211	6.01648	2.73577	Yes
ERR4334212	6.38565	2.67899	Yes
ERR4334213	6.1957	2.61792	Yes
ERR4334214	6.47352	2.72358	Yes
ERR4334215	4.68054	2.45541	Yes
ERR4334216	6.32459	2.54548	Yes
ERR4334217	3.82827	2.69269	Yes
ERR4334218	5.84425	2.46339	Yes
ERR4334219	4.25943	2.4429	Yes
ERR4334220	5.33145	2.37788	Yes
ERR4334221	5.96517	2.54241	Yes
ERR4334222	4.55352	2.47796	Yes
ERR4334223	5.64758	2.55026	Yes
ERR4334224	4.77042	2.47741	Yes
ERR4334225	5.42271	2.42493	Yes
ERR4334226	5.34323	2.52393	Yes
ERR4334227	3.74017	2.39392	Yes
ERR4334228	4.51898	2.68159	Yes
ERR4334229	5.30049	2.44941	Yes
ERR4334230	5.80934	2.48351	Yes
ERR4334231	5.25484	2.66531	Yes
ERR4334232	6.44776	2.62706	Yes
ERR4334233	6.09781	2.60137	Yes
ERR4334234	4.19847	2.38723	Yes
ERR4334235	4.70507	2.34282	Yes
ERR4334236	5.20123	2.37395	Yes
ERR4334237	4.5948	2.68087	Yes
ERR4334238	5.4084	2.55852	Yes
ERR4334239	5.58802	2.47771	Yes
ERR4334240	5.66089	2.56469	Yes
ERR4334241	4.64318	2.38082	Yes
ERR4334242	5.15095	2.45329	Yes
ERR4334243	7.05384	2.69283	Yes
ERR4334244	5.85246	2.4546	Yes
ERR4334245	5.93075	2.50594	Yes
ERR4334246	4.33215	2.46271	Yes
ERR4334247	4.78198	2.43557	Yes
ERR4334248	4.12996	2.67855	Yes
ERR4334249	3.9606	2.69256	Yes
ERR4334250	4.30054	2.46938	Yes
ERR4334251	5.04646	2.51073	Yes
ERR4334252	5.34527	2.61801	Yes
ERR4334253	6.68952	2.70653	Yes
ERR4334254	4.11957	2.20708	Yes
ERR4334255	6.18284	2.64336	Yes
ERR4334256	5.76129	2.59659	Yes
ERR4334257	6.03662	2.65163	Yes
ERR4334258	5.44067	2.63321	Yes
ERR4334259	5.51517	2.46711	Yes
ERR4334260	5.52891	2.52221	Yes
ERR4334261	3.87387	2.37986	Yes
ERR4334262	4.88331	2.46692	Yes
ERR4334263	4.55155	2.40966	Yes
ERR4334264	5.889	2.48615	Yes
ERR4334265	5.97789	2.53141	Yes
ERR4334266	4.18808	2.83672	Yes
ERR4334267	6.36619	2.73768	Yes
ERR4334268	6.14941	2.58923	Yes
ERR4335019	5.9004	2.61131	Yes
ERR4335020	6.7884	2.66954	Yes
ERR4335021	5.40985	2.57357	Yes
ERR4335022	4.91662	2.6353	Yes
ERR4335023	4.92195	2.46974	Yes
ERR4335024	5.52457	2.47092	Yes
ERR4335025	3.83607	2.81054	Yes
ERR4335026	5.3982	2.56208	Yes
ERR4335027	5.05875	2.39042	Yes
ERR4335028	5.95665	2.67156	Yes
ERR4335029	5.53042	2.50082	Yes
ERR4335030	6.27623	2.5674	Yes
ERR4335031	5.91465	2.4526	Yes
ERR4335032	4.0151	2.82777	Yes
ERR4335033	3.71928	2.56854	Yes
ERR4335034	4.85144	2.61026	Yes
ERR4335035	4.73804	2.44981	Yes
ERR4335036	6.19719	2.6717	Yes
ERR4335037	5.36397	2.53427	Yes
ERR4335038	5.66869	2.54287	Yes
ERR4335039	5.27771	2.55469	Yes
ERR4335040	4.43079	2.31949	Yes
ERR4335041	5.53504	2.51789	Yes
ERR4335042	6.29872	2.66877	Yes
ERR4335043	3.87672	2.5655	Yes
ERR4335044	5.50677	2.61651	Yes
ERR4335045	5.68939	2.47453	Yes
ERR4335046	4.34809	2.34964	Yes
ERR4335047	4.9994	2.29088	Yes
ERR4335048	5.38871	2.40166	Yes
ERR4335049	5.41367	2.40888	Yes
ERR4335050	5.62232	2.54828	Yes
ERR4335051	5.21262	2.42863	Yes
ERR4335052	4.85586	2.42157	Yes
ERR4335053	5.72925	2.53344	Yes
ERR4335054	6.49806	2.66044	Yes
ERR4335055	5.2324	2.48247	Yes
ERR4335056	4.90229	2.25656	Yes
ERR4335057	5.11812	2.37124	Yes
ERR4335058	5.52579	2.52025	Yes
ERR4335059	4.3948	2.88792	Yes
ERR4335060	5.75583	2.56223	Yes
ERR4335061	5.23338	2.49261	Yes
ERR4335062	5.78296	2.50207	Yes
ERR4335063	5.4818	2.59681	Yes
ERR4335064	5.1303	2.59784	Yes
ERR4335065	3.06248	2.54451	Yes
ERR4335066	-1.17813	2.07821	Yes
ERR4335067	4.66871	2.44531	Yes
ERR4335068	5.7941	2.43272	Yes
ERR4335069	4.97263	2.54662	Yes
ERR4335070	5.50011	2.47701	Yes
ERR4335071	5.3885	2.58886	Yes
ERR4335072	5.39754	2.46464	Yes
ERR4335073	4.89748	2.52358	Yes
ERR4335074	5.31795	2.68235	Yes
ERR4335075	5.27635	2.65632	Yes
ERR4335076	5.54162	2.54539	Yes
ERR4335077	5.77089	2.55807	Yes
ERR4335078	2.13688	2.45615	Yes
ERR4335079	4.39501	2.32757	Yes
ERR4335080	4.74127	2.44245	Yes
ERR4335081	5.52006	2.76758	Yes
ERR4335082	6.04549	2.71004	Yes
ERR4335083	5.86116	2.46893	Yes
ERR4335084	6.08738	2.60582	Yes
ERR4335085	5.17728	2.5638	Yes
ERR4335086	5.86872	2.63678	Yes
ERR4335087	4.85135	2.45303	Yes
ERR4335088	6.30718	2.64034	Yes
ERR4335089	6.01626	2.56714	Yes
ERR4335090	5.63723	2.59676	Yes
ERR4335091	3.9311	2.49012	Yes
ERR4335092	5.71953	2.55406	Yes
ERR4335093	4.52391	2.48057	Yes
ERR4335094	4.69142	2.31111	Yes
ERR4335095	5.97698	2.57265	Yes
ERR4335096	5.67131	2.61574	Yes
ERR4335097	4.29484	2.34559	Yes
ERR4335098	4.91921	2.47165	Yes
ERR4335099	5.19122	2.53954	Yes
ERR4335100	5.44013	2.52332	Yes
ERR4335101	4.93101	2.45853	Yes
ERR4335102	5.53538	2.35769	Yes
ERR4335103	5.44729	2.45676	Yes
ERR4335104	5.5904	2.42885	Yes
ERR4335105	5.54491	2.43678	Yes
ERR4335106	6.69957	2.78731	Yes
ERR4335107	6.71203	2.78835	Yes
ERR4335108	5.5088	2.55571	Yes
ERR4335109	6.16026	2.66076	Yes
ERR4335110	4.1779	2.58024	Yes
ERR4335111	5.69686	2.49176	Yes
ERR4335112	4.90569	2.54919	Yes
ERR4335113	4.22021	2.36522	Yes
ERR4335114	5.13475	2.70127	Yes
ERR4335115	5.83933	2.56042	Yes
ERR4335116	5.34522	2.49018	Yes
ERR4335117	5.17605	2.52432	Yes
ERR4335118	5.70736	2.67073	Yes
ERR4335119	5.56481	2.58058	Yes
ERR4335120	6.02526	2.52397	Yes
ERR4335121	4.48082	2.29946	Yes
ERR4335122	5.39636	2.52735	Yes
ERR4335123	2.77656	2.88872	Yes
ERR4335124	5.27528	2.4269	Yes
ERR4335125	5.75427	2.659	Yes
ERR4335126	5.42296	2.64587	Yes
ERR4335127	5.97327	2.47059	Yes
ERR4335128	6.38789	2.73327	Yes
ERR4335129	4.80887	2.27443	Yes
ERR4335130	6.31834	2.71716	Yes
ERR4335131	4.77552	2.44977	Yes
ERR4335132	4.68693	2.31412	Yes
ERR4335133	6.53617	2.73684	Yes
ERR4335134	6.02025	2.49697	Yes
ERR4335135	5.3582	2.36468	Yes
ERR4335136	5.42327	2.49945	Yes
ERR4335137	6.03651	2.63305	Yes
ERR4335138	5.74353	2.55325	Yes
ERR4335139	5.35569	2.66495	Yes
ERR4335140	5.31329	2.55245	Yes
ERR4335141	5.63247	2.53168	Yes
ERR4335142	6.14481	2.54443	Yes
ERR4335143	4.68259	2.41893	Yes
ERR4335144	5.39797	2.48637	Yes
ERR4335145	5.53673	2.5883	Yes
ERR4335146	4.75207	2.50837	Yes
ERR4335147	4.24429	2.67666	Yes
ERR4335148	4.28421	2.40971	Yes
ERR4335149	4.38849	2.42168	Yes
ERR4335150	5.47788	2.43494	Yes
ERR4335151	6.34167	2.78992	Yes
ERR4335152	5.66406	2.62865	Yes
ERR4335153	4.70161	2.57215	Yes
ERR4335154	4.99996	2.56503	Yes
ERR4335155	5.8983	2.60615	Yes
ERR4335156	6.25748	2.56549	Yes
ERR4335157	6.35969	2.59092	Yes
ERR4335158	4.88204	2.71364	Yes
ERR4335159	4.57379	2.29905	Yes
ERR4335160	5.1964	2.46212	Yes
ERR4335161	4.23194	2.32783	Yes
ERR4335162	4.37897	2.39819	Yes
ERR4335163	5.06425	2.51489	Yes
ERR4335164	5.81216	2.53718	Yes
ERR4335165	6.44179	2.7858	Yes
ERR4335166	6.04356	2.557	Yes
ERR4335167	4.87534	2.43518	Yes
ERR4335169	5.27723	2.67108	Yes
ERR4335170	6.52874	2.63416	Yes
ERR4335171	6.75338	2.60904	Yes
ERR4335172	6.08932	2.56344	Yes
ERR4335173	4.7962	2.4228	Yes
ERR4335174	5.15322	2.48212	Yes
ERR4335175	4.46891	2.4711	Yes
ERR4335176	5.38384	2.47754	Yes
ERR4335177	4.32653	2.59581	Yes
ERR4335178	5.24647	2.62924	Yes
ERR4335179	4.49888	2.53201	Yes
ERR4335180	4.88383	2.48385	Yes
ERR4335181	5.48821	2.49729	Yes
ERR4335182	5.33452	2.58549	Yes
ERR4335183	5.8452	2.58525	Yes
ERR4335184	6.075	2.51074	Yes
ERR4335185	2.58168	2.62398	Yes
ERR4335186	5.9344	2.52922	Yes
ERR4335187	4.65062	2.46254	Yes
ERR4335188	5.55802	2.54508	Yes
ERR4335189	5.82305	2.68448	Yes
ERR4335190	4.48352	2.47643	Yes
ERR4335191	6.07873	2.64734	Yes
ERR4335192	4.98853	2.4203	Yes
ERR4335193	5.17257	2.45208	Yes
ERR4335194	4.42728	2.5003	Yes
ERR4335195	5.96878	2.58232	Yes
ERR4335196	5.23297	2.33899	Yes
ERR4335197	5.04379	2.42012	Yes
ERR4335198	5.14861	2.49673	Yes
ERR4335199	5.61904	2.67915	Yes
ERR4335200	6.4091	2.56624	Yes
ERR4335201	6.07158	2.60395	Yes
ERR4335202	5.85935	2.57517	Yes
ERR4335203	5.17598	2.29429	Yes
ERR4335204	4.97177	2.56117	Yes
ERR4335205	5.21866	2.6041	Yes
ERR4335206	4.5582	2.30465	Yes
ERR4335207	6.0625	2.59473	Yes
ERR4335208	5.46969	2.44799	Yes
ERR4335209	5.73648	2.73355	Yes
ERR4335210	4.4239	2.44884	Yes
ERR4335211	4.54584	2.66052	Yes
ERR4335212	6.22302	2.60756	Yes
ERR4335213	5.40037	2.50375	Yes
ERR4335214	5.06973	2.38309	Yes
ERR4335215	6.21341	2.59495	Yes
ERR4335216	4.90778	2.56978	Yes
ERR4335217	5.8729	2.53003	Yes
ERR4335218	4.4737	2.34312	Yes
ERR4335219	5.62322	2.57062	Yes
ERR4335220	5.36285	2.54341	Yes
ERR4335221	4.86761	2.54845	Yes
ERR4335222	4.82418	2.32525	Yes
ERR4335223	5.16208	2.46804	Yes
ERR4335224	5.41207	2.50744	Yes
ERR4335225	4.6621	2.26055	Yes
ERR4335226	6.59636	2.60156	Yes
ERR4335227	6.68099	2.74494	Yes
ERR4335228	5.82614	2.48189	Yes
ERR4335229	4.78343	2.56484	Yes
ERR4335230	5.66168	2.44062	Yes
ERR4335231	6.46447	2.67803	Yes
ERR4335232	5.64881	2.57666	Yes
ERR4335233	3.94247	2.53607	Yes
ERR4335234	5.16704	2.50919	Yes
ERR4335235	5.33627	2.44446	Yes
ERR4335236	5.86287	2.68468	Yes
ERR4335237	6.10591	2.58903	Yes
ERR4335238	3.95447	2.56727	Yes
ERR4335239	1.60914	2.66533	Yes
ERR4335240	5.63094	2.49096	Yes
ERR4335241	5.36267	2.43134	Yes
ERR4335242	3.04111	2.91281	Yes
ERR4335243	5.2398	2.53129	Yes
ERR4335244	4.52023	2.30215	Yes
ERR4335245	4.18273	2.47718	Yes
ERR4335246	5.50343	2.49303	Yes
ERR4335247	3.7705	2.27089	Yes
ERR4335248	4.73531	2.47069	Yes
ERR4335249	6.14796	2.59364	Yes
ERR4335250	6.21023	2.64946	Yes
ERR4335251	6.76705	2.78251	Yes
ERR4335252	4.66018	2.33883	Yes
ERR4335253	5.36768	2.44419	Yes
ERR4335254	4.8531	2.5961	Yes
ERR4335255	5.53514	2.6031	Yes
ERR4335256	7.1347	2.64534	Yes
ERR4335257	6.37205	2.67467	Yes
ERR4335258	5.87821	2.6416	Yes
ERR4335259	6.21106	2.6169	Yes
ERR4335260	5.94831	2.61147	Yes
ERR4335261	5.64863	2.49345	Yes
ERR4335262	5.38118	2.78045	Yes
ERR4335263	6.72782	2.78213	Yes
ERR4335264	5.37771	2.49993	Yes
ERR4335265	6.069	2.59006	Yes
ERR4335266	6.04848	2.5553	Yes
ERR4335267	6.57945	2.65621	Yes
ERR4335268	4.61888	2.31772	Yes
ERR4335269	5.30998	2.4338	Yes
ERR4335270	6.71397	2.66663	Yes
ERR4335271	4.61462	2.39962	Yes
ERR4335272	7.18691	2.87865	Yes
ERR4335273	5.41032	2.44038	Yes
ERR4335274	5.55209	2.39458	Yes
ERR4335275	4.15717	2.58999	Yes
ERR4335276	4.97109	2.45858	Yes
ERR4335277	5.05044	2.39043	Yes
ERR4335278	6.02428	2.5267	Yes
ERR4335279	4.62112	2.76528	Yes
ERR4335280	6.49938	2.82687	Yes
ERR4335281	6.75363	2.75023	Yes
ERR4335282	4.28663	2.52078	Yes
ERR4335283	5.71182	2.52467	Yes
ERR4335284	4.19756	2.30566	Yes
ERR4335285	4.78791	2.43538	Yes
ERR4335286	5.616	2.43561	Yes
ERR4335287	5.69802	2.62439	Yes
ERR4335288	5.95629	2.65368	Yes
ERR4335289	5.53271	2.55302	Yes
ERR4335290	5.10849	2.50549	Yes
ERR4335291	5.32608	2.4773	Yes
ERR4335292	5.71703	2.58786	Yes
ERR4335293	5.68773	2.53666	Yes
ERR4335294	5.11816	2.41781	Yes
ERR4335295	5.42414	2.58621	Yes
ERR4335296	5.95708	2.63295	Yes
ERR4335297	5.94108	2.68623	Yes
ERR4335298	6.48217	2.58962	Yes
ERR4335299	4.88023	2.36011	Yes
ERR4335300	4.06515	2.45289	Yes
ERR4335301	5.57551	2.58288	Yes
ERR4335302	6.00362	2.63179	Yes
ERR4335303	6.53426	2.61029	Yes
ERR4335304	6.02228	2.51352	Yes
ERR4335305	4.33105	2.60624	Yes
ERR4335306	4.04813	2.64378	Yes
ERR4335307	5.37712	2.35913	Yes
ERR4335308	6.04906	2.5697	Yes
ERR4335309	5.5893	2.61972	Yes
ERR4335310	3.9679	2.3789	Yes
ERR4335311	4.89445	2.49566	Yes
ERR4335312	4.76399	2.47408	Yes
ERR4335313	5.8744	2.54183	Yes
ERR4335314	6.48589	2.57455	Yes
ERR4335315	6.18568	2.67405	Yes
ERR4335316	5.86614	2.59859	Yes
ERR4335317	5.31105	2.69818	Yes
ERR4335318	5.9231	2.51315	Yes
ERR4341661	4.84118	2.62681	Yes
ERR4341662	5.9182	2.59371	Yes
ERR4341663	5.1462	2.43404	Yes
ERR4341664	5.37587	2.5919	Yes
ERR4341665	5.42655	2.45327	Yes
ERR4341666	5.9268	2.8153	Yes
ERR4341667	5.73151	2.43825	Yes
ERR4341668	5.13335	2.47	Yes
ERR4341669	5.59281	2.60128	Yes
ERR4341670	4.5468	2.38112	Yes
ERR4341671	5.59769	2.60016	Yes
ERR4341672	5.37504	2.47703	Yes
ERR4341673	5.26795	2.42989	Yes
ERR4341674	6.44169	2.76795	Yes
ERR4341675	5.10233	2.45433	Yes
ERR4341676	5.18985	2.39493	Yes
ERR4341677	5.21631	2.50289	Yes
ERR4341678	5.61904	2.46275	Yes
ERR4341679	6.23912	2.79936	Yes
ERR4341680	4.38287	2.82125	Yes
ERR4341681	6.30062	2.71635	Yes
ERR4341682	5.02663	2.74825	Yes
ERR4341683	4.98725	2.43292	Yes
ERR4341684	6.41815	2.60339	Yes
ERR4341685	5.58283	2.55101	Yes
ERR4341686	5.92303	2.67632	Yes
ERR4341687	6.02468	2.53248	Yes
ERR4341688	5.09808	2.49051	Yes
ERR4341689	5.70847	2.58964	Yes
ERR4341690	6.48983	2.71407	Yes
ERR4341691	5.55466	2.59107	Yes
ERR4341692	4.6795	2.36839	Yes
ERR4341693	4.92311	2.34532	Yes
ERR4341694	4.14116	2.82291	Yes
ERR4341695	6.3755	2.72134	Yes
ERR4341696	4.80842	2.56375	Yes
ERR4341697	4.56328	2.49316	Yes
ERR4341698	5.00178	2.68362	Yes
ERR4341699	6.13229	2.56338	Yes
ERR4341700	6.098	2.3802	Yes
ERR4341701	5.22328	2.64549	Yes
ERR4341702	4.76305	2.54283	Yes
ERR4341703	5.97233	2.4986	Yes
ERR4341704	6.03122	2.63909	Yes
ERR4341705	3.70179	2.92431	Yes
ERR4341706	5.97811	2.4975	Yes
ERR4341707	6.76008	2.81565	Yes
ERR4341708	4.8605	2.43703	Yes
ERR4341709	6.28695	2.56845	Yes
ERR4341710	5.40531	2.46482	Yes
ERR4341711	4.407	2.34907	Yes
ERR4341712	5.00795	2.45514	Yes
ERR4341713	5.07638	2.55563	Yes
ERR4341714	6.2417	2.5546	Yes
ERR4341715	5.49002	2.54068	Yes
ERR4341716	5.89883	2.60866	Yes
ERR4341717	6.77919	2.83142	Yes
ERR4341718	4.59318	2.47048	Yes
ERR4341719	5.68447	2.82846	Yes
ERR4341720	5.47945	2.50347	Yes
ERR4341721	4.7895	2.27819	Yes
ERR4341722	5.17263	2.61131	Yes
ERR4341723	5.37802	2.64156	Yes
ERR4341724	6.05111	2.3615	Yes
ERR4341725	5.15677	2.55681	Yes
ERR4341726	5.78881	2.53399	Yes
ERR4341727	5.67731	2.56775	Yes
ERR4341728	6.15917	2.5241	Yes
ERR4341729	5.85783	2.50388	Yes
ERR4341730	4.65485	2.41224	Yes
ERR4341731	4.41729	2.33474	Yes
ERR4341732	5.73316	2.55543	Yes
ERR4341733	4.93499	2.40891	Yes
ERR4341734	4.83179	2.38501	Yes
ERR4341735	5.00215	2.66153	Yes
ERR4341736	6.40888	2.59277	Yes
ERR4341737	4.33323	2.36573	Yes
ERR4341738	3.20714	2.73228	Yes
ERR4341739	5.42128	2.33276	Yes
ERR4341740	6.2582	2.64131	Yes
ERR4341741	5.40667	2.5513	Yes
ERR4341742	4.83248	2.62739	Yes
ERR4341743	5.75393	2.53657	Yes
ERR4341744	4.08678	2.38932	Yes
ERR4341745	5.18791	2.22463	Yes
ERR4341746	4.45528	2.6394	Yes
ERR4341747	1.50185	2.6622	Yes
ERR4341748	5.47079	2.52148	Yes
ERR4341749	4.41652	2.47999	Yes
ERR4341750	5.83923	2.49703	Yes
ERR4341751	5.18573	2.54914	Yes
ERR4341752	6.24847	2.51927	Yes
ERR4341753	5.14672	2.55298	Yes
ERR4341754	5.81639	2.76477	Yes
ERR4341755	5.24104	2.70023	Yes
ERR4341756	5.05677	2.4424	Yes
ERR4341757	5.32008	2.55075	Yes
ERR4341758	3.73175	2.85139	Yes
ERR4341759	5.04348	2.40696	Yes
ERR4341760	5.26362	2.66782	Yes
ERR4341761	6.9356	2.81066	Yes
ERR4341762	5.37213	2.31775	Yes
ERR4341763	6.6207	2.73126	Yes
ERR4341764	6.36352	2.67176	Yes
ERR4341765	4.87033	2.56687	Yes
ERR4341766	6.30865	2.75831	Yes
ERR4341767	4.37984	2.79973	Yes
ERR4341768	6.29517	2.60248	Yes
ERR4341769	6.42573	2.70672	Yes
ERR4341770	5.40751	2.4886	Yes
ERR4341771	5.40617	2.47655	Yes
ERR4341772	6.73438	2.73322	Yes
ERR4341773	4.90103	2.4955	Yes
ERR4341774	5.66457	2.49498	Yes
ERR4341775	6.09249	2.69912	Yes
ERR4341776	5.81312	2.5396	Yes
ERR4341777	4.76299	2.32469	Yes
ERR4341778	5.52059	2.48424	Yes
ERR4341779	4.71775	2.41701	Yes
ERR4341780	6.24013	2.53052	Yes
ERR4341781	4.6628	2.47648	Yes
ERR4341782	4.71982	2.59108	Yes
ERR4341783	5.6127	2.48573	Yes
ERR4341784	5.45359	2.51972	Yes
ERR4341785	5.81782	2.47445	Yes
ERR4341786	5.91375	2.4762	Yes
ERR4341787	4.67896	2.79458	Yes
ERR4341788	4.53383	2.3185	Yes
ERR4341789	4.45368	2.50826	Yes
ERR4341790	5.92683	2.48881	Yes
ERR4341791	3.94299	2.61582	Yes
ERR4341792	6.14167	2.57534	Yes
ERR4341793	5.83289	2.48366	Yes
ERR4341794	5.12866	2.35199	Yes
ERR4341795	5.83277	2.62016	Yes
ERR4341796	4.70362	2.46476	Yes
ERR4341797	5.73442	2.58027	Yes
ERR4341798	6.2875	2.54638	Yes
ERR4341799	6.06825	2.5767	Yes
ERR4341800	6.26374	2.54061	Yes
ERR4341801	5.19152	2.51939	Yes
ERR4341802	4.2335	2.63989	Yes
ERR4341803	0.995384	2.76578	Yes
ERR4341804	4.69357	2.43888	Yes
ERR4341805	6.13422	2.63297	Yes
ERR4341806	5.0958	2.41198	Yes
ERR4341807	6.07153	2.58788	Yes
ERR4341808	3.57422	2.61392	Yes
ERR4341809	5.27548	2.48675	Yes
ERR4341810	4.20757	2.3533	Yes
ERR4341811	5.14012	2.56006	Yes
ERR4341812	5.0715	2.52477	Yes
ERR4341813	6.80456	2.77562	Yes
ERR4341814	5.22575	2.46265	Yes
ERR4341815	6.21999	2.56663	Yes
ERR4341816	4.4614	2.36899	Yes
ERR4341817	5.87428	2.62279	Yes
ERR4341818	7.12061	2.63636	Yes
ERR4341819	5.28706	2.55773	Yes
ERR4341820	4.70992	2.37704	Yes
ERR4341821	5.58153	2.37366	Yes
ERR4341822	5.69301	2.50904	Yes
ERR4341823	6.19906	2.67001	Yes
ERR4341824	4.8829	2.52819	Yes
ERR4341825	5.74604	2.4999	Yes
ERR4341826	6.24527	2.61026	Yes
ERR4341827	5.84229	2.38773	Yes
ERR4341828	5.31046	2.50439	Yes
ERR4341829	5.7133	2.59958	Yes
ERR4341830	6.51496	2.69838	Yes
ERR4341831	5.53146	2.51013	Yes
ERR4341832	5.09177	2.58841	Yes
ERR4341833	4.70415	2.3513	Yes
ERR4341834	6.08849	2.61244	Yes
ERR4341835	6.33574	2.64958	Yes
ERR4341836	6.52435	2.77698	Yes
ERR4341837	5.0963	2.43502	Yes
ERR4341838	6.0435	2.51502	Yes
ERR4341839	4.66225	2.37592	Yes
ERR4341840	4.16073	2.4815	Yes
ERR4341841	6.05308	2.60764	Yes
ERR4341842	6.50454	2.65949	Yes
ERR4341843	6.66443	2.60253	Yes
ERR4341844	5.59504	2.52091	Yes
ERR4341845	4.25723	2.83145	Yes
ERR4341846	5.72968	2.52222	Yes
ERR4341847	4.25361	2.42383	Yes
ERR4341848	5.78428	2.44677	Yes
ERR4341849	5.13049	2.76569	Yes
ERR4341850	4.90693	2.51857	Yes
ERR4341851	6.45421	2.60018	Yes
ERR4341852	5.07989	2.46679	Yes
ERR4341853	4.86202	2.45775	Yes
ERR4341854	6.00626	2.56062	Yes
ERR4341855	6.25747	2.7386	Yes
ERR4341856	4.01823	2.41721	Yes
ERR4341857	5.96168	2.5947	Yes
ERR4341858	5.56381	2.50031	Yes
ERR4341859	5.30045	2.62876	Yes
ERR4341860	5.26385	2.34312	Yes
ERR4341861	5.23424	2.88032	Yes
ERR4341862	4.85798	2.4332	Yes
ERR4341863	6.11666	2.589	Yes
ERR4341864	5.54916	2.41353	Yes
ERR4341865	5.5257	2.54719	Yes
ERR4341866	4.53656	2.38845	Yes
ERR4341867	3.90598	2.49177	Yes
ERR4341868	5.49504	2.4548	Yes
ERR4341869	5.63873	2.53997	Yes
ERR4341870	6.19023	2.75054	Yes
ERR4341871	5.56196	2.49352	Yes
ERR4341872	5.10571	2.52044	Yes
ERR4341873	5.08472	2.39941	Yes
ERR4341874	4.89027	2.46829	Yes
ERR4341875	4.8689	2.39992	Yes
ERR4341876	5.7078	2.60483	Yes
ERR4341877	5.10186	2.44014	Yes
ERR4341878	3.54948	2.33382	Yes
ERR4341879	2.75701	2.72627	Yes
ERR4341880	6.44192	2.64684	Yes
ERR4341881	5.74831	2.52184	Yes
ERR4341882	5.90765	2.56491	Yes
ERR4341883	5.12724	2.64125	Yes
ERR4341884	6.15842	2.56898	Yes
ERR4341885	6.11565	2.52868	Yes
ERR4341886	4.93959	2.42322	Yes
ERR4341887	5.87697	2.55857	Yes
ERR4341888	6.24499	2.58782	Yes
ERR4341889	4.76645	2.65662	Yes
ERR4341890	5.5204	2.75699	Yes
ERR4341891	5.17349	2.51741	Yes
ERR4341892	3.99365	2.28757	Yes
ERR4341893	5.91078	2.57808	Yes
ERR4341894	6.39044	2.63601	Yes
ERR4341895	6.98824	2.57874	Yes
ERR4341896	4.50571	2.32704	Yes
ERR4341897	4.97859	2.45613	Yes
ERR4341898	5.16184	2.49859	Yes
ERR4341899	5.57176	2.50337	Yes
ERR4341900	6.39461	2.6993	Yes
ERR4341901	5.86396	2.51552	Yes
ERR4341902	6.48539	2.62372	Yes
ERR4341903	4.86739	2.4398	Yes
ERR4341904	5.99604	2.62557	Yes
ERR4341905	4.34782	2.25754	Yes
ERR4341906	6.01613	2.57323	Yes
ERR4341907	6.11999	2.57901	Yes
ERR4341908	6.06584	2.58547	Yes
ERR4341909	4.22763	2.44654	Yes
ERR4341910	6.03212	2.56961	Yes
ERR4341911	6.39908	2.60106	Yes
ERR4341912	4.77406	2.70527	Yes
ERR4341913	5.22116	2.42622	Yes
ERR4341914	6.48648	2.70614	Yes
ERR4341915	6.1161	2.64628	Yes
ERR4341916	5.90835	2.64929	Yes
ERR4341917	5.33644	2.48775	Yes
ERR4341918	5.58108	2.55782	Yes
ERR4341919	5.10843	2.38373	Yes
ERR4341920	5.63316	2.58757	Yes
ERR4341921	6.09935	2.52459	Yes
ERR4341922	4.4588	2.3108	Yes
ERR4341923	4.278	2.59962	Yes
ERR4341924	5.72085	2.63571	Yes
ERR4341925	5.90695	2.61107	Yes
ERR4341926	3.11815	2.26816	Yes
ERR4341927	5.7823	2.58403	Yes
ERR4341928	4.89186	2.69888	Yes
ERR4341929	4.64657	2.65806	Yes
ERR4341930	6.4006	2.64783	Yes
ERR4341931	4.49221	2.60188	Yes
ERR4341932	4.42283	2.4159	Yes
ERR4341933	6.45665	2.55284	Yes
ERR4341934	6.16545	2.45861	Yes
ERR4341935	4.01776	2.32999	Yes
ERR4341936	5.68289	2.47723	Yes
ERR4341937	5.61632	2.56898	Yes
ERR4341938	6.08493	2.5768	Yes
ERR4341939	5.97018	2.51432	Yes
ERR4341940	4.84058	2.30065	Yes
ERR4341941	4.56825	2.56978	Yes
ERR4341942	5.30324	2.62622	Yes
ERR4341943	5.20122	2.47655	Yes
ERR4341944	4.49542	2.38411	Yes
ERR4341945	4.03075	2.2211	Yes
ERR4341946	7.12256	2.73223	Yes
ERR4341947	5.14159	2.42627	Yes
ERR4341948	4.27735	2.41063	Yes
ERR4341949	5.94772	2.59284	Yes
ERR4341950	5.62878	2.47967	Yes
ERR4341951	6.21525	2.572	Yes
ERR4341952	3.2587	2.65891	Yes
ERR4341953	5.56268	2.90246	Yes
ERR4341954	4.74603	2.50352	Yes
ERR4341955	3.37929	2.87669	Yes
ERR4341956	5.36284	2.41958	Yes
ERR4341957	6.38046	2.5958	Yes
ERR4341958	6.11611	2.51131	Yes
ERR4341959	5.73819	2.5219	Yes
SRR5127642	3.59272	2.20881	Yes
SRR5127802	3.92959	2.3751	Yes
SRR5127486	3.95598	2.41789	Yes
SRR5127665	3.56212	2.58136	Yes
SRR5127537	3.66219	2.27877	Yes
SRR5127838	3.82606	2.16312	Yes
SRR5127861	3.49995	2.24401	Yes
SRR5127828	3.6593	2.28728	Yes
SRR5127615	4.88773	2.36753	Yes
SRR5127400	4.29713	2.3143	Yes
SRR5127698	4.70421	2.25059	Yes
SRR5127398	3.73222	2.31833	Yes
SRR5127770	3.21704	2.22671	Yes
SRR5127416	3.88563	2.25377	Yes
SRR5127723	3.30441	2.33275	Yes
SRR5127808	3.02659	2.26456	Yes
SRR5127474	3.42931	2.31026	Yes
SRR5127529	3.3803	2.36811	Yes
SRR5127777	5.70598	2.58174	Yes
SRR5127493	3.16062	2.57811	Yes
SRR5127536	4.93341	2.59554	Yes
SRR5127431	2.67759	2.1779	Yes
SRR5127847	3.95776	2.32075	Yes
SRR5127540	3.11353	2.24237	Yes
SRR5127789	2.75795	2.82354	Yes
SRR5127447	4.28869	2.40443	Yes
SRR5127510	3.83994	2.28695	Yes
SRR5127606	3.70927	2.35736	Yes
SRR5127458	4.57589	2.35134	Yes
SRR5127504	2.39856	2.13742	Yes
SRR5127661	3.99079	2.37456	Yes
SRR5127862	3.94222	2.33412	Yes
SRR5127763	5.05435	2.53496	Yes
SRR5127813	3.22072	2.28378	Yes
SRR5127690	4.91533	2.61273	Yes
SRR5127714	3.33964	2.28189	Yes
SRR5127481	3.26862	2.23086	Yes
SRR5127821	3.20301	2.3377	Yes
SRR5127492	2.23015	2.37711	Yes
SRR5127697	3.45711	2.27783	Yes
SRR5127670	4.31728	2.38831	Yes
SRR5127784	3.21371	2.22735	Yes
SRR5127663	4.88745	2.61921	Yes
SRR5127771	4.6992	2.49347	Yes
SRR5127548	3.19286	2.23239	Yes
SRR5127637	4.85435	2.42981	Yes
SRR5127731	3.98567	2.51631	Yes
SRR5127600	4.97776	2.5647	Yes
SRR5127759	4.96855	2.46418	Yes
SRR5127494	2.47776	2.52134	Yes
SRR5127459	5.09594	2.55947	Yes
SRR5127803	4.52143	2.39565	Yes
SRR5127857	6.07601	2.7863	Yes
SRR5127614	4.87676	2.33521	Yes
SRR5127755	5.63513	2.76758	Yes
SRR5127856	4.91113	2.53242	Yes
SRR5127491	4.91144	2.46659	Yes
SRR5127565	3.52648	2.59162	Yes
SRR5127786	3.27613	2.37452	Yes
SRR5127576	3.30149	2.65594	Yes
SRR5127476	2.20568	2.35784	Yes
SRR5127798	4.24038	2.50238	Yes
SRR5127394	3.0696	2.06207	Yes
SRR5127556	3.63474	2.23822	Yes
SRR5127609	3.779	2.28699	Yes
SRR5127674	4.79612	2.30979	Yes
SRR5127589	-1.14327	2.4389	Yes
SRR5127671	3.38942	2.41488	Yes
SRR5127531	4.22284	2.28651	Yes
SRR5127515	3.02657	2.18949	Yes
SRR5127788	3.44822	2.23878	Yes
SRR5127715	2.95671	2.28311	Yes
SRR5127804	2.15877	2.26005	Yes
SRR5127521	2.85637	1.99424	Yes
SRR5127842	3.66518	2.3845	Yes
SRR5127523	4.2417	2.23368	Yes
SRR5127437	1.20497	2.04447	Yes
SRR5127829	3.86809	2.45836	Yes
SRR5127794	4.59578	2.57158	Yes
SRR5127775	4.61665	2.26066	Yes
SRR5127776	3.43413	2.72989	Yes
SRR5127703	5.61165	2.47793	Yes
SRR5127567	3.4544	2.23896	Yes
SRR5127774	2.86707	2.25787	Yes
SRR5127724	3.41375	2.34612	Yes
SRR5127608	3.40312	2.19525	Yes
SRR5127765	3.86292	2.30345	Yes
SRR5127561	5.25481	2.56984	Yes
SRR5127593	4.65996	2.33627	Yes
SRR5127461	3.40391	2.61295	Yes
SRR5127430	4.1448	2.31651	Yes
SRR5127749	4.88004	2.47381	Yes
SRR5127778	4.06379	2.40043	Yes
SRR5127809	2.82802	2.19438	Yes
SRR5127817	4.08541	2.36591	Yes
SRR5127554	4.7407	2.52372	Yes
SRR5127550	3.00725	2.2027	Yes
SRR5127860	3.03515	2.66855	Yes
SRR5127572	4.83263	2.45047	Yes
SRR5127705	5.1177	2.57774	Yes
SRR5127816	4.42264	2.47828	Yes
SRR5127643	1.66567	2.5047	Yes
SRR5127853	3.65878	2.47056	Yes
SRR5127426	4.25257	2.6616	Yes
SRR5127402	3.99487	2.25195	Yes
SRR5127688	4.4757	2.32839	Yes
SRR5127834	4.09428	2.2999	Yes
SRR5127514	4.41338	2.40136	Yes
SRR5127429	3.70752	2.34402	Yes
SRR5127658	3.49996	2.16127	Yes
SRR5127851	4.14087	2.30936	Yes
SRR5127669	3.31747	2.43178	Yes
SRR5127602	5.46511	2.52275	Yes
SRR5127607	4.2495	2.35491	Yes
SRR5127733	4.86342	2.37978	Yes
SRR5127717	4.73375	2.60095	Yes
SRR5127482	4.99994	2.40366	Yes
SRR5127549	3.58896	2.61667	Yes
SRR5127846	4.04995	2.44417	Yes
SRR5127837	3.80579	2.65097	Yes
SRR5127782	3.71531	2.26538	Yes
SRR5127611	4.8889	2.39184	Yes
SRR5127446	4.60777	2.32929	Yes
SRR5127495	3.83852	2.21439	Yes
SRR5127618	3.28603	2.53343	Yes
SRR5127630	2.83348	2.3678	Yes
SRR5127603	4.35671	2.36526	Yes
SRR5127696	3.0997	2.26975	Yes
SRR5127735	2.86139	2.64728	Yes
SRR5127412	2.9978	2.58712	Yes
SRR5127700	3.62657	2.42268	Yes
SRR5127730	3.96241	2.39685	Yes
SRR5127551	5.69404	2.78417	Yes
SRR5127677	4.52683	2.5317	Yes
SRR5127409	3.78467	2.38016	Yes
SRR5127594	4.45167	2.36702	Yes
SRR5127558	2.70716	2.3743	Yes
SRR5127526	2.76261	2.3743	Yes
SRR5127580	4.82562	2.49596	Yes
SRR5127710	3.19621	2.20174	Yes
SRR5127574	3.76436	2.35125	Yes
SRR5127704	3.57554	2.36067	Yes
SRR5127547	4.29279	2.37917	Yes
SRR5127651	4.14281	2.31707	Yes
SRR5127633	3.01008	2.25751	Yes
SRR5127443	3.52368	2.35329	Yes
SRR5127577	3.09105	2.15605	Yes
SRR5127745	3.51721	2.41678	Yes
SRR5127420	4.36846	2.37585	Yes
SRR5127573	5.47194	2.58011	Yes
SRR5127732	2.84588	2.57171	Yes
SRR5127454	1.08354	2.1585	Yes
SRR5127588	3.83867	2.42475	Yes
SRR5127487	3.18918	2.1984	Yes
SRR5127484	3.26854	2.69549	Yes
SRR5127467	3.96601	2.59186	Yes
SRR5127616	4.31852	2.38025	Yes
SRR5127760	3.49053	2.42135	Yes
SRR5127812	0.962371	2.15322	Yes
SRR5127830	5.90784	2.96847	Yes
SRR5127641	5.3246	2.52658	Yes
SRR5127727	4.71516	2.40349	Yes
SRR5127471	3.30742	2.25277	Yes
SRR5127450	3.97653	2.19888	Yes
SRR5127831	3.60782	2.27766	Yes
SRR5127396	3.85144	2.25499	Yes
SRR5127756	3.53131	2.25833	Yes
SRR5127517	3.08059	2.26264	Yes
SRR5127552	3.29354	2.17595	Yes
SRR5127632	6.2226	2.75867	Yes
SRR5127525	3.88511	2.27167	Yes
SRR5127621	4.50638	2.40303	Yes
SRR5127706	3.4105	2.18094	Yes
SRR5127395	4.25993	2.26908	Yes
SRR5127604	3.65532	2.15232	Yes
SRR5127462	4.89236	2.41034	Yes
SRR5127419	4.59414	2.28147	Yes
SRR5127653	5.14506	2.60356	Yes
SRR5127639	4.0642	2.35212	Yes
SRR5127502	3.15553	2.30566	Yes
SRR5127686	6.03266	2.8516	Yes
SRR5127513	3.77501	2.27998	Yes
SRR5127833	5.32242	2.40923	Yes
SRR5127762	4.54052	2.48884	Yes
SRR5127557	3.8285	2.32658	Yes
SRR5127713	4.03589	2.34424	Yes
SRR5127496	3.06482	2.18799	Yes
SRR5127508	4.36632	2.37553	Yes
SRR5127747	5.10646	2.49451	Yes
SRR5127707	4.48854	2.39283	Yes
SRR5127819	3.54909	2.7068	Yes
SRR5127848	3.22239	2.44144	Yes
SRR5127601	4.58407	2.48774	Yes
SRR5127652	3.9968	2.58222	Yes
SRR5127599	4.66422	2.4103	Yes
SRR5127629	4.76653	2.51124	Yes
SRR5127649	5.09274	2.46232	Yes
SRR5127570	3.05597	2.19782	Yes
SRR5127563	4.28409	2.31693	Yes
SRR5127483	3.30643	2.23401	Yes
SRR5127790	2.16972	2.31104	Yes
SRR5127575	3.8584	2.30025	Yes
SRR5127631	4.99624	2.36409	Yes
SRR5127657	2.88404	2.48467	Yes
SRR5127478	4.56672	2.36605	Yes
SRR5127793	3.92874	2.46748	Yes
SRR5127449	4.75946	2.45319	Yes
SRR5127722	2.78613	2.26787	Yes
SRR5127718	4.85799	2.3637	Yes
SRR5127650	3.33952	2.4957	Yes
SRR5127708	3.20395	2.36599	Yes
SRR5127448	4.65458	2.439	Yes
SRR5127485	3.39738	2.30339	Yes
SRR5127709	4.36517	2.57663	Yes
SRR5127404	3.94989	2.29891	Yes
SRR5127427	0.606235	2.50392	Yes
SRR5127500	2.61207	2.13988	Yes
SRR5127399	4.0788	2.34496	Yes
SRR5127613	4.19719	2.38714	Yes
SRR5127634	2.25228	2.34765	Yes
SRR5127393	2.0041	2.18274	Yes
SRR5127436	2.95736	2.4601	Yes
SRR5127758	4.05091	2.25187	Yes
SRR5127425	3.50642	2.17092	Yes
SRR5127858	2.63098	2.2288	Yes
SRR5127743	3.35923	2.50436	Yes
SRR5127512	2.71397	2.63515	Yes
SRR5127712	4.11727	2.28612	Yes
SRR5127406	4.6481	2.49296	Yes
SRR5127564	2.76302	2.16618	Yes
SRR5127596	2.82116	2.24233	Yes
SRR5127438	3.92724	2.35753	Yes
SRR5127818	4.57437	2.42063	Yes
SRR5127498	3.93406	2.09421	Yes
SRR5127497	4.42478	2.46196	Yes
SRR5127524	3.03714	2.33182	Yes
SRR5127538	3.0654	2.21462	Yes
SRR5127586	4.98889	2.53032	Yes
SRR5127768	4.90389	2.47865	Yes
SRR5127610	1.92165	2.13192	Yes
SRR5127720	4.45842	2.43031	Yes
SRR5127655	2.54199	2.24391	Yes
SRR5127673	3.97282	2.40092	Yes
SRR5127555	3.61273	2.28327	Yes
SRR5127820	4.09019	2.29024	Yes
SRR5127421	2.20577	2.36185	Yes
SRR5127503	4.15145	2.44059	Yes
SRR5127401	3.26761	2.46961	Yes
SRR5127805	3.07833	2.13559	Yes
SRR5127806	4.0494	2.34504	Yes
SRR5127738	3.17305	2.24391	Yes
SRR5127585	4.31218	2.49092	Yes
SRR5127506	3.43433	2.32109	Yes
SRR5127544	4.56343	2.42773	Yes
SRR5127800	4.45141	2.39827	Yes
SRR5127693	2.69998	2.1922	Yes
SRR5127729	4.31158	2.36907	Yes
SRR5127662	-1.07096	2.40246	Yes
SRR5127405	4.4181	2.49364	Yes
SRR5127840	2.08828	2.10999	Yes
SRR5127822	3.36057	2.21087	Yes
SRR5127488	4.92793	2.45425	Yes
SRR5127592	3.21669	2.27782	Yes
SRR5127509	5.2586	2.55356	Yes
SRR5127457	3.95111	2.27131	Yes
SRR5127424	4.99273	2.48396	Yes
SRR5127791	4.84211	2.39181	Yes
SRR5127701	4.48847	2.31978	Yes
SRR5127660	4.59897	2.35496	Yes
SRR5127473	4.38222	2.31887	Yes
SRR5127595	4.01525	2.28802	Yes
SRR5127746	-0.29047	2.15313	Yes
SRR5127785	4.8084	2.45985	Yes
SRR5127721	5.41868	2.35715	Yes
SRR5127681	2.79736	2.27567	Yes
SRR5127795	2.88332	2.43069	Yes
SRR5127666	4.60768	2.3292	Yes
SRR5127479	3.87607	2.28501	Yes
SRR5127528	5.31958	2.36279	Yes
SRR5127737	4.53392	2.44133	Yes
SRR5127741	4.41695	2.29882	Yes
SRR5127645	3.54139	2.34326	Yes
SRR5127702	3.68925	2.36059	Yes
SRR5127811	4.60702	2.42451	Yes
SRR5127689	4.0173	2.3634	Yes
SRR5127734	4.6743	2.47505	Yes
SRR5127807	5.00849	2.42018	Yes
SRR5127761	3.93155	2.37233	Yes
SRR5127691	3.47415	2.35221	Yes
SRR5127432	4.44011	2.29307	Yes
SRR5127518	2.16928	2.47189	Yes
SRR5127455	4.89212	2.48055	Yes
SRR5127694	4.94001	2.47921	Yes
SRR5127415	4.10119	2.50562	Yes
SRR5127511	3.96804	2.24137	Yes
SRR5127434	3.84771	2.40773	Yes
SRR5127620	3.77113	2.38246	Yes
SRR5127748	4.94471	2.56924	Yes
SRR5127787	4.47848	2.45659	Yes
SRR5127417	2.36896	2.62604	Yes
SRR5127501	4.58143	2.48609	Yes
SRR5127680	2.63951	2.62127	Yes
SRR5127683	4.20806	2.4035	Yes
SRR5127757	4.5136	2.33617	Yes
SRR5127855	3.50913	2.33856	Yes
SRR5127623	3.95698	2.22677	Yes
SRR5127644	4.80556	2.52577	Yes
SRR5127591	4.37142	2.3408	Yes
SRR5127590	3.99739	2.42845	Yes
SRR5127423	4.1673	2.59202	Yes
SRR5127636	3.79264	2.28031	Yes
SRR5127499	4.02458	2.5363	Yes
SRR5127571	4.8623	2.48601	Yes
SRR5127439	3.94286	2.40662	Yes
SRR5127654	3.91251	2.40501	Yes
SRR5127530	3.545	2.39333	Yes
SRR5127445	5.06453	2.44075	Yes
SRR5127772	3.59259	2.34846	Yes
SRR5127466	3.68989	2.22567	Yes
SRR5127647	4.8943	2.52129	Yes
SRR5127516	3.61999	2.31304	Yes
SRR5127753	5.23178	2.49096	Yes
SRR5127559	4.79731	2.46377	Yes
SRR5127859	3.4445	2.23697	Yes
SRR5127464	6.11442	2.81671	Yes
SRR5127392	6.16367	2.80604	Yes
SRR5127679	4.78635	2.53969	Yes
SRR5127711	4.59919	2.4179	Yes
SRR5127490	4.24416	2.37748	Yes
SRR5127578	5.25793	2.41993	Yes
SRR5127659	4.20709	2.39777	Yes
SRR5127672	3.39847	2.41119	Yes
SRR5127411	3.81877	2.3415	Yes
SRR5127625	2.71308	2.11668	Yes
SRR5127628	4.56256	2.42901	Yes
SRR5127832	3.95382	2.54556	Yes
SRR5127403	2.99356	2.50088	Yes
SRR5127797	5.01459	2.76346	Yes
SRR5127773	5.04719	2.52752	Yes
SRR5127716	3.10911	2.16055	Yes
SRR5127823	3.50342	2.37418	Yes
SRR5127433	3.43795	2.64312	Yes
SRR5127810	4.20972	2.28257	Yes
SRR5127407	2.14336	2.24441	Yes
SRR5127801	2.86815	2.57536	Yes
SRR5127752	2.25053	2.13021	Yes
SRR5127560	3.69675	2.69391	Yes
SRR5127699	4.1144	2.44692	Yes
SRR5127682	3.7588	2.23104	Yes
SRR5127750	3.52981	2.31324	Yes
SRR5127468	4.71632	2.59844	Yes
SRR5127836	3.71706	2.46981	Yes
SRR5127562	4.88451	2.43035	Yes
SRR5127796	4.9535	2.36415	Yes
SRR5127767	4.54791	2.4325	Yes
SRR5127539	3.87053	2.34085	Yes
SRR5127422	2.24791	2.38262	Yes
SRR5127489	3.70787	2.25004	Yes
SRR5127534	4.11509	2.27033	Yes
SRR5127480	0.905227	2.45388	Yes
SRR5127695	4.05339	2.54039	Yes
SRR5127543	4.00834	2.2113	Yes
SRR5127505	4.51259	2.36108	Yes
SRR5127542	1.65331	2.27583	Yes
SRR5127397	2.71646	2.15056	Yes
SRR5127685	3.00985	2.37292	Yes
SRR5127477	3.91757	2.53609	Yes
SRR5127470	4.30507	2.33891	Yes
SRR5127527	3.61036	2.41182	Yes
SRR5127408	3.91012	2.30457	Yes
SRR5127624	4.73024	2.29468	Yes
SRR5127781	3.56351	2.30075	Yes
SRR5127835	4.00562	2.30808	Yes
SRR5127675	1.94961	2.23761	Yes
SRR5127533	3.095	2.25302	Yes
SRR5127824	4.87176	2.46042	Yes
SRR5127676	4.98418	2.38838	Yes
SRR5127605	3.93022	2.3979	Yes
SRR5127766	4.76616	2.47021	Yes
SRR5127783	4.25326	2.40524	Yes
SRR5127507	4.06577	2.33821	Yes
SRR5127740	3.47187	2.2292	Yes
SRR5127728	3.54165	2.16719	Yes
SRR5127844	3.67429	2.38523	Yes
SRR5127827	2.90335	2.27522	Yes
SRR5127581	4.11287	2.3353	Yes
SRR5127719	2.64187	2.17162	Yes
SRR5127469	3.20209	2.29194	Yes
SRR5127418	3.03869	2.24006	Yes
SRR5127535	3.39116	2.38102	Yes
SRR5127635	3.46185	2.60657	Yes
SRR5127744	3.84236	2.33719	Yes
SRR5127598	3.84802	2.27979	Yes
SRR5127587	4.72224	2.46573	Yes
SRR5127664	3.78408	2.2116	Yes
SRR5127456	2.41195	2.53133	Yes
SRR5127780	3.34373	2.39671	Yes
SRR5127579	3.20579	2.34353	Yes
SRR5127414	3.88693	2.37728	Yes
SRR5127568	4.11512	2.47232	Yes
SRR5127754	4.03294	2.23915	Yes
SRR5127825	4.16676	2.54983	Yes
SRR5127779	4.51013	2.50721	Yes
SRR5127472	4.11748	2.30931	Yes
SRR5127475	4.11768	2.40711	Yes
SRR5127465	3.30091	2.18295	Yes
SRR5127444	4.516	2.33205	Yes
SRR5127626	4.45395	2.44948	Yes
SRR5127845	4.19334	2.42704	Yes
SRR5127442	3.84613	2.46098	Yes
SRR5127726	4.38765	2.30899	Yes
SRR5127815	3.51507	2.69497	Yes
SRR5127678	4.62475	2.40806	Yes
SRR5127725	4.69071	2.43324	Yes
[truncated: 1,960 more rows]

## Sheet: F
sampleID	genus	cazyme_family	HIS_status
A01_02_1FE	5.53687	2.31367	No
A02_01_1FE	4.50073	1.96299	No
A03_01_1FE	4.44534	2.35603	No
A04_01_1FE	6.5497	2.45063	No
A04_04_1FE	7.15997	2.6424	No
A05_01_1FE	3.04275	2.23524	No
A06_01_1FE	4.4168	2.8249	No
A07_01_1FE	5.11418	2.16015	No
A08_01_1FE	4.26386	2.30674	No
A09_01_1FE	5.03855	2.0099	No
A09_02_1FE	4.77516	1.53782	No
A10_01_1FE	5.44184	1.83151	No
A10_02_1FE	4.84702	2.44394	No
A11_01_1FE	4.04807	1.99661	No
A13_01_1FE	4.92354	2.07021	No
A13_03_1FE	6.48579	2.47145	No
A14_01_1FE	4.62146	1.99822	No
A15_02_1FE	4.96887	2.61561	No
A19_01_1FE	4.02514	2.0405	No
A20_01_1FE	5.18092	2.28252	No
A20_03_1FE	6.53983	2.47267	No
A22_01_1FE	5.8686	2.57107	No
A23_01_1FE	3.41247	1.74819	No
A24_02_1FE	4.79449	2.2881	No
A24_04_1FE	5.52587	2.49556	No
A25_01_1FE	6.463	2.53715	No
A27_02_1FE	5.01968	2.31298	No
A28_02_1FE	4.61509	2.02174	No
A29_01_1FE	4.5657	2.26348	No
A32_01_1FE	5.39045	2.36002	No
A34_01_1FE	6.05895	2.50224	No
A34_02_1FE	2.95887	1.94521	No
A35_01_1FE	6.79458	2.75285	No
A36_01_1FE	5.17288	2.23678	No
A36_02_1FE	5.85692	2.53199	No
A39_01_1FE	3.67149	1.59639	No
A39_02_1FE	4.93599	2.46802	No
A39_04_1FE	4.38873	1.89847	No
A40_02_1FE	4.56976	2.21814	No
A41_01_1FE	6.33533	2.34047	No
A42_02_1FE	5.00306	2.01805	No
A43_02_1FE	6.06343	2.6253	No
A44_01_1FE	3.61998	1.78911	No
A45_02_1FE	6.03994	2.5307	No
A46_01_1FE	6.78046	2.72236	No
A46_02_1FE	2.75024	1.98589	No
A47_01_1FE	4.08314	1.75873	No
A47_02_1FE	3.03511	1.69789	No
A48_01_1FE	4.53861	2.3892	No
A48_05_1FE	4.49571	2.10834	No
A49_01_1FE	7.24037	2.6665	No
A53_01_1FE	5.5541	2.08739	No
A54_02_1FE	5.26035	2.19504	No
A55_01_1FE	-0.617432	2.89175	No
A55_02_1FE	4.84336	2.03531	No
A56_01_1FE	5.5503	2.33195	No
A58_01_1FE	2.62444	2.30995	No
A58_03_1FE	4.59461	1.98474	No
A59_01_1FE	5.58266	2.17187	No
A62_01_1FE	5.21267	2.18489	No
A62_03_1FE	4.29867	2.08484	No
A66_02_1FE	5.20993	2.11501	No
A67_01_1FE	3.2171	2.27344	No
A68_01_1FE	2.28679	1.4183	No
A69_01_1FE	4.38861	2.07535	No
A69_02_1FE	5.76246	2.42123	No
A70_01_1FE	5.90831	2.62101	No
A70_03_1FE	6.17117	2.35931	No
A72_01_1FE	6.15048	2.64554	No
A72_02_1FE	6.48949	2.50694	No
A73_01_1FE	5.09896	2.32731	No
A73_02_1FE	5.57236	1.90934	No
A75_02_1FE	6.24254	2.4344	No
A79_02_1FE	3.64328	2.02392	No
A81_01_1FE	5.44574	2.31048	No
A81_03_1FE	5.90164	2.51065	No
A82_02_1FE	2.02359	2.04683	No
A83_02_1FE	3.37665	1.87283	No
A85_01_1FE	5.9385	2.54673	No
A88_02_1FE	2.65803	1.64061	No
A89_01_1FE	6.01538	2.36494	No
A89_02_1FE	5.92269	2.40516	No
A90_03_1FE	5.57019	2.40671	No
A90_04_1FE	5.36195	2.20353	No
A91_01_1FE	4.86846	2.25892	No
A91_02_1FE	6.83706	2.67082	No
A92_01_1FE	3.69588	1.86193	No
A93_01_1FE	4.78151	1.7805	No
A94_01_1FE	7.45801	2.69051	No
A94_02_1FE	6.53572	2.5464	No
A94_03_1FE	6.5288	2.55158	No
A95_01_1FE	5.52113	2.20301	No
BGI-06A	3.19424	2.83053	Yes
BGI-15A	1.61044	2.69124	Yes
BGI-17A	-1.16269	2.56092	Yes
BGI-27A	0.186991	2.73042	Yes
BGI-28A	-1.10647	2.61505	Yes
BGI-33A	6.22309	2.57867	Yes
BGI-34A	-1.1642	2.64274	Yes
BGI001A	7.05595	2.96544	Yes
BGI002A	6.44292	2.67089	Yes
BGI003A	3.47609	2.63525	Yes
BGI089A	6.38917	2.75569	Yes
C16-20002-TZ	5.24351	2.44429	No
C16-20003-TZ	7.17187	2.60525	No
C16-20005-GH	6.87005	2.67023	No
C16-20005-TZ	5.96313	2.54448	No
C16-20006-GH	7.70306	2.82893	No
C16-20009-GH	7.09217	2.61731	No
C16-20010-GH	6.93183	2.74399	No
C16-20029-GH	6.51367	2.49203	No
C16-20030-GH	7.12505	2.56781	No
C16-20047-GH	5.18717	2.35327	No
C16-20048-GH	4.7705	2.46689	No
C16-20065-GH	6.84911	2.6758	No
C16-20066-GH	-1.2917	2.87153	No
C16-20070-TZ	7.51794	2.76509	No
C16-20071-TZ	4.27189	2.29287	No
C16-20108-GH	5.67671	2.31551	No
C16-20117-TZ	5.15966	2.74404	No
C16-20118-TZ	7.77655	2.74678	No
C16-20124-GH	6.9127	2.62617	No
C16-20125-GH	6.30079	2.66731	No
C16-20152-TZ	5.90173	2.57926	No
C16-20153-TZ	6.96087	2.68853	No
C16-20197-TZ	7.11269	2.64331	No
C16-20211-TZ	5.82036	2.43822	No
C16-20212-TZ	7.12242	2.66584	No
C16-20215-TZ	6.4736	2.55924	No
C16-20237-TZ	7.29493	2.71523	No
C16-20238-TZ	6.92999	2.56972	No
C16-20241-GH	7.89825	2.77399	No
C16-20242-GH	6.47538	2.50118	No
C16-20246-TZ	5.92426	2.54412	No
C16-20248-TZ	6.77482	2.61166	No
C16-20273-GH	6.65787	2.54603	No
C16-20274-GH	7.97672	2.84843	No
C16-20288-GH	2.67672	2.60217	No
C16-20292-GH	6.21953	2.52735	No
C16-20340-TZ	-0.53882	2.71654	No
C16-20345-TZ	5.24603	2.50633	No
C16-20346-TZ	7.69987	2.85112	No
C16-20362-GH	6.21847	2.4892	No
C16-20363-GH	6.92015	2.65034	No
C16-20371-TZ	6.67683	2.74411	No
C16-20374-GH	4.14194	2.26123	No
C16-20375-GH	3.356	2.84424	No
C16-20415-TZ	1.23752	1.5502	No
C16-20416-TZ	7.34279	2.79933	No
C16-20437-TZ	6.96184	2.87134	No
C16-20438-TZ	6.55585	2.69495	No
C16-20470-TZ	7.84467	2.93237	No
C16-20471-TZ	5.67869	2.70315	No
C16-20473-TZ	5.80277	2.70254	No
C16-20491-TZ	5.12866	2.20045	No
C16-20554-TZ	4.54261	2.54656	No
C16-20558-TZ	7.08066	2.67867	No
C16-20625-TZ	7.15972	2.60652	No
C16-20626-TZ	6.97403	2.73335	No
C16-20627-TZ	6.01561	2.58146	No
C16-20645-TZ	6.95502	2.62683	No
C16-20646-TZ	7.53015	2.80208	No
CM_A01_M0_18	5.86525	2.37391	No
CM_A04_M0_18	7.17326	2.66005	No
CM_A06_M0_18	6.0067	2.41613	No
CM_D02_M0_18	6.10662	2.48116	No
CM_D03_M0_18	5.77911	2.419	No
CM_D04_M0_18	5.31505	2.23856	No
CM_D05_M0_18	6.95874	2.49885	No
CM_D06_M0_18	6.4558	2.57473	No
CM_D07_M0_18	6.7048	2.54987	No
CM_D08_M0_18	5.65785	2.47727	No
CM_D09_M0_18	6.6254	2.60265	No
CM_D10_M0_18	6.18588	2.50306	No
CM_D11_M0_18	6.52664	2.30294	No
CM_D13_M0_18	7.40597	2.83742	No
CM_D15_M0_18	6.83689	2.72823	No
CM_D21_M0_18	5.81689	2.464	No
CM_D24_M0_18	7.22382	2.67433	No
CM_D26_M0_18	6.53984	2.3691	No
CM_D33_M0_18	5.08213	2.45759	No
CM_D39_M0_18	6.25386	2.456	No
CM_D40_M0_18	5.86895	2.42592	No
CM_D43_M0_18	7.67943	2.89197	No
CM_D48_M0_18	6.73123	2.66544	No
CM_D50_M0_18	5.56524	2.38108	No
DRR127488	7.56861	2.53535	Yes
DRR127524	7.28736	2.91785	Yes
DRR127532	4.97423	2.79093	Yes
DRR127535	6.69907	2.7468	Yes
DRR127537	-0.443918	2.68106	Yes
DRR127546	0.487321	2.68516	Yes
DRR127552	-0.94963	2.87462	Yes
DRR127583	-1.0825	2.70725	Yes
DRR127588	-1.3803	2.73851	Yes
DRR127596	1.42387	2.09814	Yes
DRR127597	6.02718	2.81274	Yes
DRR127613	6.70444	2.75989	Yes
DRR127616	-1.44472	2.70587	Yes
DRR127619	-0.916672	2.88221	Yes
DRR127628	-1.70535	2.77504	Yes
DRR127634	6.27113	2.73899	Yes
DRR127649	6.2601	2.62765	Yes
DRR127672	-1.04842	2.86891	Yes
DRR127683	-0.980496	2.93206	Yes
DRR127692	6.19821	2.69983	Yes
DRR127704	-1.53105	2.81449	Yes
DRR127707	-1.36312	2.89855	Yes
DRR127713	-1.05303	2.94592	Yes
DRR127721	-1.21779	2.80188	Yes
DRR127724	-1.27461	2.72255	Yes
DRR127728	-0.257203	2.9437	Yes
DRR127731	-0.249668	2.82564	Yes
DRR127736	-1.11106	2.84638	Yes
DRR127748	-1.12867	2.59688	Yes
DRR127751	-1.40584	2.3864	Yes
DRR127752	-0.161168	2.70612	Yes
DRR127755	-1.45215	2.52699	Yes
DRR127756	0.395871	2.67238	Yes
DRR127762	6.38684	2.80025	Yes
DRR127763	3.01629	2.57975	Yes
DRR127776	-1.28939	2.4739	Yes
DRR127777	-0.951976	2.5092	Yes
DRR162775	-1.0141	2.88813	Yes
DRR162776	1.63469	2.78585	Yes
DRR171467	-0.184072	2.71667	Yes
DRR171469	-1.79314	2.58779	Yes
DRR171474	-1.03455	2.86883	Yes
DRR171477	0.770401	2.81426	Yes
DRR171479	2.65128	2.38727	Yes
DRR171487	5.89979	2.69685	Yes
DRR171488	4.1691	2.09841	Yes
DRR171497	-1.74395	2.79884	Yes
DRR171499	6.97394	2.92655	Yes
DRR171500	-1.76154	2.66095	Yes
DRR171503	-1.54948	2.94727	Yes
DRR171506	3.29488	2.87577	Yes
DRR171509	0.0510206	2.44256	Yes
DRR171513	-1.27351	2.67632	Yes
DRR171514	-1.23502	2.71034	Yes
DRR171515	-1.53013	2.75563	Yes
DRR171517	6.77875	2.83468	Yes
DRR171518	-1.03723	3.02009	Yes
DRR171523	-1.31389	2.69213	Yes
DRR171525	0.233729	2.87645	Yes
DRR171527	5.55427	2.71439	Yes
DRR171530	-0.357508	3.06118	Yes
DRR171538	6.74728	2.9089	Yes
DRR171539	4.55232	2.57772	Yes
DRR171543	6.27154	2.90003	Yes
DRR171545	2.55716	2.52583	Yes
DRR171546	7.15015	2.78453	Yes
DRR171552	-1.22904	2.76999	Yes
DRR171555	-1.61561	2.82103	Yes
DRR171560	-0.998626	2.92592	Yes
DRR171563	-0.843554	2.44967	Yes
DRR171567	4.62831	2.59515	Yes
DRR171568	6.03211	2.74036	Yes
DRR171569	-1.72663	2.66224	Yes
DRR171571	-0.330301	2.78026	Yes
DRR171572	5.1928	2.77636	Yes
DRR171576	-0.3158	1.44699	Yes
DRR171578	-0.624371	2.76556	Yes
DRR171580	6.62479	2.78597	Yes
DRR171581	5.30784	2.75023	Yes
DRR171585	-0.0953027	2.65746	Yes
DRR171586	5.97686	2.6546	Yes
DRR171587	4.23811	2.61562	Yes
DRR171588	6.84575	2.89875	Yes
DRR171589	1.96569	2.73354	Yes
DRR171591	6.21786	2.78556	Yes
DRR171592	-1.00854	2.83176	Yes
DRR171594	7.51397	2.94623	Yes
DRR171598	3.36718	2.53868	Yes
DRR171599	5.64491	2.7325	Yes
DRR171601	-1.18322	2.73448	Yes
DRR171604	-1.48817	2.64254	Yes
DRR171605	-1.54814	2.76687	Yes
DRR171606	4.47961	2.65298	Yes
DRR171607	5.47986	2.69337	Yes
DRR171608	7.53786	2.84863	Yes
DRR171610	6.07517	2.39468	Yes
DRR171613	6.4871	2.79904	Yes
DRR171616	6.86429	2.76686	Yes
DRR171617	7.67373	2.93284	Yes
DRR171619	1.96224	2.71658	Yes
DRR171620	3.02869	2.66472	Yes
DRR171621	-1.72751	2.47822	Yes
DRR171623	7.28779	2.90866	Yes
DRR171624	-1.28687	3.06824	Yes
DRR171625	-1.75155	2.87784	Yes
DRR171626	7.08964	2.91724	Yes
DRR171628	-1.7388	2.74698	Yes
DRR171629	-1.60664	2.87343	Yes
DRR171631	7.43127	2.74506	Yes
DRR171637	-1.44897	2.94326	Yes
DRR171639	-0.383488	2.78168	Yes
DRR171640	7.26211	2.84847	Yes
DRR171641	-1.22029	2.78598	Yes
DRR171642	-0.665782	2.55895	Yes
DRR171643	3.57407	2.96667	Yes
DRR171644	-1.27184	2.932	Yes
DRR171645	6.69702	2.71523	Yes
DRR171646	4.43596	2.81207	Yes
DRR171647	-1.02336	2.96385	Yes
DRR171648	-1.59325	2.69294	Yes
DRR171650	-1.30628	2.68019	Yes
DRR171651	1.58736	2.31103	Yes
DRR171652	5.70847	2.71829	Yes
DRR171653	-1.41428	2.61731	Yes
DRR171654	-1.36655	2.75251	Yes
DRR171655	-1.46676	2.86508	Yes
DRR171656	5.26314	2.38035	Yes
DRR171657	6.65287	2.68833	Yes
DRR171659	5.90209	2.76457	Yes
DRR171662	-1.30928	2.82541	Yes
DRR171663	-1.1848	2.79672	Yes
DRR171673	-1.59591	2.70428	Yes
DRR171676	6.19126	2.57471	Yes
DRR171686	-1.40702	2.57069	Yes
DRR171689	-1.43707	2.74987	Yes
DRR171691	-1.64912	2.7622	Yes
DRR171694	5.31629	2.64499	Yes
DRR171698	7.47312	2.8377	Yes
DRR171700	-1.28097	2.88657	Yes
DRR171705	-1.33397	2.73079	Yes
DRR171710	-1.35865	2.20889	Yes
DRR171711	7.0901	2.86311	Yes
DRR171712	5.00386	2.52956	Yes
DRR171713	-1.46772	2.80648	Yes
DRR171714	-1.1165	2.82836	Yes
DRR171715	-1.39389	2.77638	Yes
DRR171716	-1.39372	2.69511	Yes
DRR171717	-0.710183	2.858	Yes
DRR171718	-0.736007	2.15767	Yes
DRR171719	4.83257	2.84916	Yes
DRR171720	6.05134	2.83669	Yes
DRR171721	-0.873184	2.68397	Yes
DRR171722	7.16469	2.77558	Yes
DRR171723	-0.819124	2.86518	Yes
DRR171724	0.019378	2.60308	Yes
DRR171725	6.20932	2.56548	Yes
DRR171726	0.881205	2.79493	Yes
DRR171727	6.66413	2.70257	Yes
DRR171733	-0.983403	2.77626	Yes
DRR171737	-1.58529	2.82645	Yes
DRR171741	6.06584	2.63246	Yes
DRR171745	0.703114	2.86467	Yes
DRR171747	-1.49102	2.2847	Yes
DRR171755	-1.7509	2.72981	Yes
DRR171762	7.58039	2.92209	Yes
DRR171763	-0.302992	2.56946	Yes
DRR171765	1.45299	2.4768	Yes
DRR171770	2.70176	2.6052	Yes
DRR171771	5.06937	2.69894	Yes
DRR171772	-0.10665	2.81598	Yes
DRR171773	6.13037	2.74292	Yes
DRR171777	-1.63522	2.53376	Yes
DRR171779	1.64231	2.67287	Yes
DRR171782	0.403087	2.64306	Yes
DRR171783	-1.37803	2.76577	Yes
DRR171786	7.06564	2.92824	Yes
DRR171791	4.61667	2.55231	Yes
DRR171793	-1.31285	2.84626	Yes
DRR171796	5.77304	2.71893	Yes
DRR171798	-0.868973	2.75808	Yes
DRR171801	6.54285	2.80146	Yes
DRR171802	0.226679	2.72627	Yes
DRR171807	-0.782794	2.90782	Yes
DRR171810	3.4849	2.55366	Yes
DRR171812	-1.60639	2.62109	Yes
DRR171813	-1.48423	2.64897	Yes
DRR171816	-0.0277527	2.86278	Yes
DRR171817	-1.40625	2.68132	Yes
DRR171821	-1.54316	2.83017	Yes
DRR171825	-1.24134	2.69945	Yes
DRR171829	0.15745	2.5881	Yes
DRR171833	0.21312	2.86202	Yes
DRR171834	6.91889	2.83329	Yes
DRR171838	-1.25232	2.88821	Yes
DRR171840	-1.25985	2.79326	Yes
DRR171842	4.6881	2.83457	Yes
DRR171843	6.56623	2.83891	Yes
DRR171845	7.57025	2.8784	Yes
DRR171849	-1.61791	2.23464	Yes
DRR171850	-0.535579	2.78276	Yes
DRR171852	-1.13632	2.84332	Yes
DRR171855	7.02169	2.71792	Yes
DRR171856	-1.47468	2.67857	Yes
DRR171862	6.59434	2.84754	Yes
DRR171863	3.16075	2.84527	Yes
DRR171864	7.13967	2.74857	Yes
DRR171865	-1.18482	2.69844	Yes
DRR171870	-1.08938	2.78289	Yes
DRR171872	6.96623	2.7585	Yes
DRR171876	7.42607	3.00855	Yes
DRR171886	-1.50802	2.50654	Yes
DRR171890	-1.53035	2.70007	Yes
DRR171897	-0.0348374	2.7569	Yes
DRR171899	-1.29232	2.63444	Yes
DRR171902	5.73279	2.64885	Yes
DRR171915	-0.43226	2.56208	Yes
DRR171917	-1.28586	2.78769	Yes
DRR171919	6.59511	2.91705	Yes
DRR171921	6.07541	2.55566	Yes
DRR171922	5.63426	2.7586	Yes
DRR171923	4.40795	2.63322	Yes
DRR171925	-1.04581	2.74085	Yes
DRR171928	-0.636091	2.86824	Yes
DRR171930	3.1432	2.59048	Yes
DRR171931	4.1224	2.89576	Yes
DRR171933	5.56543	2.61548	Yes
DRR171934	6.71972	2.73059	Yes
DRR171935	0.399804	2.68954	Yes
DRR171936	-0.233145	2.78314	Yes
DRR171938	6.41802	2.65969	Yes
DRR171939	1.62784	2.72928	Yes
DRR171941	-1.58155	2.59538	Yes
DRR171942	6.98866	2.78138	Yes
DRR171943	6.62734	2.84637	Yes
DRR171948	-1.44515	2.61134	Yes
DRR171950	-1.38064	2.60061	Yes
DRR171951	-1.51651	2.86045	Yes
DRR171952	0.0857763	2.5893	Yes
DRR171953	6.73378	2.66388	Yes
DRR171954	5.91356	2.61428	Yes
DRR171957	5.89917	2.57557	Yes
DRR171959	3.24521	2.70671	Yes
DRR171964	-0.962982	2.67999	Yes
DRR171965	3.80609	2.66598	Yes
DRR173016	4.21682	2.79809	Yes
DRR173017	0.849972	2.80638	Yes
ERR2619707	4.71448	2.16586	No
ERR2619708	6.71312	2.55852	No
ERR2619709	5.10194	2.23555	No
ERR2619710	6.3643	2.4394	No
ERR2619711	5.14437	2.22342	No
ERR2619712	6.64363	2.42501	No
ERR2619713	-0.289939	1.61796	No
ERR2619714	5.94584	2.42406	No
ERR2619715	5.99101	2.36297	No
ERR2619716	5.82762	2.31989	No
ERR2619717	5.56332	2.17396	No
ERR2619718	7.52756	2.59244	No
ERR2619719	3.01901	2.3459	No
ERR2619720	6.99747	2.69394	No
ERR2619721	5.02788	2.24412	No
ERR2619722	5.31011	2.35437	No
ERR2619723	2.72499	2.23416	No
ERR2619724	3.92278	2.01497	No
ERR2619725	5.17285	2.36439	No
ERR2619726	4.94862	2.29061	No
ERR2619727	5.98337	2.44938	No
ERR2619728	7.11815	2.69656	No
ERR2619729	5.41862	2.34675	No
ERR2619730	5.12174	2.28904	No
ERR2619731	6.2302	2.47886	No
ERR2619732	6.68199	2.64868	No
ERR2619733	7.40372	2.78574	No
ERR2619734	5.50172	2.36909	No
ERR2619735	1.7399	2.31603	No
ERR2619736	5.97837	2.46935	No
ERR2619737	5.55557	2.41788	No
ERR2619738	4.9325	2.33979	No
ERR2619739	6.97428	2.63423	No
ERR2619740	5.41824	2.51968	No
ERR2619741	5.06012	2.32688	No
ERR2619742	6.52101	2.42276	No
ERR2619743	3.24675	2.09878	No
ERR2619744	7.06645	2.72373	No
ERR2619745	3.63037	1.93235	No
ERR2619746	6.4183	2.48082	No
ERR2619747	5.08483	2.37647	No
ERR2619748	7.62244	2.8353	No
ERR2619749	2.35914	1.50858	No
ERR2619750	6.40105	2.54012	No
ERR2619751	4.23366	2.02877	No
ERR2619752	6.93655	2.68277	No
ERR2619753	3.56018	1.82304	No
ERR2619754	5.87085	2.5556	No
ERR2619755	5.25518	2.16905	No
ERR2619756	7.12945	2.75675	No
ERR2619757	6.94407	2.69196	No
ERR2619758	6.82242	2.72877	No
ERR2619759	7.28579	2.77603	No
ERR2619760	6.58051	2.53047	No
ERR2619761	5.17482	2.356	No
ERR2619762	7.19606	2.46062	No
ERR2619763	6.09771	2.28894	No
ERR4330026	-0.774464	2.91681	Yes
ERR4330027	6.64981	2.77514	Yes
ERR4330028	-2.03336	2.64429	Yes
ERR4330029	6.2634	2.80252	Yes
ERR4330030	5.50452	2.49115	Yes
ERR4330031	1.65614	2.59944	Yes
ERR4330032	6.30551	2.7345	Yes
ERR4330033	6.17971	2.65924	Yes
ERR4330034	0.553065	2.40073	Yes
ERR4330035	-1.86186	2.68168	Yes
ERR4330036	2.10029	2.47736	Yes
ERR4330037	5.62094	2.55395	Yes
ERR4330038	-0.614673	2.44126	Yes
ERR4330039	-0.086715	2.7115	Yes
ERR4330040	4.50122	2.44712	Yes
ERR4330041	6.19182	2.82629	Yes
ERR4330042	6.18567	2.64281	Yes
ERR4330043	-1.5353	2.41237	Yes
ERR4330044	-1.55911	2.60268	Yes
ERR4330045	2.20345	2.25247	Yes
ERR4330046	-1.57532	2.52525	Yes
ERR4330047	1.96157	2.66006	Yes
ERR4330048	-1.75099	2.45556	Yes
ERR4330049	0.680991	2.67544	Yes
ERR4330050	6.40607	2.66702	Yes
ERR4330051	-1.96094	2.48481	Yes
ERR4330052	5.62647	2.54224	Yes
ERR4330053	-1.60422	2.5253	Yes
ERR4330054	-1.83119	2.34012	Yes
ERR4330055	-1.72518	2.62907	Yes
ERR4330056	-1.72076	2.53673	Yes
ERR4330057	4.26236	2.47948	Yes
ERR4330058	1.80097	2.52709	Yes
ERR4330059	0.517713	2.57412	Yes
ERR4330060	-1.50522	2.57837	Yes
ERR4330061	-1.66604	2.31967	Yes
ERR4330062	-1.64403	2.60358	Yes
ERR4330063	-1.78626	2.50678	Yes
ERR4330064	-1.14527	2.72769	Yes
ERR4330065	5.20421	2.71119	Yes
ERR4330066	-1.75079	2.61501	Yes
ERR4330067	6.58982	2.67102	Yes
ERR4330068	4.18454	2.49836	Yes
ERR4330069	-1.44525	2.58727	Yes
ERR4330070	-2.05774	2.47504	Yes
ERR4330071	-1.38248	2.78566	Yes
ERR4330072	-1.45724	2.73231	Yes
ERR4330073	3.73349	2.47759	Yes
ERR4330074	-1.42608	2.67825	Yes
ERR4330075	3.15321	2.25147	Yes
ERR4330076	-0.615385	2.46475	Yes
ERR4330077	2.64388	2.69649	Yes
ERR4330078	6.1374	2.73178	Yes
ERR4330079	5.14563	2.68197	Yes
ERR4330080	4.05389	2.42306	Yes
ERR4330081	6.79568	2.71455	Yes
ERR4330082	-1.6504	2.61995	Yes
ERR4330083	3.54411	2.19405	Yes
ERR4330084	-0.397161	2.63757	Yes
ERR4330085	-1.54934	2.55546	Yes
ERR4330086	-1.74117	2.58537	Yes
ERR4330087	-0.850497	2.40869	Yes
ERR4330088	6.47389	2.75944	Yes
ERR4330089	-1.10027	2.84394	Yes
ERR4330090	-1.40947	2.75499	Yes
ERR4330091	-0.402801	2.51615	Yes
ERR4330092	0.319612	2.58231	Yes
ERR4330093	-1.60509	2.51291	Yes
ERR4330094	5.18987	2.34801	Yes
ERR4330095	5.25845	2.55411	Yes
ERR4330096	-1.47248	2.45782	Yes
ERR4330097	3.91904	2.46372	Yes
ERR4330098	-1.5285	2.14963	Yes
ERR4330099	6.84069	2.70094	Yes
ERR4330100	5.84829	2.54533	Yes
ERR4330101	1.53711	2.46505	Yes
ERR4330102	-1.59708	2.57209	Yes
ERR4330103	4.80807	2.74367	Yes
ERR4330104	-1.31058	2.61509	Yes
ERR4330105	-0.667472	2.13849	Yes
ERR4330106	5.9498	2.43234	Yes
ERR4330107	-1.5276	2.40077	Yes
ERR4330108	-0.451805	2.53673	Yes
ERR4330109	-1.26735	2.70698	Yes
ERR4330110	2.72967	2.52637	Yes
ERR4330111	4.19262	2.4176	Yes
ERR4330112	1.80904	2.42148	Yes
ERR4330113	3.71291	2.46135	Yes
ERR4330114	-1.53236	2.47363	Yes
ERR4330115	4.36959	2.44484	Yes
ERR4330116	3.8751	2.53998	Yes
ERR4330117	0.139606	2.52863	Yes
ERR4330118	-1.56093	2.60344	Yes
ERR4330119	-1.02307	2.66531	Yes
ERR4330120	-1.73055	2.65674	Yes
ERR4330121	6.54147	2.8169	Yes
ERR4330122	-1.58538	2.33932	Yes
ERR4330123	4.77844	2.56217	Yes
ERR4330124	-1.80855	2.43216	Yes
ERR4333869	1.00226	2.58433	Yes
ERR4333870	-1.07169	2.1388	Yes
ERR4333871	1.49823	2.5769	Yes
ERR4333872	3.74378	2.42971	Yes
ERR4333873	5.75416	2.65267	Yes
ERR4333874	0.531671	2.55939	Yes
ERR4333875	-1.45716	2.55258	Yes
ERR4333876	5.54239	2.59311	Yes
ERR4333877	6.31172	2.56876	Yes
ERR4333878	4.92106	2.45083	Yes
ERR4333879	-1.75676	2.59365	Yes
ERR4333880	-1.474	2.63578	Yes
ERR4333881	0.820957	2.52146	Yes
ERR4333882	-0.676547	2.5906	Yes
ERR4333883	6.09898	2.36706	Yes
ERR4333884	-1.63436	2.68802	Yes
ERR4333885	-1.57971	2.28447	Yes
ERR4333886	5.08341	2.43301	Yes
ERR4333887	-1.43485	2.61875	Yes
ERR4333888	4.33673	2.53585	Yes
ERR4333889	-1.82313	2.53499	Yes
ERR4333890	6.9163	2.74225	Yes
ERR4333891	-1.17376	2.54903	Yes
ERR4333892	4.19133	2.29904	Yes
ERR4333893	-1.71126	2.50866	Yes
ERR4333894	3.24118	2.57404	Yes
ERR4333895	0.263754	2.70231	Yes
ERR4333896	-1.6384	2.49754	Yes
ERR4333897	-0.954311	2.697	Yes
ERR4333898	3.62257	2.66262	Yes
ERR4333899	-1.57086	2.3918	Yes
ERR4333900	3.91547	2.48003	Yes
ERR4333901	-1.68115	2.58975	Yes
ERR4333902	1.66261	2.52122	Yes
ERR4333903	4.94589	2.43169	Yes
ERR4333904	-1.83469	2.4635	Yes
ERR4333905	2.45638	2.40237	Yes
ERR4333906	-1.73258	2.54114	Yes
ERR4333907	-1.78602	2.54589	Yes
ERR4333908	0.209166	2.37983	Yes
ERR4333909	-1.83277	2.54344	Yes
ERR4333910	7.02544	2.75109	Yes
ERR4333911	5.84117	2.51126	Yes
ERR4333912	-1.79093	2.49649	Yes
ERR4333913	6.44061	2.88814	Yes
ERR4333914	-1.98205	2.54978	Yes
ERR4333915	5.72927	2.58594	Yes
ERR4333916	0.0672551	2.44395	Yes
ERR4333917	-1.7871	2.48302	Yes
ERR4333918	4.41922	2.35268	Yes
ERR4333919	3.93235	2.39445	Yes
ERR4333920	-1.56119	2.40034	Yes
ERR4333921	4.10732	2.43051	Yes
ERR4333922	-1.57294	2.49003	Yes
ERR4333923	1.46494	2.548	Yes
ERR4333924	0.377377	2.4843	Yes
ERR4333925	6.9857	2.69457	Yes
ERR4333926	-1.07094	2.32408	Yes
ERR4333927	-1.83857	2.60924	Yes
ERR4333928	-0.87019	2.48931	Yes
ERR4333929	-1.65368	2.45548	Yes
ERR4333930	6.39294	2.50319	Yes
ERR4333931	-1.54099	2.62993	Yes
ERR4333932	5.77958	2.60975	Yes
ERR4333933	2.04145	2.34645	Yes
ERR4333934	-1.67802	2.46141	Yes
ERR4333935	-1.62508	2.58389	Yes
ERR4333936	-0.878774	2.66506	Yes
ERR4333937	6.26364	2.5867	Yes
ERR4333938	3.90106	2.54525	Yes
ERR4333939	6.93358	2.66309	Yes
ERR4333940	4.43677	2.41296	Yes
ERR4333941	3.37714	2.24825	Yes
ERR4333942	2.61303	2.80518	Yes
ERR4333943	5.93511	2.77041	Yes
ERR4333944	0.189345	2.50764	Yes
ERR4333945	4.98539	2.40165	Yes
ERR4333946	3.19618	2.42627	Yes
ERR4333947	-0.480159	2.67041	Yes
ERR4333948	-1.26957	2.79467	Yes
ERR4333949	-1.47478	2.59133	Yes
ERR4333950	-1.24326	2.67593	Yes
ERR4333951	6.44583	2.64586	Yes
ERR4333952	4.4733	2.48147	Yes
ERR4333953	5.41957	2.48787	Yes
ERR4333954	-1.63997	2.71387	Yes
ERR4333955	-1.71279	2.37356	Yes
ERR4333956	5.53606	2.49359	Yes
ERR4333957	-0.685561	2.42224	Yes
ERR4333958	-0.34627	2.76112	Yes
ERR4333959	5.87621	2.65202	Yes
ERR4333960	-1.16873	2.58942	Yes
ERR4333961	4.20342	2.43344	Yes
ERR4333962	7.08207	2.68583	Yes
ERR4333963	-1.44936	2.61239	Yes
ERR4333964	-1.46083	2.11025	Yes
ERR4333965	6.20062	2.63663	Yes
ERR4333966	-0.00606325	2.47471	Yes
ERR4333967	4.62677	2.44189	Yes
ERR4333968	3.02919	2.51556	Yes
ERR4333969	3.81297	2.36499	Yes
ERR4333970	0.0777788	2.62254	Yes
ERR4333971	-1.63375	2.65222	Yes
ERR4333972	-1.17126	2.47904	Yes
ERR4333973	6.22457	2.4768	Yes
ERR4333974	-1.89992	2.45692	Yes
ERR4333975	-0.337528	2.41145	Yes
ERR4333976	-1.38113	2.74719	Yes
ERR4333977	4.70204	2.41664	Yes
ERR4333978	-1.57018	2.49175	Yes
ERR4333979	6.97624	2.70083	Yes
ERR4333980	5.68534	2.59697	Yes
ERR4333981	-2.00232	2.71835	Yes
ERR4333982	0.52312	2.4127	Yes
ERR4333983	4.5296	2.57268	Yes
ERR4333984	-1.70392	2.37423	Yes
ERR4333985	0.869452	2.73642	Yes
ERR4333986	4.00748	2.54492	Yes
ERR4333987	3.02055	2.21297	Yes
ERR4333988	-1.45187	2.44176	Yes
ERR4333989	5.19244	2.5906	Yes
ERR4333990	-1.56765	2.62695	Yes
ERR4333991	-1.47577	2.58911	Yes
ERR4333992	3.65659	2.49651	Yes
ERR4333993	-1.72872	2.57316	Yes
ERR4333994	-1.34275	2.75731	Yes
ERR4333995	3.60202	2.57536	Yes
ERR4333996	0.606714	2.86483	Yes
ERR4333997	5.93049	2.71	Yes
ERR4333998	4.65554	2.54576	Yes
ERR4333999	2.4189	2.58471	Yes
ERR4334000	-0.338129	2.32249	Yes
ERR4334001	1.58322	2.68797	Yes
ERR4334002	-0.800158	2.54628	Yes
ERR4334003	5.97648	2.74391	Yes
ERR4334004	-1.69574	2.57766	Yes
ERR4334005	3.60665	2.37849	Yes
ERR4334006	-1.51051	2.51939	Yes
ERR4334007	6.23878	2.5786	Yes
ERR4334008	-1.76736	2.43532	Yes
ERR4334009	-1.45848	2.5982	Yes
ERR4334010	0.714092	2.61858	Yes
ERR4334011	6.73858	2.90414	Yes
ERR4334012	-1.57275	2.62562	Yes
ERR4334013	-1.82636	2.48516	Yes
ERR4334014	-1.29713	2.61426	Yes
ERR4334015	5.76151	2.43733	Yes
ERR4334016	-1.1945	2.56267	Yes
ERR4334017	-1.72395	2.81189	Yes
ERR4334018	-1.28764	2.66836	Yes
ERR4334019	5.00257	2.57575	Yes
ERR4334020	5.92136	2.67015	Yes
ERR4334021	-1.54276	2.51384	Yes
ERR4334022	-2.01939	2.58226	Yes
ERR4334023	6.04158	2.59949	Yes
ERR4334024	0.64382	2.52635	Yes
ERR4334025	5.82798	2.63093	Yes
ERR4334026	-1.61571	2.4646	Yes
ERR4334027	4.1495	2.53248	Yes
ERR4334028	5.19514	2.42995	Yes
ERR4334029	0.401529	2.61189	Yes
ERR4334030	7.44975	2.7115	Yes
ERR4334031	-0.827312	2.47165	Yes
ERR4334032	4.45565	2.53704	Yes
ERR4334033	6.62682	2.75468	Yes
ERR4334034	-1.56299	2.75687	Yes
ERR4334035	-1.32587	2.61204	Yes
ERR4334036	-1.71179	2.50484	Yes
ERR4334037	-1.7541	2.54853	Yes
ERR4334038	-1.87317	2.42031	Yes
ERR4334039	-1.06563	2.63798	Yes
ERR4334040	-1.35728	2.36262	Yes
ERR4334041	-1.38574	2.47029	Yes
ERR4334042	4.52648	2.4836	Yes
ERR4334043	3.17757	2.36634	Yes
ERR4334044	1.19855	2.36466	Yes
ERR4334045	-1.78097	2.50007	Yes
ERR4334046	4.78892	2.47263	Yes
ERR4334047	-0.692612	2.46927	Yes
ERR4334048	-0.371364	2.31268	Yes
ERR4334049	0.388087	2.67224	Yes
ERR4334050	3.41251	2.34358	Yes
ERR4334051	4.94691	2.51085	Yes
ERR4334052	-1.71317	2.50239	Yes
ERR4334053	0.0504666	2.25719	Yes
ERR4334054	7.29121	2.72734	Yes
ERR4334055	-1.61263	2.47092	Yes
ERR4334056	-1.2318	2.55306	Yes
ERR4334057	-1.76157	2.72954	Yes
ERR4334058	2.99842	2.41627	Yes
ERR4334059	1.91272	2.55635	Yes
ERR4334060	-0.82372	2.52651	Yes
ERR4334061	5.7845	2.38839	Yes
ERR4334062	0.196502	2.63924	Yes
ERR4334063	6.56192	2.62556	Yes
ERR4334064	-1.05134	2.54607	Yes
ERR4334065	6.01225	2.58988	Yes
ERR4334066	2.31694	2.53432	Yes
ERR4334067	-1.47341	2.61266	Yes
ERR4334068	-1.15848	2.76506	Yes
ERR4334069	-1.86356	2.42419	Yes
ERR4334070	6.20211	2.67957	Yes
ERR4334071	-1.83611	2.48972	Yes
ERR4334072	-1.63668	2.5602	Yes
ERR4334073	-1.7129	2.51933	Yes
ERR4334074	-1.86869	2.52444	Yes
ERR4334075	4.40341	2.43303	Yes
ERR4334076	-1.55717	2.56814	Yes
ERR4334077	4.71855	2.50416	Yes
ERR4334078	0.32302	2.68374	Yes
ERR4334079	6.55217	2.70887	Yes
ERR4334080	-1.68079	2.51207	Yes
ERR4334081	5.39356	2.52962	Yes
ERR4334082	-0.323807	2.62716	Yes
ERR4334083	-1.86153	2.48548	Yes
ERR4334084	-1.02064	2.55318	Yes
ERR4334085	5.94431	2.59088	Yes
ERR4334086	-1.63761	2.51034	Yes
ERR4334087	5.38464	2.35431	Yes
ERR4334088	-1.66961	2.39918	Yes
ERR4334089	1.21979	2.44211	Yes
ERR4334090	-1.59797	2.51122	Yes
ERR4334091	-1.48975	2.42299	Yes
ERR4334092	-1.21198	2.54237	Yes
ERR4334093	6.37188	2.58143	Yes
ERR4334094	-0.216687	2.48326	Yes
ERR4334095	6.2029	2.56894	Yes
ERR4334096	-1.70224	2.53341	Yes
ERR4334097	4.52057	2.40209	Yes
ERR4334098	4.33813	2.51085	Yes
ERR4334099	0.0661646	2.67923	Yes
ERR4334100	1.82854	2.51342	Yes
ERR4334101	6.54326	2.59506	Yes
ERR4334102	3.52929	2.40446	Yes
ERR4334103	4.26696	2.59584	Yes
ERR4334104	2.3453	2.45806	Yes
ERR4334105	6.58301	2.57066	Yes
ERR4334106	4.46332	2.39758	Yes
ERR4334107	-1.61774	2.44819	Yes
ERR4334108	-1.69153	2.57827	Yes
ERR4334109	4.72257	2.43507	Yes
ERR4334110	5.4653	2.52805	Yes
ERR4334111	5.25313	2.30092	Yes
ERR4334112	5.71312	2.66576	Yes
ERR4334113	3.28254	2.34483	Yes
ERR4334114	0.149564	2.38952	Yes
ERR4334115	-1.30625	2.81152	Yes
ERR4334116	0.101861	2.52021	Yes
ERR4334117	6.12633	2.72705	Yes
ERR4334118	-1.44059	2.59415	Yes
ERR4334119	5.62344	2.75587	Yes
ERR4334120	3.42649	2.61438	Yes
ERR4334121	-1.82976	2.53029	Yes
ERR4334122	-0.784996	2.48149	Yes
ERR4334123	7.58428	2.71758	Yes
ERR4334124	-1.51474	2.3438	Yes
ERR4334125	4.67383	2.51162	Yes
ERR4334126	-0.217051	2.48972	Yes
ERR4334127	4.50468	2.46873	Yes
ERR4334128	0.804508	2.39285	Yes
ERR4334129	5.24197	2.4881	Yes
ERR4334130	1.67877	2.60182	Yes
ERR4334131	-1.55496	2.53045	Yes
ERR4334132	-1.5143	2.25898	Yes
ERR4334133	5.21355	2.51725	Yes
ERR4334134	-1.41482	2.59132	Yes
ERR4334135	4.47341	2.43412	Yes
ERR4334136	5.90407	2.75839	Yes
ERR4334137	3.41619	2.53993	Yes
ERR4334138	-0.668599	2.78312	Yes
ERR4334139	6.05572	2.69218	Yes
ERR4334140	-1.7488	2.45164	Yes
ERR4334141	5.88249	2.649	Yes
ERR4334142	6.25406	2.57235	Yes
ERR4334143	1.83458	2.41952	Yes
ERR4334144	-1.54003	2.61805	Yes
ERR4334145	5.8925	2.55296	Yes
ERR4334146	5.41863	2.60027	Yes
ERR4334147	3.95847	2.51994	Yes
ERR4334148	-0.684181	2.59997	Yes
ERR4334149	5.91689	2.76054	Yes
ERR4334150	1.0082	2.44681	Yes
ERR4334151	-0.684181	2.44809	Yes
ERR4334152	-1.98436	2.60617	Yes
ERR4334153	6.26055	2.42224	Yes
ERR4334154	-1.11744	2.46334	Yes
ERR4334155	0.172286	2.41514	Yes
ERR4334156	-1.41146	2.53369	Yes
ERR4334157	-1.47649	2.6794	Yes
ERR4334158	4.46891	2.3407	Yes
ERR4334159	-1.71854	2.61797	Yes
ERR4334160	2.39526	2.45102	Yes
ERR4334161	-1.64651	2.54561	Yes
ERR4334162	-1.78628	2.46635	Yes
ERR4334163	7.00932	2.76924	Yes
ERR4334164	5.81169	2.56242	Yes
ERR4334165	1.04593	2.508	Yes
ERR4334166	5.53364	2.4026	Yes
ERR4334167	7.07234	2.78564	Yes
ERR4334168	-1.66221	2.50545	Yes
ERR4334169	-1.4477	2.77385	Yes
ERR4334170	0.254769	2.49076	Yes
ERR4334171	5.20889	2.65272	Yes
ERR4334172	-1.69423	2.50061	Yes
ERR4334173	5.67398	2.38755	Yes
ERR4334174	-0.80885	2.46472	Yes
ERR4334175	2.0868	2.52003	Yes
ERR4334176	-1.44094	2.57535	Yes
ERR4334177	4.52849	2.61343	Yes
ERR4334178	5.0591	2.48673	Yes
ERR4334179	0.124641	2.3536	Yes
ERR4334180	-1.25372	2.66663	Yes
ERR4334181	3.83483	2.55548	Yes
ERR4334182	-1.54272	2.60716	Yes
ERR4334183	-1.85874	2.57665	Yes
ERR4334184	-1.15309	2.37813	Yes
ERR4334185	6.40553	2.44337	Yes
ERR4334186	1.28654	2.59378	Yes
ERR4334187	3.12939	2.41532	Yes
ERR4334188	5.79789	2.63058	Yes
ERR4334189	5.5522	2.46971	Yes
ERR4334190	6.71326	2.67735	Yes
ERR4334191	-1.76353	2.73209	Yes
ERR4334192	-1.47301	2.60966	Yes
ERR4334193	3.75875	2.44808	Yes
ERR4334194	-0.871726	2.42904	Yes
ERR4334195	5.00901	2.28914	Yes
ERR4334196	-1.58264	2.61151	Yes
ERR4334197	-1.28896	2.50383	Yes
ERR4334198	-1.67972	2.41452	Yes
ERR4334199	-0.111604	2.44601	Yes
ERR4334200	-1.52931	2.7467	Yes
ERR4334201	6.548	2.56518	Yes
ERR4334202	4.76507	2.48174	Yes
ERR4334203	3.99213	2.49508	Yes
ERR4334205	-1.68305	2.47428	Yes
ERR4334206	6.09709	2.70245	Yes
ERR4334207	-1.87565	2.47207	Yes
ERR4334208	1.85819	2.66988	Yes
ERR4334209	4.48721	2.50807	Yes
ERR4334210	-1.6748	2.46557	Yes
ERR4334211	5.44686	2.73577	Yes
ERR4334212	-0.658816	2.67899	Yes
ERR4334213	-1.63194	2.61792	Yes
ERR4334214	-1.66767	2.72358	Yes
ERR4334215	0.426861	2.45541	Yes
ERR4334216	-1.1776	2.54548	Yes
ERR4334217	6.56298	2.69269	Yes
ERR4334218	-1.39712	2.46339	Yes
ERR4334219	2.84865	2.4429	Yes
ERR4334220	0.288745	2.37788	Yes
ERR4334221	5.59213	2.54241	Yes
ERR4334222	5.7345	2.47796	Yes
ERR4334223	-1.50703	2.55026	Yes
ERR4334224	0.117816	2.47741	Yes
ERR4334225	-1.72956	2.42493	Yes
ERR4334226	2.1034	2.52393	Yes
ERR4334227	4.9693	2.39392	Yes
ERR4334228	6.4907	2.68159	Yes
ERR4334229	-1.81021	2.44941	Yes
ERR4334230	3.1976	2.48351	Yes
ERR4334231	1.58724	2.66531	Yes
ERR4334232	-0.997077	2.62706	Yes
ERR4334233	-1.64503	2.60137	Yes
ERR4334234	4.14703	2.38723	Yes
ERR4334235	-1.92165	2.34282	Yes
ERR4334236	-1.5214	2.37395	Yes
ERR4334237	6.85081	2.68087	Yes
ERR4334238	-1.51622	2.55852	Yes
ERR4334239	-1.71313	2.47771	Yes
ERR4334240	-1.68705	2.56469	Yes
ERR4334241	-1.68475	2.38082	Yes
ERR4334242	-1.71807	2.45329	Yes
ERR4334243	-1.37496	2.69283	Yes
ERR4334244	-1.76235	2.4546	Yes
ERR4334245	4.73523	2.50594	Yes
ERR4334246	6.31731	2.46271	Yes
ERR4334247	2.97543	2.43557	Yes
ERR4334248	5.91158	2.67855	Yes
ERR4334249	6.20957	2.69256	Yes
ERR4334250	5.06459	2.46938	Yes
ERR4334251	5.35454	2.51073	Yes
ERR4334252	2.25216	2.61801	Yes
ERR4334253	-1.28673	2.70653	Yes
ERR4334254	2.93128	2.20708	Yes
ERR4334255	-1.85793	2.64336	Yes
ERR4334256	-0.887051	2.59659	Yes
ERR4334257	-1.59675	2.65163	Yes
ERR4334258	0.0926114	2.63321	Yes
ERR4334259	-1.1234	2.46711	Yes
ERR4334260	-1.9683	2.52221	Yes
ERR4334261	0.532773	2.37986	Yes
ERR4334262	3.03748	2.46692	Yes
ERR4334263	-1.65905	2.40966	Yes
ERR4334264	-1.82613	2.48615	Yes
ERR4334265	-1.089	2.53141	Yes
ERR4334266	6.97455	2.83672	Yes
ERR4334267	6.54224	2.73768	Yes
ERR4334268	5.64201	2.58923	Yes
ERR4335019	-1.23966	2.61131	Yes
ERR4335020	-1.32292	2.66954	Yes
ERR4335021	-0.226725	2.57357	Yes
ERR4335022	6.35505	2.6353	Yes
ERR4335023	5.96133	2.46974	Yes
ERR4335024	-1.7786	2.47092	Yes
ERR4335025	6.80735	2.81054	Yes
ERR4335026	4.41052	2.56208	Yes
ERR4335027	4.38308	2.39042	Yes
ERR4335028	-1.23478	2.67156	Yes
ERR4335029	-1.92719	2.50082	Yes
ERR4335030	-1.54702	2.5674	Yes
ERR4335031	-1.36743	2.4526	Yes
ERR4335032	6.67132	2.82777	Yes
ERR4335033	6.04446	2.56854	Yes
ERR4335034	5.53711	2.61026	Yes
ERR4335035	2.70388	2.44981	Yes
ERR4335036	-1.26503	2.6717	Yes
ERR4335037	-2.09882	2.53427	Yes
ERR4335038	-1.16056	2.54287	Yes
ERR4335039	-1.62604	2.55469	Yes
ERR4335040	4.71743	2.31949	Yes
ERR4335041	-1.28933	2.51789	Yes
ERR4335042	5.70832	2.66877	Yes
ERR4335043	5.95786	2.5655	Yes
ERR4335044	-1.14545	2.61651	Yes
ERR4335045	-1.78935	2.47453	Yes
ERR4335046	2.37443	2.34964	Yes
ERR4335047	-1.72803	2.29088	Yes
ERR4335048	3.79705	2.40166	Yes
ERR4335049	-1.59844	2.40888	Yes
ERR4335050	-0.829727	2.54828	Yes
ERR4335051	-1.65014	2.42863	Yes
ERR4335052	-1.89055	2.42157	Yes
ERR4335053	-1.29317	2.53344	Yes
ERR4335054	-1.55328	2.66044	Yes
ERR4335055	4.05535	2.48247	Yes
ERR4335056	-1.81552	2.25656	Yes
ERR4335057	-0.992239	2.37124	Yes
ERR4335058	-1.73051	2.52025	Yes
ERR4335059	6.71288	2.88792	Yes
ERR4335060	-1.52487	2.56223	Yes
ERR4335061	-1.53281	2.49261	Yes
ERR4335062	4.89662	2.50207	Yes
ERR4335063	6.22038	2.59681	Yes
ERR4335064	-1.50827	2.59784	Yes
ERR4335065	6.29131	2.54451	Yes
ERR4335066	-0.0795132	2.07821	Yes
ERR4335067	3.26157	2.44531	Yes
ERR4335068	-0.315891	2.43272	Yes
ERR4335069	2.39987	2.54662	Yes
ERR4335070	2.72431	2.47701	Yes
ERR4335071	-1.69152	2.58886	Yes
ERR4335072	3.27399	2.46464	Yes
ERR4335073	4.65113	2.52358	Yes
ERR4335074	5.91932	2.68235	Yes
ERR4335075	4.65629	2.65632	Yes
ERR4335076	-1.48747	2.54539	Yes
ERR4335077	-1.71852	2.55807	Yes
ERR4335078	6.09022	2.45615	Yes
ERR4335079	-1.85882	2.32757	Yes
ERR4335080	2.3182	2.44245	Yes
ERR4335081	6.49452	2.76758	Yes
ERR4335082	-1.46986	2.71004	Yes
ERR4335083	-0.0405638	2.46893	Yes
ERR4335084	-1.7596	2.60582	Yes
ERR4335085	-1.63616	2.5638	Yes
ERR4335086	-1.6117	2.63678	Yes
ERR4335087	5.33467	2.45303	Yes
ERR4335088	-1.57589	2.64034	Yes
ERR4335089	4.78729	2.56714	Yes
ERR4335090	-1.68924	2.59676	Yes
ERR4335091	5.93511	2.49012	Yes
ERR4335092	3.78493	2.55406	Yes
ERR4335093	5.29943	2.48057	Yes
ERR4335094	-2.00561	2.31111	Yes
ERR4335095	-1.59037	2.57265	Yes
ERR4335096	4.44367	2.61574	Yes
ERR4335097	-1.22261	2.34559	Yes
ERR4335098	4.62497	2.47165	Yes
ERR4335099	4.44247	2.53954	Yes
ERR4335100	2.37763	2.52332	Yes
ERR4335101	0.184634	2.45853	Yes
ERR4335102	-1.76712	2.35769	Yes
ERR4335103	4.98077	2.45676	Yes
ERR4335104	-1.76906	2.42885	Yes
ERR4335105	-0.823278	2.43678	Yes
ERR4335106	-1.39907	2.78731	Yes
ERR4335107	4.21247	2.78835	Yes
ERR4335108	-1.5937	2.55571	Yes
ERR4335109	0.345277	2.66076	Yes
ERR4335110	5.34693	2.58024	Yes
ERR4335111	-1.62697	2.49176	Yes
ERR4335112	5.81836	2.54919	Yes
ERR4335113	4.22536	2.36522	Yes
ERR4335114	6.49417	2.70127	Yes
ERR4335115	-1.33769	2.56042	Yes
ERR4335116	6.90994	2.49018	Yes
ERR4335117	-1.29938	2.52432	Yes
ERR4335118	-1.42753	2.67073	Yes
ERR4335119	-1.919	2.58058	Yes
ERR4335120	-1.18408	2.52397	Yes
ERR4335121	2.95107	2.29946	Yes
ERR4335122	-1.61665	2.52735	Yes
ERR4335123	7.48463	2.88872	Yes
ERR4335124	5.19344	2.4269	Yes
ERR4335125	-1.52712	2.659	Yes
ERR4335126	-1.74485	2.64587	Yes
ERR4335127	-1.4497	2.47059	Yes
ERR4335128	-1.53835	2.73327	Yes
ERR4335129	2.80553	2.27443	Yes
ERR4335130	-1.61259	2.71716	Yes
ERR4335131	3.72282	2.44977	Yes
ERR4335132	-1.70163	2.31412	Yes
ERR4335133	-0.204747	2.73684	Yes
ERR4335134	4.39948	2.49697	Yes
ERR4335135	-1.21966	2.36468	Yes
ERR4335136	-1.02351	2.49945	Yes
ERR4335137	-1.5664	2.63305	Yes
ERR4335138	4.84587	2.55325	Yes
ERR4335139	5.95705	2.66495	Yes
ERR4335140	5.95406	2.55245	Yes
ERR4335141	-0.297115	2.53168	Yes
ERR4335142	-1.45158	2.54443	Yes
ERR4335143	4.1465	2.41893	Yes
ERR4335144	-1.66849	2.48637	Yes
ERR4335145	5.19436	2.5883	Yes
ERR4335146	3.96866	2.50837	Yes
ERR4335147	6.74713	2.67666	Yes
ERR4335148	5.47308	2.40971	Yes
ERR4335149	4.69763	2.42168	Yes
ERR4335150	-0.89202	2.43494	Yes
ERR4335151	-1.63355	2.78992	Yes
ERR4335152	-1.5475	2.62865	Yes
ERR4335153	-1.70692	2.57215	Yes
ERR4335154	5.05914	2.56503	Yes
ERR4335155	-1.66697	2.60615	Yes
ERR4335156	-1.53321	2.56549	Yes
ERR4335157	-1.43225	2.59092	Yes
ERR4335158	6.48368	2.71364	Yes
ERR4335159	-1.49232	2.29905	Yes
ERR4335160	3.83702	2.46212	Yes
ERR4335161	0.604931	2.32783	Yes
ERR4335162	3.0382	2.39819	Yes
ERR4335163	-0.527481	2.51489	Yes
ERR4335164	-1.59879	2.53718	Yes
ERR4335165	1.60778	2.7858	Yes
ERR4335166	0.358521	2.557	Yes
ERR4335167	-1.28586	2.43518	Yes
ERR4335169	6.05351	2.67108	Yes
ERR4335170	1.42697	2.63416	Yes
ERR4335171	-0.839153	2.60904	Yes
ERR4335172	1.25251	2.56344	Yes
ERR4335173	-0.684439	2.4228	Yes
ERR4335174	0.416145	2.48212	Yes
ERR4335175	5.1378	2.4711	Yes
ERR4335176	2.94772	2.47754	Yes
ERR4335177	5.69029	2.59581	Yes
ERR4335178	3.99164	2.62924	Yes
ERR4335179	5.61236	2.53201	Yes
ERR4335180	-1.95458	2.48385	Yes
ERR4335181	-1.73363	2.49729	Yes
ERR4335182	5.30223	2.58549	Yes
ERR4335183	4.5654	2.58525	Yes
ERR4335184	-1.74383	2.51074	Yes
ERR4335185	6.59881	2.62398	Yes
ERR4335186	-1.50103	2.52922	Yes
ERR4335187	4.28603	2.46254	Yes
ERR4335188	-1.63792	2.54508	Yes
ERR4335189	6.42412	2.68448	Yes
ERR4335190	6.04575	2.47643	Yes
ERR4335191	3.78797	2.64734	Yes
ERR4335192	4.88549	2.4203	Yes
ERR4335193	4.99992	2.45208	Yes
ERR4335194	5.94838	2.5003	Yes
ERR4335195	0.61348	2.58232	Yes
ERR4335196	-1.82922	2.33899	Yes
ERR4335197	3.426	2.42012	Yes
ERR4335198	3.92067	2.49673	Yes
ERR4335199	-0.430695	2.67915	Yes
ERR4335200	0.515045	2.56624	Yes
ERR4335201	-1.72366	2.60395	Yes
ERR4335202	-1.00602	2.57517	Yes
ERR4335203	4.96266	2.29429	Yes
ERR4335204	5.39974	2.56117	Yes
ERR4335205	5.57295	2.6041	Yes
ERR4335206	-1.65039	2.30465	Yes
ERR4335207	-1.60933	2.59473	Yes
ERR4335208	-1.6818	2.44799	Yes
ERR4335209	2.49987	2.73355	Yes
ERR4335210	2.15441	2.44884	Yes
ERR4335211	6.12947	2.66052	Yes
ERR4335212	3.38108	2.60756	Yes
ERR4335213	1.19941	2.50375	Yes
ERR4335214	-0.95855	2.38309	Yes
ERR4335215	-1.50927	2.59495	Yes
ERR4335216	-1.9166	2.56978	Yes
ERR4335217	-1.32303	2.53003	Yes
ERR4335218	-1.94304	2.34312	Yes
ERR4335219	5.82699	2.57062	Yes
ERR4335220	1.86635	2.54341	Yes
ERR4335221	5.59271	2.54845	Yes
ERR4335222	3.88411	2.32525	Yes
ERR4335223	5.0918	2.46804	Yes
ERR4335224	-1.54923	2.50744	Yes
ERR4335225	-1.51377	2.26055	Yes
ERR4335226	-1.82784	2.60156	Yes
ERR4335227	0.168007	2.74494	Yes
ERR4335228	-1.57874	2.48189	Yes
ERR4335229	5.44607	2.56484	Yes
ERR4335230	3.73156	2.44062	Yes
ERR4335231	-1.42985	2.67803	Yes
ERR4335232	3.89668	2.57666	Yes
ERR4335233	5.81646	2.53607	Yes
ERR4335234	-1.61741	2.50919	Yes
ERR4335235	-1.77932	2.44446	Yes
ERR4335236	-1.76272	2.68468	Yes
ERR4335237	-1.53469	2.58903	Yes
ERR4335238	6.0699	2.56727	Yes
ERR4335239	6.73379	2.66533	Yes
ERR4335240	-1.66344	2.49096	Yes
ERR4335241	-0.780083	2.43134	Yes
ERR4335242	7.60638	2.91281	Yes
ERR4335243	4.76182	2.53129	Yes
ERR4335244	-1.74698	2.30215	Yes
ERR4335245	4.466	2.47718	Yes
ERR4335246	-1.59246	2.49303	Yes
ERR4335247	4.41632	2.27089	Yes
ERR4335248	5.14903	2.47069	Yes
ERR4335249	-0.72856	2.59364	Yes
ERR4335250	-1.63205	2.64946	Yes
ERR4335251	-0.844053	2.78251	Yes
ERR4335252	0.578028	2.33883	Yes
ERR4335253	4.25336	2.44419	Yes
ERR4335254	4.55527	2.5961	Yes
ERR4335255	5.30884	2.6031	Yes
ERR4335256	-0.894898	2.64534	Yes
ERR4335257	-1.53413	2.67467	Yes
ERR4335258	4.32322	2.6416	Yes
ERR4335259	-1.51515	2.6169	Yes
ERR4335260	-1.66255	2.61147	Yes
ERR4335261	3.46844	2.49345	Yes
ERR4335262	6.97739	2.78045	Yes
ERR4335263	-1.77263	2.78213	Yes
ERR4335264	4.49085	2.49993	Yes
ERR4335265	-1.64879	2.59006	Yes
ERR4335266	-1.49267	2.5553	Yes
ERR4335267	4.76881	2.65621	Yes
ERR4335268	-0.932135	2.31772	Yes
ERR4335269	-1.8807	2.4338	Yes
ERR4335270	-1.44282	2.66663	Yes
ERR4335271	2.37746	2.39962	Yes
ERR4335272	-1.21846	2.87865	Yes
ERR4335273	-1.67558	2.44038	Yes
ERR4335274	5.29821	2.39458	Yes
ERR4335275	5.86557	2.58999	Yes
ERR4335276	4.21967	2.45858	Yes
ERR4335277	3.46162	2.39043	Yes
ERR4335278	-1.79896	2.5267	Yes
ERR4335279	6.43338	2.76528	Yes
ERR4335280	-1.5166	2.82687	Yes
ERR4335281	-1.81975	2.75023	Yes
ERR4335282	5.78267	2.52078	Yes
ERR4335283	3.74821	2.52467	Yes
ERR4335284	2.3618	2.30566	Yes
ERR4335285	-1.79964	2.43538	Yes
ERR4335286	0.622176	2.43561	Yes
ERR4335287	4.45078	2.62439	Yes
ERR4335288	-0.267937	2.65368	Yes
ERR4335289	-1.76235	2.55302	Yes
ERR4335290	0.173117	2.50549	Yes
ERR4335291	4.47773	2.4773	Yes
ERR4335292	-1.65131	2.58786	Yes
ERR4335293	-1.65181	2.53666	Yes
ERR4335294	-1.62472	2.41781	Yes
ERR4335295	4.53317	2.58621	Yes
ERR4335296	-0.171534	2.63295	Yes
ERR4335297	-1.80824	2.68623	Yes
ERR4335298	-1.51549	2.58962	Yes
ERR4335299	-1.27886	2.36011	Yes
ERR4335300	1.39515	2.45289	Yes
ERR4335301	4.5306	2.58288	Yes
ERR4335302	-1.55802	2.63179	Yes
ERR4335303	-1.62997	2.61029	Yes
ERR4335304	-1.61157	2.51352	Yes
ERR4335305	-0.456441	2.60624	Yes
ERR4335306	5.3028	2.64378	Yes
ERR4335307	3.79171	2.35913	Yes
ERR4335308	-1.32054	2.5697	Yes
ERR4335309	-0.654221	2.61972	Yes
ERR4335310	3.33435	2.3789	Yes
ERR4335311	5.20719	2.49566	Yes
ERR4335312	5.29658	2.47408	Yes
ERR4335313	-0.294509	2.54183	Yes
ERR4335314	-1.4032	2.57455	Yes
ERR4335315	-1.36603	2.67405	Yes
ERR4335316	-1.71047	2.59859	Yes
ERR4335317	6.16075	2.69818	Yes
ERR4335318	-1.59116	2.51315	Yes
ERR4341661	6.2683	2.62681	Yes
ERR4341662	-0.0915963	2.59371	Yes
ERR4341663	-1.83202	2.43404	Yes
ERR4341664	-0.613927	2.5919	Yes
ERR4341665	5.87813	2.45327	Yes
ERR4341666	-1.3804	2.8153	Yes
ERR4341667	-1.62923	2.43825	Yes
ERR4341668	4.83107	2.47	Yes
ERR4341669	-0.463193	2.60128	Yes
ERR4341670	-1.74662	2.38112	Yes
ERR4341671	3.13888	2.60016	Yes
ERR4341672	-0.257071	2.47703	Yes
ERR4341673	-1.59585	2.42989	Yes
ERR4341674	-1.75115	2.76795	Yes
ERR4341675	-1.72096	2.45433	Yes
ERR4341676	-1.67082	2.39493	Yes
ERR4341677	-0.50945	2.50289	Yes
ERR4341678	5.60379	2.46275	Yes
ERR4341679	-0.883743	2.79936	Yes
ERR4341680	6.70354	2.82125	Yes
ERR4341681	-1.55337	2.71635	Yes
ERR4341682	6.44285	2.74825	Yes
ERR4341683	1.65803	2.43292	Yes
ERR4341684	-1.83586	2.60339	Yes
ERR4341685	-1.58575	2.55101	Yes
ERR4341686	-1.87056	2.67632	Yes
ERR4341687	-1.3692	2.53248	Yes
ERR4341688	-1.71647	2.49051	Yes
ERR4341689	-2.06597	2.58964	Yes
ERR4341690	-1.47537	2.71407	Yes
ERR4341691	-1.61083	2.59107	Yes
ERR4341692	2.91112	2.36839	Yes
ERR4341693	-1.66582	2.34532	Yes
ERR4341694	6.48153	2.82291	Yes
ERR4341695	-1.59835	2.72134	Yes
ERR4341696	5.0918	2.56375	Yes
ERR4341697	-1.90752	2.49316	Yes
ERR4341698	-1.04085	2.68362	Yes
ERR4341699	-1.64843	2.56338	Yes
ERR4341700	-1.81149	2.3802	Yes
ERR4341701	5.94605	2.64549	Yes
ERR4341702	-1.77509	2.54283	Yes
ERR4341703	3.09461	2.4986	Yes
ERR4341704	-0.940919	2.63909	Yes
ERR4341705	6.80026	2.92431	Yes
ERR4341706	-0.239492	2.4975	Yes
ERR4341707	-1.04621	2.81565	Yes
ERR4341708	3.38682	2.43703	Yes
ERR4341709	-1.48833	2.56845	Yes
ERR4341710	-1.7013	2.46482	Yes
ERR4341711	3.88667	2.34907	Yes
ERR4341712	4.5056	2.45514	Yes
ERR4341713	6.13061	2.55563	Yes
ERR4341714	-1.82105	2.5546	Yes
ERR4341715	1.91106	2.54068	Yes
ERR4341716	4.16821	2.60866	Yes
ERR4341717	-0.844939	2.83142	Yes
ERR4341718	4.17894	2.47048	Yes
ERR4341719	6.06326	2.82846	Yes
ERR4341720	-1.56197	2.50347	Yes
ERR4341721	-1.6578	2.27819	Yes
ERR4341722	5.38939	2.61131	Yes
ERR4341723	4.97113	2.64156	Yes
ERR4341724	-1.5962	2.3615	Yes
ERR4341725	5.6937	2.55681	Yes
ERR4341726	-1.15865	2.53399	Yes
ERR4341727	-1.62316	2.56775	Yes
ERR4341728	-1.45168	2.5241	Yes
ERR4341729	1.04362	2.50388	Yes
ERR4341730	-2.09391	2.41224	Yes
ERR4341731	3.1493	2.33474	Yes
ERR4341732	-1.74953	2.55543	Yes
ERR4341733	1.76667	2.40891	Yes
ERR4341734	4.51681	2.38501	Yes
ERR4341735	6.38218	2.66153	Yes
ERR4341736	-1.56082	2.59277	Yes
ERR4341737	0.287991	2.36573	Yes
ERR4341738	6.78303	2.73228	Yes
ERR4341739	3.32136	2.33276	Yes
ERR4341740	-0.960345	2.64131	Yes
ERR4341741	-1.69336	2.5513	Yes
ERR4341742	5.89039	2.62739	Yes
ERR4341743	-0.853617	2.53657	Yes
ERR4341744	4.35769	2.38932	Yes
ERR4341745	-1.48791	2.22463	Yes
ERR4341746	6.96498	2.6394	Yes
ERR4341747	6.63653	2.6622	Yes
ERR4341748	4.59141	2.52148	Yes
ERR4341749	4.796	2.47999	Yes
ERR4341750	0.298456	2.49703	Yes
ERR4341751	4.18897	2.54914	Yes
ERR4341752	-0.424195	2.51927	Yes
ERR4341753	-1.82307	2.55298	Yes
ERR4341754	0.56353	2.76477	Yes
ERR4341755	5.54078	2.70023	Yes
ERR4341756	-1.71974	2.4424	Yes
ERR4341757	4.26924	2.55075	Yes
ERR4341758	6.77978	2.85139	Yes
ERR4341759	-1.86627	2.40696	Yes
ERR4341760	-1.96404	2.66782	Yes
ERR4341761	-1.63456	2.81066	Yes
ERR4341762	-1.82605	2.31775	Yes
ERR4341763	-1.57656	2.73126	Yes
ERR4341764	-1.73543	2.67176	Yes
ERR4341765	5.05183	2.56687	Yes
ERR4341766	-1.53794	2.75831	Yes
ERR4341767	6.43805	2.79973	Yes
ERR4341768	-1.51112	2.60248	Yes
ERR4341769	-1.61729	2.70672	Yes
ERR4341770	5.18623	2.4886	Yes
ERR4341771	4.25861	2.47655	Yes
ERR4341772	-0.559316	2.73322	Yes
ERR4341773	3.74283	2.4955	Yes
ERR4341774	1.15616	2.49498	Yes
ERR4341775	-1.57466	2.69912	Yes
ERR4341776	-1.16975	2.5396	Yes
ERR4341777	3.96824	2.32469	Yes
ERR4341778	-1.63559	2.48424	Yes
ERR4341779	-1.95175	2.41701	Yes
ERR4341780	-1.45336	2.53052	Yes
ERR4341781	4.72642	2.47648	Yes
ERR4341782	5.41535	2.59108	Yes
ERR4341783	-1.87895	2.48573	Yes
ERR4341784	-1.02646	2.51972	Yes
ERR4341785	-1.78658	2.47445	Yes
ERR4341786	-1.82866	2.4762	Yes
ERR4341787	6.6864	2.79458	Yes
ERR4341788	-1.5974	2.3185	Yes
ERR4341789	6.03931	2.50826	Yes
ERR4341790	4.85903	2.48881	Yes
ERR4341791	5.7694	2.61582	Yes
ERR4341792	-0.285625	2.57534	Yes
ERR4341793	-0.0522915	2.48366	Yes
ERR4341794	0.627619	2.35199	Yes
ERR4341795	0.0409031	2.62016	Yes
ERR4341796	4.25817	2.46476	Yes
ERR4341797	5.05368	2.58027	Yes
ERR4341798	4.98198	2.54638	Yes
ERR4341799	-0.438032	2.5767	Yes
ERR4341800	-1.68004	2.54061	Yes
ERR4341801	5.26943	2.51939	Yes
ERR4341802	6.47044	2.63989	Yes
ERR4341803	7.15908	2.76578	Yes
ERR4341804	-1.48437	2.43888	Yes
ERR4341805	-1.49137	2.63297	Yes
ERR4341806	-0.597937	2.41198	Yes
ERR4341807	4.62148	2.58788	Yes
ERR4341808	6.70445	2.61392	Yes
ERR4341809	0.434795	2.48675	Yes
ERR4341810	-1.35311	2.3533	Yes
ERR4341811	4.25559	2.56006	Yes
ERR4341812	-0.849189	2.52477	Yes
ERR4341813	-1.36901	2.77562	Yes
ERR4341814	-1.58989	2.46265	Yes
ERR4341815	-0.883337	2.56663	Yes
ERR4341816	3.79409	2.36899	Yes
ERR4341817	1.86979	2.62279	Yes
ERR4341818	-1.42205	2.63636	Yes
ERR4341819	-0.118988	2.55773	Yes
ERR4341820	4.88438	2.37704	Yes
ERR4341821	-1.13142	2.37366	Yes
ERR4341822	-1.64066	2.50904	Yes
ERR4341823	-1.16738	2.67001	Yes
ERR4341824	5.62345	2.52819	Yes
ERR4341825	3.04054	2.4999	Yes
ERR4341826	-1.42796	2.61026	Yes
ERR4341827	-1.28541	2.38773	Yes
ERR4341828	1.25395	2.50439	Yes
ERR4341829	-1.73794	2.59958	Yes
ERR4341830	-1.35482	2.69838	Yes
ERR4341831	0.437096	2.51013	Yes
ERR4341832	3.36515	2.58841	Yes
ERR4341833	-1.93573	2.3513	Yes
ERR4341834	-0.690863	2.61244	Yes
ERR4341835	-1.42771	2.64958	Yes
ERR4341836	-1.63645	2.77698	Yes
ERR4341837	4.66462	2.43502	Yes
ERR4341838	-1.54229	2.51502	Yes
ERR4341839	3.16846	2.37592	Yes
ERR4341840	5.96531	2.4815	Yes
ERR4341841	-0.68901	2.60764	Yes
ERR4341842	-1.50814	2.65949	Yes
ERR4341843	-0.803967	2.60253	Yes
ERR4341844	3.13517	2.52091	Yes
ERR4341845	6.61815	2.83145	Yes
ERR4341846	5.08202	2.52222	Yes
ERR4341847	2.93122	2.42383	Yes
ERR4341848	6.26592	2.44677	Yes
ERR4341849	6.67093	2.76569	Yes
ERR4341850	6.16103	2.51857	Yes
ERR4341851	-1.44458	2.60018	Yes
ERR4341852	3.53384	2.46679	Yes
ERR4341853	4.1704	2.45775	Yes
ERR4341854	-1.44207	2.56062	Yes
ERR4341855	-0.574122	2.7386	Yes
ERR4341856	5.06414	2.41721	Yes
ERR4341857	-1.52044	2.5947	Yes
ERR4341858	2.32357	2.50031	Yes
ERR4341859	-1.8408	2.62876	Yes
ERR4341860	-1.55726	2.34312	Yes
ERR4341861	6.43286	2.88032	Yes
ERR4341862	-1.80388	2.4332	Yes
ERR4341863	-0.48864	2.589	Yes
ERR4341864	-1.49575	2.41353	Yes
ERR4341865	-1.6612	2.54719	Yes
ERR4341866	1.12631	2.38845	Yes
ERR4341867	3.78323	2.49177	Yes
ERR4341868	-1.67431	2.4548	Yes
ERR4341869	5.29528	2.53997	Yes
ERR4341870	6.93533	2.75054	Yes
ERR4341871	5.03608	2.49352	Yes
ERR4341872	3.84504	2.52044	Yes
ERR4341873	-1.46063	2.39941	Yes
ERR4341874	-0.254901	2.46829	Yes
ERR4341875	-0.567729	2.39992	Yes
ERR4341876	5.45803	2.60483	Yes
ERR4341877	2.5313	2.44014	Yes
ERR4341878	3.04939	2.33382	Yes
ERR4341879	7.13471	2.72627	Yes
ERR4341880	-1.5107	2.64684	Yes
ERR4341881	-1.58275	2.52184	Yes
ERR4341882	-1.60114	2.56491	Yes
ERR4341883	6.47561	2.64125	Yes
ERR4341884	-0.686929	2.56898	Yes
ERR4341885	-1.83908	2.52868	Yes
ERR4341886	4.18431	2.42322	Yes
ERR4341887	-1.17834	2.55857	Yes
ERR4341888	-1.51718	2.58782	Yes
ERR4341889	5.63032	2.65662	Yes
ERR4341890	-1.84794	2.75699	Yes
ERR4341891	-0.974978	2.51741	Yes
ERR4341892	4.6868	2.28757	Yes
ERR4341893	-1.62558	2.57808	Yes
ERR4341894	-1.48772	2.63601	Yes
ERR4341895	-1.40565	2.57874	Yes
ERR4341896	1.76326	2.32704	Yes
ERR4341897	4.80229	2.45613	Yes
ERR4341898	-1.87519	2.49859	Yes
ERR4341899	0.813867	2.50337	Yes
ERR4341900	-1.43144	2.6993	Yes
ERR4341901	6.25817	2.51552	Yes
ERR4341902	-1.67884	2.62372	Yes
ERR4341903	1.15382	2.4398	Yes
ERR4341904	-1.61679	2.62557	Yes
ERR4341905	3.72342	2.25754	Yes
ERR4341906	0.739872	2.57323	Yes
ERR4341907	-0.0982078	2.57901	Yes
ERR4341908	-1.4078	2.58547	Yes
ERR4341909	2.7613	2.44654	Yes
ERR4341910	-1.77621	2.56961	Yes
ERR4341911	-1.68394	2.60106	Yes
ERR4341912	5.57327	2.70527	Yes
ERR4341913	-1.50627	2.42622	Yes
ERR4341914	-1.50003	2.70614	Yes
ERR4341915	-0.940935	2.64628	Yes
ERR4341916	-1.13655	2.64929	Yes
ERR4341917	2.49439	2.48775	Yes
ERR4341918	-1.64586	2.55782	Yes
ERR4341919	4.21276	2.38373	Yes
ERR4341920	-1.25948	2.58757	Yes
ERR4341921	5.0603	2.52459	Yes
ERR4341922	1.72307	2.3108	Yes
ERR4341923	6.20259	2.59962	Yes
ERR4341924	-0.406459	2.63571	Yes
ERR4341925	-1.57629	2.61107	Yes
ERR4341926	3.22801	2.26816	Yes
ERR4341927	-0.0210281	2.58403	Yes
ERR4341928	6.19689	2.69888	Yes
ERR4341929	3.52757	2.65806	Yes
ERR4341930	-1.4851	2.64783	Yes
ERR4341931	4.93186	2.60188	Yes
ERR4341932	3.78708	2.4159	Yes
ERR4341933	-1.50681	2.55284	Yes
ERR4341934	-1.37464	2.45861	Yes
ERR4341935	5.30731	2.32999	Yes
ERR4341936	-0.725089	2.47723	Yes
ERR4341937	-1.2037	2.56898	Yes
ERR4341938	-1.57613	2.5768	Yes
ERR4341939	-1.19222	2.51432	Yes
ERR4341940	-1.54461	2.30065	Yes
ERR4341941	1.05347	2.56978	Yes
ERR4341942	2.50605	2.62622	Yes
ERR4341943	1.60149	2.47655	Yes
ERR4341944	4.30714	2.38411	Yes
ERR4341945	-1.88005	2.2211	Yes
ERR4341946	-0.0249949	2.73223	Yes
ERR4341947	-1.69896	2.42627	Yes
ERR4341948	0.576052	2.41063	Yes
ERR4341949	-1.31841	2.59284	Yes
ERR4341950	3.65103	2.47967	Yes
ERR4341951	-1.63602	2.572	Yes
ERR4341952	5.23586	2.65891	Yes
ERR4341953	6.81325	2.90246	Yes
ERR4341954	0.582472	2.50352	Yes
ERR4341955	7.53593	2.87669	Yes
ERR4341956	-1.08842	2.41958	Yes
ERR4341957	-1.38384	2.5958	Yes
ERR4341958	-0.852736	2.51131	Yes
ERR4341959	-1.47337	2.5219	Yes
SRR5127642	3.93053	2.20881	Yes
SRR5127802	3.92959	2.3751	Yes
SRR5127486	2.77844	2.41789	Yes
SRR5127665	6.05616	2.58136	Yes
SRR5127537	2.31451	2.27877	Yes
SRR5127838	-1.04147	2.16312	Yes
SRR5127861	2.62271	2.24401	Yes
SRR5127828	3.11032	2.28728	Yes
SRR5127615	-1.12354	2.36753	Yes
SRR5127400	2.17188	2.3143	Yes
SRR5127698	-1.08575	2.25059	Yes
SRR5127398	-0.940608	2.31833	Yes
SRR5127770	4.33269	2.22671	Yes
SRR5127416	0.666755	2.25377	Yes
SRR5127723	4.66564	2.33275	Yes
SRR5127808	-0.0414596	2.26456	Yes
SRR5127474	2.72404	2.31026	Yes
SRR5127529	3.78202	2.36811	Yes
SRR5127777	-1.09419	2.58174	Yes
SRR5127493	4.34868	2.57811	Yes
SRR5127536	-1.24038	2.59554	Yes
SRR5127431	3.29663	2.1779	Yes
SRR5127847	-1.11742	2.32075	Yes
SRR5127540	-1.25592	2.24237	Yes
SRR5127789	5.80248	2.82354	Yes
SRR5127447	-0.92625	2.40443	Yes
SRR5127510	-1.12987	2.28695	Yes
SRR5127606	-0.972863	2.35736	Yes
SRR5127458	-1.10769	2.35134	Yes
SRR5127504	1.6158	2.13742	Yes
SRR5127661	4.36138	2.37456	Yes
SRR5127862	2.00254	2.33412	Yes
SRR5127763	-1.10475	2.53496	Yes
SRR5127813	2.19621	2.28378	Yes
SRR5127690	-0.240846	2.61273	Yes
SRR5127714	-0.92304	2.28189	Yes
SRR5127481	-0.921032	2.23086	Yes
SRR5127821	-1.23964	2.3377	Yes
SRR5127492	4.42738	2.37711	Yes
SRR5127697	-1.12786	2.27783	Yes
SRR5127670	-1.49983	2.38831	Yes
SRR5127784	3.34197	2.22735	Yes
SRR5127663	-1.07097	2.61921	Yes
SRR5127771	5.02391	2.49347	Yes
SRR5127548	3.80597	2.23239	Yes
SRR5127637	-1.28122	2.42981	Yes
SRR5127731	5.16944	2.51631	Yes
SRR5127600	3.56512	2.5647	Yes
SRR5127759	-0.911983	2.46418	Yes
SRR5127494	5.02924	2.52134	Yes
SRR5127459	-1.11265	2.55947	Yes
SRR5127803	0.272931	2.39565	Yes
SRR5127857	-0.956619	2.7863	Yes
SRR5127614	-1.17061	2.33521	Yes
SRR5127755	0.594291	2.76758	Yes
SRR5127856	-1.13151	2.53242	Yes
SRR5127491	-1.34431	2.46659	Yes
SRR5127565	5.49702	2.59162	Yes
SRR5127786	3.70417	2.37452	Yes
SRR5127576	5.04624	2.65594	Yes
SRR5127476	4.60105	2.35784	Yes
SRR5127798	-0.541539	2.50238	Yes
SRR5127394	3.63758	2.06207	Yes
SRR5127556	3.11562	2.23822	Yes
SRR5127609	4.15192	2.28699	Yes
SRR5127674	3.6718	2.30979	Yes
SRR5127589	-1.14327	2.4389	Yes
SRR5127671	4.4746	2.41488	Yes
SRR5127531	-1.05528	2.28651	Yes
SRR5127515	2.44968	2.18949	Yes
SRR5127788	-1.23391	2.23878	Yes
SRR5127715	3.92894	2.28311	Yes
SRR5127804	4.80047	2.26005	Yes
SRR5127521	1.57118	1.99424	Yes
SRR5127842	4.21993	2.3845	Yes
SRR5127523	-1.30737	2.23368	Yes
SRR5127437	3.86755	2.04447	Yes
SRR5127829	4.65869	2.45836	Yes
SRR5127794	4.65675	2.57158	Yes
SRR5127775	-1.04284	2.26066	Yes
SRR5127776	6.00071	2.72989	Yes
SRR5127703	1.25727	2.47793	Yes
SRR5127567	1.72889	2.23896	Yes
SRR5127774	3.54129	2.25787	Yes
SRR5127724	4.73496	2.34612	Yes
SRR5127608	1.87426	2.19525	Yes
SRR5127765	-0.907769	2.30345	Yes
SRR5127561	-1.08379	2.56984	Yes
SRR5127593	-0.449012	2.33627	Yes
SRR5127461	5.80066	2.61295	Yes
SRR5127430	-0.955067	2.31651	Yes
SRR5127749	-0.45509	2.47381	Yes
SRR5127778	0.421829	2.40043	Yes
SRR5127809	2.35802	2.19438	Yes
SRR5127817	2.83515	2.36591	Yes
SRR5127554	-1.13142	2.52372	Yes
SRR5127550	-1.07029	2.2027	Yes
SRR5127860	5.47477	2.66855	Yes
SRR5127572	-1.0479	2.45047	Yes
SRR5127705	4.58264	2.57774	Yes
SRR5127816	3.83912	2.47828	Yes
SRR5127643	5.74247	2.5047	Yes
SRR5127853	5.46023	2.47056	Yes
SRR5127426	5.9915	2.6616	Yes
SRR5127402	-0.0540147	2.25195	Yes
SRR5127688	3.10908	2.32839	Yes
SRR5127834	4.66809	2.2999	Yes
SRR5127514	1.00885	2.40136	Yes
SRR5127429	-1.42238	2.34402	Yes
SRR5127658	3.17146	2.16127	Yes
SRR5127851	-1.13725	2.30936	Yes
SRR5127669	4.28199	2.43178	Yes
SRR5127602	-1.07448	2.52275	Yes
SRR5127607	2.1074	2.35491	Yes
SRR5127733	-1.21422	2.37978	Yes
SRR5127717	-1.14678	2.60095	Yes
SRR5127482	-1.2026	2.40366	Yes
SRR5127549	4.95938	2.61667	Yes
SRR5127846	4.23313	2.44417	Yes
SRR5127837	5.6481	2.65097	Yes
SRR5127782	-1.08871	2.26538	Yes
SRR5127611	-1.00825	2.39184	Yes
SRR5127446	-0.33387	2.32929	Yes
SRR5127495	-1.13129	2.21439	Yes
SRR5127618	4.58349	2.53343	Yes
SRR5127630	5.08589	2.3678	Yes
SRR5127603	-1.20397	2.36526	Yes
SRR5127696	1.75367	2.26975	Yes
SRR5127735	5.42756	2.64728	Yes
SRR5127412	5.43962	2.58712	Yes
SRR5127700	4.5264	2.42268	Yes
SRR5127730	3.78244	2.39685	Yes
SRR5127551	-1.18119	2.78417	Yes
SRR5127677	4.42609	2.5317	Yes
SRR5127409	3.3952	2.38016	Yes
SRR5127594	-1.20082	2.36702	Yes
SRR5127558	4.73733	2.3743	Yes
SRR5127526	4.25244	2.3743	Yes
SRR5127580	1.37337	2.49596	Yes
SRR5127710	2.84902	2.20174	Yes
SRR5127574	2.74522	2.35125	Yes
SRR5127704	-1.16066	2.36067	Yes
SRR5127547	1.49812	2.37917	Yes
SRR5127651	2.33726	2.31707	Yes
SRR5127633	2.80073	2.25751	Yes
SRR5127443	4.77443	2.35329	Yes
SRR5127577	-1.11364	2.15605	Yes
SRR5127745	-1.21017	2.41678	Yes
SRR5127420	3.44815	2.37585	Yes
SRR5127573	-0.986395	2.58011	Yes
SRR5127732	6.30438	2.57171	Yes
SRR5127454	-0.862372	2.1585	Yes
SRR5127588	3.62706	2.42475	Yes
SRR5127487	0.900987	2.1984	Yes
SRR5127484	5.03984	2.69549	Yes
SRR5127467	-1.17565	2.59186	Yes
SRR5127616	-0.863267	2.38025	Yes
SRR5127760	5.1304	2.42135	Yes
SRR5127812	0.808221	2.15322	Yes
SRR5127830	-0.587426	2.96847	Yes
SRR5127641	-1.23926	2.52658	Yes
SRR5127727	-1.22501	2.40349	Yes
SRR5127471	1.61282	2.25277	Yes
SRR5127450	-1.06042	2.19888	Yes
SRR5127831	1.11461	2.27766	Yes
SRR5127396	0.233793	2.25499	Yes
SRR5127756	4.39122	2.25833	Yes
SRR5127517	3.85487	2.26264	Yes
SRR5127552	3.01169	2.17595	Yes
SRR5127632	-1.05534	2.75867	Yes
SRR5127525	3.12051	2.27167	Yes
SRR5127621	3.64961	2.40303	Yes
SRR5127706	3.03893	2.18094	Yes
SRR5127395	4.66539	2.26908	Yes
SRR5127604	-1.18887	2.15232	Yes
SRR5127462	-0.976936	2.41034	Yes
SRR5127419	-1.03348	2.28147	Yes
SRR5127653	-0.973038	2.60356	Yes
SRR5127639	-0.366616	2.35212	Yes
SRR5127502	-1.21391	2.30566	Yes
SRR5127686	-0.975845	2.8516	Yes
SRR5127513	1.93324	2.27998	Yes
SRR5127833	-1.13435	2.40923	Yes
SRR5127762	-1.20568	2.48884	Yes
SRR5127557	4.23397	2.32658	Yes
SRR5127713	4.82802	2.34424	Yes
SRR5127496	0.80306	2.18799	Yes
SRR5127508	-1.04532	2.37553	Yes
SRR5127747	2.26155	2.49451	Yes
SRR5127707	2.58929	2.39283	Yes
SRR5127819	5.46233	2.7068	Yes
SRR5127848	4.531	2.44144	Yes
SRR5127601	-1.01805	2.48774	Yes
SRR5127652	5.37013	2.58222	Yes
SRR5127599	-0.137745	2.4103	Yes
SRR5127629	-0.828181	2.51124	Yes
SRR5127649	-1.03631	2.46232	Yes
SRR5127570	-0.969379	2.19782	Yes
SRR5127563	-0.350641	2.31693	Yes
SRR5127483	-0.927677	2.23401	Yes
SRR5127790	-0.53833	2.31104	Yes
SRR5127575	3.3857	2.30025	Yes
SRR5127631	-1.16497	2.36409	Yes
SRR5127657	5.36455	2.48467	Yes
SRR5127478	4.03581	2.36605	Yes
SRR5127793	5.02735	2.46748	Yes
SRR5127449	-1.01198	2.45319	Yes
SRR5127722	3.35299	2.26787	Yes
SRR5127718	3.86882	2.3637	Yes
SRR5127650	4.97527	2.4957	Yes
SRR5127708	-1.1905	2.36599	Yes
SRR5127448	-1.16551	2.439	Yes
SRR5127485	-0.745757	2.30339	Yes
SRR5127709	3.69809	2.57663	Yes
SRR5127404	-1.14998	2.29891	Yes
SRR5127427	5.26779	2.50392	Yes
SRR5127500	1.75766	2.13988	Yes
SRR5127399	3.49195	2.34496	Yes
SRR5127613	-0.995768	2.38714	Yes
SRR5127634	-0.838765	2.34765	Yes
SRR5127393	3.69476	2.18274	Yes
SRR5127436	4.81192	2.4601	Yes
SRR5127758	-1.23735	2.25187	Yes
SRR5127425	-0.824312	2.17092	Yes
SRR5127858	5.24655	2.2288	Yes
SRR5127743	4.75146	2.50436	Yes
SRR5127512	6.14364	2.63515	Yes
SRR5127712	-1.10309	2.28612	Yes
SRR5127406	4.1901	2.49296	Yes
SRR5127564	3.95201	2.16618	Yes
SRR5127596	1.96096	2.24233	Yes
SRR5127438	3.53134	2.35753	Yes
SRR5127818	-1.26917	2.42063	Yes
SRR5127498	-1.10289	2.09421	Yes
SRR5127497	-1.11256	2.46196	Yes
SRR5127524	4.11975	2.33182	Yes
SRR5127538	1.73973	2.21462	Yes
SRR5127586	-1.1159	2.53032	Yes
SRR5127768	-1.17145	2.47865	Yes
SRR5127610	3.15379	2.13192	Yes
SRR5127720	-1.25201	2.43031	Yes
SRR5127655	2.62334	2.24391	Yes
SRR5127673	3.80195	2.40092	Yes
SRR5127555	3.79625	2.28327	Yes
SRR5127820	-0.913756	2.29024	Yes
SRR5127421	4.92047	2.36185	Yes
SRR5127503	1.84886	2.44059	Yes
SRR5127401	4.02077	2.46961	Yes
SRR5127805	-0.96472	2.13559	Yes
SRR5127806	-1.2439	2.34504	Yes
SRR5127738	2.6902	2.24391	Yes
SRR5127585	4.1488	2.49092	Yes
SRR5127506	3.90123	2.32109	Yes
SRR5127544	-1.48157	2.42773	Yes
SRR5127800	-1.05797	2.39827	Yes
SRR5127693	2.12461	2.1922	Yes
SRR5127729	-1.14801	2.36907	Yes
SRR5127662	-1.07096	2.40246	Yes
SRR5127405	3.8674	2.49364	Yes
SRR5127840	3.42805	2.10999	Yes
SRR5127822	-1.18272	2.21087	Yes
SRR5127488	-1.21626	2.45425	Yes
SRR5127592	3.9138	2.27782	Yes
SRR5127509	-1.1266	2.55356	Yes
SRR5127457	1.95711	2.27131	Yes
SRR5127424	-1.19142	2.48396	Yes
SRR5127791	-1.31275	2.39181	Yes
SRR5127701	-0.932066	2.31978	Yes
SRR5127660	-1.10814	2.35496	Yes
SRR5127473	-1.38922	2.31887	Yes
SRR5127595	2.47685	2.28802	Yes
SRR5127746	2.80057	2.15313	Yes
SRR5127785	2.66834	2.45985	Yes
SRR5127721	-1.35326	2.35715	Yes
SRR5127681	4.4068	2.27567	Yes
SRR5127795	5.51768	2.43069	Yes
SRR5127666	-1.12242	2.3292	Yes
SRR5127479	1.76923	2.28501	Yes
SRR5127528	-1.31899	2.36279	Yes
SRR5127737	3.93083	2.44133	Yes
SRR5127741	-1.11644	2.29882	Yes
SRR5127645	4.15391	2.34326	Yes
SRR5127702	4.74577	2.36059	Yes
SRR5127811	-1.2101	2.42451	Yes
SRR5127689	3.45277	2.3634	Yes
SRR5127734	4.73409	2.47505	Yes
SRR5127807	-0.0525192	2.42018	Yes
SRR5127761	-1.22174	2.37233	Yes
SRR5127691	3.97251	2.35221	Yes
SRR5127432	-0.519237	2.29307	Yes
SRR5127518	5.47861	2.47189	Yes
SRR5127455	-1.34033	2.48055	Yes
SRR5127694	-1.15355	2.47921	Yes
SRR5127415	-1.35413	2.50562	Yes
SRR5127511	2.57779	2.24137	Yes
SRR5127434	4.87061	2.40773	Yes
SRR5127620	0.227273	2.38246	Yes
SRR5127748	-1.16676	2.56924	Yes
SRR5127787	-1.08604	2.45659	Yes
SRR5127417	5.79729	2.62604	Yes
SRR5127501	-1.24752	2.48609	Yes
SRR5127680	5.89582	2.62127	Yes
SRR5127683	-1.24298	2.4035	Yes
SRR5127757	-0.610364	2.33617	Yes
SRR5127855	3.87162	2.33856	Yes
SRR5127623	-1.09927	2.22677	Yes
SRR5127644	-1.21546	2.52577	Yes
SRR5127591	-0.776077	2.3408	Yes
SRR5127590	-1.42756	2.42845	Yes
SRR5127423	5.97641	2.59202	Yes
SRR5127636	2.43166	2.28031	Yes
SRR5127499	-1.54377	2.5363	Yes
SRR5127571	-1.22674	2.48601	Yes
SRR5127439	1.92192	2.40662	Yes
SRR5127654	4.05911	2.40501	Yes
SRR5127530	4.92772	2.39333	Yes
SRR5127445	-1.11756	2.44075	Yes
SRR5127772	5.03283	2.34846	Yes
SRR5127466	-1.43407	2.22567	Yes
SRR5127647	-1.27321	2.52129	Yes
SRR5127516	3.19099	2.31304	Yes
SRR5127753	-1.42623	2.49096	Yes
SRR5127559	-1.14286	2.46377	Yes
SRR5127859	2.32104	2.23697	Yes
SRR5127464	-1.32043	2.81671	Yes
SRR5127392	-0.592101	2.80604	Yes
SRR5127679	3.05175	2.53969	Yes
SRR5127711	-1.0356	2.4179	Yes
SRR5127490	4.18323	2.37748	Yes
SRR5127578	-1.10854	2.41993	Yes
SRR5127659	3.56937	2.39777	Yes
SRR5127672	4.80706	2.41119	Yes
SRR5127411	4.32072	2.3415	Yes
SRR5127625	0.187354	2.11668	Yes
SRR5127628	-1.46812	2.42901	Yes
SRR5127832	-1.13378	2.54556	Yes
SRR5127403	5.71287	2.50088	Yes
SRR5127797	-1.28803	2.76346	Yes
SRR5127773	4.11325	2.52752	Yes
SRR5127716	3.75519	2.16055	Yes
[truncated: 2,034 more rows]

## Sheet: G
sampleID	genus	cazyme_family	HIS_status
[truncated: 3,960 more rows]
