# Supplementary material for: Cayman enables large-scale analysis of gut microbiome carbohydrate-active enzyme repertoires
Source: Nat Microbiol. 2026 Apr 24;11(6):1739–53. doi: 10.1038/s41564-026-02318-2 (PMC13236585; doi:10.1038/s41564-026-02318-2)
Supplement: Supplementary file 9 — CAZy repertoire statistics comparing patients with CRC and control metagenomes. [file 41564_2026_2318_MOESM9_ESM.xlsx]

## Sheet: 6A
cazyme_family	fc	p.adj	study_n	l
AA3	0.460323	0.0801226	Feng (n=109)
AA3_2	0.507737	0.0474888	Feng (n=109)	*
AA8	0.416039	0.105902	Feng (n=109)
CBM16	-0.153325	0.650101	Feng (n=109)
CBM22	-0.282739	0.494041	Feng (n=109)
CBM27	-0.218968	0.632288	Feng (n=109)
CBM3	-0.162307	0.747874	Feng (n=109)
CBM40	0.258702	0.421247	Feng (n=109)
CBM62	0.482896	0.0157651	Feng (n=109)	*
CBM65	-0.151459	0.64797	Feng (n=109)
CBM70	0.256501	0.207179	Feng (n=109)
CBM77	0.179446	0.412426	Feng (n=109)
CBM78	0.0401319	0.970764	Feng (n=109)
CBM86	-0.128881	0.716883	Feng (n=109)
GH123	0.423137	0.0504722	Feng (n=109)
GH13_41	-0.0061169	0.893057	Feng (n=109)
GH13_5	0.367109	0.0638717	Feng (n=109)
GH147	0.60106	0.00360921	Feng (n=109)	*
GH164	0.803986	0.00170082	Feng (n=109)	*
GH43_37	-0.266589	0.403754	Feng (n=109)
GH44	-0.0379571	0.931218	Feng (n=109)
GH48	0.026184	0.985915	Feng (n=109)
GH5_22	0.385509	0.074707	Feng (n=109)
GH64	-0.0276294	0.995613	Feng (n=109)
GH76	0.434053	0.0265802	Feng (n=109)	*
GH77	-0.558893	4.55159e-05	Feng (n=109)	*
GH94	-0.404297	0.0272838	Feng (n=109)	*
GH99	0.528486	0.0369459	Feng (n=109)	*
GT107	0.630158	0.00502047	Feng (n=109)	*
PL4_1	-0.151335	0.550329	Feng (n=109)
AA3	0.850224	0.00577431	Gupta (n=60)	*
AA3_2	0.762453	0.0117678	Gupta (n=60)	*
AA8	1.02112	0.00138198	Gupta (n=60)	*
CBM16	0	0.428954	Gupta (n=60)
CBM22	-0.39458	0.319813	Gupta (n=60)
CBM27	-0.153244	0.665406	Gupta (n=60)
CBM3	-0.185253	0.602976	Gupta (n=60)
CBM40	1.15496	0.000132168	Gupta (n=60)	*
CBM62	0.93244	0.000423288	Gupta (n=60)	*
CBM65	-0.244632	0.451036	Gupta (n=60)
CBM70	0.50692	0.0093329	Gupta (n=60)	*
CBM77	-0.843877	0.00408484	Gupta (n=60)	*
CBM78	-0.14823	0.505022	Gupta (n=60)
CBM86	-0.594244	0.0493133	Gupta (n=60)	*
GH123	0.81311	0.000484125	Gupta (n=60)	*
GH13_41	-0.233781	0.557704	Gupta (n=60)
GH13_5	0.983932	1.62723e-05	Gupta (n=60)	*
GH147	0.752497	0.00354705	Gupta (n=60)	*
GH164	0.699009	0.0304852	Gupta (n=60)	*
GH43_37	0.390337	0.10173	Gupta (n=60)
GH44	-0.205023	0.591874	Gupta (n=60)
GH48	-0.624536	0.0743376	Gupta (n=60)
GH5_22	1.1421	0.000172926	Gupta (n=60)	*
GH64	-0.739388	0.0111949	Gupta (n=60)	*
GH76	0.979942	0.000174341	Gupta (n=60)	*
GH77	-0.496099	0.0248041	Gupta (n=60)	*
GH94	-1.07721	7.3078e-06	Gupta (n=60)	*
GH99	0.261065	0.471068	Gupta (n=60)
GT107	1.19586	3.35389e-05	Gupta (n=60)	*
PL4_1	-0.25277	0.428954	Gupta (n=60)
AA3	0.0823916	0.955625	Hannigan (n=54)
AA3_2	0.574205	0.924169	Hannigan (n=54)
AA8	0.646051	0.924169	Hannigan (n=54)
CBM16	-0.174782	0.954785	Hannigan (n=54)
CBM22	0.152588	0.952196	Hannigan (n=54)
CBM27	0.975198	0.111617	Hannigan (n=54)
CBM3	0.00202758	0.988182	Hannigan (n=54)
CBM40	0.321529	0.924169	Hannigan (n=54)
CBM62	-0.110415	0.954785	Hannigan (n=54)
CBM65	-0.0884609	0.955625	Hannigan (n=54)
CBM70	0	0.955625	Hannigan (n=54)
CBM77	-0.0571196	0.987637	Hannigan (n=54)
CBM78	-0.0740068	0.955625	Hannigan (n=54)
CBM86	-0.121317	0.955625	Hannigan (n=54)
GH123	-0.318647	0.924169	Hannigan (n=54)
GH13_41	0.177912	0.955625	Hannigan (n=54)
GH13_5	0.154204	0.955625	Hannigan (n=54)
GH147	-0.0225052	0.997034	Hannigan (n=54)
GH164	-0.281281	0.924169	Hannigan (n=54)
GH43_37	-0.26748	0.924169	Hannigan (n=54)
GH44	0.216218	0.931971	Hannigan (n=54)
GH48	0.146533	0.954785	Hannigan (n=54)
GH5_22	-0.0393262	0.955625	Hannigan (n=54)
GH64	-0.602709	0.924169	Hannigan (n=54)
GH76	-0.125148	0.987637	Hannigan (n=54)
GH77	0.0569041	0.955625	Hannigan (n=54)
GH94	0.228637	0.924169	Hannigan (n=54)
GH99	-0.498096	0.924169	Hannigan (n=54)
GT107	0.304529	0.924169	Hannigan (n=54)
PL4_1	0.101608	0.955625	Hannigan (n=54)
AA3	-0.0389449	0.966864	Liu (n=165)
AA3_2	-0.0348171	0.937459	Liu (n=165)
AA8	0.0432919	0.801322	Liu (n=165)
CBM16	0.22815	0.236202	Liu (n=165)
CBM22	-0.518844	0.000210437	Liu (n=165)	*
CBM27	-0.68544	0.000245769	Liu (n=165)	*
CBM3	-0.690356	0.000289538	Liu (n=165)	*
CBM40	0.467043	0.00644935	Liu (n=165)	*
CBM62	1.08592	4.34792e-15	Liu (n=165)	*
CBM65	-0.276827	0.137398	Liu (n=165)
CBM70	0.373972	0.0450795	Liu (n=165)	*
CBM77	0.106314	0.76422	Liu (n=165)
CBM78	-0.714306	5.05615e-05	Liu (n=165)	*
CBM86	-0.710052	9.89618e-05	Liu (n=165)	*
GH123	0.983069	7.81059e-13	Liu (n=165)	*
GH13_41	-0.404719	0.0281417	Liu (n=165)	*
GH13_5	-0.0180316	0.936986	Liu (n=165)
GH147	0.936876	8.03017e-12	Liu (n=165)	*
GH164	0.755611	8.79185e-06	Liu (n=165)	*
GH43_37	-0.628552	0.000364508	Liu (n=165)	*
GH44	-0.473504	0.00967494	Liu (n=165)	*
GH48	-0.650961	0.000249071	Liu (n=165)	*
GH5_22	0.484418	0.0139992	Liu (n=165)	*
GH64	-0.274111	0.154827	Liu (n=165)
GH76	1.13668	4.34792e-15	Liu (n=165)	*
GH77	-0.481981	3.57984e-05	Liu (n=165)	*
GH94	-0.58324	0.000832165	Liu (n=165)	*
GH99	0.960239	2.32285e-08	Liu (n=165)	*
GT107	0.416971	0.0206396	Liu (n=165)	*
PL4_1	-0.670647	0.000139909	Liu (n=165)	*
AA3	1.01718	0.0137817	Thomas-1 (n=53)	*
AA3_2	0.992186	0.0178253	Thomas-1 (n=53)	*
AA8	0.987503	0.0409094	Thomas-1 (n=53)	*
CBM16	0.0437134	0.912426	Thomas-1 (n=53)
CBM22	-0.585252	0.373036	Thomas-1 (n=53)
CBM27	-0.17745	0.760619	Thomas-1 (n=53)
CBM3	-0.205825	0.671782	Thomas-1 (n=53)
CBM40	0.081148	0.864057	Thomas-1 (n=53)
CBM62	0.191145	0.914951	Thomas-1 (n=53)
CBM65	-0.750983	0.252929	Thomas-1 (n=53)
CBM70	0.183935	0.38896	Thomas-1 (n=53)
CBM77	-0.667265	0.325674	Thomas-1 (n=53)
CBM78	-0.101591	0.827091	Thomas-1 (n=53)
CBM86	-0.410089	0.475842	Thomas-1 (n=53)
GH123	-0.0167729	0.55523	Thomas-1 (n=53)
GH13_41	-0.335885	0.601642	Thomas-1 (n=53)
GH13_5	0.840493	0.0273896	Thomas-1 (n=53)	*
GH147	-0.0395408	0.644453	Thomas-1 (n=53)
GH164	0.130306	0.743381	Thomas-1 (n=53)
GH43_37	-0.032367	0.896095	Thomas-1 (n=53)
GH44	-0.461186	0.421188	Thomas-1 (n=53)
GH48	-0.469852	0.422265	Thomas-1 (n=53)
GH5_22	0.00342619	0.941956	Thomas-1 (n=53)
GH64	-0.319071	0.475842	Thomas-1 (n=53)
GH76	-0.0975937	0.542245	Thomas-1 (n=53)
GH77	-0.481463	0.191663	Thomas-1 (n=53)
GH94	-0.325043	0.373036	Thomas-1 (n=53)
GH99	0.09712	0.884407	Thomas-1 (n=53)
GT107	0.290622	0.479495	Thomas-1 (n=53)
PL4_1	-0.53771	0.373036	Thomas-1 (n=53)
AA3	0.27778	0.557856	Thomas-2 (n=60)
AA3_2	0.677026	0.163321	Thomas-2 (n=60)
AA8	0.338103	0.539762	Thomas-2 (n=60)
CBM16	0.0185973	0.972952	Thomas-2 (n=60)
CBM22	-0.262408	0.433729	Thomas-2 (n=60)
CBM27	-0.15341	0.967368	Thomas-2 (n=60)
CBM3	0.0299979	0.968091	Thomas-2 (n=60)
CBM40	0.18951	0.923976	Thomas-2 (n=60)
CBM62	-0.253756	0.658694	Thomas-2 (n=60)
CBM65	0.131824	0.802507	Thomas-2 (n=60)
CBM70	0.0754617	0.86051	Thomas-2 (n=60)
CBM77	-0.139532	0.93547	Thomas-2 (n=60)
CBM78	0.020327	0.962853	Thomas-2 (n=60)
CBM86	0.193059	0.756941	Thomas-2 (n=60)
GH123	-0.197786	0.510913	Thomas-2 (n=60)
GH13_41	0.0662495	0.821187	Thomas-2 (n=60)
GH13_5	0.382281	0.323857	Thomas-2 (n=60)
GH147	-0.128717	0.818658	Thomas-2 (n=60)
GH164	-0.182012	0.810921	Thomas-2 (n=60)
GH43_37	-0.38454	0.347782	Thomas-2 (n=60)
GH44	-0.0189127	0.967368	Thomas-2 (n=60)
GH48	-0.195093	0.727192	Thomas-2 (n=60)
GH5_22	0.0466549	0.802507	Thomas-2 (n=60)
GH64	0.380361	0.347983	Thomas-2 (n=60)
GH76	-0.218288	0.66319	Thomas-2 (n=60)
GH77	-0.200073	0.610539	Thomas-2 (n=60)
GH94	-0.234971	0.810616	Thomas-2 (n=60)
GH99	0.0978205	0.897191	Thomas-2 (n=60)
GT107	0.325965	0.442407	Thomas-2 (n=60)
PL4_1	-0.0635157	0.95957	Thomas-2 (n=60)
AA3	0.312807	0.624923	Vogtmann (n=104)
AA3_2	0.332242	0.680715	Vogtmann (n=104)
AA8	0.431305	0.64215	Vogtmann (n=104)
CBM16	0.248605	0.75118	Vogtmann (n=104)
CBM22	-0.243988	0.70255	Vogtmann (n=104)
CBM27	0.109138	0.751543	Vogtmann (n=104)
CBM3	-0.25977	0.75118	Vogtmann (n=104)
CBM40	0.376537	0.55638	Vogtmann (n=104)
CBM62	0.0325636	0.946715	Vogtmann (n=104)
CBM65	-0.0807884	0.943056	Vogtmann (n=104)
CBM70	0.406029	0.390675	Vogtmann (n=104)
CBM77	-0.172655	0.804437	Vogtmann (n=104)
CBM78	-0.101077	0.937558	Vogtmann (n=104)
CBM86	0.270412	0.75118	Vogtmann (n=104)
GH123	0.239421	0.875696	Vogtmann (n=104)
GH13_41	-0.0607357	0.942645	Vogtmann (n=104)
GH13_5	0.0957877	0.875696	Vogtmann (n=104)
GH147	0.0233577	0.893094	Vogtmann (n=104)
GH164	0.0489386	0.946005	Vogtmann (n=104)
GH43_37	-0.318579	0.680715	Vogtmann (n=104)
GH44	-0.296514	0.727378	Vogtmann (n=104)
GH48	-0.204099	0.75118	Vogtmann (n=104)
GH5_22	0.178719	0.75118	Vogtmann (n=104)
GH64	-0.333294	0.70255	Vogtmann (n=104)
GH76	0.157305	0.937558	Vogtmann (n=104)
GH77	-0.209056	0.64215	Vogtmann (n=104)
GH94	-0.413141	0.390675	Vogtmann (n=104)
GH99	0.279641	0.728989	Vogtmann (n=104)
GT107	0.207739	0.70255	Vogtmann (n=104)
PL4_1	-0.218348	0.75118	Vogtmann (n=104)
AA3	0.436222	0.121565	Wirbel (n=120)
AA3_2	0.21573	0.676444	Wirbel (n=120)
AA8	0.146186	0.790978	Wirbel (n=120)
CBM16	0.472395	0.099449	Wirbel (n=120)
CBM22	-0.609334	0.00097848	Wirbel (n=120)	*
CBM27	-0.515641	0.0251503	Wirbel (n=120)	*
CBM3	-0.361223	0.0845302	Wirbel (n=120)
CBM40	0.562958	0.00615463	Wirbel (n=120)	*
CBM62	0.120957	0.560817	Wirbel (n=120)
CBM65	-0.394976	0.162853	Wirbel (n=120)
CBM70	0.289119	0.22399	Wirbel (n=120)
CBM77	-0.22554	0.227012	Wirbel (n=120)
CBM78	-0.442537	0.145484	Wirbel (n=120)
CBM86	-0.458472	0.108834	Wirbel (n=120)
GH123	0.281075	0.124062	Wirbel (n=120)
GH13_41	-0.276973	0.214923	Wirbel (n=120)
GH13_5	-0.0524646	0.919181	Wirbel (n=120)
GH147	0.110406	0.668764	Wirbel (n=120)
GH164	0.287163	0.227012	Wirbel (n=120)
GH43_37	-0.369412	0.162507	Wirbel (n=120)
GH44	-0.247189	0.458771	Wirbel (n=120)
GH48	-0.591981	0.00901777	Wirbel (n=120)	*
GH5_22	0.405712	0.0467599	Wirbel (n=120)	*
GH64	0.0044838	0.982567	Wirbel (n=120)
GH76	0.397237	0.0845302	Wirbel (n=120)
GH77	-0.610267	7.59957e-07	Wirbel (n=120)	*
GH94	-0.457674	0.00537763	Wirbel (n=120)	*
GH99	0.517961	0.0147268	Wirbel (n=120)	*
GT107	0.237645	0.362795	Wirbel (n=120)
PL4_1	-0.334124	0.323196	Wirbel (n=120)
AA3	0.461155	0.0162327	Xu (n=129)	*
AA3_2	0.221174	0.395063	Xu (n=129)
AA8	0.37313	0.175558	Xu (n=129)
CBM16	0.448655	0.128606	Xu (n=129)
CBM22	-0.130599	0.37003	Xu (n=129)
CBM27	-0.106532	0.723482	Xu (n=129)
CBM3	0.00209295	0.994037	Xu (n=129)
CBM40	0.684927	0.00495831	Xu (n=129)	*
CBM62	-0.104443	0.11061	Xu (n=129)
CBM65	-0.2425	0.547316	Xu (n=129)
CBM70	0.43892	0.0316295	Xu (n=129)	*
CBM77	-0.394519	0.0712525	Xu (n=129)
CBM78	0.183323	0.630793	Xu (n=129)
CBM86	-0.32717	0.296897	Xu (n=129)
GH123	-0.261038	0.098962	Xu (n=129)
GH13_41	0.072441	0.891527	Xu (n=129)
GH13_5	0.104445	0.490532	Xu (n=129)
GH147	-0.10743	0.347091	Xu (n=129)
GH164	0.252909	0.531402	Xu (n=129)
GH43_37	0.0282475	0.994037	Xu (n=129)
GH44	0.0876217	0.882964	Xu (n=129)
GH48	-0.100605	0.785629	Xu (n=129)
GH5_22	0.733195	0.00513077	Xu (n=129)	*
GH64	-0.405512	0.154027	Xu (n=129)
GH76	-0.225696	0.321005	Xu (n=129)
GH77	-0.401804	0.0249138	Xu (n=129)	*
GH94	-0.425024	0.0472029	Xu (n=129)	*
GH99	-0.134655	0.30081	Xu (n=129)
GT107	0.157187	0.424359	Xu (n=129)
PL4_1	-0.441673	0.0690294	Xu (n=129)
AA3	0.113738	0.573048	Yachida (n=509)
AA3_2	0.133765	0.488172	Yachida (n=509)
AA8	0.0969425	0.637565	Yachida (n=509)
CBM16	0.0160914	0.814779	Yachida (n=509)
CBM22	-0.229284	0.2297	Yachida (n=509)
CBM27	-0.179183	0.364898	Yachida (n=509)
CBM3	-0.250233	0.272391	Yachida (n=509)
CBM40	0.226753	0.2297	Yachida (n=509)
CBM62	0.027886	0.754786	Yachida (n=509)
CBM65	-0.248431	0.2297	Yachida (n=509)
CBM70	0.238945	0.0910204	Yachida (n=509)
CBM77	-0.19503	0.368764	Yachida (n=509)
CBM78	-0.194662	0.379575	Yachida (n=509)
CBM86	-0.316829	0.140491	Yachida (n=509)
GH123	0.220639	0.0910204	Yachida (n=509)
GH13_41	-0.0645941	0.738833	Yachida (n=509)
GH13_5	0.0842615	0.719374	Yachida (n=509)
GH147	0.145697	0.364898	Yachida (n=509)
GH164	0.15093	0.393841	Yachida (n=509)
GH43_37	-0.130567	0.432943	Yachida (n=509)
GH44	-0.191909	0.364898	Yachida (n=509)
GH48	-0.0718438	0.693897	Yachida (n=509)
GH5_22	0.128672	0.434619	Yachida (n=509)
GH64	-0.0741954	0.881291	Yachida (n=509)
GH76	0.0917152	0.461947	Yachida (n=509)
GH77	-0.15325	0.140491	Yachida (n=509)
GH94	-0.208583	0.140491	Yachida (n=509)
GH99	0.215238	0.364898	Yachida (n=509)
GT107	0.145279	0.491989	Yachida (n=509)
PL4_1	0.010151	0.977558	Yachida (n=509)
AA3	0.459794	0.0186229	Yang (n=200)	*
AA3_2	0.346358	0.154368	Yang (n=200)
AA8	0.395776	0.117756	Yang (n=200)
CBM16	0.553335	0.00583803	Yang (n=200)	*
CBM22	-0.292949	0.303306	Yang (n=200)
CBM27	-0.549204	0.00790615	Yang (n=200)	*
CBM3	-0.438553	0.0774149	Yang (n=200)
CBM40	0.490766	0.014765	Yang (n=200)	*
CBM62	0.38661	0.021169	Yang (n=200)	*
CBM65	-0.497416	0.0246424	Yang (n=200)	*
CBM70	0.200456	0.376591	Yang (n=200)
CBM77	-0.319091	0.130705	Yang (n=200)
CBM78	-0.399363	0.110249	Yang (n=200)
CBM86	-0.623488	0.00583803	Yang (n=200)	*
GH123	0.128004	0.416757	Yang (n=200)
GH13_41	-0.589231	0.00380036	Yang (n=200)	*
GH13_5	0.507339	0.00790615	Yang (n=200)	*
GH147	0.507539	0.00790615	Yang (n=200)	*
GH164	0.0721845	0.758416	Yang (n=200)
GH43_37	-0.309373	0.303306	Yang (n=200)
GH44	-0.37999	0.130061	Yang (n=200)
GH48	-0.508212	0.0246424	Yang (n=200)	*
GH5_22	0.495951	0.0115378	Yang (n=200)	*
GH64	-0.508284	0.0115378	Yang (n=200)	*
GH76	0.411525	0.0186229	Yang (n=200)	*
GH77	-0.385626	0.00938445	Yang (n=200)	*
GH94	-0.433189	0.0227479	Yang (n=200)	*
GH99	0.274308	0.22944	Yang (n=200)
GT107	0.348539	0.0358066	Yang (n=200)	*
PL4_1	-0.484187	0.0163987	Yang (n=200)	*
AA3	0.242835	0.256041	YangJ (n=193)
AA3_2	0.226128	0.195504	YangJ (n=193)
AA8	0.155058	0.455458	YangJ (n=193)
CBM16	0.565944	0.00202233	YangJ (n=193)	*
CBM22	-0.433465	0.00545806	YangJ (n=193)	*
CBM27	-0.478527	0.000771346	YangJ (n=193)	*
CBM3	-0.20774	0.461896	YangJ (n=193)
CBM40	0.0917363	0.578365	YangJ (n=193)
CBM62	0.423877	0.0157667	YangJ (n=193)	*
CBM65	-0.377301	0.0761438	YangJ (n=193)
CBM70	0.29567	0.123141	YangJ (n=193)
CBM77	-0.383528	0.00473979	YangJ (n=193)	*
CBM78	-0.341852	0.136501	YangJ (n=193)
CBM86	-0.732616	0.000314103	YangJ (n=193)	*
GH123	0.323784	0.117221	YangJ (n=193)
GH13_41	-0.709233	0.000314103	YangJ (n=193)	*
GH13_5	0.662232	0.000314103	YangJ (n=193)	*
GH147	0.363763	0.040555	YangJ (n=193)	*
GH164	0.160373	0.455458	YangJ (n=193)
GH43_37	-0.670765	0.000771346	YangJ (n=193)	*
GH44	-0.285508	0.221693	YangJ (n=193)
GH48	-0.181602	0.495493	YangJ (n=193)
GH5_22	0.566345	0.0014357	YangJ (n=193)	*
GH64	-0.280144	0.230933	YangJ (n=193)
GH76	0.434367	0.00582083	YangJ (n=193)	*
GH77	-0.555882	6.42972e-07	YangJ (n=193)	*
GH94	-0.493606	0.00111261	YangJ (n=193)	*
GH99	0.326483	0.18557	YangJ (n=193)
GT107	0.0520433	0.845578	YangJ (n=193)
PL4_1	-0.538936	0.00228558	YangJ (n=193)	*
AA3	-0.0507862	0.780373	Yu (n=128)
AA3_2	0.0624842	0.840886	Yu (n=128)
AA8	0.0421058	0.973387	Yu (n=128)
CBM16	0.527485	0.0448789	Yu (n=128)	*
CBM22	-0.4442	0.0448789	Yu (n=128)	*
CBM27	-0.319847	0.369164	Yu (n=128)
CBM3	-0.493795	0.136858	Yu (n=128)
CBM40	0.557696	0.0151087	Yu (n=128)	*
CBM62	0.131963	0.741192	Yu (n=128)
CBM65	-0.732296	0.0151087	Yu (n=128)	*
CBM70	0.371546	0.194104	Yu (n=128)
CBM77	-0.520982	0.0189494	Yu (n=128)	*
CBM78	-0.351771	0.376796	Yu (n=128)
CBM86	-0.329226	0.386432	Yu (n=128)
GH123	0.310108	0.194104	Yu (n=128)
GH13_41	-0.233029	0.484212	Yu (n=128)
GH13_5	0.0205632	0.963731	Yu (n=128)
GH147	0.0591955	0.986197	Yu (n=128)
GH164	0.134355	0.681356	Yu (n=128)
GH43_37	-0.529682	0.0448789	Yu (n=128)	*
GH44	-0.43428	0.178659	Yu (n=128)
GH48	-0.566128	0.0859291	Yu (n=128)
GH5_22	0.617399	0.0151087	Yu (n=128)	*
GH64	-0.700054	0.0151087	Yu (n=128)	*
GH76	0.0633554	0.852999	Yu (n=128)
GH77	-0.574334	0.00605044	Yu (n=128)	*
GH94	-0.475762	0.131293	Yu (n=128)
GH99	0.183669	0.634746	Yu (n=128)
GT107	0.392046	0.221629	Yu (n=128)
PL4_1	-0.734995	0.00707094	Yu (n=128)	*
AA3	0.442121	0.0774234	Zeller (n=114)
AA3_2	0.434622	0.112866	Zeller (n=114)
AA8	0.417894	0.171796	Zeller (n=114)
CBM16	0.331583	0.233968	Zeller (n=114)
CBM22	-0.574177	0.0210329	Zeller (n=114)	*
CBM27	-0.481195	0.0499919	Zeller (n=114)	*
CBM3	-0.586402	0.0125979	Zeller (n=114)	*
CBM40	0.433971	0.0349374	Zeller (n=114)	*
CBM62	0.417817	0.19818	Zeller (n=114)
CBM65	-0.661068	0.0210329	Zeller (n=114)	*
CBM70	0.356884	0.114502	Zeller (n=114)
CBM77	-0.318843	0.0587631	Zeller (n=114)
CBM78	-0.32518	0.282844	Zeller (n=114)
CBM86	-0.484257	0.0697913	Zeller (n=114)
GH123	0.626469	0.00906282	Zeller (n=114)	*
GH13_41	-0.518939	0.0279148	Zeller (n=114)	*
GH13_5	0.278687	0.197673	Zeller (n=114)
GH147	0.439074	0.107535	Zeller (n=114)
GH164	0.595879	0.024209	Zeller (n=114)	*
GH43_37	-0.586275	0.0151585	Zeller (n=114)	*
GH44	-0.504163	0.0851967	Zeller (n=114)
GH48	-0.556676	0.0392942	Zeller (n=114)	*
GH5_22	0.511166	0.0221682	Zeller (n=114)	*
GH64	-0.626014	0.0308389	Zeller (n=114)	*
GH76	0.396509	0.116372	Zeller (n=114)
GH77	-0.465444	0.0210329	Zeller (n=114)	*
GH94	-0.467942	0.0278754	Zeller (n=114)	*
GH99	0.200789	0.599466	Zeller (n=114)
GT107	0.219558	0.408484	Zeller (n=114)
PL4_1	-0.602215	0.0279148	Zeller (n=114)	*

## Sheet: 6B
fc	cazyme_family	Category
-0.34063	CBM86	Control
-0.301566	GH94	Control
-0.300666	CBM65	Control
-0.287234	CBM3	Control
-0.284107	CBM27	Control
-0.269974	CBM22	Control
-0.2682	GH48	Control
-0.267753	GH43_37	Control
-0.263016	PL4_1	Control
-0.252542	GH13_41	Control
-0.247982	CBM77	Control
-0.246755	GH64	Control
-0.245952	GH44	Control
-0.235829	CBM78	Control
-0.232557	GH77	Control
-0.227703	GH81	Control
-0.224752	GH5_1	Control
-0.221148	CBM23	Control
-0.218079	CBM79	Control
-0.208855	CBM83	Control
-0.20644	GH5_8	Control
-0.206043	GH16_21	Control
-0.203244	GH53	Control
-0.196364	GH25	Control
-0.194974	GH13	Control
-0.193955	GH34	Control
-0.193482	GT60	Control
-0.188053	CBM82	Control
-0.187048	GH161	Control
-0.178265	GH8	Control
-0.177967	CBM25	Control
-0.176939	GH5_2	Control
0.176391	PL32	CRC
0.176954	GH111	CRC
0.179362	PL38	CRC
0.179853	CBM51	CRC
0.180345	GH84	CRC
0.180684	GH14	CRC
0.181272	GT56	CRC
0.181752	GH52	CRC
0.182798	GH18	CRC
0.182966	CBM68	CRC
0.183783	GH103	CRC
0.183815	GH63	CRC
0.186547	GH33	CRC
0.187981	CBM66	CRC
0.189178	PL8	CRC
0.189624	PL35	CRC
0.192145	GH43_31	CRC
0.192455	GH101	CRC
0.193537	GH163	CRC
0.19601	GT20	CRC
0.196809	GH20	CRC
0.197422	GH109	CRC
0.198614	GH43_3	CRC
0.200262	GT25	CRC
0.20284	GH104	CRC
0.20341	GH159	CRC
0.207557	GH92	CRC
0.210745	PL12_1	CRC
0.214768	GH110	CRC
0.215523	GH16_24	CRC
0.21606	GT10	CRC
0.216551	GH13_21	CRC
0.225559	AA1	CRC
0.22681	AA6	CRC
0.227895	GH153	CRC
0.231051	GH5_38	CRC
0.231653	GH43_8	CRC
0.232794	CE14	CRC
0.233353	PL8_1	CRC
0.235722	GH147	CRC
0.23579	CBM62	CRC
0.235894	AA3	CRC
0.242384	GH164	CRC
0.243487	CBM70	CRC
0.251311	GH13_5	CRC
0.256558	GH123	CRC
0.264876	GH76	CRC
0.26552	GH99	CRC
0.271044	CBM16	CRC
0.276453	AA8	CRC
0.287458	AA3_2	CRC
0.297767	GT107	CRC
0.359726	CBM40	CRC
0.408393	GH5_22	CRC

## Sheet: 6C
pathway	padj	NES
Glycosaminoglycan	0.0107451	1.83769
Dietary Fiber	0.0107451	-1.57877
Mucin	0.0110789	1.68532
Glycogen	0.15186	-1.3498
Peptidoglycan	0.281285	1.20147
Resistant oligosaccharides	0.000874374	1.90054
Resistant starch	0.938976	-0.799167
Non-starch polysaccharides	0.938976	-0.767586
Cellulose	0.00839516	-1.94513
Glycoprotein	0.00839516	1.71704
Hemicellulose	0.0221183	-1.53538
Mannans and heteromannans	0.454653	1.21863
Chitin	0.56732	-1.15805
Pectin	0.965184	0.848261
Gum	0.965184	0.826414
Amylose and amylopectin	0.965184	-0.782348

## Sheet: 6D
innerPlot	genus	cazyme_family	jaccard	substrateClass	crcAssociated
CBM51	Varibaculum	GH101	1	Mucin	NA
CBM51	Ruminococcus	GH101	NA	Mucin	CRC-depleted
CBM51	Blautia	GH101	NA	Mucin	Neither
CBM51	Bifidobacterium	GH101	NA	Mucin	CRC-depleted
CBM51	Brevundimonas	GH101	NA	Mucin	Neither
CBM51	Akkermansia	GH101	NA	Mucin	CRC-enriched
CBM51	Tyzzerella	GH101	NA	Mucin	CRC-enriched
CBM51	Anaeromassilibacillus	GH101	NA	Mucin	CRC-depleted
CBM51	Roseburia	GH101	NA	Mucin	CRC-depleted
CBM51	Clostridium	GH101	NA	Mucin	Neither
CBM51	Fusobacterium	GH101	NA	Mucin	CRC-enriched
CBM51	Bacteroides	GH101	NA	Mucin	CRC-enriched
CBM51	Alistipes	GH101	NA	Mucin	CRC-enriched
CBM51	Prevotella	GH101	NA	Mucin	CRC-enriched
CBM51	Paraprevotella	GH101	NA	Mucin	Neither
CBM51	Stenotrophomonas	GH101	NA	Mucin	Neither
CBM51	Eisenbergiella	GH101	NA	Mucin	CRC-enriched
CBM51	Hungatella	GH101	NA	Mucin	CRC-enriched
CBM51	Paenibacillus	GH101	NA	Mucin	Neither
CBM51	Anaerostipes	GH101	NA	Mucin	CRC-depleted
CBM51	Lactobacillus	GH101	NA	Mucin	CRC-enriched
CBM51	Streptococcus	GH101	NA	Mucin	CRC-enriched
CBM51	Erysipelatoclostridium	GH101	NA	Mucin	CRC-enriched
CBM51	Bacillus	GH101	NA	Mucin	CRC-depleted
CBM51	Faecalitalea	GH101	NA	Mucin	CRC-enriched
CBM51	Eubacterium	GH101	NA	Mucin	CRC-depleted
CBM51	Turicibacter	GH101	NA	Mucin	CRC-depleted
CBM51	Enterococcus	GH101	NA	Mucin	CRC-enriched
CBM51	Dorea	GH101	NA	Mucin	CRC-depleted
CBM51	Flavonifractor	GH101	NA	Mucin	CRC-enriched
CBM51	Intestinimonas	GH101	NA	Mucin	Neither
CBM51	Ruthenibacterium	GH101	NA	Mucin	Neither
CBM51	Coprobacillus	GH101	NA	Mucin	CRC-enriched
CBM51	Varibaculum	GH110	NA	Mucin	NA
CBM51	Ruminococcus	GH110	1	Mucin	CRC-depleted
CBM51	Blautia	GH110	1	Mucin	Neither
CBM51	Bifidobacterium	GH110	1	Mucin	CRC-depleted
CBM51	Brevundimonas	GH110	1	Mucin	Neither
CBM51	Akkermansia	GH110	1	Mucin	CRC-enriched
CBM51	Tyzzerella	GH110	1	Mucin	CRC-enriched
CBM51	Anaeromassilibacillus	GH110	1	Mucin	CRC-depleted
CBM51	Roseburia	GH110	NA	Mucin	CRC-depleted
CBM51	Clostridium	GH110	NA	Mucin	Neither
CBM51	Fusobacterium	GH110	NA	Mucin	CRC-enriched
CBM51	Bacteroides	GH110	NA	Mucin	CRC-enriched
CBM51	Alistipes	GH110	NA	Mucin	CRC-enriched
CBM51	Prevotella	GH110	NA	Mucin	CRC-enriched
CBM51	Paraprevotella	GH110	NA	Mucin	Neither
CBM51	Stenotrophomonas	GH110	NA	Mucin	Neither
CBM51	Eisenbergiella	GH110	NA	Mucin	CRC-enriched
CBM51	Hungatella	GH110	NA	Mucin	CRC-enriched
CBM51	Paenibacillus	GH110	NA	Mucin	Neither
CBM51	Anaerostipes	GH110	NA	Mucin	CRC-depleted
CBM51	Lactobacillus	GH110	NA	Mucin	CRC-enriched
CBM51	Streptococcus	GH110	NA	Mucin	CRC-enriched
CBM51	Erysipelatoclostridium	GH110	NA	Mucin	CRC-enriched
CBM51	Bacillus	GH110	NA	Mucin	CRC-depleted
CBM51	Faecalitalea	GH110	NA	Mucin	CRC-enriched
CBM51	Eubacterium	GH110	NA	Mucin	CRC-depleted
CBM51	Turicibacter	GH110	NA	Mucin	CRC-depleted
CBM51	Enterococcus	GH110	NA	Mucin	CRC-enriched
CBM51	Dorea	GH110	NA	Mucin	CRC-depleted
CBM51	Flavonifractor	GH110	NA	Mucin	CRC-enriched
CBM51	Intestinimonas	GH110	NA	Mucin	Neither
CBM51	Ruthenibacterium	GH110	NA	Mucin	Neither
CBM51	Coprobacillus	GH110	NA	Mucin	CRC-enriched
CBM51	Varibaculum	GH2	NA	Mucin	NA
CBM51	Ruminococcus	GH2	NA	Mucin	CRC-depleted
CBM51	Blautia	GH2	0.20354	Mucin	Neither
CBM51	Bifidobacterium	GH2	NA	Mucin	CRC-depleted
CBM51	Brevundimonas	GH2	NA	Mucin	Neither
CBM51	Akkermansia	GH2	NA	Mucin	CRC-enriched
CBM51	Tyzzerella	GH2	NA	Mucin	CRC-enriched
CBM51	Anaeromassilibacillus	GH2	0.566667	Mucin	CRC-depleted
CBM51	Roseburia	GH2	0.25	Mucin	CRC-depleted
CBM51	Clostridium	GH2	0.539568	Mucin	Neither
CBM51	Fusobacterium	GH2	1	Mucin	CRC-enriched
CBM51	Bacteroides	GH2	NA	Mucin	CRC-enriched
CBM51	Alistipes	GH2	NA	Mucin	CRC-enriched
CBM51	Prevotella	GH2	NA	Mucin	CRC-enriched
CBM51	Paraprevotella	GH2	NA	Mucin	Neither
CBM51	Stenotrophomonas	GH2	NA	Mucin	Neither
CBM51	Eisenbergiella	GH2	NA	Mucin	CRC-enriched
CBM51	Hungatella	GH2	NA	Mucin	CRC-enriched
CBM51	Paenibacillus	GH2	NA	Mucin	Neither
CBM51	Anaerostipes	GH2	NA	Mucin	CRC-depleted
CBM51	Lactobacillus	GH2	NA	Mucin	CRC-enriched
CBM51	Streptococcus	GH2	NA	Mucin	CRC-enriched
CBM51	Erysipelatoclostridium	GH2	NA	Mucin	CRC-enriched
CBM51	Bacillus	GH2	NA	Mucin	CRC-depleted
CBM51	Faecalitalea	GH2	NA	Mucin	CRC-enriched
CBM51	Eubacterium	GH2	NA	Mucin	CRC-depleted
CBM51	Turicibacter	GH2	NA	Mucin	CRC-depleted
CBM51	Enterococcus	GH2	NA	Mucin	CRC-enriched
CBM51	Dorea	GH2	NA	Mucin	CRC-depleted
CBM51	Flavonifractor	GH2	NA	Mucin	CRC-enriched
CBM51	Intestinimonas	GH2	NA	Mucin	Neither
CBM51	Ruthenibacterium	GH2	NA	Mucin	Neither
CBM51	Coprobacillus	GH2	NA	Mucin	CRC-enriched
CBM51	Varibaculum	GH20	0.526316	Mucin	NA
CBM51	Ruminococcus	GH20	NA	Mucin	CRC-depleted
CBM51	Blautia	GH20	NA	Mucin	Neither
CBM51	Bifidobacterium	GH20	NA	Mucin	CRC-depleted
CBM51	Brevundimonas	GH20	NA	Mucin	Neither
CBM51	Akkermansia	GH20	NA	Mucin	CRC-enriched
CBM51	Tyzzerella	GH20	NA	Mucin	CRC-enriched
CBM51	Anaeromassilibacillus	GH20	NA	Mucin	CRC-depleted
CBM51	Roseburia	GH20	NA	Mucin	CRC-depleted
CBM51	Clostridium	GH20	NA	Mucin	Neither
CBM51	Fusobacterium	GH20	NA	Mucin	CRC-enriched
CBM51	Bacteroides	GH20	NA	Mucin	CRC-enriched
CBM51	Alistipes	GH20	NA	Mucin	CRC-enriched
CBM51	Prevotella	GH20	NA	Mucin	CRC-enriched
CBM51	Paraprevotella	GH20	NA	Mucin	Neither
CBM51	Stenotrophomonas	GH20	NA	Mucin	Neither
CBM51	Eisenbergiella	GH20	NA	Mucin	CRC-enriched
CBM51	Hungatella	GH20	NA	Mucin	CRC-enriched
CBM51	Paenibacillus	GH20	NA	Mucin	Neither
CBM51	Anaerostipes	GH20	NA	Mucin	CRC-depleted
CBM51	Lactobacillus	GH20	NA	Mucin	CRC-enriched
CBM51	Streptococcus	GH20	NA	Mucin	CRC-enriched
CBM51	Erysipelatoclostridium	GH20	NA	Mucin	CRC-enriched
CBM51	Bacillus	GH20	NA	Mucin	CRC-depleted
CBM51	Faecalitalea	GH20	NA	Mucin	CRC-enriched
CBM51	Eubacterium	GH20	NA	Mucin	CRC-depleted
CBM51	Turicibacter	GH20	NA	Mucin	CRC-depleted
CBM51	Enterococcus	GH20	NA	Mucin	CRC-enriched
CBM51	Dorea	GH20	NA	Mucin	CRC-depleted
CBM51	Flavonifractor	GH20	NA	Mucin	CRC-enriched
CBM51	Intestinimonas	GH20	NA	Mucin	Neither
CBM51	Ruthenibacterium	GH20	NA	Mucin	Neither
CBM51	Coprobacillus	GH20	NA	Mucin	CRC-enriched
CBM51	Varibaculum	GH27	NA	Mucin	NA
CBM51	Ruminococcus	GH27	NA	Mucin	CRC-depleted
CBM51	Blautia	GH27	NA	Mucin	Neither
CBM51	Bifidobacterium	GH27	NA	Mucin	CRC-depleted
CBM51	Brevundimonas	GH27	0.833333	Mucin	Neither
CBM51	Akkermansia	GH27	NA	Mucin	CRC-enriched
CBM51	Tyzzerella	GH27	NA	Mucin	CRC-enriched
CBM51	Anaeromassilibacillus	GH27	1	Mucin	CRC-depleted
CBM51	Roseburia	GH27	NA	Mucin	CRC-depleted
CBM51	Clostridium	GH27	NA	Mucin	Neither
CBM51	Fusobacterium	GH27	NA	Mucin	CRC-enriched
CBM51	Bacteroides	GH27	0.999356	Mucin	CRC-enriched
CBM51	Alistipes	GH27	1	Mucin	CRC-enriched
CBM51	Prevotella	GH27	1	Mucin	CRC-enriched
CBM51	Paraprevotella	GH27	1	Mucin	Neither
CBM51	Stenotrophomonas	GH27	NA	Mucin	Neither
CBM51	Eisenbergiella	GH27	NA	Mucin	CRC-enriched
CBM51	Hungatella	GH27	NA	Mucin	CRC-enriched
CBM51	Paenibacillus	GH27	NA	Mucin	Neither
CBM51	Anaerostipes	GH27	NA	Mucin	CRC-depleted
CBM51	Lactobacillus	GH27	NA	Mucin	CRC-enriched
CBM51	Streptococcus	GH27	NA	Mucin	CRC-enriched
CBM51	Erysipelatoclostridium	GH27	NA	Mucin	CRC-enriched
CBM51	Bacillus	GH27	NA	Mucin	CRC-depleted
CBM51	Faecalitalea	GH27	NA	Mucin	CRC-enriched
CBM51	Eubacterium	GH27	NA	Mucin	CRC-depleted
CBM51	Turicibacter	GH27	NA	Mucin	CRC-depleted
CBM51	Enterococcus	GH27	NA	Mucin	CRC-enriched
CBM51	Dorea	GH27	NA	Mucin	CRC-depleted
CBM51	Flavonifractor	GH27	NA	Mucin	CRC-enriched
CBM51	Intestinimonas	GH27	NA	Mucin	Neither
CBM51	Ruthenibacterium	GH27	NA	Mucin	Neither
CBM51	Coprobacillus	GH27	NA	Mucin	CRC-enriched
CBM51	Varibaculum	GH31	NA	Mucin	NA
CBM51	Ruminococcus	GH31	NA	Mucin	CRC-depleted
CBM51	Blautia	GH31	NA	Mucin	Neither
CBM51	Bifidobacterium	GH31	NA	Mucin	CRC-depleted
CBM51	Brevundimonas	GH31	NA	Mucin	Neither
CBM51	Akkermansia	GH31	NA	Mucin	CRC-enriched
CBM51	Tyzzerella	GH31	NA	Mucin	CRC-enriched
CBM51	Anaeromassilibacillus	GH31	NA	Mucin	CRC-depleted
CBM51	Roseburia	GH31	NA	Mucin	CRC-depleted
CBM51	Clostridium	GH31	NA	Mucin	Neither
CBM51	Fusobacterium	GH31	NA	Mucin	CRC-enriched
CBM51	Bacteroides	GH31	NA	Mucin	CRC-enriched
CBM51	Alistipes	GH31	NA	Mucin	CRC-enriched
CBM51	Prevotella	GH31	NA	Mucin	CRC-enriched
CBM51	Paraprevotella	GH31	NA	Mucin	Neither
CBM51	Stenotrophomonas	GH31	1	Mucin	Neither
CBM51	Eisenbergiella	GH31	NA	Mucin	CRC-enriched
CBM51	Hungatella	GH31	NA	Mucin	CRC-enriched
CBM51	Paenibacillus	GH31	NA	Mucin	Neither
CBM51	Anaerostipes	GH31	NA	Mucin	CRC-depleted
CBM51	Lactobacillus	GH31	NA	Mucin	CRC-enriched
CBM51	Streptococcus	GH31	NA	Mucin	CRC-enriched
CBM51	Erysipelatoclostridium	GH31	NA	Mucin	CRC-enriched
CBM51	Bacillus	GH31	NA	Mucin	CRC-depleted
CBM51	Faecalitalea	GH31	NA	Mucin	CRC-enriched
CBM51	Eubacterium	GH31	NA	Mucin	CRC-depleted
CBM51	Turicibacter	GH31	NA	Mucin	CRC-depleted
CBM51	Enterococcus	GH31	NA	Mucin	CRC-enriched
CBM51	Dorea	GH31	NA	Mucin	CRC-depleted
CBM51	Flavonifractor	GH31	NA	Mucin	CRC-enriched
CBM51	Intestinimonas	GH31	NA	Mucin	Neither
CBM51	Ruthenibacterium	GH31	NA	Mucin	Neither
CBM51	Coprobacillus	GH31	NA	Mucin	CRC-enriched
CBM51	Varibaculum	GH33	1	Mucin	NA
CBM51	Ruminococcus	GH33	NA	Mucin	CRC-depleted
CBM51	Blautia	GH33	NA	Mucin	Neither
CBM51	Bifidobacterium	GH33	NA	Mucin	CRC-depleted
CBM51	Brevundimonas	GH33	NA	Mucin	Neither
CBM51	Akkermansia	GH33	NA	Mucin	CRC-enriched
CBM51	Tyzzerella	GH33	NA	Mucin	CRC-enriched
CBM51	Anaeromassilibacillus	GH33	NA	Mucin	CRC-depleted
CBM51	Roseburia	GH33	NA	Mucin	CRC-depleted
CBM51	Clostridium	GH33	NA	Mucin	Neither
CBM51	Fusobacterium	GH33	NA	Mucin	CRC-enriched
CBM51	Bacteroides	GH33	NA	Mucin	CRC-enriched
CBM51	Alistipes	GH33	NA	Mucin	CRC-enriched
CBM51	Prevotella	GH33	NA	Mucin	CRC-enriched
CBM51	Paraprevotella	GH33	NA	Mucin	Neither
CBM51	Stenotrophomonas	GH33	NA	Mucin	Neither
CBM51	Eisenbergiella	GH33	NA	Mucin	CRC-enriched
CBM51	Hungatella	GH33	NA	Mucin	CRC-enriched
CBM51	Paenibacillus	GH33	NA	Mucin	Neither
CBM51	Anaerostipes	GH33	NA	Mucin	CRC-depleted
CBM51	Lactobacillus	GH33	NA	Mucin	CRC-enriched
CBM51	Streptococcus	GH33	NA	Mucin	CRC-enriched
CBM51	Erysipelatoclostridium	GH33	NA	Mucin	CRC-enriched
CBM51	Bacillus	GH33	NA	Mucin	CRC-depleted
CBM51	Faecalitalea	GH33	NA	Mucin	CRC-enriched
CBM51	Eubacterium	GH33	NA	Mucin	CRC-depleted
CBM51	Turicibacter	GH33	NA	Mucin	CRC-depleted
CBM51	Enterococcus	GH33	NA	Mucin	CRC-enriched
CBM51	Dorea	GH33	NA	Mucin	CRC-depleted
CBM51	Flavonifractor	GH33	NA	Mucin	CRC-enriched
CBM51	Intestinimonas	GH33	NA	Mucin	Neither
CBM51	Ruthenibacterium	GH33	NA	Mucin	Neither
CBM51	Coprobacillus	GH33	NA	Mucin	CRC-enriched
CBM51	Varibaculum	GH35	NA	Mucin	NA
CBM51	Ruminococcus	GH35	NA	Mucin	CRC-depleted
CBM51	Blautia	GH35	NA	Mucin	Neither
CBM51	Bifidobacterium	GH35	NA	Mucin	CRC-depleted
CBM51	Brevundimonas	GH35	NA	Mucin	Neither
CBM51	Akkermansia	GH35	NA	Mucin	CRC-enriched
CBM51	Tyzzerella	GH35	NA	Mucin	CRC-enriched
CBM51	Anaeromassilibacillus	GH35	NA	Mucin	CRC-depleted
CBM51	Roseburia	GH35	NA	Mucin	CRC-depleted
CBM51	Clostridium	GH35	0.777778	Mucin	Neither
CBM51	Fusobacterium	GH35	NA	Mucin	CRC-enriched
CBM51	Bacteroides	GH35	NA	Mucin	CRC-enriched
CBM51	Alistipes	GH35	NA	Mucin	CRC-enriched
CBM51	Prevotella	GH35	NA	Mucin	CRC-enriched
CBM51	Paraprevotella	GH35	NA	Mucin	Neither
CBM51	Stenotrophomonas	GH35	NA	Mucin	Neither
CBM51	Eisenbergiella	GH35	1	Mucin	CRC-enriched
CBM51	Hungatella	GH35	NA	Mucin	CRC-enriched
CBM51	Paenibacillus	GH35	NA	Mucin	Neither
CBM51	Anaerostipes	GH35	NA	Mucin	CRC-depleted
CBM51	Lactobacillus	GH35	NA	Mucin	CRC-enriched
CBM51	Streptococcus	GH35	NA	Mucin	CRC-enriched
CBM51	Erysipelatoclostridium	GH35	NA	Mucin	CRC-enriched
CBM51	Bacillus	GH35	NA	Mucin	CRC-depleted
CBM51	Faecalitalea	GH35	NA	Mucin	CRC-enriched
CBM51	Eubacterium	GH35	NA	Mucin	CRC-depleted
CBM51	Turicibacter	GH35	NA	Mucin	CRC-depleted
CBM51	Enterococcus	GH35	NA	Mucin	CRC-enriched
CBM51	Dorea	GH35	NA	Mucin	CRC-depleted
CBM51	Flavonifractor	GH35	NA	Mucin	CRC-enriched
CBM51	Intestinimonas	GH35	NA	Mucin	Neither
CBM51	Ruthenibacterium	GH35	NA	Mucin	Neither
CBM51	Coprobacillus	GH35	NA	Mucin	CRC-enriched
CBM51	Varibaculum	GH36	NA	Mucin	NA
CBM51	Ruminococcus	GH36	NA	Mucin	CRC-depleted
CBM51	Blautia	GH36	NA	Mucin	Neither
CBM51	Bifidobacterium	GH36	NA	Mucin	CRC-depleted
CBM51	Brevundimonas	GH36	0.833333	Mucin	Neither
CBM51	Akkermansia	GH36	NA	Mucin	CRC-enriched
CBM51	Tyzzerella	GH36	NA	Mucin	CRC-enriched
CBM51	Anaeromassilibacillus	GH36	NA	Mucin	CRC-depleted
CBM51	Roseburia	GH36	NA	Mucin	CRC-depleted
CBM51	Clostridium	GH36	NA	Mucin	Neither
CBM51	Fusobacterium	GH36	NA	Mucin	CRC-enriched
CBM51	Bacteroides	GH36	NA	Mucin	CRC-enriched
CBM51	Alistipes	GH36	NA	Mucin	CRC-enriched
CBM51	Prevotella	GH36	NA	Mucin	CRC-enriched
CBM51	Paraprevotella	GH36	NA	Mucin	Neither
CBM51	Stenotrophomonas	GH36	NA	Mucin	Neither
CBM51	Eisenbergiella	GH36	NA	Mucin	CRC-enriched
CBM51	Hungatella	GH36	NA	Mucin	CRC-enriched
CBM51	Paenibacillus	GH36	NA	Mucin	Neither
CBM51	Anaerostipes	GH36	NA	Mucin	CRC-depleted
CBM51	Lactobacillus	GH36	NA	Mucin	CRC-enriched
CBM51	Streptococcus	GH36	NA	Mucin	CRC-enriched
CBM51	Erysipelatoclostridium	GH36	NA	Mucin	CRC-enriched
CBM51	Bacillus	GH36	NA	Mucin	CRC-depleted
CBM51	Faecalitalea	GH36	NA	Mucin	CRC-enriched
CBM51	Eubacterium	GH36	NA	Mucin	CRC-depleted
CBM51	Turicibacter	GH36	NA	Mucin	CRC-depleted
CBM51	Enterococcus	GH36	NA	Mucin	CRC-enriched
CBM51	Dorea	GH36	NA	Mucin	CRC-depleted
CBM51	Flavonifractor	GH36	NA	Mucin	CRC-enriched
CBM51	Intestinimonas	GH36	NA	Mucin	Neither
CBM51	Ruthenibacterium	GH36	NA	Mucin	Neither
CBM51	Coprobacillus	GH36	NA	Mucin	CRC-enriched
CBM51	Varibaculum	GH95	NA	Mucin	NA
CBM51	Ruminococcus	GH95	NA	Mucin	CRC-depleted
CBM51	Blautia	GH95	NA	Mucin	Neither
CBM51	Bifidobacterium	GH95	NA	Mucin	CRC-depleted
CBM51	Brevundimonas	GH95	NA	Mucin	Neither
CBM51	Akkermansia	GH95	NA	Mucin	CRC-enriched
CBM51	Tyzzerella	GH95	NA	Mucin	CRC-enriched
CBM51	Anaeromassilibacillus	GH95	NA	Mucin	CRC-depleted
CBM51	Roseburia	GH95	NA	Mucin	CRC-depleted
CBM51	Clostridium	GH95	0.610169	Mucin	Neither
CBM51	Fusobacterium	GH95	NA	Mucin	CRC-enriched
CBM51	Bacteroides	GH95	NA	Mucin	CRC-enriched
CBM51	Alistipes	GH95	NA	Mucin	CRC-enriched
CBM51	Prevotella	GH95	NA	Mucin	CRC-enriched
CBM51	Paraprevotella	GH95	NA	Mucin	Neither
CBM51	Stenotrophomonas	GH95	NA	Mucin	Neither
CBM51	Eisenbergiella	GH95	NA	Mucin	CRC-enriched
CBM51	Hungatella	GH95	NA	Mucin	CRC-enriched
CBM51	Paenibacillus	GH95	NA	Mucin	Neither
CBM51	Anaerostipes	GH95	NA	Mucin	CRC-depleted
CBM51	Lactobacillus	GH95	NA	Mucin	CRC-enriched
CBM51	Streptococcus	GH95	NA	Mucin	CRC-enriched
CBM51	Erysipelatoclostridium	GH95	NA	Mucin	CRC-enriched
CBM51	Bacillus	GH95	NA	Mucin	CRC-depleted
CBM51	Faecalitalea	GH95	NA	Mucin	CRC-enriched
CBM51	Eubacterium	GH95	NA	Mucin	CRC-depleted
CBM51	Turicibacter	GH95	NA	Mucin	CRC-depleted
CBM51	Enterococcus	GH95	NA	Mucin	CRC-enriched
CBM51	Dorea	GH95	NA	Mucin	CRC-depleted
CBM51	Flavonifractor	GH95	NA	Mucin	CRC-enriched
CBM51	Intestinimonas	GH95	NA	Mucin	Neither
CBM51	Ruthenibacterium	GH95	NA	Mucin	Neither
CBM51	Coprobacillus	GH95	NA	Mucin	CRC-enriched
CBM51	Varibaculum	GH97	NA	Mucin	NA
CBM51	Ruminococcus	GH97	NA	Mucin	CRC-depleted
CBM51	Blautia	GH97	NA	Mucin	Neither
CBM51	Bifidobacterium	GH97	NA	Mucin	CRC-depleted
CBM51	Brevundimonas	GH97	NA	Mucin	Neither
CBM51	Akkermansia	GH97	NA	Mucin	CRC-enriched
CBM51	Tyzzerella	GH97	NA	Mucin	CRC-enriched
CBM51	Anaeromassilibacillus	GH97	1	Mucin	CRC-depleted
CBM51	Roseburia	GH97	NA	Mucin	CRC-depleted
CBM51	Clostridium	GH97	NA	Mucin	Neither
CBM51	Fusobacterium	GH97	NA	Mucin	CRC-enriched
CBM51	Bacteroides	GH97	NA	Mucin	CRC-enriched
CBM51	Alistipes	GH97	NA	Mucin	CRC-enriched
CBM51	Prevotella	GH97	NA	Mucin	CRC-enriched
CBM51	Paraprevotella	GH97	NA	Mucin	Neither
CBM51	Stenotrophomonas	GH97	NA	Mucin	Neither
CBM51	Eisenbergiella	GH97	NA	Mucin	CRC-enriched
CBM51	Hungatella	GH97	1	Mucin	CRC-enriched
CBM51	Paenibacillus	GH97	NA	Mucin	Neither
CBM51	Anaerostipes	GH97	NA	Mucin	CRC-depleted
CBM51	Lactobacillus	GH97	NA	Mucin	CRC-enriched
CBM51	Streptococcus	GH97	NA	Mucin	CRC-enriched
CBM51	Erysipelatoclostridium	GH97	NA	Mucin	CRC-enriched
CBM51	Bacillus	GH97	NA	Mucin	CRC-depleted
CBM51	Faecalitalea	GH97	NA	Mucin	CRC-enriched
CBM51	Eubacterium	GH97	NA	Mucin	CRC-depleted
CBM51	Turicibacter	GH97	NA	Mucin	CRC-depleted
CBM51	Enterococcus	GH97	NA	Mucin	CRC-enriched
CBM51	Dorea	GH97	NA	Mucin	CRC-depleted
CBM51	Flavonifractor	GH97	NA	Mucin	CRC-enriched
CBM51	Intestinimonas	GH97	NA	Mucin	Neither
CBM51	Ruthenibacterium	GH97	NA	Mucin	Neither
CBM51	Coprobacillus	GH97	NA	Mucin	CRC-enriched
CBM51	Varibaculum	GH98	NA	Mucin	NA
CBM51	Ruminococcus	GH98	NA	Mucin	CRC-depleted
CBM51	Blautia	GH98	1	Mucin	Neither
CBM51	Bifidobacterium	GH98	NA	Mucin	CRC-depleted
CBM51	Brevundimonas	GH98	NA	Mucin	Neither
CBM51	Akkermansia	GH98	NA	Mucin	CRC-enriched
CBM51	Tyzzerella	GH98	NA	Mucin	CRC-enriched
CBM51	Anaeromassilibacillus	GH98	NA	Mucin	CRC-depleted
CBM51	Roseburia	GH98	0.993333	Mucin	CRC-depleted
CBM51	Clostridium	GH98	0.425926	Mucin	Neither
CBM51	Fusobacterium	GH98	NA	Mucin	CRC-enriched
CBM51	Bacteroides	GH98	NA	Mucin	CRC-enriched
CBM51	Alistipes	GH98	NA	Mucin	CRC-enriched
CBM51	Prevotella	GH98	NA	Mucin	CRC-enriched
CBM51	Paraprevotella	GH98	NA	Mucin	Neither
CBM51	Stenotrophomonas	GH98	NA	Mucin	Neither
CBM51	Eisenbergiella	GH98	1	Mucin	CRC-enriched
CBM51	Hungatella	GH98	NA	Mucin	CRC-enriched
CBM51	Paenibacillus	GH98	NA	Mucin	Neither
CBM51	Anaerostipes	GH98	NA	Mucin	CRC-depleted
CBM51	Lactobacillus	GH98	NA	Mucin	CRC-enriched
CBM51	Streptococcus	GH98	NA	Mucin	CRC-enriched
CBM51	Erysipelatoclostridium	GH98	NA	Mucin	CRC-enriched
CBM51	Bacillus	GH98	NA	Mucin	CRC-depleted
CBM51	Faecalitalea	GH98	NA	Mucin	CRC-enriched
CBM51	Eubacterium	GH98	NA	Mucin	CRC-depleted
CBM51	Turicibacter	GH98	NA	Mucin	CRC-depleted
CBM51	Enterococcus	GH98	NA	Mucin	CRC-enriched
CBM51	Dorea	GH98	NA	Mucin	CRC-depleted
CBM51	Flavonifractor	GH98	NA	Mucin	CRC-enriched
CBM51	Intestinimonas	GH98	NA	Mucin	Neither
CBM51	Ruthenibacterium	GH98	NA	Mucin	Neither
CBM51	Coprobacillus	GH98	NA	Mucin	CRC-enriched
CBM66	Varibaculum	GH28	NA	Fibre	NA
CBM66	Ruminococcus	GH28	NA	Fibre	CRC-depleted
CBM66	Blautia	GH28	NA	Fibre	Neither
CBM66	Bifidobacterium	GH28	NA	Fibre	CRC-depleted
CBM66	Brevundimonas	GH28	NA	Fibre	Neither
CBM66	Akkermansia	GH28	NA	Fibre	CRC-enriched
CBM66	Tyzzerella	GH28	NA	Fibre	CRC-enriched
CBM66	Anaeromassilibacillus	GH28	NA	Fibre	CRC-depleted
CBM66	Roseburia	GH28	NA	Fibre	CRC-depleted
CBM66	Clostridium	GH28	NA	Fibre	Neither
CBM66	Fusobacterium	GH28	NA	Fibre	CRC-enriched
CBM66	Bacteroides	GH28	NA	Fibre	CRC-enriched
CBM66	Alistipes	GH28	NA	Fibre	CRC-enriched
CBM66	Prevotella	GH28	NA	Fibre	CRC-enriched
CBM66	Paraprevotella	GH28	NA	Fibre	Neither
CBM66	Stenotrophomonas	GH28	NA	Fibre	Neither
CBM66	Eisenbergiella	GH28	NA	Fibre	CRC-enriched
CBM66	Hungatella	GH28	NA	Fibre	CRC-enriched
CBM66	Paenibacillus	GH28	0.333333	Fibre	Neither
CBM66	Anaerostipes	GH28	NA	Fibre	CRC-depleted
CBM66	Lactobacillus	GH28	NA	Fibre	CRC-enriched
CBM66	Streptococcus	GH28	NA	Fibre	CRC-enriched
CBM66	Erysipelatoclostridium	GH28	NA	Fibre	CRC-enriched
CBM66	Bacillus	GH28	NA	Fibre	CRC-depleted
CBM66	Faecalitalea	GH28	NA	Fibre	CRC-enriched
CBM66	Eubacterium	GH28	NA	Fibre	CRC-depleted
CBM66	Turicibacter	GH28	NA	Fibre	CRC-depleted
CBM66	Enterococcus	GH28	NA	Fibre	CRC-enriched
CBM66	Dorea	GH28	NA	Fibre	CRC-depleted
CBM66	Flavonifractor	GH28	NA	Fibre	CRC-enriched
CBM66	Intestinimonas	GH28	NA	Fibre	Neither
CBM66	Ruthenibacterium	GH28	NA	Fibre	Neither
CBM66	Coprobacillus	GH28	NA	Fibre	CRC-enriched
CBM66	Varibaculum	GH32	NA	Fibre	NA
CBM66	Ruminococcus	GH32	NA	Fibre	CRC-depleted
CBM66	Blautia	GH32	1	Fibre	Neither
CBM66	Bifidobacterium	GH32	NA	Fibre	CRC-depleted
CBM66	Brevundimonas	GH32	NA	Fibre	Neither
CBM66	Akkermansia	GH32	NA	Fibre	CRC-enriched
CBM66	Tyzzerella	GH32	NA	Fibre	CRC-enriched
CBM66	Anaeromassilibacillus	GH32	NA	Fibre	CRC-depleted
CBM66	Roseburia	GH32	NA	Fibre	CRC-depleted
CBM66	Clostridium	GH32	1	Fibre	Neither
CBM66	Fusobacterium	GH32	NA	Fibre	CRC-enriched
CBM66	Bacteroides	GH32	NA	Fibre	CRC-enriched
CBM66	Alistipes	GH32	NA	Fibre	CRC-enriched
CBM66	Prevotella	GH32	NA	Fibre	CRC-enriched
CBM66	Paraprevotella	GH32	NA	Fibre	Neither
CBM66	Stenotrophomonas	GH32	NA	Fibre	Neither
CBM66	Eisenbergiella	GH32	NA	Fibre	CRC-enriched
CBM66	Hungatella	GH32	NA	Fibre	CRC-enriched
CBM66	Paenibacillus	GH32	0.833333	Fibre	Neither
CBM66	Anaerostipes	GH32	1	Fibre	CRC-depleted
CBM66	Lactobacillus	GH32	1	Fibre	CRC-enriched
CBM66	Streptococcus	GH32	1	Fibre	CRC-enriched
CBM66	Erysipelatoclostridium	GH32	1	Fibre	CRC-enriched
CBM66	Bacillus	GH32	1	Fibre	CRC-depleted
CBM66	Faecalitalea	GH32	1	Fibre	CRC-enriched
CBM66	Eubacterium	GH32	NA	Fibre	CRC-depleted
CBM66	Turicibacter	GH32	NA	Fibre	CRC-depleted
CBM66	Enterococcus	GH32	NA	Fibre	CRC-enriched
CBM66	Dorea	GH32	NA	Fibre	CRC-depleted
CBM66	Flavonifractor	GH32	NA	Fibre	CRC-enriched
CBM66	Intestinimonas	GH32	NA	Fibre	Neither
CBM66	Ruthenibacterium	GH32	NA	Fibre	Neither
CBM66	Coprobacillus	GH32	NA	Fibre	CRC-enriched
CBM66	Varibaculum	GH43_31	NA	Fibre	NA
CBM66	Ruminococcus	GH43_31	NA	Fibre	CRC-depleted
CBM66	Blautia	GH43_31	NA	Fibre	Neither
CBM66	Bifidobacterium	GH43_31	NA	Fibre	CRC-depleted
CBM66	Brevundimonas	GH43_31	NA	Fibre	Neither
CBM66	Akkermansia	GH43_31	NA	Fibre	CRC-enriched
CBM66	Tyzzerella	GH43_31	NA	Fibre	CRC-enriched
CBM66	Anaeromassilibacillus	GH43_31	NA	Fibre	CRC-depleted
CBM66	Roseburia	GH43_31	NA	Fibre	CRC-depleted
CBM66	Clostridium	GH43_31	NA	Fibre	Neither
CBM66	Fusobacterium	GH43_31	NA	Fibre	CRC-enriched
CBM66	Bacteroides	GH43_31	NA	Fibre	CRC-enriched
CBM66	Alistipes	GH43_31	NA	Fibre	CRC-enriched
CBM66	Prevotella	GH43_31	NA	Fibre	CRC-enriched
CBM66	Paraprevotella	GH43_31	NA	Fibre	Neither
CBM66	Stenotrophomonas	GH43_31	NA	Fibre	Neither
CBM66	Eisenbergiella	GH43_31	NA	Fibre	CRC-enriched
CBM66	Hungatella	GH43_31	NA	Fibre	CRC-enriched
CBM66	Paenibacillus	GH43_31	NA	Fibre	Neither
CBM66	Anaerostipes	GH43_31	NA	Fibre	CRC-depleted
CBM66	Lactobacillus	GH43_31	NA	Fibre	CRC-enriched
CBM66	Streptococcus	GH43_31	NA	Fibre	CRC-enriched
CBM66	Erysipelatoclostridium	GH43_31	NA	Fibre	CRC-enriched
CBM66	Bacillus	GH43_31	NA	Fibre	CRC-depleted
CBM66	Faecalitalea	GH43_31	NA	Fibre	CRC-enriched
CBM66	Eubacterium	GH43_31	1	Fibre	CRC-depleted
CBM66	Turicibacter	GH43_31	NA	Fibre	CRC-depleted
CBM66	Enterococcus	GH43_31	NA	Fibre	CRC-enriched
CBM66	Dorea	GH43_31	NA	Fibre	CRC-depleted
CBM66	Flavonifractor	GH43_31	NA	Fibre	CRC-enriched
CBM66	Intestinimonas	GH43_31	NA	Fibre	Neither
CBM66	Ruthenibacterium	GH43_31	NA	Fibre	Neither
CBM66	Coprobacillus	GH43_31	NA	Fibre	CRC-enriched
CBM66	Varibaculum	GH51	NA	Fibre	NA
CBM66	Ruminococcus	GH51	NA	Fibre	CRC-depleted
CBM66	Blautia	GH51	NA	Fibre	Neither
CBM66	Bifidobacterium	GH51	NA	Fibre	CRC-depleted
CBM66	Brevundimonas	GH51	NA	Fibre	Neither
CBM66	Akkermansia	GH51	NA	Fibre	CRC-enriched
CBM66	Tyzzerella	GH51	NA	Fibre	CRC-enriched
CBM66	Anaeromassilibacillus	GH51	NA	Fibre	CRC-depleted
CBM66	Roseburia	GH51	NA	Fibre	CRC-depleted
CBM66	Clostridium	GH51	NA	Fibre	Neither
CBM66	Fusobacterium	GH51	NA	Fibre	CRC-enriched
CBM66	Bacteroides	GH51	0.992063	Fibre	CRC-enriched
CBM66	Alistipes	GH51	1	Fibre	CRC-enriched
CBM66	Prevotella	GH51	1	Fibre	CRC-enriched
CBM66	Paraprevotella	GH51	NA	Fibre	Neither
CBM66	Stenotrophomonas	GH51	NA	Fibre	Neither
CBM66	Eisenbergiella	GH51	NA	Fibre	CRC-enriched
CBM66	Hungatella	GH51	NA	Fibre	CRC-enriched
CBM66	Paenibacillus	GH51	NA	Fibre	Neither
CBM66	Anaerostipes	GH51	NA	Fibre	CRC-depleted
CBM66	Lactobacillus	GH51	NA	Fibre	CRC-enriched
CBM66	Streptococcus	GH51	NA	Fibre	CRC-enriched
CBM66	Erysipelatoclostridium	GH51	NA	Fibre	CRC-enriched
CBM66	Bacillus	GH51	NA	Fibre	CRC-depleted
CBM66	Faecalitalea	GH51	NA	Fibre	CRC-enriched
CBM66	Eubacterium	GH51	NA	Fibre	CRC-depleted
CBM66	Turicibacter	GH51	NA	Fibre	CRC-depleted
CBM66	Enterococcus	GH51	NA	Fibre	CRC-enriched
CBM66	Dorea	GH51	NA	Fibre	CRC-depleted
CBM66	Flavonifractor	GH51	NA	Fibre	CRC-enriched
CBM66	Intestinimonas	GH51	NA	Fibre	Neither
CBM66	Ruthenibacterium	GH51	NA	Fibre	Neither
CBM66	Coprobacillus	GH51	NA	Fibre	CRC-enriched
CBM66	Varibaculum	PL1	NA	Fibre	NA
CBM66	Ruminococcus	PL1	NA	Fibre	CRC-depleted
CBM66	Blautia	PL1	NA	Fibre	Neither
CBM66	Bifidobacterium	PL1	NA	Fibre	CRC-depleted
CBM66	Brevundimonas	PL1	NA	Fibre	Neither
CBM66	Akkermansia	PL1	NA	Fibre	CRC-enriched
CBM66	Tyzzerella	PL1	NA	Fibre	CRC-enriched
CBM66	Anaeromassilibacillus	PL1	NA	Fibre	CRC-depleted
CBM66	Roseburia	PL1	NA	Fibre	CRC-depleted
CBM66	Clostridium	PL1	NA	Fibre	Neither
CBM66	Fusobacterium	PL1	NA	Fibre	CRC-enriched
CBM66	Bacteroides	PL1	NA	Fibre	CRC-enriched
CBM66	Alistipes	PL1	NA	Fibre	CRC-enriched
CBM66	Prevotella	PL1	NA	Fibre	CRC-enriched
CBM66	Paraprevotella	PL1	NA	Fibre	Neither
CBM66	Stenotrophomonas	PL1	NA	Fibre	Neither
CBM66	Eisenbergiella	PL1	NA	Fibre	CRC-enriched
CBM66	Hungatella	PL1	NA	Fibre	CRC-enriched
CBM66	Paenibacillus	PL1	NA	Fibre	Neither
CBM66	Anaerostipes	PL1	NA	Fibre	CRC-depleted
CBM66	Lactobacillus	PL1	NA	Fibre	CRC-enriched
CBM66	Streptococcus	PL1	NA	Fibre	CRC-enriched
CBM66	Erysipelatoclostridium	PL1	NA	Fibre	CRC-enriched
CBM66	Bacillus	PL1	NA	Fibre	CRC-depleted
CBM66	Faecalitalea	PL1	NA	Fibre	CRC-enriched
CBM66	Eubacterium	PL1	NA	Fibre	CRC-depleted
CBM66	Turicibacter	PL1	1	Fibre	CRC-depleted
CBM66	Enterococcus	PL1	NA	Fibre	CRC-enriched
CBM66	Dorea	PL1	NA	Fibre	CRC-depleted
CBM66	Flavonifractor	PL1	NA	Fibre	CRC-enriched
CBM66	Intestinimonas	PL1	NA	Fibre	Neither
CBM66	Ruthenibacterium	PL1	NA	Fibre	Neither
CBM66	Coprobacillus	PL1	NA	Fibre	CRC-enriched
CBM62	Varibaculum	GH136	NA	Mucin	NA
CBM62	Ruminococcus	GH136	NA	Mucin	CRC-depleted
CBM62	Blautia	GH136	NA	Mucin	Neither
CBM62	Bifidobacterium	GH136	NA	Mucin	CRC-depleted
CBM62	Brevundimonas	GH136	NA	Mucin	Neither
CBM62	Akkermansia	GH136	NA	Mucin	CRC-enriched
CBM62	Tyzzerella	GH136	NA	Mucin	CRC-enriched
CBM62	Anaeromassilibacillus	GH136	NA	Mucin	CRC-depleted
CBM62	Roseburia	GH136	NA	Mucin	CRC-depleted
CBM62	Clostridium	GH136	NA	Mucin	Neither
CBM62	Fusobacterium	GH136	NA	Mucin	CRC-enriched
CBM62	Bacteroides	GH136	NA	Mucin	CRC-enriched
CBM62	Alistipes	GH136	NA	Mucin	CRC-enriched
CBM62	Prevotella	GH136	NA	Mucin	CRC-enriched
CBM62	Paraprevotella	GH136	NA	Mucin	Neither
CBM62	Stenotrophomonas	GH136	NA	Mucin	Neither
CBM62	Eisenbergiella	GH136	NA	Mucin	CRC-enriched
CBM62	Hungatella	GH136	NA	Mucin	CRC-enriched
CBM62	Paenibacillus	GH136	NA	Mucin	Neither
CBM62	Anaerostipes	GH136	NA	Mucin	CRC-depleted
CBM62	Lactobacillus	GH136	NA	Mucin	CRC-enriched
CBM62	Streptococcus	GH136	NA	Mucin	CRC-enriched
CBM62	Erysipelatoclostridium	GH136	NA	Mucin	CRC-enriched
CBM62	Bacillus	GH136	NA	Mucin	CRC-depleted
CBM62	Faecalitalea	GH136	NA	Mucin	CRC-enriched
CBM62	Eubacterium	GH136	1	Mucin	CRC-depleted
CBM62	Turicibacter	GH136	NA	Mucin	CRC-depleted
CBM62	Enterococcus	GH136	NA	Mucin	CRC-enriched
CBM62	Dorea	GH136	NA	Mucin	CRC-depleted
CBM62	Flavonifractor	GH136	NA	Mucin	CRC-enriched
CBM62	Intestinimonas	GH136	NA	Mucin	Neither
CBM62	Ruthenibacterium	GH136	NA	Mucin	Neither
CBM62	Coprobacillus	GH136	NA	Mucin	CRC-enriched
CBM62	Varibaculum	GH2	NA	Mucin	NA
CBM62	Ruminococcus	GH2	NA	Mucin	CRC-depleted
CBM62	Blautia	GH2	NA	Mucin	Neither
CBM62	Bifidobacterium	GH2	NA	Mucin	CRC-depleted
CBM62	Brevundimonas	GH2	NA	Mucin	Neither
CBM62	Akkermansia	GH2	NA	Mucin	CRC-enriched
CBM62	Tyzzerella	GH2	NA	Mucin	CRC-enriched
CBM62	Anaeromassilibacillus	GH2	NA	Mucin	CRC-depleted
CBM62	Roseburia	GH2	NA	Mucin	CRC-depleted
CBM62	Clostridium	GH2	NA	Mucin	Neither
CBM62	Fusobacterium	GH2	NA	Mucin	CRC-enriched
CBM62	Bacteroides	GH2	NA	Mucin	CRC-enriched
CBM62	Alistipes	GH2	NA	Mucin	CRC-enriched
CBM62	Prevotella	GH2	0.285714	Mucin	CRC-enriched
CBM62	Paraprevotella	GH2	NA	Mucin	Neither
CBM62	Stenotrophomonas	GH2	NA	Mucin	Neither
CBM62	Eisenbergiella	GH2	NA	Mucin	CRC-enriched
CBM62	Hungatella	GH2	NA	Mucin	CRC-enriched
CBM62	Paenibacillus	GH2	NA	Mucin	Neither
CBM62	Anaerostipes	GH2	NA	Mucin	CRC-depleted
CBM62	Lactobacillus	GH2	NA	Mucin	CRC-enriched
CBM62	Streptococcus	GH2	NA	Mucin	CRC-enriched
CBM62	Erysipelatoclostridium	GH2	NA	Mucin	CRC-enriched
CBM62	Bacillus	GH2	NA	Mucin	CRC-depleted
CBM62	Faecalitalea	GH2	NA	Mucin	CRC-enriched
CBM62	Eubacterium	GH2	NA	Mucin	CRC-depleted
CBM62	Turicibacter	GH2	NA	Mucin	CRC-depleted
CBM62	Enterococcus	GH2	NA	Mucin	CRC-enriched
CBM62	Dorea	GH2	NA	Mucin	CRC-depleted
CBM62	Flavonifractor	GH2	NA	Mucin	CRC-enriched
CBM62	Intestinimonas	GH2	NA	Mucin	Neither
CBM62	Ruthenibacterium	GH2	NA	Mucin	Neither
CBM62	Coprobacillus	GH2	NA	Mucin	CRC-enriched
CBM62	Varibaculum	GH30_5	NA	Fibre	NA
CBM62	Ruminococcus	GH30_5	0.9	Fibre	CRC-depleted
CBM62	Blautia	GH30_5	NA	Fibre	Neither
CBM62	Bifidobacterium	GH30_5	NA	Fibre	CRC-depleted
CBM62	Brevundimonas	GH30_5	NA	Fibre	Neither
CBM62	Akkermansia	GH30_5	NA	Fibre	CRC-enriched
CBM62	Tyzzerella	GH30_5	NA	Fibre	CRC-enriched
CBM62	Anaeromassilibacillus	GH30_5	NA	Fibre	CRC-depleted
CBM62	Roseburia	GH30_5	1	Fibre	CRC-depleted
CBM62	Clostridium	GH30_5	0.913043	Fibre	Neither
CBM62	Fusobacterium	GH30_5	NA	Fibre	CRC-enriched
CBM62	Bacteroides	GH30_5	NA	Fibre	CRC-enriched
CBM62	Alistipes	GH30_5	NA	Fibre	CRC-enriched
CBM62	Prevotella	GH30_5	NA	Fibre	CRC-enriched
CBM62	Paraprevotella	GH30_5	NA	Fibre	Neither
CBM62	Stenotrophomonas	GH30_5	NA	Fibre	Neither
CBM62	Eisenbergiella	GH30_5	NA	Fibre	CRC-enriched
CBM62	Hungatella	GH30_5	NA	Fibre	CRC-enriched
CBM62	Paenibacillus	GH30_5	NA	Fibre	Neither
CBM62	Anaerostipes	GH30_5	NA	Fibre	CRC-depleted
CBM62	Lactobacillus	GH30_5	NA	Fibre	CRC-enriched
CBM62	Streptococcus	GH30_5	NA	Fibre	CRC-enriched
CBM62	Erysipelatoclostridium	GH30_5	NA	Fibre	CRC-enriched
CBM62	Bacillus	GH30_5	NA	Fibre	CRC-depleted
CBM62	Faecalitalea	GH30_5	NA	Fibre	CRC-enriched
CBM62	Eubacterium	GH30_5	1	Fibre	CRC-depleted
CBM62	Turicibacter	GH30_5	NA	Fibre	CRC-depleted
CBM62	Enterococcus	GH30_5	NA	Fibre	CRC-enriched
CBM62	Dorea	GH30_5	NA	Fibre	CRC-depleted
CBM62	Flavonifractor	GH30_5	NA	Fibre	CRC-enriched
CBM62	Intestinimonas	GH30_5	NA	Fibre	Neither
CBM62	Ruthenibacterium	GH30_5	NA	Fibre	Neither
CBM62	Coprobacillus	GH30_5	NA	Fibre	CRC-enriched
CBM62	Varibaculum	GH43_22	NA	Fibre	NA
CBM62	Ruminococcus	GH43_22	NA	Fibre	CRC-depleted
CBM62	Blautia	GH43_22	NA	Fibre	Neither
CBM62	Bifidobacterium	GH43_22	NA	Fibre	CRC-depleted
CBM62	Brevundimonas	GH43_22	NA	Fibre	Neither
CBM62	Akkermansia	GH43_22	NA	Fibre	CRC-enriched
CBM62	Tyzzerella	GH43_22	NA	Fibre	CRC-enriched
CBM62	Anaeromassilibacillus	GH43_22	NA	Fibre	CRC-depleted
CBM62	Roseburia	GH43_22	0.833333	Fibre	CRC-depleted
CBM62	Clostridium	GH43_22	0.97954	Fibre	Neither
CBM62	Fusobacterium	GH43_22	NA	Fibre	CRC-enriched
CBM62	Bacteroides	GH43_22	NA	Fibre	CRC-enriched
CBM62	Alistipes	GH43_22	NA	Fibre	CRC-enriched
CBM62	Prevotella	GH43_22	NA	Fibre	CRC-enriched
CBM62	Paraprevotella	GH43_22	NA	Fibre	Neither
CBM62	Stenotrophomonas	GH43_22	NA	Fibre	Neither
CBM62	Eisenbergiella	GH43_22	NA	Fibre	CRC-enriched
CBM62	Hungatella	GH43_22	NA	Fibre	CRC-enriched
CBM62	Paenibacillus	GH43_22	NA	Fibre	Neither
CBM62	Anaerostipes	GH43_22	NA	Fibre	CRC-depleted
CBM62	Lactobacillus	GH43_22	NA	Fibre	CRC-enriched
CBM62	Streptococcus	GH43_22	NA	Fibre	CRC-enriched
CBM62	Erysipelatoclostridium	GH43_22	NA	Fibre	CRC-enriched
CBM62	Bacillus	GH43_22	NA	Fibre	CRC-depleted
CBM62	Faecalitalea	GH43_22	NA	Fibre	CRC-enriched
CBM62	Eubacterium	GH43_22	NA	Fibre	CRC-depleted
CBM62	Turicibacter	GH43_22	NA	Fibre	CRC-depleted
CBM62	Enterococcus	GH43_22	NA	Fibre	CRC-enriched
CBM62	Dorea	GH43_22	NA	Fibre	CRC-depleted
CBM62	Flavonifractor	GH43_22	NA	Fibre	CRC-enriched
CBM62	Intestinimonas	GH43_22	NA	Fibre	Neither
CBM62	Ruthenibacterium	GH43_22	NA	Fibre	Neither
CBM62	Coprobacillus	GH43_22	NA	Fibre	CRC-enriched
CBM62	Varibaculum	GH43_24	NA	Fibre	NA
CBM62	Ruminococcus	GH43_24	NA	Fibre	CRC-depleted
CBM62	Blautia	GH43_24	NA	Fibre	Neither
CBM62	Bifidobacterium	GH43_24	NA	Fibre	CRC-depleted
CBM62	Brevundimonas	GH43_24	NA	Fibre	Neither
CBM62	Akkermansia	GH43_24	NA	Fibre	CRC-enriched
CBM62	Tyzzerella	GH43_24	NA	Fibre	CRC-enriched
CBM62	Anaeromassilibacillus	GH43_24	NA	Fibre	CRC-depleted
CBM62	Roseburia	GH43_24	NA	Fibre	CRC-depleted
CBM62	Clostridium	GH43_24	NA	Fibre	Neither
CBM62	Fusobacterium	GH43_24	NA	Fibre	CRC-enriched
CBM62	Bacteroides	GH43_24	NA	Fibre	CRC-enriched
CBM62	Alistipes	GH43_24	NA	Fibre	CRC-enriched
CBM62	Prevotella	GH43_24	NA	Fibre	CRC-enriched
CBM62	Paraprevotella	GH43_24	NA	Fibre	Neither
CBM62	Stenotrophomonas	GH43_24	NA	Fibre	Neither
CBM62	Eisenbergiella	GH43_24	NA	Fibre	CRC-enriched
CBM62	Hungatella	GH43_24	NA	Fibre	CRC-enriched
CBM62	Paenibacillus	GH43_24	NA	Fibre	Neither
CBM62	Anaerostipes	GH43_24	NA	Fibre	CRC-depleted
CBM62	Lactobacillus	GH43_24	NA	Fibre	CRC-enriched
CBM62	Streptococcus	GH43_24	NA	Fibre	CRC-enriched
CBM62	Erysipelatoclostridium	GH43_24	NA	Fibre	CRC-enriched
CBM62	Bacillus	GH43_24	NA	Fibre	CRC-depleted
CBM62	Faecalitalea	GH43_24	NA	Fibre	CRC-enriched
CBM62	Eubacterium	GH43_24	1	Fibre	CRC-depleted
CBM62	Turicibacter	GH43_24	NA	Fibre	CRC-depleted
CBM62	Enterococcus	GH43_24	NA	Fibre	CRC-enriched
CBM62	Dorea	GH43_24	NA	Fibre	CRC-depleted
CBM62	Flavonifractor	GH43_24	NA	Fibre	CRC-enriched
CBM62	Intestinimonas	GH43_24	NA	Fibre	Neither
CBM62	Ruthenibacterium	GH43_24	NA	Fibre	Neither
CBM62	Coprobacillus	GH43_24	NA	Fibre	CRC-enriched
CBM62	Varibaculum	GH95	NA	Mucin	NA
CBM62	Ruminococcus	GH95	NA	Mucin	CRC-depleted
CBM62	Blautia	GH95	NA	Mucin	Neither
CBM62	Bifidobacterium	GH95	NA	Mucin	CRC-depleted
CBM62	Brevundimonas	GH95	NA	Mucin	Neither
CBM62	Akkermansia	GH95	NA	Mucin	CRC-enriched
CBM62	Tyzzerella	GH95	NA	Mucin	CRC-enriched
CBM62	Anaeromassilibacillus	GH95	NA	Mucin	CRC-depleted
CBM62	Roseburia	GH95	NA	Mucin	CRC-depleted
CBM62	Clostridium	GH95	NA	Mucin	Neither
CBM62	Fusobacterium	GH95	NA	Mucin	CRC-enriched
CBM62	Bacteroides	GH95	NA	Mucin	CRC-enriched
CBM62	Alistipes	GH95	NA	Mucin	CRC-enriched
CBM62	Prevotella	GH95	0.285714	Mucin	CRC-enriched
CBM62	Paraprevotella	GH95	NA	Mucin	Neither
CBM62	Stenotrophomonas	GH95	NA	Mucin	Neither
CBM62	Eisenbergiella	GH95	NA	Mucin	CRC-enriched
CBM62	Hungatella	GH95	NA	Mucin	CRC-enriched
CBM62	Paenibacillus	GH95	NA	Mucin	Neither
CBM62	Anaerostipes	GH95	NA	Mucin	CRC-depleted
CBM62	Lactobacillus	GH95	NA	Mucin	CRC-enriched
CBM62	Streptococcus	GH95	NA	Mucin	CRC-enriched
CBM62	Erysipelatoclostridium	GH95	NA	Mucin	CRC-enriched
CBM62	Bacillus	GH95	NA	Mucin	CRC-depleted
CBM62	Faecalitalea	GH95	NA	Mucin	CRC-enriched
CBM62	Eubacterium	GH95	NA	Mucin	CRC-depleted
CBM62	Turicibacter	GH95	NA	Mucin	CRC-depleted
CBM62	Enterococcus	GH95	NA	Mucin	CRC-enriched
CBM62	Dorea	GH95	NA	Mucin	CRC-depleted
CBM62	Flavonifractor	GH95	NA	Mucin	CRC-enriched
CBM62	Intestinimonas	GH95	NA	Mucin	Neither
CBM62	Ruthenibacterium	GH95	NA	Mucin	Neither
CBM62	Coprobacillus	GH95	NA	Mucin	CRC-enriched
CBM40	Varibaculum	GH33	NA	Mucin	NA
CBM40	Ruminococcus	GH33	NA	Mucin	CRC-depleted
CBM40	Blautia	GH33	1	Mucin	Neither
CBM40	Bifidobacterium	GH33	NA	Mucin	CRC-depleted
CBM40	Brevundimonas	GH33	1	Mucin	Neither
CBM40	Akkermansia	GH33	NA	Mucin	CRC-enriched
CBM40	Tyzzerella	GH33	1	Mucin	CRC-enriched
CBM40	Anaeromassilibacillus	GH33	NA	Mucin	CRC-depleted
CBM40	Roseburia	GH33	1	Mucin	CRC-depleted
CBM40	Clostridium	GH33	0.976608	Mucin	Neither
CBM40	Fusobacterium	GH33	NA	Mucin	CRC-enriched
CBM40	Bacteroides	GH33	NA	Mucin	CRC-enriched
CBM40	Alistipes	GH33	NA	Mucin	CRC-enriched
CBM40	Prevotella	GH33	NA	Mucin	CRC-enriched
CBM40	Paraprevotella	GH33	NA	Mucin	Neither
CBM40	Stenotrophomonas	GH33	NA	Mucin	Neither
CBM40	Eisenbergiella	GH33	NA	Mucin	CRC-enriched
CBM40	Hungatella	GH33	NA	Mucin	CRC-enriched
CBM40	Paenibacillus	GH33	NA	Mucin	Neither
CBM40	Anaerostipes	GH33	NA	Mucin	CRC-depleted
CBM40	Lactobacillus	GH33	NA	Mucin	CRC-enriched
CBM40	Streptococcus	GH33	1	Mucin	CRC-enriched
CBM40	Erysipelatoclostridium	GH33	1	Mucin	CRC-enriched
CBM40	Bacillus	GH33	NA	Mucin	CRC-depleted
CBM40	Faecalitalea	GH33	NA	Mucin	CRC-enriched
CBM40	Eubacterium	GH33	1	Mucin	CRC-depleted
CBM40	Turicibacter	GH33	NA	Mucin	CRC-depleted
CBM40	Enterococcus	GH33	1	Mucin	CRC-enriched
CBM40	Dorea	GH33	1	Mucin	CRC-depleted
CBM40	Flavonifractor	GH33	1	Mucin	CRC-enriched
CBM40	Intestinimonas	GH33	1	Mucin	Neither
CBM40	Ruthenibacterium	GH33	1	Mucin	Neither
CBM40	Coprobacillus	GH33	1	Mucin	CRC-enriched
CBM70	Varibaculum	PL8	NA	GAG	NA
CBM70	Ruminococcus	PL8	NA	GAG	CRC-depleted
CBM70	Blautia	PL8	NA	GAG	Neither
CBM70	Bifidobacterium	PL8	NA	GAG	CRC-depleted
CBM70	Brevundimonas	PL8	NA	GAG	Neither
CBM70	Akkermansia	PL8	NA	GAG	CRC-enriched
CBM70	Tyzzerella	PL8	NA	GAG	CRC-enriched
CBM70	Anaeromassilibacillus	PL8	NA	GAG	CRC-depleted
CBM70	Roseburia	PL8	NA	GAG	CRC-depleted
CBM70	Clostridium	PL8	NA	GAG	Neither
CBM70	Fusobacterium	PL8	NA	GAG	CRC-enriched
CBM70	Bacteroides	PL8	NA	GAG	CRC-enriched
CBM70	Alistipes	PL8	NA	GAG	CRC-enriched
CBM70	Prevotella	PL8	NA	GAG	CRC-enriched
CBM70	Paraprevotella	PL8	NA	GAG	Neither
CBM70	Stenotrophomonas	PL8	NA	GAG	Neither
CBM70	Eisenbergiella	PL8	NA	GAG	CRC-enriched
CBM70	Hungatella	PL8	NA	GAG	CRC-enriched
CBM70	Paenibacillus	PL8	0.666667	GAG	Neither
CBM70	Anaerostipes	PL8	NA	GAG	CRC-depleted
CBM70	Lactobacillus	PL8	NA	GAG	CRC-enriched
CBM70	Streptococcus	PL8	NA	GAG	CRC-enriched
CBM70	Erysipelatoclostridium	PL8	NA	GAG	CRC-enriched
CBM70	Bacillus	PL8	NA	GAG	CRC-depleted
CBM70	Faecalitalea	PL8	NA	GAG	CRC-enriched
CBM70	Eubacterium	PL8	NA	GAG	CRC-depleted
CBM70	Turicibacter	PL8	NA	GAG	CRC-depleted
CBM70	Enterococcus	PL8	0.416667	GAG	CRC-enriched
CBM70	Dorea	PL8	NA	GAG	CRC-depleted
CBM70	Flavonifractor	PL8	NA	GAG	CRC-enriched
CBM70	Intestinimonas	PL8	NA	GAG	Neither
CBM70	Ruthenibacterium	PL8	NA	GAG	Neither
CBM70	Coprobacillus	PL8	NA	GAG	CRC-enriched
CBM70	Varibaculum	PL8_1	NA	GAG	NA
CBM70	Ruminococcus	PL8_1	NA	GAG	CRC-depleted
CBM70	Blautia	PL8_1	NA	GAG	Neither
CBM70	Bifidobacterium	PL8_1	NA	GAG	CRC-depleted
CBM70	Brevundimonas	PL8_1	NA	GAG	Neither
CBM70	Akkermansia	PL8_1	NA	GAG	CRC-enriched
CBM70	Tyzzerella	PL8_1	NA	GAG	CRC-enriched
CBM70	Anaeromassilibacillus	PL8_1	NA	GAG	CRC-depleted
CBM70	Roseburia	PL8_1	NA	GAG	CRC-depleted
CBM70	Clostridium	PL8_1	NA	GAG	Neither
CBM70	Fusobacterium	PL8_1	NA	GAG	CRC-enriched
CBM70	Bacteroides	PL8_1	NA	GAG	CRC-enriched
CBM70	Alistipes	PL8_1	NA	GAG	CRC-enriched
CBM70	Prevotella	PL8_1	NA	GAG	CRC-enriched
CBM70	Paraprevotella	PL8_1	NA	GAG	Neither
CBM70	Stenotrophomonas	PL8_1	NA	GAG	Neither
CBM70	Eisenbergiella	PL8_1	NA	GAG	CRC-enriched
CBM70	Hungatella	PL8_1	NA	GAG	CRC-enriched
CBM70	Paenibacillus	PL8_1	NA	GAG	Neither
CBM70	Anaerostipes	PL8_1	NA	GAG	CRC-depleted
CBM70	Lactobacillus	PL8_1	NA	GAG	CRC-enriched
CBM70	Streptococcus	PL8_1	1	GAG	CRC-enriched
CBM70	Erysipelatoclostridium	PL8_1	NA	GAG	CRC-enriched
CBM70	Bacillus	PL8_1	NA	GAG	CRC-depleted
CBM70	Faecalitalea	PL8_1	NA	GAG	CRC-enriched
CBM70	Eubacterium	PL8_1	NA	GAG	CRC-depleted
CBM70	Turicibacter	PL8_1	NA	GAG	CRC-depleted
CBM70	Enterococcus	PL8_1	1	GAG	CRC-enriched
CBM70	Dorea	PL8_1	NA	GAG	CRC-depleted
CBM70	Flavonifractor	PL8_1	NA	GAG	CRC-enriched
CBM70	Intestinimonas	PL8_1	NA	GAG	Neither
CBM70	Ruthenibacterium	PL8_1	NA	GAG	Neither
CBM70	Coprobacillus	PL8_1	NA	GAG	CRC-enriched
CBM16	Varibaculum	GH53	NA	Fibre	NA
CBM16	Ruminococcus	GH53	NA	Fibre	CRC-depleted
CBM16	Blautia	GH53	1	Fibre	Neither
CBM16	Bifidobacterium	GH53	NA	Fibre	CRC-depleted
CBM16	Brevundimonas	GH53	NA	Fibre	Neither
CBM16	Akkermansia	GH53	NA	Fibre	CRC-enriched
CBM16	Tyzzerella	GH53	NA	Fibre	CRC-enriched
CBM16	Anaeromassilibacillus	GH53	NA	Fibre	CRC-depleted
CBM16	Roseburia	GH53	NA	Fibre	CRC-depleted
CBM16	Clostridium	GH53	NA	Fibre	Neither
CBM16	Fusobacterium	GH53	NA	Fibre	CRC-enriched
CBM16	Bacteroides	GH53	NA	Fibre	CRC-enriched
CBM16	Alistipes	GH53	NA	Fibre	CRC-enriched
CBM16	Prevotella	GH53	NA	Fibre	CRC-enriched
CBM16	Paraprevotella	GH53	NA	Fibre	Neither
CBM16	Stenotrophomonas	GH53	NA	Fibre	Neither
CBM16	Eisenbergiella	GH53	NA	Fibre	CRC-enriched
CBM16	Hungatella	GH53	NA	Fibre	CRC-enriched
CBM16	Paenibacillus	GH53	NA	Fibre	Neither
CBM16	Anaerostipes	GH53	NA	Fibre	CRC-depleted
CBM16	Lactobacillus	GH53	NA	Fibre	CRC-enriched
CBM16	Streptococcus	GH53	NA	Fibre	CRC-enriched
CBM16	Erysipelatoclostridium	GH53	NA	Fibre	CRC-enriched
CBM16	Bacillus	GH53	NA	Fibre	CRC-depleted
CBM16	Faecalitalea	GH53	NA	Fibre	CRC-enriched
CBM16	Eubacterium	GH53	NA	Fibre	CRC-depleted
CBM16	Turicibacter	GH53	NA	Fibre	CRC-depleted
CBM16	Enterococcus	GH53	NA	Fibre	CRC-enriched
CBM16	Dorea	GH53	NA	Fibre	CRC-depleted
CBM16	Flavonifractor	GH53	NA	Fibre	CRC-enriched
CBM16	Intestinimonas	GH53	NA	Fibre	Neither
CBM16	Ruthenibacterium	GH53	NA	Fibre	Neither
CBM16	Coprobacillus	GH53	NA	Fibre	CRC-enriched
