# Supplementary material for: Cayman enables large-scale analysis of gut microbiome carbohydrate-active enzyme repertoires
Source: Nat Microbiol. 2026 Apr 24;11(6):1739–53. doi: 10.1038/s41564-026-02318-2 (PMC13236585; doi:10.1038/s41564-026-02318-2)
Supplement: Supplementary file 10 — Copy numbers of CAZymes in bacterial genera. [file 41564_2026_2318_MOESM10_ESM.xlsx]

## Sheet: A
genus	familyGroup	category	copy number
Acetobacter	CBM	numberCAZyGenes	3.32143
Acetobacter	CBM	numberUniqueCAZyFamilies	2
Acetobacter	CE	numberCAZyGenes	1.96429
Acetobacter	CE	numberUniqueCAZyFamilies	1.96429
Acetobacter	GH	numberCAZyGenes	15.2857
Acetobacter	GH	numberUniqueCAZyFamilies	10.7857
Acetobacter	GT	numberCAZyGenes	38.3929
Acetobacter	GT	numberUniqueCAZyFamilies	11.8214
Acetobacter	PL	numberCAZyGenes	1
Acetobacter	PL	numberUniqueCAZyFamilies	1
Acidiphilium	CBM	numberCAZyGenes	8.15961
Acidiphilium	CBM	numberUniqueCAZyFamilies	3.23492
Acidiphilium	CE	numberCAZyGenes	6.39227
Acidiphilium	CE	numberUniqueCAZyFamilies	3.16071
Acidiphilium	GH	numberCAZyGenes	41.2196
Acidiphilium	GH	numberUniqueCAZyFamilies	21.655
Acidiphilium	GT	numberCAZyGenes	12.6878
Acidiphilium	GT	numberUniqueCAZyFamilies	5.94565
Acidiphilium	PL	numberCAZyGenes	1.16667
Acidiphilium	PL	numberUniqueCAZyFamilies	1.16667
Akkermansia	CBM	numberCAZyGenes	12.9886
Akkermansia	CBM	numberUniqueCAZyFamilies	4.12064
Akkermansia	CE	numberCAZyGenes	4.0226
Akkermansia	CE	numberUniqueCAZyFamilies	3.20871
Akkermansia	GH	numberCAZyGenes	65.0951
Akkermansia	GH	numberUniqueCAZyFamilies	28.4192
Akkermansia	GT	numberCAZyGenes	59.8457
Akkermansia	GT	numberUniqueCAZyFamilies	15.2769
Akkermansia	PL	numberCAZyGenes	1.5204
Akkermansia	PL	numberUniqueCAZyFamilies	1.4
Alistipes	CBM	numberCAZyGenes	9.52216
Alistipes	CBM	numberUniqueCAZyFamilies	3.94238
Alistipes	CE	numberCAZyGenes	8.39186
Alistipes	CE	numberUniqueCAZyFamilies	4.49605
Alistipes	GH	numberCAZyGenes	57.8822
Alistipes	GH	numberUniqueCAZyFamilies	28.4836
Alistipes	GT	numberCAZyGenes	24.6957
Alistipes	GT	numberUniqueCAZyFamilies	10.15
Alistipes	PL	numberCAZyGenes	4.95884
Alistipes	PL	numberUniqueCAZyFamilies	3.94575
Anaeromassilibacillus	CBM	numberCAZyGenes	16.1706
Anaeromassilibacillus	CBM	numberUniqueCAZyFamilies	5.66667
Anaeromassilibacillus	CE	numberCAZyGenes	9.77778
Anaeromassilibacillus	CE	numberUniqueCAZyFamilies	3.36111
Anaeromassilibacillus	GH	numberCAZyGenes	39.4683
Anaeromassilibacillus	GH	numberUniqueCAZyFamilies	25.6429
Anaeromassilibacillus	GT	numberCAZyGenes	28.4603
Anaeromassilibacillus	GT	numberUniqueCAZyFamilies	7.56349
Anaeromassilibacillus	PL	numberCAZyGenes	1
Anaeromassilibacillus	PL	numberUniqueCAZyFamilies	1
Anaerostipes	CBM	numberCAZyGenes	8.68038
Anaerostipes	CBM	numberUniqueCAZyFamilies	3.16166
Anaerostipes	CE	numberCAZyGenes	6.83979
Anaerostipes	CE	numberUniqueCAZyFamilies	2.82634
Anaerostipes	GH	numberCAZyGenes	21.0658
Anaerostipes	GH	numberUniqueCAZyFamilies	13.2874
Anaerostipes	GT	numberCAZyGenes	21.0935
Anaerostipes	GT	numberUniqueCAZyFamilies	6.4284
Anaerostipes	PL	numberCAZyGenes	2.5
Anaerostipes	PL	numberUniqueCAZyFamilies	2.25
Bacteroides	CBM	numberCAZyGenes	19.8224
Bacteroides	CBM	numberUniqueCAZyFamilies	7.43024
Bacteroides	CE	numberCAZyGenes	14.938
Bacteroides	CE	numberUniqueCAZyFamilies	6.50457
Bacteroides	GH	numberCAZyGenes	149.442
Bacteroides	GH	numberUniqueCAZyFamilies	58.5303
Bacteroides	GT	numberCAZyGenes	50.0374
Bacteroides	GT	numberUniqueCAZyFamilies	13.0263
Bacteroides	PL	numberCAZyGenes	14.344
Bacteroides	PL	numberUniqueCAZyFamilies	9.54679
Barnesiella	CBM	numberCAZyGenes	13.0194
Barnesiella	CBM	numberUniqueCAZyFamilies	5.78641
Barnesiella	CE	numberCAZyGenes	7.87945
Barnesiella	CE	numberUniqueCAZyFamilies	3.91828
Barnesiella	GH	numberCAZyGenes	87.3859
Barnesiella	GH	numberUniqueCAZyFamilies	42.7905
Barnesiella	GT	numberCAZyGenes	45.5833
Barnesiella	GT	numberUniqueCAZyFamilies	14.5065
Barnesiella	PL	numberCAZyGenes	1.08333
Barnesiella	PL	numberUniqueCAZyFamilies	1.41667
Bifidobacterium	CBM	numberCAZyGenes	7.56683
Bifidobacterium	CBM	numberUniqueCAZyFamilies	4.33632
Bifidobacterium	CE	numberCAZyGenes	3.12234
Bifidobacterium	CE	numberUniqueCAZyFamilies	2.56011
Bifidobacterium	GH	numberCAZyGenes	47.544
Bifidobacterium	GH	numberUniqueCAZyFamilies	30.6476
Bifidobacterium	GT	numberCAZyGenes	17.0766
Bifidobacterium	GT	numberUniqueCAZyFamilies	6.4667
Bifidobacterium	PL	numberCAZyGenes	1.00294
Bifidobacterium	PL	numberUniqueCAZyFamilies	1
Blautia	CBM	numberCAZyGenes	11.0774
Blautia	CBM	numberUniqueCAZyFamilies	4.68766
Blautia	CE	numberCAZyGenes	7.08435
Blautia	CE	numberUniqueCAZyFamilies	3.01868
Blautia	GH	numberCAZyGenes	63.9554
Blautia	GH	numberUniqueCAZyFamilies	31.8803
Blautia	GT	numberCAZyGenes	25.5347
Blautia	GT	numberUniqueCAZyFamilies	6.71157
Blautia	PL	numberCAZyGenes	1.6887
Blautia	PL	numberUniqueCAZyFamilies	1.61252
Brachyspira	CBM	numberCAZyGenes	5.61654
Brachyspira	CBM	numberUniqueCAZyFamilies	1.64035
Brachyspira	CE	numberCAZyGenes	3.28195
Brachyspira	CE	numberUniqueCAZyFamilies	3.1416
Brachyspira	GH	numberCAZyGenes	22.8438
Brachyspira	GH	numberUniqueCAZyFamilies	10.2769
Brachyspira	GT	numberCAZyGenes	36.4975
Brachyspira	GT	numberUniqueCAZyFamilies	13.5769
Brachyspira	PL	numberCAZyGenes	1
Brachyspira	PL	numberUniqueCAZyFamilies	2
Butyrivibrio	CBM	numberCAZyGenes	16.6769
Butyrivibrio	CBM	numberUniqueCAZyFamilies	9.25061
Butyrivibrio	CE	numberCAZyGenes	6.9069
Butyrivibrio	CE	numberUniqueCAZyFamilies	2.66943
Butyrivibrio	GH	numberCAZyGenes	45.411
Butyrivibrio	GH	numberUniqueCAZyFamilies	28.2231
Butyrivibrio	GT	numberCAZyGenes	32.248
Butyrivibrio	GT	numberUniqueCAZyFamilies	7.9859
Butyrivibrio	PL	numberCAZyGenes	2.20833
Butyrivibrio	PL	numberUniqueCAZyFamilies	1.83333
Citrobacter	CBM	numberCAZyGenes	11.0236
Citrobacter	CBM	numberUniqueCAZyFamilies	3.57955
Citrobacter	CE	numberCAZyGenes	7.83705
Citrobacter	CE	numberUniqueCAZyFamilies	4.80932
Citrobacter	GH	numberCAZyGenes	48.717
Citrobacter	GH	numberUniqueCAZyFamilies	31.0436
Citrobacter	GT	numberCAZyGenes	37.3107
Citrobacter	GT	numberUniqueCAZyFamilies	14.9282
Citrobacter	PL	numberCAZyGenes	1.375
Citrobacter	PL	numberUniqueCAZyFamilies	1.875
Clostridium	CBM	numberCAZyGenes	9.44401
Clostridium	CBM	numberUniqueCAZyFamilies	4.19569
Clostridium	CE	numberCAZyGenes	7.60276
Clostridium	CE	numberUniqueCAZyFamilies	2.86876
Clostridium	GH	numberCAZyGenes	34.0296
Clostridium	GH	numberUniqueCAZyFamilies	18.7662
Clostridium	GT	numberCAZyGenes	24.4623
Clostridium	GT	numberUniqueCAZyFamilies	7.28075
Clostridium	PL	numberCAZyGenes	3.00087
Clostridium	PL	numberUniqueCAZyFamilies	2.36666
Coprobacillus	CBM	numberCAZyGenes	6.18741
Coprobacillus	CBM	numberUniqueCAZyFamilies	3.17533
Coprobacillus	CE	numberCAZyGenes	4.59996
Coprobacillus	CE	numberUniqueCAZyFamilies	2.12556
Coprobacillus	GH	numberCAZyGenes	35.4479
Coprobacillus	GH	numberUniqueCAZyFamilies	17.6561
Coprobacillus	GT	numberCAZyGenes	15.2654
Coprobacillus	GT	numberUniqueCAZyFamilies	5.61218
Coprobacillus	PL	numberCAZyGenes	1.05882
Coprobacillus	PL	numberUniqueCAZyFamilies	1.05882
Coprobacter	CBM	numberCAZyGenes	20.1513
Coprobacter	CBM	numberUniqueCAZyFamilies	9.34454
Coprobacter	CE	numberCAZyGenes	13.1092
Coprobacter	CE	numberUniqueCAZyFamilies	6.17647
Coprobacter	GH	numberCAZyGenes	107.941
Coprobacter	GH	numberUniqueCAZyFamilies	43.1429
Coprobacter	GT	numberCAZyGenes	57.8067
Coprobacter	GT	numberUniqueCAZyFamilies	14.479
Coprobacter	PL	numberCAZyGenes	13.6441
Coprobacter	PL	numberUniqueCAZyFamilies	7.31356
Coprococcus	CBM	numberCAZyGenes	11.804
Coprococcus	CBM	numberUniqueCAZyFamilies	6.1474
Coprococcus	CE	numberCAZyGenes	5.50331
Coprococcus	CE	numberUniqueCAZyFamilies	3.24335
Coprococcus	GH	numberCAZyGenes	40.2823
Coprococcus	GH	numberUniqueCAZyFamilies	23.3937
Coprococcus	GT	numberCAZyGenes	21.1894
Coprococcus	GT	numberUniqueCAZyFamilies	6.64545
Coprococcus	PL	numberCAZyGenes	2.02667
Coprococcus	PL	numberUniqueCAZyFamilies	1.94667
Coraliomargarita	CBM	numberCAZyGenes	12.0214
Coraliomargarita	CBM	numberUniqueCAZyFamilies	4.22222
Coraliomargarita	CE	numberCAZyGenes	8.5641
Coraliomargarita	CE	numberUniqueCAZyFamilies	4.5641
Coraliomargarita	GH	numberCAZyGenes	81.0256
Coraliomargarita	GH	numberUniqueCAZyFamilies	31.0513
Coraliomargarita	GT	numberCAZyGenes	16.9231
Coraliomargarita	GT	numberUniqueCAZyFamilies	11.1709
Coraliomargarita	PL	numberCAZyGenes	2.33333
Coraliomargarita	PL	numberUniqueCAZyFamilies	2
Eisenbergiella	CBM	numberCAZyGenes	26.3962
Eisenbergiella	CBM	numberUniqueCAZyFamilies	6.62264
Eisenbergiella	CE	numberCAZyGenes	19.6792
Eisenbergiella	CE	numberUniqueCAZyFamilies	5.79245
Eisenbergiella	GH	numberCAZyGenes	292.151
Eisenbergiella	GH	numberUniqueCAZyFamilies	76.9434
Eisenbergiella	GT	numberCAZyGenes	61
Eisenbergiella	GT	numberUniqueCAZyFamilies	11.4528
Eisenbergiella	PL	numberCAZyGenes	4.75
Eisenbergiella	PL	numberUniqueCAZyFamilies	5.05769
Enterobacter	CBM	numberCAZyGenes	17.2406
Enterobacter	CBM	numberUniqueCAZyFamilies	5.32333
Enterobacter	CE	numberCAZyGenes	9.80111
Enterobacter	CE	numberUniqueCAZyFamilies	5.16
Enterobacter	GH	numberCAZyGenes	65.1133
Enterobacter	GH	numberUniqueCAZyFamilies	39.1022
Enterobacter	GT	numberCAZyGenes	39.7733
Enterobacter	GT	numberUniqueCAZyFamilies	14.965
Enterobacter	PL	numberCAZyGenes	1.66667
Enterobacter	PL	numberUniqueCAZyFamilies	2.5
Enterococcus	CBM	numberCAZyGenes	10.7466
Enterococcus	CBM	numberUniqueCAZyFamilies	3.89954
Enterococcus	CE	numberCAZyGenes	6.85969
Enterococcus	CE	numberUniqueCAZyFamilies	3.78801
Enterococcus	GH	numberCAZyGenes	56.6348
Enterococcus	GH	numberUniqueCAZyFamilies	26.3216
Enterococcus	GT	numberCAZyGenes	20.8007
Enterococcus	GT	numberUniqueCAZyFamilies	6.95341
Enterococcus	PL	numberCAZyGenes	1.9813
Enterococcus	PL	numberUniqueCAZyFamilies	1.67499
Erysipelatoclostridium	CBM	numberCAZyGenes	15.8282
Erysipelatoclostridium	CBM	numberUniqueCAZyFamilies	5.73116
Erysipelatoclostridium	CE	numberCAZyGenes	14.3764
Erysipelatoclostridium	CE	numberUniqueCAZyFamilies	3.26525
Erysipelatoclostridium	GH	numberCAZyGenes	55.7416
Erysipelatoclostridium	GH	numberUniqueCAZyFamilies	23.7948
Erysipelatoclostridium	GT	numberCAZyGenes	33.864
Erysipelatoclostridium	GT	numberUniqueCAZyFamilies	6.97188
Erysipelatoclostridium	PL	numberCAZyGenes	1.15692
Erysipelatoclostridium	PL	numberUniqueCAZyFamilies	1.00877
Escherichia	CBM	numberCAZyGenes	12.3234
Escherichia	CBM	numberUniqueCAZyFamilies	3.55466
Escherichia	CE	numberCAZyGenes	10.8959
Escherichia	CE	numberUniqueCAZyFamilies	5.70598
Escherichia	GH	numberCAZyGenes	44.6223
Escherichia	GH	numberUniqueCAZyFamilies	27.1945
Escherichia	GT	numberCAZyGenes	34.897
Escherichia	GT	numberUniqueCAZyFamilies	15.0319
Escherichia	PL	numberCAZyGenes	1.85366
Escherichia	PL	numberUniqueCAZyFamilies	2.76423
Eubacterium	CBM	numberCAZyGenes	9.41245
Eubacterium	CBM	numberUniqueCAZyFamilies	4.40719
Eubacterium	CE	numberCAZyGenes	7.01912
Eubacterium	CE	numberUniqueCAZyFamilies	2.98283
Eubacterium	GH	numberCAZyGenes	27.8549
Eubacterium	GH	numberUniqueCAZyFamilies	17.0619
Eubacterium	GT	numberCAZyGenes	23.8742
Eubacterium	GT	numberUniqueCAZyFamilies	7.09553
Eubacterium	PL	numberCAZyGenes	3.63414
Eubacterium	PL	numberUniqueCAZyFamilies	2.10325
Faecalibacterium	CBM	numberCAZyGenes	7.68447
Faecalibacterium	CBM	numberUniqueCAZyFamilies	3.46748
Faecalibacterium	CE	numberCAZyGenes	6.79877
Faecalibacterium	CE	numberUniqueCAZyFamilies	4.17626
Faecalibacterium	GH	numberCAZyGenes	36.8496
Faecalibacterium	GH	numberUniqueCAZyFamilies	20.4574
Faecalibacterium	GT	numberCAZyGenes	21.3698
Faecalibacterium	GT	numberUniqueCAZyFamilies	7.34792
Faecalibacterium	PL	numberCAZyGenes	1.16364
Faecalibacterium	PL	numberUniqueCAZyFamilies	1.261
Faecalicatena	CBM	numberCAZyGenes	16.3929
Faecalicatena	CBM	numberUniqueCAZyFamilies	5.07143
Faecalicatena	CE	numberCAZyGenes	15.8571
Faecalicatena	CE	numberUniqueCAZyFamilies	3.57143
Faecalicatena	GH	numberCAZyGenes	99.3214
Faecalicatena	GH	numberUniqueCAZyFamilies	40.6429
Faecalicatena	GT	numberCAZyGenes	32.7143
Faecalicatena	GT	numberUniqueCAZyFamilies	7
Faecalicatena	PL	numberCAZyGenes	1
Faecalicatena	PL	numberUniqueCAZyFamilies	1
Fusicatenibacter	CBM	numberCAZyGenes	13.4
Fusicatenibacter	CBM	numberUniqueCAZyFamilies	5.6
Fusicatenibacter	CE	numberCAZyGenes	8.2
Fusicatenibacter	CE	numberUniqueCAZyFamilies	3.2
Fusicatenibacter	GH	numberCAZyGenes	89.2
Fusicatenibacter	GH	numberUniqueCAZyFamilies	38
Fusicatenibacter	GT	numberCAZyGenes	25.4
Fusicatenibacter	GT	numberUniqueCAZyFamilies	7.2
Fusicatenibacter	PL	numberCAZyGenes	1
Fusicatenibacter	PL	numberUniqueCAZyFamilies	1
Hungatella	CBM	numberCAZyGenes	15.4056
Hungatella	CBM	numberUniqueCAZyFamilies	4.21111
Hungatella	CE	numberCAZyGenes	16.75
Hungatella	CE	numberUniqueCAZyFamilies	5.26111
Hungatella	GH	numberCAZyGenes	151.983
Hungatella	GH	numberUniqueCAZyFamilies	55.0111
Hungatella	GT	numberCAZyGenes	31.9722
Hungatella	GT	numberUniqueCAZyFamilies	7.44444
Hungatella	PL	numberCAZyGenes	7.89972
Hungatella	PL	numberUniqueCAZyFamilies	5.91667
Klebsiella	CBM	numberCAZyGenes	14.2957
Klebsiella	CBM	numberUniqueCAZyFamilies	5.21108
Klebsiella	CE	numberCAZyGenes	11.6437
Klebsiella	CE	numberUniqueCAZyFamilies	5.49891
Klebsiella	GH	numberCAZyGenes	63.2497
Klebsiella	GH	numberUniqueCAZyFamilies	36.4602
Klebsiella	GT	numberCAZyGenes	35.3407
Klebsiella	GT	numberUniqueCAZyFamilies	14.68
Klebsiella	PL	numberCAZyGenes	3.46873
Klebsiella	PL	numberUniqueCAZyFamilies	3.97056
Lachnoclostridium	CBM	numberCAZyGenes	13.157
Lachnoclostridium	CBM	numberUniqueCAZyFamilies	4.62815
Lachnoclostridium	CE	numberCAZyGenes	11.4769
Lachnoclostridium	CE	numberUniqueCAZyFamilies	4.10295
Lachnoclostridium	GH	numberCAZyGenes	57.3096
Lachnoclostridium	GH	numberUniqueCAZyFamilies	28.0896
Lachnoclostridium	GT	numberCAZyGenes	29.1766
Lachnoclostridium	GT	numberUniqueCAZyFamilies	7.43269
Lachnoclostridium	PL	numberCAZyGenes	3.96983
Lachnoclostridium	PL	numberUniqueCAZyFamilies	2.7651
Lactobacillus	CBM	numberCAZyGenes	6.17174
Lactobacillus	CBM	numberUniqueCAZyFamilies	2.62911
Lactobacillus	CE	numberCAZyGenes	3.46906
Lactobacillus	CE	numberUniqueCAZyFamilies	2.17743
Lactobacillus	GH	numberCAZyGenes	29.7391
Lactobacillus	GH	numberUniqueCAZyFamilies	16.9676
Lactobacillus	GT	numberCAZyGenes	19.6226
Lactobacillus	GT	numberUniqueCAZyFamilies	7.62169
Lactobacillus	PL	numberCAZyGenes	1.9562
Lactobacillus	PL	numberUniqueCAZyFamilies	1.52729
Lactococcus	CBM	numberCAZyGenes	6.74
Lactococcus	CBM	numberUniqueCAZyFamilies	4.1
Lactococcus	CE	numberCAZyGenes	4.86
Lactococcus	CE	numberUniqueCAZyFamilies	3.12
Lactococcus	GH	numberCAZyGenes	32.325
Lactococcus	GH	numberUniqueCAZyFamilies	19.34
Lactococcus	GT	numberCAZyGenes	21.98
Lactococcus	GT	numberUniqueCAZyFamilies	5.71
Lactococcus	PL	numberCAZyGenes	1
Lactococcus	PL	numberUniqueCAZyFamilies	1
Massiliomicrobiota	CBM	numberCAZyGenes	4
Massiliomicrobiota	CBM	numberUniqueCAZyFamilies	2
Massiliomicrobiota	CE	numberCAZyGenes	8
Massiliomicrobiota	CE	numberUniqueCAZyFamilies	3
Massiliomicrobiota	GH	numberCAZyGenes	34.8
Massiliomicrobiota	GH	numberUniqueCAZyFamilies	17.4
Massiliomicrobiota	GT	numberCAZyGenes	15.8
Massiliomicrobiota	GT	numberUniqueCAZyFamilies	6.6
Megamonas	CBM	numberCAZyGenes	5.09756
Megamonas	CBM	numberUniqueCAZyFamilies	3.84959
Megamonas	CE	numberCAZyGenes	7.54065
Megamonas	CE	numberUniqueCAZyFamilies	3.9878
Megamonas	GH	numberCAZyGenes	27.3902
Megamonas	GH	numberUniqueCAZyFamilies	22.3537
Megamonas	GT	numberCAZyGenes	21.8902
Megamonas	GT	numberUniqueCAZyFamilies	11.7154
Megamonas	PL	numberCAZyGenes	1
Megamonas	PL	numberUniqueCAZyFamilies	1
Merdimonas	CBM	numberCAZyGenes	9.16667
Merdimonas	CBM	numberUniqueCAZyFamilies	3.41667
Merdimonas	CE	numberCAZyGenes	6.75
Merdimonas	CE	numberUniqueCAZyFamilies	3.33333
Merdimonas	GH	numberCAZyGenes	48.25
Merdimonas	GH	numberUniqueCAZyFamilies	26.6667
Merdimonas	GT	numberCAZyGenes	21.75
Merdimonas	GT	numberUniqueCAZyFamilies	7.41667
Merdimonas	PL	numberCAZyGenes	12
Merdimonas	PL	numberUniqueCAZyFamilies	8
Odoribacter	CBM	numberCAZyGenes	9.17486
Odoribacter	CBM	numberUniqueCAZyFamilies	4.01976
Odoribacter	CE	numberCAZyGenes	5.92921
Odoribacter	CE	numberUniqueCAZyFamilies	2.26933
Odoribacter	GH	numberCAZyGenes	65.7166
Odoribacter	GH	numberUniqueCAZyFamilies	29.8598
Odoribacter	GT	numberCAZyGenes	46.177
Odoribacter	GT	numberUniqueCAZyFamilies	11.682
Odoribacter	PL	numberCAZyGenes	2.17204
Odoribacter	PL	numberUniqueCAZyFamilies	2.17204
Parabacteroides	CBM	numberCAZyGenes	19.8971
Parabacteroides	CBM	numberUniqueCAZyFamilies	7.19503
Parabacteroides	CE	numberCAZyGenes	13.2616
Parabacteroides	CE	numberUniqueCAZyFamilies	5.51149
Parabacteroides	GH	numberCAZyGenes	146.549
Parabacteroides	GH	numberUniqueCAZyFamilies	54.1605
Parabacteroides	GT	numberCAZyGenes	54.2333
Parabacteroides	GT	numberUniqueCAZyFamilies	15.2783
Parabacteroides	PL	numberCAZyGenes	4.97845
Parabacteroides	PL	numberUniqueCAZyFamilies	4.29397
Paraprevotella	CBM	numberCAZyGenes	30.2799
Paraprevotella	CBM	numberUniqueCAZyFamilies	10.3408
Paraprevotella	CE	numberCAZyGenes	11.24
Paraprevotella	CE	numberUniqueCAZyFamilies	4.98132
Paraprevotella	GH	numberCAZyGenes	128.649
Paraprevotella	GH	numberUniqueCAZyFamilies	56.7263
Paraprevotella	GT	numberCAZyGenes	64.3725
Paraprevotella	GT	numberUniqueCAZyFamilies	15.8936
Paraprevotella	PL	numberCAZyGenes	4.69441
Paraprevotella	PL	numberUniqueCAZyFamilies	3.84643
Prevotella	CBM	numberCAZyGenes	11.9256
Prevotella	CBM	numberUniqueCAZyFamilies	5.66637
Prevotella	CE	numberCAZyGenes	9.3809
Prevotella	CE	numberUniqueCAZyFamilies	5.09655
Prevotella	GH	numberCAZyGenes	66.961
Prevotella	GH	numberUniqueCAZyFamilies	39.4064
Prevotella	GT	numberCAZyGenes	36.5832
Prevotella	GT	numberUniqueCAZyFamilies	10.9465
Prevotella	PL	numberCAZyGenes	5.72704
Prevotella	PL	numberUniqueCAZyFamilies	3.85387
Prevotellamassilia	CBM	numberCAZyGenes	14.0732
Prevotellamassilia	CBM	numberUniqueCAZyFamilies	4.95122
Prevotellamassilia	CE	numberCAZyGenes	7.04878
Prevotellamassilia	CE	numberUniqueCAZyFamilies	3.95122
Prevotellamassilia	GH	numberCAZyGenes	48.1951
Prevotellamassilia	GH	numberUniqueCAZyFamilies	27.439
Prevotellamassilia	GT	numberCAZyGenes	39.4878
Prevotellamassilia	GT	numberUniqueCAZyFamilies	11.6098
Romboutsia	CBM	numberCAZyGenes	9.08974
Romboutsia	CBM	numberUniqueCAZyFamilies	6.16667
Romboutsia	CE	numberCAZyGenes	14.6125
Romboutsia	CE	numberUniqueCAZyFamilies	2.825
Romboutsia	GH	numberCAZyGenes	33.475
Romboutsia	GH	numberUniqueCAZyFamilies	21.1125
Romboutsia	GT	numberCAZyGenes	25.6625
Romboutsia	GT	numberUniqueCAZyFamilies	7.4
Romboutsia	PL	numberCAZyGenes	1.5
Romboutsia	PL	numberUniqueCAZyFamilies	1.5
Roseburia	CBM	numberCAZyGenes	12.9015
Roseburia	CBM	numberUniqueCAZyFamilies	6.86094
Roseburia	CE	numberCAZyGenes	9.29874
Roseburia	CE	numberUniqueCAZyFamilies	3.88048
Roseburia	GH	numberCAZyGenes	53.0004
Roseburia	GH	numberUniqueCAZyFamilies	31.7142
Roseburia	GT	numberCAZyGenes	31.3874
Roseburia	GT	numberUniqueCAZyFamilies	8.37786
Roseburia	PL	numberCAZyGenes	1.60319
Roseburia	PL	numberUniqueCAZyFamilies	1.54854
Ruminococcus	CBM	numberCAZyGenes	12.6151
Ruminococcus	CBM	numberUniqueCAZyFamilies	6.28675
Ruminococcus	CE	numberCAZyGenes	6.11551
Ruminococcus	CE	numberUniqueCAZyFamilies	3.02949
Ruminococcus	GH	numberCAZyGenes	44.4912
Ruminococcus	GH	numberUniqueCAZyFamilies	26.7654
Ruminococcus	GT	numberCAZyGenes	18.3122
Ruminococcus	GT	numberUniqueCAZyFamilies	6.74456
Ruminococcus	PL	numberCAZyGenes	3.17717
Ruminococcus	PL	numberUniqueCAZyFamilies	3.47441
Ruthenibacterium	CBM	numberCAZyGenes	5.54237
Ruthenibacterium	CBM	numberUniqueCAZyFamilies	4.33898
Ruthenibacterium	CE	numberCAZyGenes	13.8856
Ruthenibacterium	CE	numberUniqueCAZyFamilies	5.26271
Ruthenibacterium	GH	numberCAZyGenes	45.9322
Ruthenibacterium	GH	numberUniqueCAZyFamilies	23.5847
Ruthenibacterium	GT	numberCAZyGenes	21.2458
Ruthenibacterium	GT	numberUniqueCAZyFamilies	5.95339
Ruthenibacterium	PL	numberCAZyGenes	1.26471
Ruthenibacterium	PL	numberUniqueCAZyFamilies	1.26471
Selenomonas	CBM	numberCAZyGenes	4.94762
Selenomonas	CBM	numberUniqueCAZyFamilies	3.75119
Selenomonas	CE	numberCAZyGenes	7.475
Selenomonas	CE	numberUniqueCAZyFamilies	3.93929
Selenomonas	GH	numberCAZyGenes	20.9417
Selenomonas	GH	numberUniqueCAZyFamilies	14.9321
Selenomonas	GT	numberCAZyGenes	31.5286
Selenomonas	GT	numberUniqueCAZyFamilies	12.4988
Streptococcus	CBM	numberCAZyGenes	8.38481
Streptococcus	CBM	numberUniqueCAZyFamilies	5.00329
Streptococcus	CE	numberCAZyGenes	6.19382
Streptococcus	CE	numberUniqueCAZyFamilies	3.56946
Streptococcus	GH	numberCAZyGenes	26.9474
Streptococcus	GH	numberUniqueCAZyFamilies	19.9451
Streptococcus	GT	numberCAZyGenes	19.6891
Streptococcus	GT	numberUniqueCAZyFamilies	7.53972
Streptococcus	PL	numberCAZyGenes	1.49537
Streptococcus	PL	numberUniqueCAZyFamilies	1.43981
Subdoligranulum	CBM	numberCAZyGenes	4.52451
Subdoligranulum	CBM	numberUniqueCAZyFamilies	2.51961
Subdoligranulum	CE	numberCAZyGenes	6.50901
Subdoligranulum	CE	numberUniqueCAZyFamilies	2.50901
Subdoligranulum	GH	numberCAZyGenes	32.289
Subdoligranulum	GH	numberUniqueCAZyFamilies	14.6651
Subdoligranulum	GT	numberCAZyGenes	32.7027
Subdoligranulum	GT	numberUniqueCAZyFamilies	6.65315
Treponema	CBM	numberCAZyGenes	12.159
Treponema	CBM	numberUniqueCAZyFamilies	4.48536
Treponema	CE	numberCAZyGenes	2.48856
Treponema	CE	numberUniqueCAZyFamilies	1.7451
Treponema	GH	numberCAZyGenes	35.0735
Treponema	GH	numberUniqueCAZyFamilies	23.2891
Treponema	GT	numberCAZyGenes	26.3126
Treponema	GT	numberUniqueCAZyFamilies	9.42072
Treponema	PL	numberCAZyGenes	10
Treponema	PL	numberUniqueCAZyFamilies	6
Turicibacter	CBM	numberCAZyGenes	10.9722
Turicibacter	CBM	numberUniqueCAZyFamilies	7.30556
Turicibacter	CE	numberCAZyGenes	13.8333
Turicibacter	CE	numberUniqueCAZyFamilies	4.61111
Turicibacter	GH	numberCAZyGenes	45.5278
Turicibacter	GH	numberUniqueCAZyFamilies	25.2778
Turicibacter	GT	numberCAZyGenes	30.75
Turicibacter	GT	numberUniqueCAZyFamilies	8.33333
Turicibacter	PL	numberCAZyGenes	1.75
Turicibacter	PL	numberUniqueCAZyFamilies	1.75
Tyzzerella	CBM	numberCAZyGenes	16.5139
Tyzzerella	CBM	numberUniqueCAZyFamilies	4.9375
Tyzzerella	CE	numberCAZyGenes	5.98264
Tyzzerella	CE	numberUniqueCAZyFamilies	2.15278
Tyzzerella	GH	numberCAZyGenes	32.7153
Tyzzerella	GH	numberUniqueCAZyFamilies	20.2014
Tyzzerella	GT	numberCAZyGenes	19.3854
Tyzzerella	GT	numberUniqueCAZyFamilies	7.42361
Tyzzerella	PL	numberCAZyGenes	1.16667
Tyzzerella	PL	numberUniqueCAZyFamilies	1.22222

## Sheet: B
Genus	cazy_family	mean	sd	numberGenomes	Phylum
Akkermansia (1313)	CBM32	5.5933	0.639658	1313	Verrucomicrobia
Akkermansia (1313)	CBM51	2.59025	0.555979	1313	Verrucomicrobia
Akkermansia (1313)	GH109	1.94593	0.239347	1313	Verrucomicrobia
Akkermansia (1313)	GH110	1.96725	0.382139	1313	Verrucomicrobia
Akkermansia (1313)	GH112	0	0	1313	Verrucomicrobia
Akkermansia (1313)	GH123	0.988576	0.106312	1313	Verrucomicrobia
Akkermansia (1313)	GH130	0	0	1313	Verrucomicrobia
Akkermansia (1313)	GH136	0	0	1313	Verrucomicrobia
Akkermansia (1313)	GH16	2.92612	0.278599	1313	Verrucomicrobia
Akkermansia (1313)	GH18	0.891089	0.705718	1313	Verrucomicrobia
Akkermansia (1313)	GH2	6.12795	1.13981	1313	Verrucomicrobia
Akkermansia (1313)	GH20	10.7304	1.25928	1313	Verrucomicrobia
Akkermansia (1313)	GH27	1.20411	0.43765	1313	Verrucomicrobia
Akkermansia (1313)	GH29	3.77609	0.924831	1313	Verrucomicrobia
Akkermansia (1313)	GH31	1.93374	0.363372	1313	Verrucomicrobia
Akkermansia (1313)	GH33	3.49048	0.633257	1313	Verrucomicrobia
Akkermansia (1313)	GH35	1.93526	0.30431	1313	Verrucomicrobia
Akkermansia (1313)	GH36	0.987814	0.178504	1313	Verrucomicrobia
Akkermansia (1313)	GH42	0.000761615	0.0275974	1313	Verrucomicrobia
Akkermansia (1313)	GH84	1.86215	0.382595	1313	Verrucomicrobia
Akkermansia (1313)	GH85	0	0	1313	Verrucomicrobia
Akkermansia (1313)	GH89	1.77609	0.565907	1313	Verrucomicrobia
Akkermansia (1313)	GH92	0.0106626	0.160626	1313	Verrucomicrobia
Akkermansia (1313)	GH95	2.19878	0.506902	1313	Verrucomicrobia
Akkermansia (1313)	GH97	0.943641	0.307217	1313	Verrucomicrobia
Bacteroides (7293)	CBM32	3.01042	1.98794	7293	Bacteroidetes
Bacteroides (7293)	CBM51	0.320856	0.64919	7293	Bacteroidetes
Bacteroides (7293)	GH109	2.2815	1.29056	7293	Bacteroidetes
Bacteroides (7293)	GH110	0.830385	0.920539	7293	Bacteroidetes
Bacteroides (7293)	GH112	0.00452489	0.0671195	7293	Bacteroidetes
Bacteroides (7293)	GH123	0.676539	0.598035	7293	Bacteroidetes
Bacteroides (7293)	GH130	2.29796	1.5273	7293	Bacteroidetes
Bacteroides (7293)	GH136	0.351159	0.549732	7293	Bacteroidetes
Bacteroides (7293)	GH16	2.05814	1.69861	7293	Bacteroidetes
Bacteroides (7293)	GH18	2.75141	2.76091	7293	Bacteroidetes
Bacteroides (7293)	GH2	19.2375	7.64193	7293	Bacteroidetes
Bacteroides (7293)	GH20	7.76388	3.34071	7293	Bacteroidetes
Bacteroides (7293)	GH27	1.23598	1.11508	7293	Bacteroidetes
Bacteroides (7293)	GH29	5.57507	3.33646	7293	Bacteroidetes
Bacteroides (7293)	GH31	4.39353	2.22865	7293	Bacteroidetes
Bacteroides (7293)	GH33	2.29343	1.55349	7293	Bacteroidetes
Bacteroides (7293)	GH35	1.74167	1.33917	7293	Bacteroidetes
Bacteroides (7293)	GH36	1.7802	1.22791	7293	Bacteroidetes
Bacteroides (7293)	GH42	0.83491	0.68316	7293	Bacteroidetes
Bacteroides (7293)	GH84	0.814068	0.511775	7293	Bacteroidetes
Bacteroides (7293)	GH85	0.0223502	0.32943	7293	Bacteroidetes
Bacteroides (7293)	GH89	1.39312	1.34829	7293	Bacteroidetes
Bacteroides (7293)	GH92	8.92637	4.52159	7293	Bacteroidetes
Bacteroides (7293)	GH95	3.49198	2.16682	7293	Bacteroidetes
Bacteroides (7293)	GH97	7.6535	3.5841	7293	Bacteroidetes
Barnesiella (1236)	CBM32	1.80825	0.415836	1236	Bacteroidetes
Barnesiella (1236)	CBM51	0.000809061	0.028444	1236	Bacteroidetes
Barnesiella (1236)	GH109	2.79288	0.4508	1236	Bacteroidetes
Barnesiella (1236)	GH110	0.997573	0.18658	1236	Bacteroidetes
Barnesiella (1236)	GH112	0	0	1236	Bacteroidetes
Barnesiella (1236)	GH123	0.935275	0.249407	1236	Bacteroidetes
Barnesiella (1236)	GH130	2.80987	0.452004	1236	Bacteroidetes
Barnesiella (1236)	GH136	0.000809061	0.028444	1236	Bacteroidetes
Barnesiella (1236)	GH16	2.99676	1.01964	1236	Bacteroidetes
Barnesiella (1236)	GH18	1.20793	0.545547	1236	Bacteroidetes
Barnesiella (1236)	GH2	5.2678	1.24503	1236	Bacteroidetes
Barnesiella (1236)	GH20	8.86489	1.04026	1236	Bacteroidetes
Barnesiella (1236)	GH27	0.958738	0.24295	1236	Bacteroidetes
Barnesiella (1236)	GH29	1.92152	0.29212	1236	Bacteroidetes
Barnesiella (1236)	GH31	3.60761	0.617353	1236	Bacteroidetes
Barnesiella (1236)	GH33	1.94013	0.3959	1236	Bacteroidetes
Barnesiella (1236)	GH35	0	0	1236	Bacteroidetes
Barnesiella (1236)	GH36	1.6432	0.525968	1236	Bacteroidetes
Barnesiella (1236)	GH42	0.000809061	0.028444	1236	Bacteroidetes
Barnesiella (1236)	GH84	1.91343	0.313963	1236	Bacteroidetes
Barnesiella (1236)	GH85	2.47977	0.69381	1236	Bacteroidetes
Barnesiella (1236)	GH89	2.95712	0.332732	1236	Bacteroidetes
Barnesiella (1236)	GH92	6.93447	1.17107	1236	Bacteroidetes
Barnesiella (1236)	GH95	1.19256	0.527903	1236	Bacteroidetes
Barnesiella (1236)	GH97	3.48786	0.620055	1236	Bacteroidetes
Coprobacter (119)	CBM32	6.87395	1.25923	119	Bacteroidetes
Coprobacter (119)	CBM51	0.0168067	0.18334	119	Bacteroidetes
Coprobacter (119)	GH109	0.630252	0.565469	119	Bacteroidetes
Coprobacter (119)	GH110	0.630252	0.550278	119	Bacteroidetes
Coprobacter (119)	GH112	0	0	119	Bacteroidetes
Coprobacter (119)	GH123	0.0252101	0.204284	119	Bacteroidetes
Coprobacter (119)	GH130	2.07563	0.43491	119	Bacteroidetes
Coprobacter (119)	GH136	0.0168067	0.12909	119	Bacteroidetes
Coprobacter (119)	GH16	0.0420168	0.37721	119	Bacteroidetes
Coprobacter (119)	GH18	0.0588235	0.269781	119	Bacteroidetes
Coprobacter (119)	GH2	18.2689	2.58646	119	Bacteroidetes
Coprobacter (119)	GH20	2.26891	1.01428	119	Bacteroidetes
Coprobacter (119)	GH27	0.966387	0.430466	119	Bacteroidetes
Coprobacter (119)	GH29	1.57983	1.66467	119	Bacteroidetes
Coprobacter (119)	GH31	2.84874	1.13972	119	Bacteroidetes
Coprobacter (119)	GH33	1.01681	0.318449	119	Bacteroidetes
Coprobacter (119)	GH35	1.08403	0.381341	119	Bacteroidetes
Coprobacter (119)	GH36	1.10924	0.339239	119	Bacteroidetes
Coprobacter (119)	GH42	0.00840336	0.0916698	119	Bacteroidetes
Coprobacter (119)	GH84	1.77311	0.420592	119	Bacteroidetes
Coprobacter (119)	GH85	3.89076	1.13339	119	Bacteroidetes
Coprobacter (119)	GH89	0.378151	1.04144	119	Bacteroidetes
Coprobacter (119)	GH92	11.8067	1.05988	119	Bacteroidetes
Coprobacter (119)	GH95	5.16807	1.08393	119	Bacteroidetes
Coprobacter (119)	GH97	3.2521	0.949741	119	Bacteroidetes
Eisenbergiella (53)	CBM32	1	0.27735	53	Firmicutes
Eisenbergiella (53)	CBM51	1.35849	0.557961	53	Firmicutes
Eisenbergiella (53)	GH109	1	0.339683	53	Firmicutes
Eisenbergiella (53)	GH110	0.245283	0.476593	53	Firmicutes
Eisenbergiella (53)	GH112	1.86792	0.481893	53	Firmicutes
Eisenbergiella (53)	GH123	0.886792	0.319878	53	Firmicutes
Eisenbergiella (53)	GH130	0.0188679	0.137361	53	Firmicutes
Eisenbergiella (53)	GH136	0.90566	0.295098	53	Firmicutes
Eisenbergiella (53)	GH16	0.0566038	0.304776	53	Firmicutes
Eisenbergiella (53)	GH18	3.20755	0.817089	53	Firmicutes
Eisenbergiella (53)	GH2	29.9434	5.30752	53	Firmicutes
Eisenbergiella (53)	GH20	4.24528	1.29949	53	Firmicutes
Eisenbergiella (53)	GH27	1.92453	0.331027	53	Firmicutes
Eisenbergiella (53)	GH29	13.6038	2.76196	53	Firmicutes
Eisenbergiella (53)	GH31	12.717	2.89813	53	Firmicutes
Eisenbergiella (53)	GH33	2.32075	0.803205	53	Firmicutes
Eisenbergiella (53)	GH35	6.15094	1.44643	53	Firmicutes
Eisenbergiella (53)	GH36	6.01887	1.44768	53	Firmicutes
Eisenbergiella (53)	GH42	7.96226	1.84976	53	Firmicutes
Eisenbergiella (53)	GH84	0.0188679	0.137361	53	Firmicutes
Eisenbergiella (53)	GH85	0	0	53	Firmicutes
Eisenbergiella (53)	GH89	0.0377358	0.274721	53	Firmicutes
Eisenbergiella (53)	GH92	0.188679	1.24122	53	Firmicutes
Eisenbergiella (53)	GH95	7.37736	1.40365	53	Firmicutes
Eisenbergiella (53)	GH97	1.13208	1.11005	53	Firmicutes
Hungatella (66)	CBM32	0.0151515	0.123091	66	Firmicutes
Hungatella (66)	CBM51	0.181818	0.38865	66	Firmicutes
Hungatella (66)	GH109	0	0	66	Firmicutes
Hungatella (66)	GH110	0.818182	0.461072	66	Firmicutes
Hungatella (66)	GH112	2.37879	0.626717	66	Firmicutes
Hungatella (66)	GH123	1.77273	0.548998	66	Firmicutes
Hungatella (66)	GH130	0.893939	0.397252	66	Firmicutes
Hungatella (66)	GH136	3.43939	1.21692	66	Firmicutes
Hungatella (66)	GH16	0.621212	0.519324	66	Firmicutes
Hungatella (66)	GH18	2.0303	0.428583	66	Firmicutes
Hungatella (66)	GH2	16.9697	3.35109	66	Firmicutes
Hungatella (66)	GH20	3.19697	0.948192	66	Firmicutes
Hungatella (66)	GH27	0.0151515	0.123091	66	Firmicutes
Hungatella (66)	GH29	2.75758	1.0963	66	Firmicutes
Hungatella (66)	GH31	6.22727	1.49662	66	Firmicutes
Hungatella (66)	GH33	1.04545	0.408819	66	Firmicutes
Hungatella (66)	GH35	1.31818	1.2173	66	Firmicutes
Hungatella (66)	GH36	4.71212	0.98863	66	Firmicutes
Hungatella (66)	GH42	2.71212	0.779845	66	Firmicutes
Hungatella (66)	GH84	0	0	66	Firmicutes
Hungatella (66)	GH85	0	0	66	Firmicutes
Hungatella (66)	GH89	0	0	66	Firmicutes
Hungatella (66)	GH92	0	0	66	Firmicutes
Hungatella (66)	GH95	0.272727	0.448775	66	Firmicutes
Hungatella (66)	GH97	0.106061	0.310275	66	Firmicutes
Parabacteroides (2953)	CBM32	1.50152	0.94393	2953	Bacteroidetes
Parabacteroides (2953)	CBM51	1.76532	0.508854	2953	Bacteroidetes
Parabacteroides (2953)	GH109	1.30545	0.639826	2953	Bacteroidetes
Parabacteroides (2953)	GH110	1.02472	0.385719	2953	Bacteroidetes
Parabacteroides (2953)	GH112	0.00101592	0.0318626	2953	Bacteroidetes
Parabacteroides (2953)	GH123	1.63427	0.514364	2953	Bacteroidetes
Parabacteroides (2953)	GH130	2.22316	0.929044	2953	Bacteroidetes
Parabacteroides (2953)	GH136	0.165594	0.386959	2953	Bacteroidetes
Parabacteroides (2953)	GH16	1.2533	0.591416	2953	Bacteroidetes
Parabacteroides (2953)	GH18	0.0284456	0.225125	2953	Bacteroidetes
Parabacteroides (2953)	GH2	13.1504	5.22071	2953	Bacteroidetes
Parabacteroides (2953)	GH20	6.9404	2.14842	2953	Bacteroidetes
Parabacteroides (2953)	GH27	0.452421	0.509917	2953	Bacteroidetes
Parabacteroides (2953)	GH29	1.66001	1.61344	2953	Bacteroidetes
Parabacteroides (2953)	GH31	2.51033	0.790341	2953	Bacteroidetes
Parabacteroides (2953)	GH33	1.35286	0.860594	2953	Bacteroidetes
Parabacteroides (2953)	GH35	0.95022	0.431517	2953	Bacteroidetes
Parabacteroides (2953)	GH36	1.72299	0.613591	2953	Bacteroidetes
Parabacteroides (2953)	GH42	0.00711141	0.084043	2953	Bacteroidetes
Parabacteroides (2953)	GH84	0.959702	0.271878	2953	Bacteroidetes
Parabacteroides (2953)	GH85	0.00135455	0.0450631	2953	Bacteroidetes
Parabacteroides (2953)	GH89	0.583474	0.944187	2953	Bacteroidetes
Parabacteroides (2953)	GH92	13.1473	1.79533	2953	Bacteroidetes
Parabacteroides (2953)	GH95	1.63461	1.19942	2953	Bacteroidetes
Parabacteroides (2953)	GH97	2.7406	0.881399	2953	Bacteroidetes
Paraprevotella (515)	CBM32	4.21359	1.11978	515	Bacteroidetes
Paraprevotella (515)	CBM51	1.41942	0.619724	515	Bacteroidetes
Paraprevotella (515)	GH109	0.023301	0.223695	515	Bacteroidetes
Paraprevotella (515)	GH110	0.978641	0.320399	515	Bacteroidetes
Paraprevotella (515)	GH112	0.00194175	0.0440653	515	Bacteroidetes
Paraprevotella (515)	GH123	0.00776699	0.087873	515	Bacteroidetes
Paraprevotella (515)	GH130	0.0466019	0.371351	515	Bacteroidetes
Paraprevotella (515)	GH136	0.96699	0.178836	515	Bacteroidetes
Paraprevotella (515)	GH16	0.0427184	0.308946	515	Bacteroidetes
Paraprevotella (515)	GH18	0.0524272	0.505965	515	Bacteroidetes
Paraprevotella (515)	GH2	15.6369	1.48081	515	Bacteroidetes
Paraprevotella (515)	GH20	0.36699	0.852598	515	Bacteroidetes
Paraprevotella (515)	GH27	0.469903	0.572189	515	Bacteroidetes
Paraprevotella (515)	GH29	4.23883	0.892711	515	Bacteroidetes
Paraprevotella (515)	GH31	3.18252	1.03522	515	Bacteroidetes
Paraprevotella (515)	GH33	0.0194175	0.186123	515	Bacteroidetes
Paraprevotella (515)	GH35	1.44466	0.590411	515	Bacteroidetes
Paraprevotella (515)	GH36	2.08738	0.406819	515	Bacteroidetes
Paraprevotella (515)	GH42	0.186408	0.394773	515	Bacteroidetes
Paraprevotella (515)	GH84	0.00776699	0.107762	515	Bacteroidetes
Paraprevotella (515)	GH85	0	0	515	Bacteroidetes
Paraprevotella (515)	GH89	0.0135922	0.145656	515	Bacteroidetes
Paraprevotella (515)	GH92	4.13592	0.89147	515	Bacteroidetes
Paraprevotella (515)	GH95	3.16117	0.532272	515	Bacteroidetes
Paraprevotella (515)	GH97	6.28544	1.03541	515	Bacteroidetes
