# Supplementary material for: Cayman enables large-scale analysis of gut microbiome carbohydrate-active enzyme repertoires
Source: Nat Microbiol. 2026 Apr 24;11(6):1739–53. doi: 10.1038/s41564-026-02318-2 (PMC13236585; doi:10.1038/s41564-026-02318-2)
Supplement: Supplementary file 11 — Genomic prevalence of mucin-metabolizing genes in relevant bacterial genera. [file 41564_2026_2318_MOESM11_ESM.xlsx]

## Sheet: Sheet1
mOTU_ID	Family	Genus	Species	cazy_family	prevalence
717	171552 Prevotellaceae	838 Prevotella	363265 Prevotella stercorea [Prevotella stercorea CAG:629/Prevotella stercorea]	CBM32	1
717	171552 Prevotellaceae	838 Prevotella	363265 Prevotella stercorea [Prevotella stercorea CAG:629/Prevotella stercorea]	CBM51	0.82
717	171552 Prevotellaceae	838 Prevotella	363265 Prevotella stercorea [Prevotella stercorea CAG:629/Prevotella stercorea]	GH109	0.94
717	171552 Prevotellaceae	838 Prevotella	363265 Prevotella stercorea [Prevotella stercorea CAG:629/Prevotella stercorea]	GH110	0
717	171552 Prevotellaceae	838 Prevotella	363265 Prevotella stercorea [Prevotella stercorea CAG:629/Prevotella stercorea]	GH112	0
717	171552 Prevotellaceae	838 Prevotella	363265 Prevotella stercorea [Prevotella stercorea CAG:629/Prevotella stercorea]	GH123	0.98
717	171552 Prevotellaceae	838 Prevotella	363265 Prevotella stercorea [Prevotella stercorea CAG:629/Prevotella stercorea]	GH130	0.94
717	171552 Prevotellaceae	838 Prevotella	363265 Prevotella stercorea [Prevotella stercorea CAG:629/Prevotella stercorea]	GH136	0
717	171552 Prevotellaceae	838 Prevotella	363265 Prevotella stercorea [Prevotella stercorea CAG:629/Prevotella stercorea]	GH16	1
717	171552 Prevotellaceae	838 Prevotella	363265 Prevotella stercorea [Prevotella stercorea CAG:629/Prevotella stercorea]	GH18	0
717	171552 Prevotellaceae	838 Prevotella	363265 Prevotella stercorea [Prevotella stercorea CAG:629/Prevotella stercorea]	GH2	1
717	171552 Prevotellaceae	838 Prevotella	363265 Prevotella stercorea [Prevotella stercorea CAG:629/Prevotella stercorea]	GH20	1
717	171552 Prevotellaceae	838 Prevotella	363265 Prevotella stercorea [Prevotella stercorea CAG:629/Prevotella stercorea]	GH27	1
717	171552 Prevotellaceae	838 Prevotella	363265 Prevotella stercorea [Prevotella stercorea CAG:629/Prevotella stercorea]	GH29	1
717	171552 Prevotellaceae	838 Prevotella	363265 Prevotella stercorea [Prevotella stercorea CAG:629/Prevotella stercorea]	GH31	0.94
717	171552 Prevotellaceae	838 Prevotella	363265 Prevotella stercorea [Prevotella stercorea CAG:629/Prevotella stercorea]	GH33	1
717	171552 Prevotellaceae	838 Prevotella	363265 Prevotella stercorea [Prevotella stercorea CAG:629/Prevotella stercorea]	GH35	0
717	171552 Prevotellaceae	838 Prevotella	363265 Prevotella stercorea [Prevotella stercorea CAG:629/Prevotella stercorea]	GH36	0.84
717	171552 Prevotellaceae	838 Prevotella	363265 Prevotella stercorea [Prevotella stercorea CAG:629/Prevotella stercorea]	GH42	0
717	171552 Prevotellaceae	838 Prevotella	363265 Prevotella stercorea [Prevotella stercorea CAG:629/Prevotella stercorea]	GH84	1
717	171552 Prevotellaceae	838 Prevotella	363265 Prevotella stercorea [Prevotella stercorea CAG:629/Prevotella stercorea]	GH85	0.96
717	171552 Prevotellaceae	838 Prevotella	363265 Prevotella stercorea [Prevotella stercorea CAG:629/Prevotella stercorea]	GH89	0.04
717	171552 Prevotellaceae	838 Prevotella	363265 Prevotella stercorea [Prevotella stercorea CAG:629/Prevotella stercorea]	GH92	1
717	171552 Prevotellaceae	838 Prevotella	363265 Prevotella stercorea [Prevotella stercorea CAG:629/Prevotella stercorea]	GH95	1
717	171552 Prevotellaceae	838 Prevotella	363265 Prevotella stercorea [Prevotella stercorea CAG:629/Prevotella stercorea]	GH97	0.94
855	815 Bacteroidaceae	816 Bacteroides	820 Bacteroides uniformis	CBM32	1
855	815 Bacteroidaceae	816 Bacteroides	820 Bacteroides uniformis	CBM51	0.4
855	815 Bacteroidaceae	816 Bacteroides	820 Bacteroides uniformis	GH109	0.94
855	815 Bacteroidaceae	816 Bacteroides	820 Bacteroides uniformis	GH110	0.02
855	815 Bacteroidaceae	816 Bacteroides	820 Bacteroides uniformis	GH112	0
855	815 Bacteroidaceae	816 Bacteroides	820 Bacteroides uniformis	GH123	0.28
855	815 Bacteroidaceae	816 Bacteroides	820 Bacteroides uniformis	GH130	1
855	815 Bacteroidaceae	816 Bacteroides	820 Bacteroides uniformis	GH136	0.02
855	815 Bacteroidaceae	816 Bacteroides	820 Bacteroides uniformis	GH16	0.84
855	815 Bacteroidaceae	816 Bacteroides	820 Bacteroides uniformis	GH18	1
855	815 Bacteroidaceae	816 Bacteroides	820 Bacteroides uniformis	GH2	1
855	815 Bacteroidaceae	816 Bacteroides	820 Bacteroides uniformis	GH20	1
855	815 Bacteroidaceae	816 Bacteroides	820 Bacteroides uniformis	GH27	0.48
855	815 Bacteroidaceae	816 Bacteroides	820 Bacteroides uniformis	GH29	1
855	815 Bacteroidaceae	816 Bacteroides	820 Bacteroides uniformis	GH31	1
855	815 Bacteroidaceae	816 Bacteroides	820 Bacteroides uniformis	GH33	0.74
855	815 Bacteroidaceae	816 Bacteroides	820 Bacteroides uniformis	GH35	1
855	815 Bacteroidaceae	816 Bacteroides	820 Bacteroides uniformis	GH36	1
855	815 Bacteroidaceae	816 Bacteroides	820 Bacteroides uniformis	GH42	0.92
855	815 Bacteroidaceae	816 Bacteroides	820 Bacteroides uniformis	GH84	1
855	815 Bacteroidaceae	816 Bacteroides	820 Bacteroides uniformis	GH85	0
855	815 Bacteroidaceae	816 Bacteroides	820 Bacteroides uniformis	GH89	0.04
855	815 Bacteroidaceae	816 Bacteroides	820 Bacteroides uniformis	GH92	1
855	815 Bacteroidaceae	816 Bacteroides	820 Bacteroides uniformis	GH95	0.98
855	815 Bacteroidaceae	816 Bacteroides	820 Bacteroides uniformis	GH97	1
1006	171552 Prevotellaceae	838 Prevotella	28126 Prevotella buccae [Prevotella sp. MSX73/Prevotella buccae]	CBM32	0.684211
1006	171552 Prevotellaceae	838 Prevotella	28126 Prevotella buccae [Prevotella sp. MSX73/Prevotella buccae]	CBM51	0
1006	171552 Prevotellaceae	838 Prevotella	28126 Prevotella buccae [Prevotella sp. MSX73/Prevotella buccae]	GH109	0
1006	171552 Prevotellaceae	838 Prevotella	28126 Prevotella buccae [Prevotella sp. MSX73/Prevotella buccae]	GH110	0
1006	171552 Prevotellaceae	838 Prevotella	28126 Prevotella buccae [Prevotella sp. MSX73/Prevotella buccae]	GH112	0
1006	171552 Prevotellaceae	838 Prevotella	28126 Prevotella buccae [Prevotella sp. MSX73/Prevotella buccae]	GH123	0
1006	171552 Prevotellaceae	838 Prevotella	28126 Prevotella buccae [Prevotella sp. MSX73/Prevotella buccae]	GH130	0.894737
1006	171552 Prevotellaceae	838 Prevotella	28126 Prevotella buccae [Prevotella sp. MSX73/Prevotella buccae]	GH136	0
1006	171552 Prevotellaceae	838 Prevotella	28126 Prevotella buccae [Prevotella sp. MSX73/Prevotella buccae]	GH16	1
1006	171552 Prevotellaceae	838 Prevotella	28126 Prevotella buccae [Prevotella sp. MSX73/Prevotella buccae]	GH18	0
1006	171552 Prevotellaceae	838 Prevotella	28126 Prevotella buccae [Prevotella sp. MSX73/Prevotella buccae]	GH2	1
1006	171552 Prevotellaceae	838 Prevotella	28126 Prevotella buccae [Prevotella sp. MSX73/Prevotella buccae]	GH20	0
1006	171552 Prevotellaceae	838 Prevotella	28126 Prevotella buccae [Prevotella sp. MSX73/Prevotella buccae]	GH27	0
1006	171552 Prevotellaceae	838 Prevotella	28126 Prevotella buccae [Prevotella sp. MSX73/Prevotella buccae]	GH29	0.105263
1006	171552 Prevotellaceae	838 Prevotella	28126 Prevotella buccae [Prevotella sp. MSX73/Prevotella buccae]	GH31	1
1006	171552 Prevotellaceae	838 Prevotella	28126 Prevotella buccae [Prevotella sp. MSX73/Prevotella buccae]	GH33	1
1006	171552 Prevotellaceae	838 Prevotella	28126 Prevotella buccae [Prevotella sp. MSX73/Prevotella buccae]	GH35	1
1006	171552 Prevotellaceae	838 Prevotella	28126 Prevotella buccae [Prevotella sp. MSX73/Prevotella buccae]	GH36	0.947368
1006	171552 Prevotellaceae	838 Prevotella	28126 Prevotella buccae [Prevotella sp. MSX73/Prevotella buccae]	GH42	0
1006	171552 Prevotellaceae	838 Prevotella	28126 Prevotella buccae [Prevotella sp. MSX73/Prevotella buccae]	GH84	0
1006	171552 Prevotellaceae	838 Prevotella	28126 Prevotella buccae [Prevotella sp. MSX73/Prevotella buccae]	GH85	0
1006	171552 Prevotellaceae	838 Prevotella	28126 Prevotella buccae [Prevotella sp. MSX73/Prevotella buccae]	GH89	0
1006	171552 Prevotellaceae	838 Prevotella	28126 Prevotella buccae [Prevotella sp. MSX73/Prevotella buccae]	GH92	0
1006	171552 Prevotellaceae	838 Prevotella	28126 Prevotella buccae [Prevotella sp. MSX73/Prevotella buccae]	GH95	1
1006	171552 Prevotellaceae	838 Prevotella	28126 Prevotella buccae [Prevotella sp. MSX73/Prevotella buccae]	GH97	1
1014	171550 Rikenellaceae	239759 Alistipes	328814 Alistipes shahii [Alistipes sp. 56_sp_Nov_56_25/Alistipes shahii]	CBM32	0.98
1014	171550 Rikenellaceae	239759 Alistipes	328814 Alistipes shahii [Alistipes sp. 56_sp_Nov_56_25/Alistipes shahii]	CBM51	0
1014	171550 Rikenellaceae	239759 Alistipes	328814 Alistipes shahii [Alistipes sp. 56_sp_Nov_56_25/Alistipes shahii]	GH109	1
1014	171550 Rikenellaceae	239759 Alistipes	328814 Alistipes shahii [Alistipes sp. 56_sp_Nov_56_25/Alistipes shahii]	GH110	0.36
1014	171550 Rikenellaceae	239759 Alistipes	328814 Alistipes shahii [Alistipes sp. 56_sp_Nov_56_25/Alistipes shahii]	GH112	0
1014	171550 Rikenellaceae	239759 Alistipes	328814 Alistipes shahii [Alistipes sp. 56_sp_Nov_56_25/Alistipes shahii]	GH123	0.9
1014	171550 Rikenellaceae	239759 Alistipes	328814 Alistipes shahii [Alistipes sp. 56_sp_Nov_56_25/Alistipes shahii]	GH130	1
1014	171550 Rikenellaceae	239759 Alistipes	328814 Alistipes shahii [Alistipes sp. 56_sp_Nov_56_25/Alistipes shahii]	GH136	0
1014	171550 Rikenellaceae	239759 Alistipes	328814 Alistipes shahii [Alistipes sp. 56_sp_Nov_56_25/Alistipes shahii]	GH16	0.12
1014	171550 Rikenellaceae	239759 Alistipes	328814 Alistipes shahii [Alistipes sp. 56_sp_Nov_56_25/Alistipes shahii]	GH18	0.82
1014	171550 Rikenellaceae	239759 Alistipes	328814 Alistipes shahii [Alistipes sp. 56_sp_Nov_56_25/Alistipes shahii]	GH2	1
1014	171550 Rikenellaceae	239759 Alistipes	328814 Alistipes shahii [Alistipes sp. 56_sp_Nov_56_25/Alistipes shahii]	GH20	1
1014	171550 Rikenellaceae	239759 Alistipes	328814 Alistipes shahii [Alistipes sp. 56_sp_Nov_56_25/Alistipes shahii]	GH27	0.78
1014	171550 Rikenellaceae	239759 Alistipes	328814 Alistipes shahii [Alistipes sp. 56_sp_Nov_56_25/Alistipes shahii]	GH29	0.8
1014	171550 Rikenellaceae	239759 Alistipes	328814 Alistipes shahii [Alistipes sp. 56_sp_Nov_56_25/Alistipes shahii]	GH31	1
1014	171550 Rikenellaceae	239759 Alistipes	328814 Alistipes shahii [Alistipes sp. 56_sp_Nov_56_25/Alistipes shahii]	GH33	0.32
1014	171550 Rikenellaceae	239759 Alistipes	328814 Alistipes shahii [Alistipes sp. 56_sp_Nov_56_25/Alistipes shahii]	GH35	0
1014	171550 Rikenellaceae	239759 Alistipes	328814 Alistipes shahii [Alistipes sp. 56_sp_Nov_56_25/Alistipes shahii]	GH36	1
1014	171550 Rikenellaceae	239759 Alistipes	328814 Alistipes shahii [Alistipes sp. 56_sp_Nov_56_25/Alistipes shahii]	GH42	0.1
1014	171550 Rikenellaceae	239759 Alistipes	328814 Alistipes shahii [Alistipes sp. 56_sp_Nov_56_25/Alistipes shahii]	GH84	0
1014	171550 Rikenellaceae	239759 Alistipes	328814 Alistipes shahii [Alistipes sp. 56_sp_Nov_56_25/Alistipes shahii]	GH85	0
1014	171550 Rikenellaceae	239759 Alistipes	328814 Alistipes shahii [Alistipes sp. 56_sp_Nov_56_25/Alistipes shahii]	GH89	0.36
1014	171550 Rikenellaceae	239759 Alistipes	328814 Alistipes shahii [Alistipes sp. 56_sp_Nov_56_25/Alistipes shahii]	GH92	1
1014	171550 Rikenellaceae	239759 Alistipes	328814 Alistipes shahii [Alistipes sp. 56_sp_Nov_56_25/Alistipes shahii]	GH95	0
1014	171550 Rikenellaceae	239759 Alistipes	328814 Alistipes shahii [Alistipes sp. 56_sp_Nov_56_25/Alistipes shahii]	GH97	1
1015	171550 Rikenellaceae	239759 Alistipes	1465754 Alistipes timonensis	CBM32	0
1015	171550 Rikenellaceae	239759 Alistipes	1465754 Alistipes timonensis	CBM51	0
1015	171550 Rikenellaceae	239759 Alistipes	1465754 Alistipes timonensis	GH109	1
1015	171550 Rikenellaceae	239759 Alistipes	1465754 Alistipes timonensis	GH110	1
1015	171550 Rikenellaceae	239759 Alistipes	1465754 Alistipes timonensis	GH112	0
1015	171550 Rikenellaceae	239759 Alistipes	1465754 Alistipes timonensis	GH123	0.666667
1015	171550 Rikenellaceae	239759 Alistipes	1465754 Alistipes timonensis	GH130	0.833333
1015	171550 Rikenellaceae	239759 Alistipes	1465754 Alistipes timonensis	GH136	1
1015	171550 Rikenellaceae	239759 Alistipes	1465754 Alistipes timonensis	GH16	1
1015	171550 Rikenellaceae	239759 Alistipes	1465754 Alistipes timonensis	GH18	0.833333
1015	171550 Rikenellaceae	239759 Alistipes	1465754 Alistipes timonensis	GH2	1
1015	171550 Rikenellaceae	239759 Alistipes	1465754 Alistipes timonensis	GH20	1
1015	171550 Rikenellaceae	239759 Alistipes	1465754 Alistipes timonensis	GH27	1
1015	171550 Rikenellaceae	239759 Alistipes	1465754 Alistipes timonensis	GH29	0.166667
1015	171550 Rikenellaceae	239759 Alistipes	1465754 Alistipes timonensis	GH31	1
1015	171550 Rikenellaceae	239759 Alistipes	1465754 Alistipes timonensis	GH33	1
1015	171550 Rikenellaceae	239759 Alistipes	1465754 Alistipes timonensis	GH35	0
1015	171550 Rikenellaceae	239759 Alistipes	1465754 Alistipes timonensis	GH36	1
1015	171550 Rikenellaceae	239759 Alistipes	1465754 Alistipes timonensis	GH42	0
1015	171550 Rikenellaceae	239759 Alistipes	1465754 Alistipes timonensis	GH84	0
1015	171550 Rikenellaceae	239759 Alistipes	1465754 Alistipes timonensis	GH85	0
1015	171550 Rikenellaceae	239759 Alistipes	1465754 Alistipes timonensis	GH89	1
1015	171550 Rikenellaceae	239759 Alistipes	1465754 Alistipes timonensis	GH92	1
1015	171550 Rikenellaceae	239759 Alistipes	1465754 Alistipes timonensis	GH95	0.5
1015	171550 Rikenellaceae	239759 Alistipes	1465754 Alistipes timonensis	GH97	1
1017	171550 Rikenellaceae	239759 Alistipes	1288121 Alistipes senegalensis	CBM32	0
1017	171550 Rikenellaceae	239759 Alistipes	1288121 Alistipes senegalensis	CBM51	0
1017	171550 Rikenellaceae	239759 Alistipes	1288121 Alistipes senegalensis	GH109	1
1017	171550 Rikenellaceae	239759 Alistipes	1288121 Alistipes senegalensis	GH110	1
1017	171550 Rikenellaceae	239759 Alistipes	1288121 Alistipes senegalensis	GH112	0
1017	171550 Rikenellaceae	239759 Alistipes	1288121 Alistipes senegalensis	GH123	0.5
1017	171550 Rikenellaceae	239759 Alistipes	1288121 Alistipes senegalensis	GH130	1
1017	171550 Rikenellaceae	239759 Alistipes	1288121 Alistipes senegalensis	GH136	0.875
1017	171550 Rikenellaceae	239759 Alistipes	1288121 Alistipes senegalensis	GH16	0.75
1017	171550 Rikenellaceae	239759 Alistipes	1288121 Alistipes senegalensis	GH18	0.625
1017	171550 Rikenellaceae	239759 Alistipes	1288121 Alistipes senegalensis	GH2	1
1017	171550 Rikenellaceae	239759 Alistipes	1288121 Alistipes senegalensis	GH20	1
1017	171550 Rikenellaceae	239759 Alistipes	1288121 Alistipes senegalensis	GH27	0.375
1017	171550 Rikenellaceae	239759 Alistipes	1288121 Alistipes senegalensis	GH29	0.625
1017	171550 Rikenellaceae	239759 Alistipes	1288121 Alistipes senegalensis	GH31	1
1017	171550 Rikenellaceae	239759 Alistipes	1288121 Alistipes senegalensis	GH33	1
1017	171550 Rikenellaceae	239759 Alistipes	1288121 Alistipes senegalensis	GH35	0
1017	171550 Rikenellaceae	239759 Alistipes	1288121 Alistipes senegalensis	GH36	1
1017	171550 Rikenellaceae	239759 Alistipes	1288121 Alistipes senegalensis	GH42	0.375
1017	171550 Rikenellaceae	239759 Alistipes	1288121 Alistipes senegalensis	GH84	0
1017	171550 Rikenellaceae	239759 Alistipes	1288121 Alistipes senegalensis	GH85	0
1017	171550 Rikenellaceae	239759 Alistipes	1288121 Alistipes senegalensis	GH89	0.75
1017	171550 Rikenellaceae	239759 Alistipes	1288121 Alistipes senegalensis	GH92	1
1017	171550 Rikenellaceae	239759 Alistipes	1288121 Alistipes senegalensis	GH95	0
1017	171550 Rikenellaceae	239759 Alistipes	1288121 Alistipes senegalensis	GH97	1
1070	76892 Caulobacteraceae	41275 Brevundimonas	293 Brevundimonas diminuta [Brevundimonas sp. ZS04/Brevundimonas diminuta]	CBM32	0.14
1070	76892 Caulobacteraceae	41275 Brevundimonas	293 Brevundimonas diminuta [Brevundimonas sp. ZS04/Brevundimonas diminuta]	CBM51	0.06
1070	76892 Caulobacteraceae	41275 Brevundimonas	293 Brevundimonas diminuta [Brevundimonas sp. ZS04/Brevundimonas diminuta]	GH109	0.06
1070	76892 Caulobacteraceae	41275 Brevundimonas	293 Brevundimonas diminuta [Brevundimonas sp. ZS04/Brevundimonas diminuta]	GH110	0.04
1070	76892 Caulobacteraceae	41275 Brevundimonas	293 Brevundimonas diminuta [Brevundimonas sp. ZS04/Brevundimonas diminuta]	GH112	0.02
1070	76892 Caulobacteraceae	41275 Brevundimonas	293 Brevundimonas diminuta [Brevundimonas sp. ZS04/Brevundimonas diminuta]	GH123	0.04
1070	76892 Caulobacteraceae	41275 Brevundimonas	293 Brevundimonas diminuta [Brevundimonas sp. ZS04/Brevundimonas diminuta]	GH130	0.14
1070	76892 Caulobacteraceae	41275 Brevundimonas	293 Brevundimonas diminuta [Brevundimonas sp. ZS04/Brevundimonas diminuta]	GH136	0.02
1070	76892 Caulobacteraceae	41275 Brevundimonas	293 Brevundimonas diminuta [Brevundimonas sp. ZS04/Brevundimonas diminuta]	GH16	0.06
1070	76892 Caulobacteraceae	41275 Brevundimonas	293 Brevundimonas diminuta [Brevundimonas sp. ZS04/Brevundimonas diminuta]	GH18	0.46
1070	76892 Caulobacteraceae	41275 Brevundimonas	293 Brevundimonas diminuta [Brevundimonas sp. ZS04/Brevundimonas diminuta]	GH2	0.44
1070	76892 Caulobacteraceae	41275 Brevundimonas	293 Brevundimonas diminuta [Brevundimonas sp. ZS04/Brevundimonas diminuta]	GH20	0.18
1070	76892 Caulobacteraceae	41275 Brevundimonas	293 Brevundimonas diminuta [Brevundimonas sp. ZS04/Brevundimonas diminuta]	GH27	0.12
1070	76892 Caulobacteraceae	41275 Brevundimonas	293 Brevundimonas diminuta [Brevundimonas sp. ZS04/Brevundimonas diminuta]	GH29	0.18
1070	76892 Caulobacteraceae	41275 Brevundimonas	293 Brevundimonas diminuta [Brevundimonas sp. ZS04/Brevundimonas diminuta]	GH31	0.3
1070	76892 Caulobacteraceae	41275 Brevundimonas	293 Brevundimonas diminuta [Brevundimonas sp. ZS04/Brevundimonas diminuta]	GH33	0.2
1070	76892 Caulobacteraceae	41275 Brevundimonas	293 Brevundimonas diminuta [Brevundimonas sp. ZS04/Brevundimonas diminuta]	GH35	0.16
1070	76892 Caulobacteraceae	41275 Brevundimonas	293 Brevundimonas diminuta [Brevundimonas sp. ZS04/Brevundimonas diminuta]	GH36	0.24
1070	76892 Caulobacteraceae	41275 Brevundimonas	293 Brevundimonas diminuta [Brevundimonas sp. ZS04/Brevundimonas diminuta]	GH42	0.16
1070	76892 Caulobacteraceae	41275 Brevundimonas	293 Brevundimonas diminuta [Brevundimonas sp. ZS04/Brevundimonas diminuta]	GH84	0.08
1070	76892 Caulobacteraceae	41275 Brevundimonas	293 Brevundimonas diminuta [Brevundimonas sp. ZS04/Brevundimonas diminuta]	GH85	0.02
1070	76892 Caulobacteraceae	41275 Brevundimonas	293 Brevundimonas diminuta [Brevundimonas sp. ZS04/Brevundimonas diminuta]	GH89	0.02
1070	76892 Caulobacteraceae	41275 Brevundimonas	293 Brevundimonas diminuta [Brevundimonas sp. ZS04/Brevundimonas diminuta]	GH92	0.04
1070	76892 Caulobacteraceae	41275 Brevundimonas	293 Brevundimonas diminuta [Brevundimonas sp. ZS04/Brevundimonas diminuta]	GH95	0.1
1070	76892 Caulobacteraceae	41275 Brevundimonas	293 Brevundimonas diminuta [Brevundimonas sp. ZS04/Brevundimonas diminuta]	GH97	0.06
1577	815 Bacteroidaceae	816 Bacteroides	28111 Bacteroides eggerthii	CBM32	0.96
1577	815 Bacteroidaceae	816 Bacteroides	28111 Bacteroides eggerthii	CBM51	0
1577	815 Bacteroidaceae	816 Bacteroides	28111 Bacteroides eggerthii	GH109	1
1577	815 Bacteroidaceae	816 Bacteroides	28111 Bacteroides eggerthii	GH110	0.02
1577	815 Bacteroidaceae	816 Bacteroides	28111 Bacteroides eggerthii	GH112	0
1577	815 Bacteroidaceae	816 Bacteroides	28111 Bacteroides eggerthii	GH123	0
1577	815 Bacteroidaceae	816 Bacteroides	28111 Bacteroides eggerthii	GH130	0.74
1577	815 Bacteroidaceae	816 Bacteroides	28111 Bacteroides eggerthii	GH136	0.38
1577	815 Bacteroidaceae	816 Bacteroides	28111 Bacteroides eggerthii	GH16	0.1
1577	815 Bacteroidaceae	816 Bacteroides	28111 Bacteroides eggerthii	GH18	0.04
1577	815 Bacteroidaceae	816 Bacteroides	28111 Bacteroides eggerthii	GH2	1
1577	815 Bacteroidaceae	816 Bacteroides	28111 Bacteroides eggerthii	GH20	1
1577	815 Bacteroidaceae	816 Bacteroides	28111 Bacteroides eggerthii	GH27	0.02
1577	815 Bacteroidaceae	816 Bacteroides	28111 Bacteroides eggerthii	GH29	1
1577	815 Bacteroidaceae	816 Bacteroides	28111 Bacteroides eggerthii	GH31	0.96
1577	815 Bacteroidaceae	816 Bacteroides	28111 Bacteroides eggerthii	GH33	0.94
1577	815 Bacteroidaceae	816 Bacteroides	28111 Bacteroides eggerthii	GH35	0.96
1577	815 Bacteroidaceae	816 Bacteroides	28111 Bacteroides eggerthii	GH36	0.44
1577	815 Bacteroidaceae	816 Bacteroides	28111 Bacteroides eggerthii	GH42	0.02
1577	815 Bacteroidaceae	816 Bacteroides	28111 Bacteroides eggerthii	GH84	0
1577	815 Bacteroidaceae	816 Bacteroides	28111 Bacteroides eggerthii	GH85	0
1577	815 Bacteroidaceae	816 Bacteroides	28111 Bacteroides eggerthii	GH89	0.02
1577	815 Bacteroidaceae	816 Bacteroides	28111 Bacteroides eggerthii	GH92	0.98
1577	815 Bacteroidaceae	816 Bacteroides	28111 Bacteroides eggerthii	GH95	1
1577	815 Bacteroidaceae	816 Bacteroides	28111 Bacteroides eggerthii	GH97	1
1578	815 Bacteroidaceae	816 Bacteroides	626929 Bacteroides clarus	CBM32	0.9375
1578	815 Bacteroidaceae	816 Bacteroides	626929 Bacteroides clarus	CBM51	0.625
1578	815 Bacteroidaceae	816 Bacteroides	626929 Bacteroides clarus	GH109	1
1578	815 Bacteroidaceae	816 Bacteroides	626929 Bacteroides clarus	GH110	0
1578	815 Bacteroidaceae	816 Bacteroides	626929 Bacteroides clarus	GH112	0
1578	815 Bacteroidaceae	816 Bacteroides	626929 Bacteroides clarus	GH123	0.15625
1578	815 Bacteroidaceae	816 Bacteroides	626929 Bacteroides clarus	GH130	1
1578	815 Bacteroidaceae	816 Bacteroides	626929 Bacteroides clarus	GH136	0
1578	815 Bacteroidaceae	816 Bacteroides	626929 Bacteroides clarus	GH16	0.40625
1578	815 Bacteroidaceae	816 Bacteroides	626929 Bacteroides clarus	GH18	0.09375
1578	815 Bacteroidaceae	816 Bacteroides	626929 Bacteroides clarus	GH2	1
1578	815 Bacteroidaceae	816 Bacteroides	626929 Bacteroides clarus	GH20	1
1578	815 Bacteroidaceae	816 Bacteroides	626929 Bacteroides clarus	GH27	0.71875
1578	815 Bacteroidaceae	816 Bacteroides	626929 Bacteroides clarus	GH29	0.9375
1578	815 Bacteroidaceae	816 Bacteroides	626929 Bacteroides clarus	GH31	1
1578	815 Bacteroidaceae	816 Bacteroides	626929 Bacteroides clarus	GH33	0.65625
1578	815 Bacteroidaceae	816 Bacteroides	626929 Bacteroides clarus	GH35	0.875
1578	815 Bacteroidaceae	816 Bacteroides	626929 Bacteroides clarus	GH36	1
1578	815 Bacteroidaceae	816 Bacteroides	626929 Bacteroides clarus	GH42	0
1578	815 Bacteroidaceae	816 Bacteroides	626929 Bacteroides clarus	GH84	0
1578	815 Bacteroidaceae	816 Bacteroides	626929 Bacteroides clarus	GH85	0
1578	815 Bacteroidaceae	816 Bacteroides	626929 Bacteroides clarus	GH89	0.4375
1578	815 Bacteroidaceae	816 Bacteroides	626929 Bacteroides clarus	GH92	0.125
1578	815 Bacteroidaceae	816 Bacteroides	626929 Bacteroides clarus	GH95	1
1578	815 Bacteroidaceae	816 Bacteroides	626929 Bacteroides clarus	GH97	1
1579	815 Bacteroidaceae	816 Bacteroides	46506 Bacteroides stercoris	CBM32	0.32
1579	815 Bacteroidaceae	816 Bacteroides	46506 Bacteroides stercoris	CBM51	0.02
1579	815 Bacteroidaceae	816 Bacteroides	46506 Bacteroides stercoris	GH109	0.98
1579	815 Bacteroidaceae	816 Bacteroides	46506 Bacteroides stercoris	GH110	0.08
1579	815 Bacteroidaceae	816 Bacteroides	46506 Bacteroides stercoris	GH112	0.02
1579	815 Bacteroidaceae	816 Bacteroides	46506 Bacteroides stercoris	GH123	0.06
1579	815 Bacteroidaceae	816 Bacteroides	46506 Bacteroides stercoris	GH130	0.98
1579	815 Bacteroidaceae	816 Bacteroides	46506 Bacteroides stercoris	GH136	0
1579	815 Bacteroidaceae	816 Bacteroides	46506 Bacteroides stercoris	GH16	0.92
1579	815 Bacteroidaceae	816 Bacteroides	46506 Bacteroides stercoris	GH18	0.92
1579	815 Bacteroidaceae	816 Bacteroides	46506 Bacteroides stercoris	GH2	1
1579	815 Bacteroidaceae	816 Bacteroides	46506 Bacteroides stercoris	GH20	1
1579	815 Bacteroidaceae	816 Bacteroides	46506 Bacteroides stercoris	GH27	0.02
1579	815 Bacteroidaceae	816 Bacteroides	46506 Bacteroides stercoris	GH29	1
1579	815 Bacteroidaceae	816 Bacteroides	46506 Bacteroides stercoris	GH31	0.74
1579	815 Bacteroidaceae	816 Bacteroides	46506 Bacteroides stercoris	GH33	0.14
1579	815 Bacteroidaceae	816 Bacteroides	46506 Bacteroides stercoris	GH35	0.26
1579	815 Bacteroidaceae	816 Bacteroides	46506 Bacteroides stercoris	GH36	0.16
1579	815 Bacteroidaceae	816 Bacteroides	46506 Bacteroides stercoris	GH42	0
1579	815 Bacteroidaceae	816 Bacteroides	46506 Bacteroides stercoris	GH84	0.02
1579	815 Bacteroidaceae	816 Bacteroides	46506 Bacteroides stercoris	GH85	0
1579	815 Bacteroidaceae	816 Bacteroides	46506 Bacteroides stercoris	GH89	0.42
1579	815 Bacteroidaceae	816 Bacteroides	46506 Bacteroides stercoris	GH92	1
1579	815 Bacteroidaceae	816 Bacteroides	46506 Bacteroides stercoris	GH95	1
1579	815 Bacteroidaceae	816 Bacteroides	46506 Bacteroides stercoris	GH97	1
1594	186803 Lachnospiraceae	572511 Blautia	33038 [Ruminococcus] gnavus [[Ruminococcus] gnavus CAG:126/Clostridia bacterium UC5.1-2D9/[Ruminococcus] gnavus/Lachnospiraceae bacterium 2_1_58FAA]	CBM32	0.52
1594	186803 Lachnospiraceae	572511 Blautia	33038 [Ruminococcus] gnavus [[Ruminococcus] gnavus CAG:126/Clostridia bacterium UC5.1-2D9/[Ruminococcus] gnavus/Lachnospiraceae bacterium 2_1_58FAA]	CBM51	0.08
1594	186803 Lachnospiraceae	572511 Blautia	33038 [Ruminococcus] gnavus [[Ruminococcus] gnavus CAG:126/Clostridia bacterium UC5.1-2D9/[Ruminococcus] gnavus/Lachnospiraceae bacterium 2_1_58FAA]	GH109	0
1594	186803 Lachnospiraceae	572511 Blautia	33038 [Ruminococcus] gnavus [[Ruminococcus] gnavus CAG:126/Clostridia bacterium UC5.1-2D9/[Ruminococcus] gnavus/Lachnospiraceae bacterium 2_1_58FAA]	GH110	0.06
1594	186803 Lachnospiraceae	572511 Blautia	33038 [Ruminococcus] gnavus [[Ruminococcus] gnavus CAG:126/Clostridia bacterium UC5.1-2D9/[Ruminococcus] gnavus/Lachnospiraceae bacterium 2_1_58FAA]	GH112	0.94
1594	186803 Lachnospiraceae	572511 Blautia	33038 [Ruminococcus] gnavus [[Ruminococcus] gnavus CAG:126/Clostridia bacterium UC5.1-2D9/[Ruminococcus] gnavus/Lachnospiraceae bacterium 2_1_58FAA]	GH123	0
1594	186803 Lachnospiraceae	572511 Blautia	33038 [Ruminococcus] gnavus [[Ruminococcus] gnavus CAG:126/Clostridia bacterium UC5.1-2D9/[Ruminococcus] gnavus/Lachnospiraceae bacterium 2_1_58FAA]	GH130	0.46
1594	186803 Lachnospiraceae	572511 Blautia	33038 [Ruminococcus] gnavus [[Ruminococcus] gnavus CAG:126/Clostridia bacterium UC5.1-2D9/[Ruminococcus] gnavus/Lachnospiraceae bacterium 2_1_58FAA]	GH136	0.26
1594	186803 Lachnospiraceae	572511 Blautia	33038 [Ruminococcus] gnavus [[Ruminococcus] gnavus CAG:126/Clostridia bacterium UC5.1-2D9/[Ruminococcus] gnavus/Lachnospiraceae bacterium 2_1_58FAA]	GH16	0.16
1594	186803 Lachnospiraceae	572511 Blautia	33038 [Ruminococcus] gnavus [[Ruminococcus] gnavus CAG:126/Clostridia bacterium UC5.1-2D9/[Ruminococcus] gnavus/Lachnospiraceae bacterium 2_1_58FAA]	GH18	1
1594	186803 Lachnospiraceae	572511 Blautia	33038 [Ruminococcus] gnavus [[Ruminococcus] gnavus CAG:126/Clostridia bacterium UC5.1-2D9/[Ruminococcus] gnavus/Lachnospiraceae bacterium 2_1_58FAA]	GH2	1
1594	186803 Lachnospiraceae	572511 Blautia	33038 [Ruminococcus] gnavus [[Ruminococcus] gnavus CAG:126/Clostridia bacterium UC5.1-2D9/[Ruminococcus] gnavus/Lachnospiraceae bacterium 2_1_58FAA]	GH20	0.04
1594	186803 Lachnospiraceae	572511 Blautia	33038 [Ruminococcus] gnavus [[Ruminococcus] gnavus CAG:126/Clostridia bacterium UC5.1-2D9/[Ruminococcus] gnavus/Lachnospiraceae bacterium 2_1_58FAA]	GH27	0.02
1594	186803 Lachnospiraceae	572511 Blautia	33038 [Ruminococcus] gnavus [[Ruminococcus] gnavus CAG:126/Clostridia bacterium UC5.1-2D9/[Ruminococcus] gnavus/Lachnospiraceae bacterium 2_1_58FAA]	GH29	1
1594	186803 Lachnospiraceae	572511 Blautia	33038 [Ruminococcus] gnavus [[Ruminococcus] gnavus CAG:126/Clostridia bacterium UC5.1-2D9/[Ruminococcus] gnavus/Lachnospiraceae bacterium 2_1_58FAA]	GH31	0.96
1594	186803 Lachnospiraceae	572511 Blautia	33038 [Ruminococcus] gnavus [[Ruminococcus] gnavus CAG:126/Clostridia bacterium UC5.1-2D9/[Ruminococcus] gnavus/Lachnospiraceae bacterium 2_1_58FAA]	GH33	0.44
1594	186803 Lachnospiraceae	572511 Blautia	33038 [Ruminococcus] gnavus [[Ruminococcus] gnavus CAG:126/Clostridia bacterium UC5.1-2D9/[Ruminococcus] gnavus/Lachnospiraceae bacterium 2_1_58FAA]	GH35	0
1594	186803 Lachnospiraceae	572511 Blautia	33038 [Ruminococcus] gnavus [[Ruminococcus] gnavus CAG:126/Clostridia bacterium UC5.1-2D9/[Ruminococcus] gnavus/Lachnospiraceae bacterium 2_1_58FAA]	GH36	0.98
1594	186803 Lachnospiraceae	572511 Blautia	33038 [Ruminococcus] gnavus [[Ruminococcus] gnavus CAG:126/Clostridia bacterium UC5.1-2D9/[Ruminococcus] gnavus/Lachnospiraceae bacterium 2_1_58FAA]	GH42	0.84
1594	186803 Lachnospiraceae	572511 Blautia	33038 [Ruminococcus] gnavus [[Ruminococcus] gnavus CAG:126/Clostridia bacterium UC5.1-2D9/[Ruminococcus] gnavus/Lachnospiraceae bacterium 2_1_58FAA]	GH84	0.04
1594	186803 Lachnospiraceae	572511 Blautia	33038 [Ruminococcus] gnavus [[Ruminococcus] gnavus CAG:126/Clostridia bacterium UC5.1-2D9/[Ruminococcus] gnavus/Lachnospiraceae bacterium 2_1_58FAA]	GH85	0
1594	186803 Lachnospiraceae	572511 Blautia	33038 [Ruminococcus] gnavus [[Ruminococcus] gnavus CAG:126/Clostridia bacterium UC5.1-2D9/[Ruminococcus] gnavus/Lachnospiraceae bacterium 2_1_58FAA]	GH89	0
1594	186803 Lachnospiraceae	572511 Blautia	33038 [Ruminococcus] gnavus [[Ruminococcus] gnavus CAG:126/Clostridia bacterium UC5.1-2D9/[Ruminococcus] gnavus/Lachnospiraceae bacterium 2_1_58FAA]	GH92	0
1594	186803 Lachnospiraceae	572511 Blautia	33038 [Ruminococcus] gnavus [[Ruminococcus] gnavus CAG:126/Clostridia bacterium UC5.1-2D9/[Ruminococcus] gnavus/Lachnospiraceae bacterium 2_1_58FAA]	GH95	0.88
1594	186803 Lachnospiraceae	572511 Blautia	33038 [Ruminococcus] gnavus [[Ruminococcus] gnavus CAG:126/Clostridia bacterium UC5.1-2D9/[Ruminococcus] gnavus/Lachnospiraceae bacterium 2_1_58FAA]	GH97	0
1597	815 Bacteroidaceae	816 Bacteroides	817 Bacteroides fragilis	CBM32	1
1597	815 Bacteroidaceae	816 Bacteroides	817 Bacteroides fragilis	CBM51	0.02
1597	815 Bacteroidaceae	816 Bacteroides	817 Bacteroides fragilis	GH109	1
1597	815 Bacteroidaceae	816 Bacteroides	817 Bacteroides fragilis	GH110	1
1597	815 Bacteroidaceae	816 Bacteroides	817 Bacteroides fragilis	GH112	0
1597	815 Bacteroidaceae	816 Bacteroides	817 Bacteroides fragilis	GH123	0.96
1597	815 Bacteroidaceae	816 Bacteroides	817 Bacteroides fragilis	GH130	1
1597	815 Bacteroidaceae	816 Bacteroides	817 Bacteroides fragilis	GH136	0.02
1597	815 Bacteroidaceae	816 Bacteroides	817 Bacteroides fragilis	GH16	1
1597	815 Bacteroidaceae	816 Bacteroides	817 Bacteroides fragilis	GH18	0.98
1597	815 Bacteroidaceae	816 Bacteroides	817 Bacteroides fragilis	GH2	1
1597	815 Bacteroidaceae	816 Bacteroides	817 Bacteroides fragilis	GH20	1
1597	815 Bacteroidaceae	816 Bacteroides	817 Bacteroides fragilis	GH27	0.98
1597	815 Bacteroidaceae	816 Bacteroides	817 Bacteroides fragilis	GH29	1
1597	815 Bacteroidaceae	816 Bacteroides	817 Bacteroides fragilis	GH31	1
1597	815 Bacteroidaceae	816 Bacteroides	817 Bacteroides fragilis	GH33	1
1597	815 Bacteroidaceae	816 Bacteroides	817 Bacteroides fragilis	GH35	1
1597	815 Bacteroidaceae	816 Bacteroides	817 Bacteroides fragilis	GH36	1
1597	815 Bacteroidaceae	816 Bacteroides	817 Bacteroides fragilis	GH42	0
1597	815 Bacteroidaceae	816 Bacteroides	817 Bacteroides fragilis	GH84	0.98
1597	815 Bacteroidaceae	816 Bacteroides	817 Bacteroides fragilis	GH85	0
1597	815 Bacteroidaceae	816 Bacteroides	817 Bacteroides fragilis	GH89	1
1597	815 Bacteroidaceae	816 Bacteroides	817 Bacteroides fragilis	GH92	1
1597	815 Bacteroidaceae	816 Bacteroides	817 Bacteroides fragilis	GH95	1
1597	815 Bacteroidaceae	816 Bacteroides	817 Bacteroides fragilis	GH97	1
1598	815 Bacteroidaceae	816 Bacteroides	817 Bacteroides fragilis [Bacteroides sp. UW/Bacteroides fragilis]	CBM32	1
1598	815 Bacteroidaceae	816 Bacteroides	817 Bacteroides fragilis [Bacteroides sp. UW/Bacteroides fragilis]	CBM51	0.510204
1598	815 Bacteroidaceae	816 Bacteroides	817 Bacteroides fragilis [Bacteroides sp. UW/Bacteroides fragilis]	GH109	1
1598	815 Bacteroidaceae	816 Bacteroides	817 Bacteroides fragilis [Bacteroides sp. UW/Bacteroides fragilis]	GH110	1
1598	815 Bacteroidaceae	816 Bacteroides	817 Bacteroides fragilis [Bacteroides sp. UW/Bacteroides fragilis]	GH112	0
1598	815 Bacteroidaceae	816 Bacteroides	817 Bacteroides fragilis [Bacteroides sp. UW/Bacteroides fragilis]	GH123	0.979592
1598	815 Bacteroidaceae	816 Bacteroides	817 Bacteroides fragilis [Bacteroides sp. UW/Bacteroides fragilis]	GH130	1
1598	815 Bacteroidaceae	816 Bacteroides	817 Bacteroides fragilis [Bacteroides sp. UW/Bacteroides fragilis]	GH136	0.0204082
1598	815 Bacteroidaceae	816 Bacteroides	817 Bacteroides fragilis [Bacteroides sp. UW/Bacteroides fragilis]	GH16	1
1598	815 Bacteroidaceae	816 Bacteroides	817 Bacteroides fragilis [Bacteroides sp. UW/Bacteroides fragilis]	GH18	1
1598	815 Bacteroidaceae	816 Bacteroides	817 Bacteroides fragilis [Bacteroides sp. UW/Bacteroides fragilis]	GH2	1
1598	815 Bacteroidaceae	816 Bacteroides	817 Bacteroides fragilis [Bacteroides sp. UW/Bacteroides fragilis]	GH20	1
1598	815 Bacteroidaceae	816 Bacteroides	817 Bacteroides fragilis [Bacteroides sp. UW/Bacteroides fragilis]	GH27	0.979592
1598	815 Bacteroidaceae	816 Bacteroides	817 Bacteroides fragilis [Bacteroides sp. UW/Bacteroides fragilis]	GH29	1
1598	815 Bacteroidaceae	816 Bacteroides	817 Bacteroides fragilis [Bacteroides sp. UW/Bacteroides fragilis]	GH31	1
1598	815 Bacteroidaceae	816 Bacteroides	817 Bacteroides fragilis [Bacteroides sp. UW/Bacteroides fragilis]	GH33	1
1598	815 Bacteroidaceae	816 Bacteroides	817 Bacteroides fragilis [Bacteroides sp. UW/Bacteroides fragilis]	GH35	1
1598	815 Bacteroidaceae	816 Bacteroides	817 Bacteroides fragilis [Bacteroides sp. UW/Bacteroides fragilis]	GH36	0.979592
1598	815 Bacteroidaceae	816 Bacteroides	817 Bacteroides fragilis [Bacteroides sp. UW/Bacteroides fragilis]	GH42	0
1598	815 Bacteroidaceae	816 Bacteroides	817 Bacteroides fragilis [Bacteroides sp. UW/Bacteroides fragilis]	GH84	0.979592
1598	815 Bacteroidaceae	816 Bacteroides	817 Bacteroides fragilis [Bacteroides sp. UW/Bacteroides fragilis]	GH85	0
1598	815 Bacteroidaceae	816 Bacteroides	817 Bacteroides fragilis [Bacteroides sp. UW/Bacteroides fragilis]	GH89	1
1598	815 Bacteroidaceae	816 Bacteroides	817 Bacteroides fragilis [Bacteroides sp. UW/Bacteroides fragilis]	GH92	1
1598	815 Bacteroidaceae	816 Bacteroides	817 Bacteroides fragilis [Bacteroides sp. UW/Bacteroides fragilis]	GH95	1
1598	815 Bacteroidaceae	816 Bacteroides	817 Bacteroides fragilis [Bacteroides sp. UW/Bacteroides fragilis]	GH97	1
1657	815 Bacteroidaceae	816 Bacteroides	818 Bacteroides thetaiotaomicron	CBM32	1
1657	815 Bacteroidaceae	816 Bacteroides	818 Bacteroides thetaiotaomicron	CBM51	0.48
1657	815 Bacteroidaceae	816 Bacteroides	818 Bacteroides thetaiotaomicron	GH109	1
1657	815 Bacteroidaceae	816 Bacteroides	818 Bacteroides thetaiotaomicron	GH110	1
1657	815 Bacteroidaceae	816 Bacteroides	818 Bacteroides thetaiotaomicron	GH112	0
1657	815 Bacteroidaceae	816 Bacteroides	818 Bacteroides thetaiotaomicron	GH123	1
1657	815 Bacteroidaceae	816 Bacteroides	818 Bacteroides thetaiotaomicron	GH130	1
1657	815 Bacteroidaceae	816 Bacteroides	818 Bacteroides thetaiotaomicron	GH136	0.12
1657	815 Bacteroidaceae	816 Bacteroides	818 Bacteroides thetaiotaomicron	GH16	1
1657	815 Bacteroidaceae	816 Bacteroides	818 Bacteroides thetaiotaomicron	GH18	1
1657	815 Bacteroidaceae	816 Bacteroides	818 Bacteroides thetaiotaomicron	GH2	1
1657	815 Bacteroidaceae	816 Bacteroides	818 Bacteroides thetaiotaomicron	GH20	1
1657	815 Bacteroidaceae	816 Bacteroides	818 Bacteroides thetaiotaomicron	GH27	1
1657	815 Bacteroidaceae	816 Bacteroides	818 Bacteroides thetaiotaomicron	GH29	1
1657	815 Bacteroidaceae	816 Bacteroides	818 Bacteroides thetaiotaomicron	GH31	1
1657	815 Bacteroidaceae	816 Bacteroides	818 Bacteroides thetaiotaomicron	GH33	1
1657	815 Bacteroidaceae	816 Bacteroides	818 Bacteroides thetaiotaomicron	GH35	1
1657	815 Bacteroidaceae	816 Bacteroides	818 Bacteroides thetaiotaomicron	GH36	1
1657	815 Bacteroidaceae	816 Bacteroides	818 Bacteroides thetaiotaomicron	GH42	0.98
1657	815 Bacteroidaceae	816 Bacteroides	818 Bacteroides thetaiotaomicron	GH84	1
1657	815 Bacteroidaceae	816 Bacteroides	818 Bacteroides thetaiotaomicron	GH85	0
1657	815 Bacteroidaceae	816 Bacteroides	818 Bacteroides thetaiotaomicron	GH89	1
1657	815 Bacteroidaceae	816 Bacteroides	818 Bacteroides thetaiotaomicron	GH92	1
1657	815 Bacteroidaceae	816 Bacteroides	818 Bacteroides thetaiotaomicron	GH95	1
1657	815 Bacteroidaceae	816 Bacteroides	818 Bacteroides thetaiotaomicron	GH97	1
1679	2005525 Tannerellaceae	375288 Parabacteroides	328812 Parabacteroides goldsteinii [Parabacteroides sp. ASF519/Parabacteroides goldsteinii]	CBM32	1
1679	2005525 Tannerellaceae	375288 Parabacteroides	328812 Parabacteroides goldsteinii [Parabacteroides sp. ASF519/Parabacteroides goldsteinii]	CBM51	1
1679	2005525 Tannerellaceae	375288 Parabacteroides	328812 Parabacteroides goldsteinii [Parabacteroides sp. ASF519/Parabacteroides goldsteinii]	GH109	1
1679	2005525 Tannerellaceae	375288 Parabacteroides	328812 Parabacteroides goldsteinii [Parabacteroides sp. ASF519/Parabacteroides goldsteinii]	GH110	1
1679	2005525 Tannerellaceae	375288 Parabacteroides	328812 Parabacteroides goldsteinii [Parabacteroides sp. ASF519/Parabacteroides goldsteinii]	GH112	0
1679	2005525 Tannerellaceae	375288 Parabacteroides	328812 Parabacteroides goldsteinii [Parabacteroides sp. ASF519/Parabacteroides goldsteinii]	GH123	1
1679	2005525 Tannerellaceae	375288 Parabacteroides	328812 Parabacteroides goldsteinii [Parabacteroides sp. ASF519/Parabacteroides goldsteinii]	GH130	1
1679	2005525 Tannerellaceae	375288 Parabacteroides	328812 Parabacteroides goldsteinii [Parabacteroides sp. ASF519/Parabacteroides goldsteinii]	GH136	0.958333
1679	2005525 Tannerellaceae	375288 Parabacteroides	328812 Parabacteroides goldsteinii [Parabacteroides sp. ASF519/Parabacteroides goldsteinii]	GH16	1
1679	2005525 Tannerellaceae	375288 Parabacteroides	328812 Parabacteroides goldsteinii [Parabacteroides sp. ASF519/Parabacteroides goldsteinii]	GH18	0.125
1679	2005525 Tannerellaceae	375288 Parabacteroides	328812 Parabacteroides goldsteinii [Parabacteroides sp. ASF519/Parabacteroides goldsteinii]	GH2	1
1679	2005525 Tannerellaceae	375288 Parabacteroides	328812 Parabacteroides goldsteinii [Parabacteroides sp. ASF519/Parabacteroides goldsteinii]	GH20	1
1679	2005525 Tannerellaceae	375288 Parabacteroides	328812 Parabacteroides goldsteinii [Parabacteroides sp. ASF519/Parabacteroides goldsteinii]	GH27	0.0416667
1679	2005525 Tannerellaceae	375288 Parabacteroides	328812 Parabacteroides goldsteinii [Parabacteroides sp. ASF519/Parabacteroides goldsteinii]	GH29	1
1679	2005525 Tannerellaceae	375288 Parabacteroides	328812 Parabacteroides goldsteinii [Parabacteroides sp. ASF519/Parabacteroides goldsteinii]	GH31	1
1679	2005525 Tannerellaceae	375288 Parabacteroides	328812 Parabacteroides goldsteinii [Parabacteroides sp. ASF519/Parabacteroides goldsteinii]	GH33	1
1679	2005525 Tannerellaceae	375288 Parabacteroides	328812 Parabacteroides goldsteinii [Parabacteroides sp. ASF519/Parabacteroides goldsteinii]	GH35	1
1679	2005525 Tannerellaceae	375288 Parabacteroides	328812 Parabacteroides goldsteinii [Parabacteroides sp. ASF519/Parabacteroides goldsteinii]	GH36	1
1679	2005525 Tannerellaceae	375288 Parabacteroides	328812 Parabacteroides goldsteinii [Parabacteroides sp. ASF519/Parabacteroides goldsteinii]	GH42	0.416667
1679	2005525 Tannerellaceae	375288 Parabacteroides	328812 Parabacteroides goldsteinii [Parabacteroides sp. ASF519/Parabacteroides goldsteinii]	GH84	0.958333
1679	2005525 Tannerellaceae	375288 Parabacteroides	328812 Parabacteroides goldsteinii [Parabacteroides sp. ASF519/Parabacteroides goldsteinii]	GH85	0
1679	2005525 Tannerellaceae	375288 Parabacteroides	328812 Parabacteroides goldsteinii [Parabacteroides sp. ASF519/Parabacteroides goldsteinii]	GH89	1
1679	2005525 Tannerellaceae	375288 Parabacteroides	328812 Parabacteroides goldsteinii [Parabacteroides sp. ASF519/Parabacteroides goldsteinii]	GH92	1
1679	2005525 Tannerellaceae	375288 Parabacteroides	328812 Parabacteroides goldsteinii [Parabacteroides sp. ASF519/Parabacteroides goldsteinii]	GH95	1
1679	2005525 Tannerellaceae	375288 Parabacteroides	328812 Parabacteroides goldsteinii [Parabacteroides sp. ASF519/Parabacteroides goldsteinii]	GH97	1
1680	2005525 Tannerellaceae	375288 Parabacteroides	574930 Parabacteroides gordonii [Parabacteroides sp. HGS0025/Parabacteroides gordonii]	CBM32	1
1680	2005525 Tannerellaceae	375288 Parabacteroides	574930 Parabacteroides gordonii [Parabacteroides sp. HGS0025/Parabacteroides gordonii]	CBM51	1
1680	2005525 Tannerellaceae	375288 Parabacteroides	574930 Parabacteroides gordonii [Parabacteroides sp. HGS0025/Parabacteroides gordonii]	GH109	1
1680	2005525 Tannerellaceae	375288 Parabacteroides	574930 Parabacteroides gordonii [Parabacteroides sp. HGS0025/Parabacteroides gordonii]	GH110	1
1680	2005525 Tannerellaceae	375288 Parabacteroides	574930 Parabacteroides gordonii [Parabacteroides sp. HGS0025/Parabacteroides gordonii]	GH112	0
1680	2005525 Tannerellaceae	375288 Parabacteroides	574930 Parabacteroides gordonii [Parabacteroides sp. HGS0025/Parabacteroides gordonii]	GH123	0.909091
1680	2005525 Tannerellaceae	375288 Parabacteroides	574930 Parabacteroides gordonii [Parabacteroides sp. HGS0025/Parabacteroides gordonii]	GH130	1
1680	2005525 Tannerellaceae	375288 Parabacteroides	574930 Parabacteroides gordonii [Parabacteroides sp. HGS0025/Parabacteroides gordonii]	GH136	1
1680	2005525 Tannerellaceae	375288 Parabacteroides	574930 Parabacteroides gordonii [Parabacteroides sp. HGS0025/Parabacteroides gordonii]	GH16	1
1680	2005525 Tannerellaceae	375288 Parabacteroides	574930 Parabacteroides gordonii [Parabacteroides sp. HGS0025/Parabacteroides gordonii]	GH18	0.0909091
1680	2005525 Tannerellaceae	375288 Parabacteroides	574930 Parabacteroides gordonii [Parabacteroides sp. HGS0025/Parabacteroides gordonii]	GH2	1
1680	2005525 Tannerellaceae	375288 Parabacteroides	574930 Parabacteroides gordonii [Parabacteroides sp. HGS0025/Parabacteroides gordonii]	GH20	1
1680	2005525 Tannerellaceae	375288 Parabacteroides	574930 Parabacteroides gordonii [Parabacteroides sp. HGS0025/Parabacteroides gordonii]	GH27	1
1680	2005525 Tannerellaceae	375288 Parabacteroides	574930 Parabacteroides gordonii [Parabacteroides sp. HGS0025/Parabacteroides gordonii]	GH29	1
1680	2005525 Tannerellaceae	375288 Parabacteroides	574930 Parabacteroides gordonii [Parabacteroides sp. HGS0025/Parabacteroides gordonii]	GH31	1
1680	2005525 Tannerellaceae	375288 Parabacteroides	574930 Parabacteroides gordonii [Parabacteroides sp. HGS0025/Parabacteroides gordonii]	GH33	1
1680	2005525 Tannerellaceae	375288 Parabacteroides	574930 Parabacteroides gordonii [Parabacteroides sp. HGS0025/Parabacteroides gordonii]	GH35	1
1680	2005525 Tannerellaceae	375288 Parabacteroides	574930 Parabacteroides gordonii [Parabacteroides sp. HGS0025/Parabacteroides gordonii]	GH36	1
1680	2005525 Tannerellaceae	375288 Parabacteroides	574930 Parabacteroides gordonii [Parabacteroides sp. HGS0025/Parabacteroides gordonii]	GH42	0.454545
1680	2005525 Tannerellaceae	375288 Parabacteroides	574930 Parabacteroides gordonii [Parabacteroides sp. HGS0025/Parabacteroides gordonii]	GH84	1
1680	2005525 Tannerellaceae	375288 Parabacteroides	574930 Parabacteroides gordonii [Parabacteroides sp. HGS0025/Parabacteroides gordonii]	GH85	0
1680	2005525 Tannerellaceae	375288 Parabacteroides	574930 Parabacteroides gordonii [Parabacteroides sp. HGS0025/Parabacteroides gordonii]	GH89	1
1680	2005525 Tannerellaceae	375288 Parabacteroides	574930 Parabacteroides gordonii [Parabacteroides sp. HGS0025/Parabacteroides gordonii]	GH92	1
1680	2005525 Tannerellaceae	375288 Parabacteroides	574930 Parabacteroides gordonii [Parabacteroides sp. HGS0025/Parabacteroides gordonii]	GH95	1
1680	2005525 Tannerellaceae	375288 Parabacteroides	574930 Parabacteroides gordonii [Parabacteroides sp. HGS0025/Parabacteroides gordonii]	GH97	1
1682	815 Bacteroidaceae	816 Bacteroides	291645 Bacteroides nordii [Bacteroides sp. HPS0048/Bacteroides sp. 41_26/Bacteroides nordii]	CBM32	1
1682	815 Bacteroidaceae	816 Bacteroides	291645 Bacteroides nordii [Bacteroides sp. HPS0048/Bacteroides sp. 41_26/Bacteroides nordii]	CBM51	1
1682	815 Bacteroidaceae	816 Bacteroides	291645 Bacteroides nordii [Bacteroides sp. HPS0048/Bacteroides sp. 41_26/Bacteroides nordii]	GH109	1
1682	815 Bacteroidaceae	816 Bacteroides	291645 Bacteroides nordii [Bacteroides sp. HPS0048/Bacteroides sp. 41_26/Bacteroides nordii]	GH110	1
1682	815 Bacteroidaceae	816 Bacteroides	291645 Bacteroides nordii [Bacteroides sp. HPS0048/Bacteroides sp. 41_26/Bacteroides nordii]	GH112	0
1682	815 Bacteroidaceae	816 Bacteroides	291645 Bacteroides nordii [Bacteroides sp. HPS0048/Bacteroides sp. 41_26/Bacteroides nordii]	GH123	1
1682	815 Bacteroidaceae	816 Bacteroides	291645 Bacteroides nordii [Bacteroides sp. HPS0048/Bacteroides sp. 41_26/Bacteroides nordii]	GH130	1
1682	815 Bacteroidaceae	816 Bacteroides	291645 Bacteroides nordii [Bacteroides sp. HPS0048/Bacteroides sp. 41_26/Bacteroides nordii]	GH136	0
1682	815 Bacteroidaceae	816 Bacteroides	291645 Bacteroides nordii [Bacteroides sp. HPS0048/Bacteroides sp. 41_26/Bacteroides nordii]	GH16	1
1682	815 Bacteroidaceae	816 Bacteroides	291645 Bacteroides nordii [Bacteroides sp. HPS0048/Bacteroides sp. 41_26/Bacteroides nordii]	GH18	0.928571
1682	815 Bacteroidaceae	816 Bacteroides	291645 Bacteroides nordii [Bacteroides sp. HPS0048/Bacteroides sp. 41_26/Bacteroides nordii]	GH2	1
1682	815 Bacteroidaceae	816 Bacteroides	291645 Bacteroides nordii [Bacteroides sp. HPS0048/Bacteroides sp. 41_26/Bacteroides nordii]	GH20	1
1682	815 Bacteroidaceae	816 Bacteroides	291645 Bacteroides nordii [Bacteroides sp. HPS0048/Bacteroides sp. 41_26/Bacteroides nordii]	GH27	1
1682	815 Bacteroidaceae	816 Bacteroides	291645 Bacteroides nordii [Bacteroides sp. HPS0048/Bacteroides sp. 41_26/Bacteroides nordii]	GH29	1
1682	815 Bacteroidaceae	816 Bacteroides	291645 Bacteroides nordii [Bacteroides sp. HPS0048/Bacteroides sp. 41_26/Bacteroides nordii]	GH31	1
1682	815 Bacteroidaceae	816 Bacteroides	291645 Bacteroides nordii [Bacteroides sp. HPS0048/Bacteroides sp. 41_26/Bacteroides nordii]	GH33	1
1682	815 Bacteroidaceae	816 Bacteroides	291645 Bacteroides nordii [Bacteroides sp. HPS0048/Bacteroides sp. 41_26/Bacteroides nordii]	GH35	1
1682	815 Bacteroidaceae	816 Bacteroides	291645 Bacteroides nordii [Bacteroides sp. HPS0048/Bacteroides sp. 41_26/Bacteroides nordii]	GH36	1
1682	815 Bacteroidaceae	816 Bacteroides	291645 Bacteroides nordii [Bacteroides sp. HPS0048/Bacteroides sp. 41_26/Bacteroides nordii]	GH42	0
1682	815 Bacteroidaceae	816 Bacteroides	291645 Bacteroides nordii [Bacteroides sp. HPS0048/Bacteroides sp. 41_26/Bacteroides nordii]	GH84	1
1682	815 Bacteroidaceae	816 Bacteroides	291645 Bacteroides nordii [Bacteroides sp. HPS0048/Bacteroides sp. 41_26/Bacteroides nordii]	GH85	1
1682	815 Bacteroidaceae	816 Bacteroides	291645 Bacteroides nordii [Bacteroides sp. HPS0048/Bacteroides sp. 41_26/Bacteroides nordii]	GH89	1
1682	815 Bacteroidaceae	816 Bacteroides	291645 Bacteroides nordii [Bacteroides sp. HPS0048/Bacteroides sp. 41_26/Bacteroides nordii]	GH92	1
1682	815 Bacteroidaceae	816 Bacteroides	291645 Bacteroides nordii [Bacteroides sp. HPS0048/Bacteroides sp. 41_26/Bacteroides nordii]	GH95	1
1682	815 Bacteroidaceae	816 Bacteroides	291645 Bacteroides nordii [Bacteroides sp. HPS0048/Bacteroides sp. 41_26/Bacteroides nordii]	GH97	1
1953	171552 Prevotellaceae	838 Prevotella	28127 Prevotella buccalis	CBM32	0.666667
1953	171552 Prevotellaceae	838 Prevotella	28127 Prevotella buccalis	CBM51	0
1953	171552 Prevotellaceae	838 Prevotella	28127 Prevotella buccalis	GH109	0.916667
1953	171552 Prevotellaceae	838 Prevotella	28127 Prevotella buccalis	GH110	0
1953	171552 Prevotellaceae	838 Prevotella	28127 Prevotella buccalis	GH112	0
1953	171552 Prevotellaceae	838 Prevotella	28127 Prevotella buccalis	GH123	0
1953	171552 Prevotellaceae	838 Prevotella	28127 Prevotella buccalis	GH130	0.916667
1953	171552 Prevotellaceae	838 Prevotella	28127 Prevotella buccalis	GH136	0
1953	171552 Prevotellaceae	838 Prevotella	28127 Prevotella buccalis	GH16	0.583333
1953	171552 Prevotellaceae	838 Prevotella	28127 Prevotella buccalis	GH18	1
1953	171552 Prevotellaceae	838 Prevotella	28127 Prevotella buccalis	GH2	1
1953	171552 Prevotellaceae	838 Prevotella	28127 Prevotella buccalis	GH20	1
1953	171552 Prevotellaceae	838 Prevotella	28127 Prevotella buccalis	GH27	0.666667
1953	171552 Prevotellaceae	838 Prevotella	28127 Prevotella buccalis	GH29	1
1953	171552 Prevotellaceae	838 Prevotella	28127 Prevotella buccalis	GH31	0
1953	171552 Prevotellaceae	838 Prevotella	28127 Prevotella buccalis	GH33	1
1953	171552 Prevotellaceae	838 Prevotella	28127 Prevotella buccalis	GH35	0
1953	171552 Prevotellaceae	838 Prevotella	28127 Prevotella buccalis	GH36	0.166667
1953	171552 Prevotellaceae	838 Prevotella	28127 Prevotella buccalis	GH42	0
1953	171552 Prevotellaceae	838 Prevotella	28127 Prevotella buccalis	GH84	0.833333
1953	171552 Prevotellaceae	838 Prevotella	28127 Prevotella buccalis	GH85	0.833333
1953	171552 Prevotellaceae	838 Prevotella	28127 Prevotella buccalis	GH89	0.25
1953	171552 Prevotellaceae	838 Prevotella	28127 Prevotella buccalis	GH92	1
1953	171552 Prevotellaceae	838 Prevotella	28127 Prevotella buccalis	GH95	1
1953	171552 Prevotellaceae	838 Prevotella	28127 Prevotella buccalis	GH97	1
2133	815 Bacteroidaceae	816 Bacteroides	376804 Bacteroides barnesiae	CBM32	1
2133	815 Bacteroidaceae	816 Bacteroides	376804 Bacteroides barnesiae	CBM51	0.909091
2133	815 Bacteroidaceae	816 Bacteroides	376804 Bacteroides barnesiae	GH109	0.909091
2133	815 Bacteroidaceae	816 Bacteroides	376804 Bacteroides barnesiae	GH110	1
2133	815 Bacteroidaceae	816 Bacteroides	376804 Bacteroides barnesiae	GH112	0
2133	815 Bacteroidaceae	816 Bacteroides	376804 Bacteroides barnesiae	GH123	1
2133	815 Bacteroidaceae	816 Bacteroides	376804 Bacteroides barnesiae	GH130	1
2133	815 Bacteroidaceae	816 Bacteroides	376804 Bacteroides barnesiae	GH136	0
2133	815 Bacteroidaceae	816 Bacteroides	376804 Bacteroides barnesiae	GH16	1
2133	815 Bacteroidaceae	816 Bacteroides	376804 Bacteroides barnesiae	GH18	0.0909091
2133	815 Bacteroidaceae	816 Bacteroides	376804 Bacteroides barnesiae	GH2	1
2133	815 Bacteroidaceae	816 Bacteroides	376804 Bacteroides barnesiae	GH20	1
2133	815 Bacteroidaceae	816 Bacteroides	376804 Bacteroides barnesiae	GH27	0
2133	815 Bacteroidaceae	816 Bacteroides	376804 Bacteroides barnesiae	GH29	1
2133	815 Bacteroidaceae	816 Bacteroides	376804 Bacteroides barnesiae	GH31	1
2133	815 Bacteroidaceae	816 Bacteroides	376804 Bacteroides barnesiae	GH33	1
2133	815 Bacteroidaceae	816 Bacteroides	376804 Bacteroides barnesiae	GH35	0.545455
2133	815 Bacteroidaceae	816 Bacteroides	376804 Bacteroides barnesiae	GH36	1
2133	815 Bacteroidaceae	816 Bacteroides	376804 Bacteroides barnesiae	GH42	0
2133	815 Bacteroidaceae	816 Bacteroides	376804 Bacteroides barnesiae	GH84	1
2133	815 Bacteroidaceae	816 Bacteroides	376804 Bacteroides barnesiae	GH85	0
2133	815 Bacteroidaceae	816 Bacteroides	376804 Bacteroides barnesiae	GH89	0.909091
2133	815 Bacteroidaceae	816 Bacteroides	376804 Bacteroides barnesiae	GH92	1
2133	815 Bacteroidaceae	816 Bacteroides	376804 Bacteroides barnesiae	GH95	1
2133	815 Bacteroidaceae	816 Bacteroides	376804 Bacteroides barnesiae	GH97	1
2135	815 Bacteroidaceae	816 Bacteroides	204516 Bacteroides massiliensis	CBM32	1
2135	815 Bacteroidaceae	816 Bacteroides	204516 Bacteroides massiliensis	CBM51	0.98
2135	815 Bacteroidaceae	816 Bacteroides	204516 Bacteroides massiliensis	GH109	0.98
2135	815 Bacteroidaceae	816 Bacteroides	204516 Bacteroides massiliensis	GH110	0.92
2135	815 Bacteroidaceae	816 Bacteroides	204516 Bacteroides massiliensis	GH112	0
2135	815 Bacteroidaceae	816 Bacteroides	204516 Bacteroides massiliensis	GH123	1
2135	815 Bacteroidaceae	816 Bacteroides	204516 Bacteroides massiliensis	GH130	1
2135	815 Bacteroidaceae	816 Bacteroides	204516 Bacteroides massiliensis	GH136	0.04
2135	815 Bacteroidaceae	816 Bacteroides	204516 Bacteroides massiliensis	GH16	0.98
2135	815 Bacteroidaceae	816 Bacteroides	204516 Bacteroides massiliensis	GH18	0.98
2135	815 Bacteroidaceae	816 Bacteroides	204516 Bacteroides massiliensis	GH2	1
2135	815 Bacteroidaceae	816 Bacteroides	204516 Bacteroides massiliensis	GH20	1
2135	815 Bacteroidaceae	816 Bacteroides	204516 Bacteroides massiliensis	GH27	1
2135	815 Bacteroidaceae	816 Bacteroides	204516 Bacteroides massiliensis	GH29	1
2135	815 Bacteroidaceae	816 Bacteroides	204516 Bacteroides massiliensis	GH31	1
2135	815 Bacteroidaceae	816 Bacteroides	204516 Bacteroides massiliensis	GH33	0.98
2135	815 Bacteroidaceae	816 Bacteroides	204516 Bacteroides massiliensis	GH35	1
2135	815 Bacteroidaceae	816 Bacteroides	204516 Bacteroides massiliensis	GH36	0.94
2135	815 Bacteroidaceae	816 Bacteroides	204516 Bacteroides massiliensis	GH42	0
2135	815 Bacteroidaceae	816 Bacteroides	204516 Bacteroides massiliensis	GH84	0.96
2135	815 Bacteroidaceae	816 Bacteroides	204516 Bacteroides massiliensis	GH85	0
2135	815 Bacteroidaceae	816 Bacteroides	204516 Bacteroides massiliensis	GH89	1
2135	815 Bacteroidaceae	816 Bacteroides	204516 Bacteroides massiliensis	GH92	1
2135	815 Bacteroidaceae	816 Bacteroides	204516 Bacteroides massiliensis	GH95	1
2135	815 Bacteroidaceae	816 Bacteroides	204516 Bacteroides massiliensis	GH97	1
2140	815 Bacteroidaceae	816 Bacteroides	291644 Bacteroides salyersiae	CBM32	1
2140	815 Bacteroidaceae	816 Bacteroides	291644 Bacteroides salyersiae	CBM51	0.928571
2140	815 Bacteroidaceae	816 Bacteroides	291644 Bacteroides salyersiae	GH109	1
2140	815 Bacteroidaceae	816 Bacteroides	291644 Bacteroides salyersiae	GH110	1
2140	815 Bacteroidaceae	816 Bacteroides	291644 Bacteroides salyersiae	GH112	0
2140	815 Bacteroidaceae	816 Bacteroides	291644 Bacteroides salyersiae	GH123	1
2140	815 Bacteroidaceae	816 Bacteroides	291644 Bacteroides salyersiae	GH130	1
2140	815 Bacteroidaceae	816 Bacteroides	291644 Bacteroides salyersiae	GH136	0
2140	815 Bacteroidaceae	816 Bacteroides	291644 Bacteroides salyersiae	GH16	0.714286
2140	815 Bacteroidaceae	816 Bacteroides	291644 Bacteroides salyersiae	GH18	1
2140	815 Bacteroidaceae	816 Bacteroides	291644 Bacteroides salyersiae	GH2	1
2140	815 Bacteroidaceae	816 Bacteroides	291644 Bacteroides salyersiae	GH20	1
2140	815 Bacteroidaceae	816 Bacteroides	291644 Bacteroides salyersiae	GH27	0.142857
2140	815 Bacteroidaceae	816 Bacteroides	291644 Bacteroides salyersiae	GH29	1
2140	815 Bacteroidaceae	816 Bacteroides	291644 Bacteroides salyersiae	GH31	1
2140	815 Bacteroidaceae	816 Bacteroides	291644 Bacteroides salyersiae	GH33	1
2140	815 Bacteroidaceae	816 Bacteroides	291644 Bacteroides salyersiae	GH35	1
2140	815 Bacteroidaceae	816 Bacteroides	291644 Bacteroides salyersiae	GH36	1
2140	815 Bacteroidaceae	816 Bacteroides	291644 Bacteroides salyersiae	GH42	0
2140	815 Bacteroidaceae	816 Bacteroides	291644 Bacteroides salyersiae	GH84	1
2140	815 Bacteroidaceae	816 Bacteroides	291644 Bacteroides salyersiae	GH85	1
2140	815 Bacteroidaceae	816 Bacteroides	291644 Bacteroides salyersiae	GH89	1
2140	815 Bacteroidaceae	816 Bacteroides	291644 Bacteroides salyersiae	GH92	1
2140	815 Bacteroidaceae	816 Bacteroides	291644 Bacteroides salyersiae	GH95	1
2140	815 Bacteroidaceae	816 Bacteroides	291644 Bacteroides salyersiae	GH97	1
2151	186803 Lachnospiraceae	572511 Blautia	33035 Blautia producta	CBM32	1
2151	186803 Lachnospiraceae	572511 Blautia	33035 Blautia producta	CBM51	0.1
2151	186803 Lachnospiraceae	572511 Blautia	33035 Blautia producta	GH109	0.9
2151	186803 Lachnospiraceae	572511 Blautia	33035 Blautia producta	GH110	0
2151	186803 Lachnospiraceae	572511 Blautia	33035 Blautia producta	GH112	1
2151	186803 Lachnospiraceae	572511 Blautia	33035 Blautia producta	GH123	1
2151	186803 Lachnospiraceae	572511 Blautia	33035 Blautia producta	GH130	0.4
2151	186803 Lachnospiraceae	572511 Blautia	33035 Blautia producta	GH136	1
2151	186803 Lachnospiraceae	572511 Blautia	33035 Blautia producta	GH16	1
2151	186803 Lachnospiraceae	572511 Blautia	33035 Blautia producta	GH18	1
2151	186803 Lachnospiraceae	572511 Blautia	33035 Blautia producta	GH2	1
2151	186803 Lachnospiraceae	572511 Blautia	33035 Blautia producta	GH20	0.9
2151	186803 Lachnospiraceae	572511 Blautia	33035 Blautia producta	GH27	1
2151	186803 Lachnospiraceae	572511 Blautia	33035 Blautia producta	GH29	1
2151	186803 Lachnospiraceae	572511 Blautia	33035 Blautia producta	GH31	1
2151	186803 Lachnospiraceae	572511 Blautia	33035 Blautia producta	GH33	0.5
2151	186803 Lachnospiraceae	572511 Blautia	33035 Blautia producta	GH35	1
2151	186803 Lachnospiraceae	572511 Blautia	33035 Blautia producta	GH36	1
2151	186803 Lachnospiraceae	572511 Blautia	33035 Blautia producta	GH42	1
2151	186803 Lachnospiraceae	572511 Blautia	33035 Blautia producta	GH84	0
2151	186803 Lachnospiraceae	572511 Blautia	33035 Blautia producta	GH85	0
2151	186803 Lachnospiraceae	572511 Blautia	33035 Blautia producta	GH89	0
2151	186803 Lachnospiraceae	572511 Blautia	33035 Blautia producta	GH92	0
2151	186803 Lachnospiraceae	572511 Blautia	33035 Blautia producta	GH95	0.3
2151	186803 Lachnospiraceae	572511 Blautia	33035 Blautia producta	GH97	0
2152	186803 Lachnospiraceae	572511 Blautia	33035 Blautia producta [Clostridia bacterium UC5.1-1D4/Blautia producta]	CBM32	0.95
2152	186803 Lachnospiraceae	572511 Blautia	33035 Blautia producta [Clostridia bacterium UC5.1-1D4/Blautia producta]	CBM51	0.4
2152	186803 Lachnospiraceae	572511 Blautia	33035 Blautia producta [Clostridia bacterium UC5.1-1D4/Blautia producta]	GH109	0.9
2152	186803 Lachnospiraceae	572511 Blautia	33035 Blautia producta [Clostridia bacterium UC5.1-1D4/Blautia producta]	GH110	0
2152	186803 Lachnospiraceae	572511 Blautia	33035 Blautia producta [Clostridia bacterium UC5.1-1D4/Blautia producta]	GH112	1
2152	186803 Lachnospiraceae	572511 Blautia	33035 Blautia producta [Clostridia bacterium UC5.1-1D4/Blautia producta]	GH123	0.95
2152	186803 Lachnospiraceae	572511 Blautia	33035 Blautia producta [Clostridia bacterium UC5.1-1D4/Blautia producta]	GH130	0.05
2152	186803 Lachnospiraceae	572511 Blautia	33035 Blautia producta [Clostridia bacterium UC5.1-1D4/Blautia producta]	GH136	0.95
2152	186803 Lachnospiraceae	572511 Blautia	33035 Blautia producta [Clostridia bacterium UC5.1-1D4/Blautia producta]	GH16	0.7
2152	186803 Lachnospiraceae	572511 Blautia	33035 Blautia producta [Clostridia bacterium UC5.1-1D4/Blautia producta]	GH18	1
2152	186803 Lachnospiraceae	572511 Blautia	33035 Blautia producta [Clostridia bacterium UC5.1-1D4/Blautia producta]	GH2	1
2152	186803 Lachnospiraceae	572511 Blautia	33035 Blautia producta [Clostridia bacterium UC5.1-1D4/Blautia producta]	GH20	0.95
2152	186803 Lachnospiraceae	572511 Blautia	33035 Blautia producta [Clostridia bacterium UC5.1-1D4/Blautia producta]	GH27	0.95
2152	186803 Lachnospiraceae	572511 Blautia	33035 Blautia producta [Clostridia bacterium UC5.1-1D4/Blautia producta]	GH29	1
2152	186803 Lachnospiraceae	572511 Blautia	33035 Blautia producta [Clostridia bacterium UC5.1-1D4/Blautia producta]	GH31	1
2152	186803 Lachnospiraceae	572511 Blautia	33035 Blautia producta [Clostridia bacterium UC5.1-1D4/Blautia producta]	GH33	0
2152	186803 Lachnospiraceae	572511 Blautia	33035 Blautia producta [Clostridia bacterium UC5.1-1D4/Blautia producta]	GH35	0.95
2152	186803 Lachnospiraceae	572511 Blautia	33035 Blautia producta [Clostridia bacterium UC5.1-1D4/Blautia producta]	GH36	1
2152	186803 Lachnospiraceae	572511 Blautia	33035 Blautia producta [Clostridia bacterium UC5.1-1D4/Blautia producta]	GH42	0.95
2152	186803 Lachnospiraceae	572511 Blautia	33035 Blautia producta [Clostridia bacterium UC5.1-1D4/Blautia producta]	GH84	0
2152	186803 Lachnospiraceae	572511 Blautia	33035 Blautia producta [Clostridia bacterium UC5.1-1D4/Blautia producta]	GH85	0
2152	186803 Lachnospiraceae	572511 Blautia	33035 Blautia producta [Clostridia bacterium UC5.1-1D4/Blautia producta]	GH89	0
2152	186803 Lachnospiraceae	572511 Blautia	33035 Blautia producta [Clostridia bacterium UC5.1-1D4/Blautia producta]	GH92	0
2152	186803 Lachnospiraceae	572511 Blautia	33035 Blautia producta [Clostridia bacterium UC5.1-1D4/Blautia producta]	GH95	0.1
2152	186803 Lachnospiraceae	572511 Blautia	33035 Blautia producta [Clostridia bacterium UC5.1-1D4/Blautia producta]	GH97	0
2154	186803 Lachnospiraceae	572511 Blautia	NA Blautia obeum/wexlerae [Ruminococcus sp. CAG:9/Blautia sp. Marseille-P2398/Ruminococcus sp. CAG:9-related_41_34/Blautia obeum/Blautia wexlerae/Ruminococcus sp. 5_1_39BFAA]	CBM32	0.2
2154	186803 Lachnospiraceae	572511 Blautia	NA Blautia obeum/wexlerae [Ruminococcus sp. CAG:9/Blautia sp. Marseille-P2398/Ruminococcus sp. CAG:9-related_41_34/Blautia obeum/Blautia wexlerae/Ruminococcus sp. 5_1_39BFAA]	CBM51	0.06
2154	186803 Lachnospiraceae	572511 Blautia	NA Blautia obeum/wexlerae [Ruminococcus sp. CAG:9/Blautia sp. Marseille-P2398/Ruminococcus sp. CAG:9-related_41_34/Blautia obeum/Blautia wexlerae/Ruminococcus sp. 5_1_39BFAA]	GH109	0.18
2154	186803 Lachnospiraceae	572511 Blautia	NA Blautia obeum/wexlerae [Ruminococcus sp. CAG:9/Blautia sp. Marseille-P2398/Ruminococcus sp. CAG:9-related_41_34/Blautia obeum/Blautia wexlerae/Ruminococcus sp. 5_1_39BFAA]	GH110	0.02
2154	186803 Lachnospiraceae	572511 Blautia	NA Blautia obeum/wexlerae [Ruminococcus sp. CAG:9/Blautia sp. Marseille-P2398/Ruminococcus sp. CAG:9-related_41_34/Blautia obeum/Blautia wexlerae/Ruminococcus sp. 5_1_39BFAA]	GH112	0.9
2154	186803 Lachnospiraceae	572511 Blautia	NA Blautia obeum/wexlerae [Ruminococcus sp. CAG:9/Blautia sp. Marseille-P2398/Ruminococcus sp. CAG:9-related_41_34/Blautia obeum/Blautia wexlerae/Ruminococcus sp. 5_1_39BFAA]	GH123	0
2154	186803 Lachnospiraceae	572511 Blautia	NA Blautia obeum/wexlerae [Ruminococcus sp. CAG:9/Blautia sp. Marseille-P2398/Ruminococcus sp. CAG:9-related_41_34/Blautia obeum/Blautia wexlerae/Ruminococcus sp. 5_1_39BFAA]	GH130	0.06
2154	186803 Lachnospiraceae	572511 Blautia	NA Blautia obeum/wexlerae [Ruminococcus sp. CAG:9/Blautia sp. Marseille-P2398/Ruminococcus sp. CAG:9-related_41_34/Blautia obeum/Blautia wexlerae/Ruminococcus sp. 5_1_39BFAA]	GH136	0.08
2154	186803 Lachnospiraceae	572511 Blautia	NA Blautia obeum/wexlerae [Ruminococcus sp. CAG:9/Blautia sp. Marseille-P2398/Ruminococcus sp. CAG:9-related_41_34/Blautia obeum/Blautia wexlerae/Ruminococcus sp. 5_1_39BFAA]	GH16	0.06
2154	186803 Lachnospiraceae	572511 Blautia	NA Blautia obeum/wexlerae [Ruminococcus sp. CAG:9/Blautia sp. Marseille-P2398/Ruminococcus sp. CAG:9-related_41_34/Blautia obeum/Blautia wexlerae/Ruminococcus sp. 5_1_39BFAA]	GH18	1
2154	186803 Lachnospiraceae	572511 Blautia	NA Blautia obeum/wexlerae [Ruminococcus sp. CAG:9/Blautia sp. Marseille-P2398/Ruminococcus sp. CAG:9-related_41_34/Blautia obeum/Blautia wexlerae/Ruminococcus sp. 5_1_39BFAA]	GH2	1
2154	186803 Lachnospiraceae	572511 Blautia	NA Blautia obeum/wexlerae [Ruminococcus sp. CAG:9/Blautia sp. Marseille-P2398/Ruminococcus sp. CAG:9-related_41_34/Blautia obeum/Blautia wexlerae/Ruminococcus sp. 5_1_39BFAA]	GH20	0.22
2154	186803 Lachnospiraceae	572511 Blautia	NA Blautia obeum/wexlerae [Ruminococcus sp. CAG:9/Blautia sp. Marseille-P2398/Ruminococcus sp. CAG:9-related_41_34/Blautia obeum/Blautia wexlerae/Ruminococcus sp. 5_1_39BFAA]	GH27	0.14
2154	186803 Lachnospiraceae	572511 Blautia	NA Blautia obeum/wexlerae [Ruminococcus sp. CAG:9/Blautia sp. Marseille-P2398/Ruminococcus sp. CAG:9-related_41_34/Blautia obeum/Blautia wexlerae/Ruminococcus sp. 5_1_39BFAA]	GH29	0.94
2154	186803 Lachnospiraceae	572511 Blautia	NA Blautia obeum/wexlerae [Ruminococcus sp. CAG:9/Blautia sp. Marseille-P2398/Ruminococcus sp. CAG:9-related_41_34/Blautia obeum/Blautia wexlerae/Ruminococcus sp. 5_1_39BFAA]	GH31	1
2154	186803 Lachnospiraceae	572511 Blautia	NA Blautia obeum/wexlerae [Ruminococcus sp. CAG:9/Blautia sp. Marseille-P2398/Ruminococcus sp. CAG:9-related_41_34/Blautia obeum/Blautia wexlerae/Ruminococcus sp. 5_1_39BFAA]	GH33	0
2154	186803 Lachnospiraceae	572511 Blautia	NA Blautia obeum/wexlerae [Ruminococcus sp. CAG:9/Blautia sp. Marseille-P2398/Ruminococcus sp. CAG:9-related_41_34/Blautia obeum/Blautia wexlerae/Ruminococcus sp. 5_1_39BFAA]	GH35	0
2154	186803 Lachnospiraceae	572511 Blautia	NA Blautia obeum/wexlerae [Ruminococcus sp. CAG:9/Blautia sp. Marseille-P2398/Ruminococcus sp. CAG:9-related_41_34/Blautia obeum/Blautia wexlerae/Ruminococcus sp. 5_1_39BFAA]	GH36	0.96
2154	186803 Lachnospiraceae	572511 Blautia	NA Blautia obeum/wexlerae [Ruminococcus sp. CAG:9/Blautia sp. Marseille-P2398/Ruminococcus sp. CAG:9-related_41_34/Blautia obeum/Blautia wexlerae/Ruminococcus sp. 5_1_39BFAA]	GH42	0.96
2154	186803 Lachnospiraceae	572511 Blautia	NA Blautia obeum/wexlerae [Ruminococcus sp. CAG:9/Blautia sp. Marseille-P2398/Ruminococcus sp. CAG:9-related_41_34/Blautia obeum/Blautia wexlerae/Ruminococcus sp. 5_1_39BFAA]	GH84	0
2154	186803 Lachnospiraceae	572511 Blautia	NA Blautia obeum/wexlerae [Ruminococcus sp. CAG:9/Blautia sp. Marseille-P2398/Ruminococcus sp. CAG:9-related_41_34/Blautia obeum/Blautia wexlerae/Ruminococcus sp. 5_1_39BFAA]	GH85	0.18
2154	186803 Lachnospiraceae	572511 Blautia	NA Blautia obeum/wexlerae [Ruminococcus sp. CAG:9/Blautia sp. Marseille-P2398/Ruminococcus sp. CAG:9-related_41_34/Blautia obeum/Blautia wexlerae/Ruminococcus sp. 5_1_39BFAA]	GH89	0
2154	186803 Lachnospiraceae	572511 Blautia	NA Blautia obeum/wexlerae [Ruminococcus sp. CAG:9/Blautia sp. Marseille-P2398/Ruminococcus sp. CAG:9-related_41_34/Blautia obeum/Blautia wexlerae/Ruminococcus sp. 5_1_39BFAA]	GH92	0
2154	186803 Lachnospiraceae	572511 Blautia	NA Blautia obeum/wexlerae [Ruminococcus sp. CAG:9/Blautia sp. Marseille-P2398/Ruminococcus sp. CAG:9-related_41_34/Blautia obeum/Blautia wexlerae/Ruminococcus sp. 5_1_39BFAA]	GH95	0.66
2154	186803 Lachnospiraceae	572511 Blautia	NA Blautia obeum/wexlerae [Ruminococcus sp. CAG:9/Blautia sp. Marseille-P2398/Ruminococcus sp. CAG:9-related_41_34/Blautia obeum/Blautia wexlerae/Ruminococcus sp. 5_1_39BFAA]	GH97	0.02
2367	815 Bacteroidaceae	816 Bacteroides	NA Bacteroides dorei/vulgatus [Bacteroidia bacterium UC5.1-2G11/Candidatus Gastranaerophilales bacterium HUM_8/Bacteroides dorei/Bacteroides sp. 3_1_33FAA/Bacteroides sp. 4_3_47FAA/Bacteroides sp. 9_1_42FAA/Bacteroides sp. 3_1_40A/Bacteroides vulgatus]	CBM32	1
2367	815 Bacteroidaceae	816 Bacteroides	NA Bacteroides dorei/vulgatus [Bacteroidia bacterium UC5.1-2G11/Candidatus Gastranaerophilales bacterium HUM_8/Bacteroides dorei/Bacteroides sp. 3_1_33FAA/Bacteroides sp. 4_3_47FAA/Bacteroides sp. 9_1_42FAA/Bacteroides sp. 3_1_40A/Bacteroides vulgatus]	CBM51	0
2367	815 Bacteroidaceae	816 Bacteroides	NA Bacteroides dorei/vulgatus [Bacteroidia bacterium UC5.1-2G11/Candidatus Gastranaerophilales bacterium HUM_8/Bacteroides dorei/Bacteroides sp. 3_1_33FAA/Bacteroides sp. 4_3_47FAA/Bacteroides sp. 9_1_42FAA/Bacteroides sp. 3_1_40A/Bacteroides vulgatus]	GH109	1
2367	815 Bacteroidaceae	816 Bacteroides	NA Bacteroides dorei/vulgatus [Bacteroidia bacterium UC5.1-2G11/Candidatus Gastranaerophilales bacterium HUM_8/Bacteroides dorei/Bacteroides sp. 3_1_33FAA/Bacteroides sp. 4_3_47FAA/Bacteroides sp. 9_1_42FAA/Bacteroides sp. 3_1_40A/Bacteroides vulgatus]	GH110	0.96
2367	815 Bacteroidaceae	816 Bacteroides	NA Bacteroides dorei/vulgatus [Bacteroidia bacterium UC5.1-2G11/Candidatus Gastranaerophilales bacterium HUM_8/Bacteroides dorei/Bacteroides sp. 3_1_33FAA/Bacteroides sp. 4_3_47FAA/Bacteroides sp. 9_1_42FAA/Bacteroides sp. 3_1_40A/Bacteroides vulgatus]	GH112	0
2367	815 Bacteroidaceae	816 Bacteroides	NA Bacteroides dorei/vulgatus [Bacteroidia bacterium UC5.1-2G11/Candidatus Gastranaerophilales bacterium HUM_8/Bacteroides dorei/Bacteroides sp. 3_1_33FAA/Bacteroides sp. 4_3_47FAA/Bacteroides sp. 9_1_42FAA/Bacteroides sp. 3_1_40A/Bacteroides vulgatus]	GH123	1
2367	815 Bacteroidaceae	816 Bacteroides	NA Bacteroides dorei/vulgatus [Bacteroidia bacterium UC5.1-2G11/Candidatus Gastranaerophilales bacterium HUM_8/Bacteroides dorei/Bacteroides sp. 3_1_33FAA/Bacteroides sp. 4_3_47FAA/Bacteroides sp. 9_1_42FAA/Bacteroides sp. 3_1_40A/Bacteroides vulgatus]	GH130	0.96
2367	815 Bacteroidaceae	816 Bacteroides	NA Bacteroides dorei/vulgatus [Bacteroidia bacterium UC5.1-2G11/Candidatus Gastranaerophilales bacterium HUM_8/Bacteroides dorei/Bacteroides sp. 3_1_33FAA/Bacteroides sp. 4_3_47FAA/Bacteroides sp. 9_1_42FAA/Bacteroides sp. 3_1_40A/Bacteroides vulgatus]	GH136	0.86
2367	815 Bacteroidaceae	816 Bacteroides	NA Bacteroides dorei/vulgatus [Bacteroidia bacterium UC5.1-2G11/Candidatus Gastranaerophilales bacterium HUM_8/Bacteroides dorei/Bacteroides sp. 3_1_33FAA/Bacteroides sp. 4_3_47FAA/Bacteroides sp. 9_1_42FAA/Bacteroides sp. 3_1_40A/Bacteroides vulgatus]	GH16	0.94
2367	815 Bacteroidaceae	816 Bacteroides	NA Bacteroides dorei/vulgatus [Bacteroidia bacterium UC5.1-2G11/Candidatus Gastranaerophilales bacterium HUM_8/Bacteroides dorei/Bacteroides sp. 3_1_33FAA/Bacteroides sp. 4_3_47FAA/Bacteroides sp. 9_1_42FAA/Bacteroides sp. 3_1_40A/Bacteroides vulgatus]	GH18	1
2367	815 Bacteroidaceae	816 Bacteroides	NA Bacteroides dorei/vulgatus [Bacteroidia bacterium UC5.1-2G11/Candidatus Gastranaerophilales bacterium HUM_8/Bacteroides dorei/Bacteroides sp. 3_1_33FAA/Bacteroides sp. 4_3_47FAA/Bacteroides sp. 9_1_42FAA/Bacteroides sp. 3_1_40A/Bacteroides vulgatus]	GH2	1
2367	815 Bacteroidaceae	816 Bacteroides	NA Bacteroides dorei/vulgatus [Bacteroidia bacterium UC5.1-2G11/Candidatus Gastranaerophilales bacterium HUM_8/Bacteroides dorei/Bacteroides sp. 3_1_33FAA/Bacteroides sp. 4_3_47FAA/Bacteroides sp. 9_1_42FAA/Bacteroides sp. 3_1_40A/Bacteroides vulgatus]	GH20	1
2367	815 Bacteroidaceae	816 Bacteroides	NA Bacteroides dorei/vulgatus [Bacteroidia bacterium UC5.1-2G11/Candidatus Gastranaerophilales bacterium HUM_8/Bacteroides dorei/Bacteroides sp. 3_1_33FAA/Bacteroides sp. 4_3_47FAA/Bacteroides sp. 9_1_42FAA/Bacteroides sp. 3_1_40A/Bacteroides vulgatus]	GH27	1
2367	815 Bacteroidaceae	816 Bacteroides	NA Bacteroides dorei/vulgatus [Bacteroidia bacterium UC5.1-2G11/Candidatus Gastranaerophilales bacterium HUM_8/Bacteroides dorei/Bacteroides sp. 3_1_33FAA/Bacteroides sp. 4_3_47FAA/Bacteroides sp. 9_1_42FAA/Bacteroides sp. 3_1_40A/Bacteroides vulgatus]	GH29	1
2367	815 Bacteroidaceae	816 Bacteroides	NA Bacteroides dorei/vulgatus [Bacteroidia bacterium UC5.1-2G11/Candidatus Gastranaerophilales bacterium HUM_8/Bacteroides dorei/Bacteroides sp. 3_1_33FAA/Bacteroides sp. 4_3_47FAA/Bacteroides sp. 9_1_42FAA/Bacteroides sp. 3_1_40A/Bacteroides vulgatus]	GH31	1
2367	815 Bacteroidaceae	816 Bacteroides	NA Bacteroides dorei/vulgatus [Bacteroidia bacterium UC5.1-2G11/Candidatus Gastranaerophilales bacterium HUM_8/Bacteroides dorei/Bacteroides sp. 3_1_33FAA/Bacteroides sp. 4_3_47FAA/Bacteroides sp. 9_1_42FAA/Bacteroides sp. 3_1_40A/Bacteroides vulgatus]	GH33	1
2367	815 Bacteroidaceae	816 Bacteroides	NA Bacteroides dorei/vulgatus [Bacteroidia bacterium UC5.1-2G11/Candidatus Gastranaerophilales bacterium HUM_8/Bacteroides dorei/Bacteroides sp. 3_1_33FAA/Bacteroides sp. 4_3_47FAA/Bacteroides sp. 9_1_42FAA/Bacteroides sp. 3_1_40A/Bacteroides vulgatus]	GH35	0.92
2367	815 Bacteroidaceae	816 Bacteroides	NA Bacteroides dorei/vulgatus [Bacteroidia bacterium UC5.1-2G11/Candidatus Gastranaerophilales bacterium HUM_8/Bacteroides dorei/Bacteroides sp. 3_1_33FAA/Bacteroides sp. 4_3_47FAA/Bacteroides sp. 9_1_42FAA/Bacteroides sp. 3_1_40A/Bacteroides vulgatus]	GH36	0.9
2367	815 Bacteroidaceae	816 Bacteroides	NA Bacteroides dorei/vulgatus [Bacteroidia bacterium UC5.1-2G11/Candidatus Gastranaerophilales bacterium HUM_8/Bacteroides dorei/Bacteroides sp. 3_1_33FAA/Bacteroides sp. 4_3_47FAA/Bacteroides sp. 9_1_42FAA/Bacteroides sp. 3_1_40A/Bacteroides vulgatus]	GH42	0.96
2367	815 Bacteroidaceae	816 Bacteroides	NA Bacteroides dorei/vulgatus [Bacteroidia bacterium UC5.1-2G11/Candidatus Gastranaerophilales bacterium HUM_8/Bacteroides dorei/Bacteroides sp. 3_1_33FAA/Bacteroides sp. 4_3_47FAA/Bacteroides sp. 9_1_42FAA/Bacteroides sp. 3_1_40A/Bacteroides vulgatus]	GH84	1
2367	815 Bacteroidaceae	816 Bacteroides	NA Bacteroides dorei/vulgatus [Bacteroidia bacterium UC5.1-2G11/Candidatus Gastranaerophilales bacterium HUM_8/Bacteroides dorei/Bacteroides sp. 3_1_33FAA/Bacteroides sp. 4_3_47FAA/Bacteroides sp. 9_1_42FAA/Bacteroides sp. 3_1_40A/Bacteroides vulgatus]	GH85	0
2367	815 Bacteroidaceae	816 Bacteroides	NA Bacteroides dorei/vulgatus [Bacteroidia bacterium UC5.1-2G11/Candidatus Gastranaerophilales bacterium HUM_8/Bacteroides dorei/Bacteroides sp. 3_1_33FAA/Bacteroides sp. 4_3_47FAA/Bacteroides sp. 9_1_42FAA/Bacteroides sp. 3_1_40A/Bacteroides vulgatus]	GH89	1
2367	815 Bacteroidaceae	816 Bacteroides	NA Bacteroides dorei/vulgatus [Bacteroidia bacterium UC5.1-2G11/Candidatus Gastranaerophilales bacterium HUM_8/Bacteroides dorei/Bacteroides sp. 3_1_33FAA/Bacteroides sp. 4_3_47FAA/Bacteroides sp. 9_1_42FAA/Bacteroides sp. 3_1_40A/Bacteroides vulgatus]	GH92	1
2367	815 Bacteroidaceae	816 Bacteroides	NA Bacteroides dorei/vulgatus [Bacteroidia bacterium UC5.1-2G11/Candidatus Gastranaerophilales bacterium HUM_8/Bacteroides dorei/Bacteroides sp. 3_1_33FAA/Bacteroides sp. 4_3_47FAA/Bacteroides sp. 9_1_42FAA/Bacteroides sp. 3_1_40A/Bacteroides vulgatus]	GH95	1
2367	815 Bacteroidaceae	816 Bacteroides	NA Bacteroides dorei/vulgatus [Bacteroidia bacterium UC5.1-2G11/Candidatus Gastranaerophilales bacterium HUM_8/Bacteroides dorei/Bacteroides sp. 3_1_33FAA/Bacteroides sp. 4_3_47FAA/Bacteroides sp. 9_1_42FAA/Bacteroides sp. 3_1_40A/Bacteroides vulgatus]	GH97	1
2392	171552 Prevotellaceae	838 Prevotella	28131 Prevotella intermedia	CBM32	0
2392	171552 Prevotellaceae	838 Prevotella	28131 Prevotella intermedia	CBM51	0
2392	171552 Prevotellaceae	838 Prevotella	28131 Prevotella intermedia	GH109	0
2392	171552 Prevotellaceae	838 Prevotella	28131 Prevotella intermedia	GH110	0
2392	171552 Prevotellaceae	838 Prevotella	28131 Prevotella intermedia	GH112	0
2392	171552 Prevotellaceae	838 Prevotella	28131 Prevotella intermedia	GH123	0
2392	171552 Prevotellaceae	838 Prevotella	28131 Prevotella intermedia	GH130	0
2392	171552 Prevotellaceae	838 Prevotella	28131 Prevotella intermedia	GH136	0
2392	171552 Prevotellaceae	838 Prevotella	28131 Prevotella intermedia	GH16	0
2392	171552 Prevotellaceae	838 Prevotella	28131 Prevotella intermedia	GH18	0
2392	171552 Prevotellaceae	838 Prevotella	28131 Prevotella intermedia	GH2	0
2392	171552 Prevotellaceae	838 Prevotella	28131 Prevotella intermedia	GH20	0
2392	171552 Prevotellaceae	838 Prevotella	28131 Prevotella intermedia	GH27	0
2392	171552 Prevotellaceae	838 Prevotella	28131 Prevotella intermedia	GH29	1
2392	171552 Prevotellaceae	838 Prevotella	28131 Prevotella intermedia	GH31	0
2392	171552 Prevotellaceae	838 Prevotella	28131 Prevotella intermedia	GH33	0
2392	171552 Prevotellaceae	838 Prevotella	28131 Prevotella intermedia	GH35	0
2392	171552 Prevotellaceae	838 Prevotella	28131 Prevotella intermedia	GH36	0
2392	171552 Prevotellaceae	838 Prevotella	28131 Prevotella intermedia	GH42	0
2392	171552 Prevotellaceae	838 Prevotella	28131 Prevotella intermedia	GH84	0
2392	171552 Prevotellaceae	838 Prevotella	28131 Prevotella intermedia	GH85	0
2392	171552 Prevotellaceae	838 Prevotella	28131 Prevotella intermedia	GH89	0
2392	171552 Prevotellaceae	838 Prevotella	28131 Prevotella intermedia	GH92	0
2392	171552 Prevotellaceae	838 Prevotella	28131 Prevotella intermedia	GH95	0
2392	171552 Prevotellaceae	838 Prevotella	28131 Prevotella intermedia	GH97	1
2401	171552 Prevotellaceae	838 Prevotella	386414 Prevotella timonensis	CBM32	1
2401	171552 Prevotellaceae	838 Prevotella	386414 Prevotella timonensis	CBM51	0
2401	171552 Prevotellaceae	838 Prevotella	386414 Prevotella timonensis	GH109	1
2401	171552 Prevotellaceae	838 Prevotella	386414 Prevotella timonensis	GH110	0
2401	171552 Prevotellaceae	838 Prevotella	386414 Prevotella timonensis	GH112	0
2401	171552 Prevotellaceae	838 Prevotella	386414 Prevotella timonensis	GH123	0
2401	171552 Prevotellaceae	838 Prevotella	386414 Prevotella timonensis	GH130	0.9
2401	171552 Prevotellaceae	838 Prevotella	386414 Prevotella timonensis	GH136	0
2401	171552 Prevotellaceae	838 Prevotella	386414 Prevotella timonensis	GH16	1
2401	171552 Prevotellaceae	838 Prevotella	386414 Prevotella timonensis	GH18	1
2401	171552 Prevotellaceae	838 Prevotella	386414 Prevotella timonensis	GH2	1
2401	171552 Prevotellaceae	838 Prevotella	386414 Prevotella timonensis	GH20	1
2401	171552 Prevotellaceae	838 Prevotella	386414 Prevotella timonensis	GH27	0.8
2401	171552 Prevotellaceae	838 Prevotella	386414 Prevotella timonensis	GH29	0.9
2401	171552 Prevotellaceae	838 Prevotella	386414 Prevotella timonensis	GH31	0.9
2401	171552 Prevotellaceae	838 Prevotella	386414 Prevotella timonensis	GH33	0.9
2401	171552 Prevotellaceae	838 Prevotella	386414 Prevotella timonensis	GH35	0
2401	171552 Prevotellaceae	838 Prevotella	386414 Prevotella timonensis	GH36	0
2401	171552 Prevotellaceae	838 Prevotella	386414 Prevotella timonensis	GH42	0
2401	171552 Prevotellaceae	838 Prevotella	386414 Prevotella timonensis	GH84	0.6
2401	171552 Prevotellaceae	838 Prevotella	386414 Prevotella timonensis	GH85	1
2401	171552 Prevotellaceae	838 Prevotella	386414 Prevotella timonensis	GH89	0.2
2401	171552 Prevotellaceae	838 Prevotella	386414 Prevotella timonensis	GH92	1
2401	171552 Prevotellaceae	838 Prevotella	386414 Prevotella timonensis	GH95	1
2401	171552 Prevotellaceae	838 Prevotella	386414 Prevotella timonensis	GH97	0.9
2555	1647988 Akkermansiaceae	239934 Akkermansia	NA Akkermansia sp. [Akkermansia sp. KLE1605/Akkermansia sp. KLE1797/Akkermansia sp. KLE1798]	CBM32	1
2555	1647988 Akkermansiaceae	239934 Akkermansia	NA Akkermansia sp. [Akkermansia sp. KLE1605/Akkermansia sp. KLE1797/Akkermansia sp. KLE1798]	CBM51	1
2555	1647988 Akkermansiaceae	239934 Akkermansia	NA Akkermansia sp. [Akkermansia sp. KLE1605/Akkermansia sp. KLE1797/Akkermansia sp. KLE1798]	GH109	1
2555	1647988 Akkermansiaceae	239934 Akkermansia	NA Akkermansia sp. [Akkermansia sp. KLE1605/Akkermansia sp. KLE1797/Akkermansia sp. KLE1798]	GH110	1
2555	1647988 Akkermansiaceae	239934 Akkermansia	NA Akkermansia sp. [Akkermansia sp. KLE1605/Akkermansia sp. KLE1797/Akkermansia sp. KLE1798]	GH112	0
2555	1647988 Akkermansiaceae	239934 Akkermansia	NA Akkermansia sp. [Akkermansia sp. KLE1605/Akkermansia sp. KLE1797/Akkermansia sp. KLE1798]	GH123	0.98
2555	1647988 Akkermansiaceae	239934 Akkermansia	NA Akkermansia sp. [Akkermansia sp. KLE1605/Akkermansia sp. KLE1797/Akkermansia sp. KLE1798]	GH130	0
2555	1647988 Akkermansiaceae	239934 Akkermansia	NA Akkermansia sp. [Akkermansia sp. KLE1605/Akkermansia sp. KLE1797/Akkermansia sp. KLE1798]	GH136	0
2555	1647988 Akkermansiaceae	239934 Akkermansia	NA Akkermansia sp. [Akkermansia sp. KLE1605/Akkermansia sp. KLE1797/Akkermansia sp. KLE1798]	GH16	1
2555	1647988 Akkermansiaceae	239934 Akkermansia	NA Akkermansia sp. [Akkermansia sp. KLE1605/Akkermansia sp. KLE1797/Akkermansia sp. KLE1798]	GH18	1
2555	1647988 Akkermansiaceae	239934 Akkermansia	NA Akkermansia sp. [Akkermansia sp. KLE1605/Akkermansia sp. KLE1797/Akkermansia sp. KLE1798]	GH2	1
2555	1647988 Akkermansiaceae	239934 Akkermansia	NA Akkermansia sp. [Akkermansia sp. KLE1605/Akkermansia sp. KLE1797/Akkermansia sp. KLE1798]	GH20	1
2555	1647988 Akkermansiaceae	239934 Akkermansia	NA Akkermansia sp. [Akkermansia sp. KLE1605/Akkermansia sp. KLE1797/Akkermansia sp. KLE1798]	GH27	1
2555	1647988 Akkermansiaceae	239934 Akkermansia	NA Akkermansia sp. [Akkermansia sp. KLE1605/Akkermansia sp. KLE1797/Akkermansia sp. KLE1798]	GH29	1
2555	1647988 Akkermansiaceae	239934 Akkermansia	NA Akkermansia sp. [Akkermansia sp. KLE1605/Akkermansia sp. KLE1797/Akkermansia sp. KLE1798]	GH31	1
2555	1647988 Akkermansiaceae	239934 Akkermansia	NA Akkermansia sp. [Akkermansia sp. KLE1605/Akkermansia sp. KLE1797/Akkermansia sp. KLE1798]	GH33	1
2555	1647988 Akkermansiaceae	239934 Akkermansia	NA Akkermansia sp. [Akkermansia sp. KLE1605/Akkermansia sp. KLE1797/Akkermansia sp. KLE1798]	GH35	0.96
2555	1647988 Akkermansiaceae	239934 Akkermansia	NA Akkermansia sp. [Akkermansia sp. KLE1605/Akkermansia sp. KLE1797/Akkermansia sp. KLE1798]	GH36	0.96
2555	1647988 Akkermansiaceae	239934 Akkermansia	NA Akkermansia sp. [Akkermansia sp. KLE1605/Akkermansia sp. KLE1797/Akkermansia sp. KLE1798]	GH42	0
2555	1647988 Akkermansiaceae	239934 Akkermansia	NA Akkermansia sp. [Akkermansia sp. KLE1605/Akkermansia sp. KLE1797/Akkermansia sp. KLE1798]	GH84	0.92
2555	1647988 Akkermansiaceae	239934 Akkermansia	NA Akkermansia sp. [Akkermansia sp. KLE1605/Akkermansia sp. KLE1797/Akkermansia sp. KLE1798]	GH85	0
2555	1647988 Akkermansiaceae	239934 Akkermansia	NA Akkermansia sp. [Akkermansia sp. KLE1605/Akkermansia sp. KLE1797/Akkermansia sp. KLE1798]	GH89	1
2555	1647988 Akkermansiaceae	239934 Akkermansia	NA Akkermansia sp. [Akkermansia sp. KLE1605/Akkermansia sp. KLE1797/Akkermansia sp. KLE1798]	GH92	0
2555	1647988 Akkermansiaceae	239934 Akkermansia	NA Akkermansia sp. [Akkermansia sp. KLE1605/Akkermansia sp. KLE1797/Akkermansia sp. KLE1798]	GH95	1
2555	1647988 Akkermansiaceae	239934 Akkermansia	NA Akkermansia sp. [Akkermansia sp. KLE1605/Akkermansia sp. KLE1797/Akkermansia sp. KLE1798]	GH97	0
2680	186803 Lachnospiraceae	1407607 Fusicatenibacter	1150298 Fusicatenibacter saccharivorans [Fusicatenibacter saccharivorans/Blautia sp. CAG:37/Blautia sp. CAG:37_48_57]	CBM32	0.8
2680	186803 Lachnospiraceae	1407607 Fusicatenibacter	1150298 Fusicatenibacter saccharivorans [Fusicatenibacter saccharivorans/Blautia sp. CAG:37/Blautia sp. CAG:37_48_57]	CBM51	0.6
2680	186803 Lachnospiraceae	1407607 Fusicatenibacter	1150298 Fusicatenibacter saccharivorans [Fusicatenibacter saccharivorans/Blautia sp. CAG:37/Blautia sp. CAG:37_48_57]	GH109	0
2680	186803 Lachnospiraceae	1407607 Fusicatenibacter	1150298 Fusicatenibacter saccharivorans [Fusicatenibacter saccharivorans/Blautia sp. CAG:37/Blautia sp. CAG:37_48_57]	GH110	0
2680	186803 Lachnospiraceae	1407607 Fusicatenibacter	1150298 Fusicatenibacter saccharivorans [Fusicatenibacter saccharivorans/Blautia sp. CAG:37/Blautia sp. CAG:37_48_57]	GH112	0
2680	186803 Lachnospiraceae	1407607 Fusicatenibacter	1150298 Fusicatenibacter saccharivorans [Fusicatenibacter saccharivorans/Blautia sp. CAG:37/Blautia sp. CAG:37_48_57]	GH123	0
2680	186803 Lachnospiraceae	1407607 Fusicatenibacter	1150298 Fusicatenibacter saccharivorans [Fusicatenibacter saccharivorans/Blautia sp. CAG:37/Blautia sp. CAG:37_48_57]	GH130	1
2680	186803 Lachnospiraceae	1407607 Fusicatenibacter	1150298 Fusicatenibacter saccharivorans [Fusicatenibacter saccharivorans/Blautia sp. CAG:37/Blautia sp. CAG:37_48_57]	GH136	0
2680	186803 Lachnospiraceae	1407607 Fusicatenibacter	1150298 Fusicatenibacter saccharivorans [Fusicatenibacter saccharivorans/Blautia sp. CAG:37/Blautia sp. CAG:37_48_57]	GH16	0
2680	186803 Lachnospiraceae	1407607 Fusicatenibacter	1150298 Fusicatenibacter saccharivorans [Fusicatenibacter saccharivorans/Blautia sp. CAG:37/Blautia sp. CAG:37_48_57]	GH18	1
2680	186803 Lachnospiraceae	1407607 Fusicatenibacter	1150298 Fusicatenibacter saccharivorans [Fusicatenibacter saccharivorans/Blautia sp. CAG:37/Blautia sp. CAG:37_48_57]	GH2	1
2680	186803 Lachnospiraceae	1407607 Fusicatenibacter	1150298 Fusicatenibacter saccharivorans [Fusicatenibacter saccharivorans/Blautia sp. CAG:37/Blautia sp. CAG:37_48_57]	GH20	1
2680	186803 Lachnospiraceae	1407607 Fusicatenibacter	1150298 Fusicatenibacter saccharivorans [Fusicatenibacter saccharivorans/Blautia sp. CAG:37/Blautia sp. CAG:37_48_57]	GH27	1
2680	186803 Lachnospiraceae	1407607 Fusicatenibacter	1150298 Fusicatenibacter saccharivorans [Fusicatenibacter saccharivorans/Blautia sp. CAG:37/Blautia sp. CAG:37_48_57]	GH29	1
2680	186803 Lachnospiraceae	1407607 Fusicatenibacter	1150298 Fusicatenibacter saccharivorans [Fusicatenibacter saccharivorans/Blautia sp. CAG:37/Blautia sp. CAG:37_48_57]	GH31	1
2680	186803 Lachnospiraceae	1407607 Fusicatenibacter	1150298 Fusicatenibacter saccharivorans [Fusicatenibacter saccharivorans/Blautia sp. CAG:37/Blautia sp. CAG:37_48_57]	GH33	0
2680	186803 Lachnospiraceae	1407607 Fusicatenibacter	1150298 Fusicatenibacter saccharivorans [Fusicatenibacter saccharivorans/Blautia sp. CAG:37/Blautia sp. CAG:37_48_57]	GH35	1
2680	186803 Lachnospiraceae	1407607 Fusicatenibacter	1150298 Fusicatenibacter saccharivorans [Fusicatenibacter saccharivorans/Blautia sp. CAG:37/Blautia sp. CAG:37_48_57]	GH36	1
2680	186803 Lachnospiraceae	1407607 Fusicatenibacter	1150298 Fusicatenibacter saccharivorans [Fusicatenibacter saccharivorans/Blautia sp. CAG:37/Blautia sp. CAG:37_48_57]	GH42	1
2680	186803 Lachnospiraceae	1407607 Fusicatenibacter	1150298 Fusicatenibacter saccharivorans [Fusicatenibacter saccharivorans/Blautia sp. CAG:37/Blautia sp. CAG:37_48_57]	GH84	0
2680	186803 Lachnospiraceae	1407607 Fusicatenibacter	1150298 Fusicatenibacter saccharivorans [Fusicatenibacter saccharivorans/Blautia sp. CAG:37/Blautia sp. CAG:37_48_57]	GH85	0
2680	186803 Lachnospiraceae	1407607 Fusicatenibacter	1150298 Fusicatenibacter saccharivorans [Fusicatenibacter saccharivorans/Blautia sp. CAG:37/Blautia sp. CAG:37_48_57]	GH89	0
2680	186803 Lachnospiraceae	1407607 Fusicatenibacter	1150298 Fusicatenibacter saccharivorans [Fusicatenibacter saccharivorans/Blautia sp. CAG:37/Blautia sp. CAG:37_48_57]	GH92	0
2680	186803 Lachnospiraceae	1407607 Fusicatenibacter	1150298 Fusicatenibacter saccharivorans [Fusicatenibacter saccharivorans/Blautia sp. CAG:37/Blautia sp. CAG:37_48_57]	GH95	0
2680	186803 Lachnospiraceae	1407607 Fusicatenibacter	1150298 Fusicatenibacter saccharivorans [Fusicatenibacter saccharivorans/Blautia sp. CAG:37/Blautia sp. CAG:37_48_57]	GH97	0
2809	815 Bacteroidaceae	816 Bacteroides	329854 Bacteroides intestinalis [Bacteroides sp. Phil13/Bacteroides intestinalis]	CBM32	1
2809	815 Bacteroidaceae	816 Bacteroides	329854 Bacteroides intestinalis [Bacteroides sp. Phil13/Bacteroides intestinalis]	CBM51	1
2809	815 Bacteroidaceae	816 Bacteroides	329854 Bacteroides intestinalis [Bacteroides sp. Phil13/Bacteroides intestinalis]	GH109	1
2809	815 Bacteroidaceae	816 Bacteroides	329854 Bacteroides intestinalis [Bacteroides sp. Phil13/Bacteroides intestinalis]	GH110	0.1
2809	815 Bacteroidaceae	816 Bacteroides	329854 Bacteroides intestinalis [Bacteroides sp. Phil13/Bacteroides intestinalis]	GH112	0
2809	815 Bacteroidaceae	816 Bacteroides	329854 Bacteroides intestinalis [Bacteroides sp. Phil13/Bacteroides intestinalis]	GH123	0.94
2809	815 Bacteroidaceae	816 Bacteroides	329854 Bacteroides intestinalis [Bacteroides sp. Phil13/Bacteroides intestinalis]	GH130	1
2809	815 Bacteroidaceae	816 Bacteroides	329854 Bacteroides intestinalis [Bacteroides sp. Phil13/Bacteroides intestinalis]	GH136	0.16
2809	815 Bacteroidaceae	816 Bacteroides	329854 Bacteroides intestinalis [Bacteroides sp. Phil13/Bacteroides intestinalis]	GH16	1
2809	815 Bacteroidaceae	816 Bacteroides	329854 Bacteroides intestinalis [Bacteroides sp. Phil13/Bacteroides intestinalis]	GH18	1
2809	815 Bacteroidaceae	816 Bacteroides	329854 Bacteroides intestinalis [Bacteroides sp. Phil13/Bacteroides intestinalis]	GH2	1
2809	815 Bacteroidaceae	816 Bacteroides	329854 Bacteroides intestinalis [Bacteroides sp. Phil13/Bacteroides intestinalis]	GH20	1
2809	815 Bacteroidaceae	816 Bacteroides	329854 Bacteroides intestinalis [Bacteroides sp. Phil13/Bacteroides intestinalis]	GH27	0.98
2809	815 Bacteroidaceae	816 Bacteroides	329854 Bacteroides intestinalis [Bacteroides sp. Phil13/Bacteroides intestinalis]	GH29	1
2809	815 Bacteroidaceae	816 Bacteroides	329854 Bacteroides intestinalis [Bacteroides sp. Phil13/Bacteroides intestinalis]	GH31	1
2809	815 Bacteroidaceae	816 Bacteroides	329854 Bacteroides intestinalis [Bacteroides sp. Phil13/Bacteroides intestinalis]	GH33	1
2809	815 Bacteroidaceae	816 Bacteroides	329854 Bacteroides intestinalis [Bacteroides sp. Phil13/Bacteroides intestinalis]	GH35	0.98
2809	815 Bacteroidaceae	816 Bacteroides	329854 Bacteroides intestinalis [Bacteroides sp. Phil13/Bacteroides intestinalis]	GH36	1
2809	815 Bacteroidaceae	816 Bacteroides	329854 Bacteroides intestinalis [Bacteroides sp. Phil13/Bacteroides intestinalis]	GH42	0.98
2809	815 Bacteroidaceae	816 Bacteroides	329854 Bacteroides intestinalis [Bacteroides sp. Phil13/Bacteroides intestinalis]	GH84	0.02
2809	815 Bacteroidaceae	816 Bacteroides	329854 Bacteroides intestinalis [Bacteroides sp. Phil13/Bacteroides intestinalis]	GH85	0
2809	815 Bacteroidaceae	816 Bacteroides	329854 Bacteroides intestinalis [Bacteroides sp. Phil13/Bacteroides intestinalis]	GH89	0.98
2809	815 Bacteroidaceae	816 Bacteroides	329854 Bacteroides intestinalis [Bacteroides sp. Phil13/Bacteroides intestinalis]	GH92	1
2809	815 Bacteroidaceae	816 Bacteroides	329854 Bacteroides intestinalis [Bacteroides sp. Phil13/Bacteroides intestinalis]	GH95	1
2809	815 Bacteroidaceae	816 Bacteroides	329854 Bacteroides intestinalis [Bacteroides sp. Phil13/Bacteroides intestinalis]	GH97	1
2810	815 Bacteroidaceae	816 Bacteroides	NA Bacteroides sp. [Bacteroides sp. 14(A)/Bacteroides timonensis/uncultured Bacteroides sp./Bacteroides cellulosilyticus/Bacteroides intestinalis]	CBM32	1
2810	815 Bacteroidaceae	816 Bacteroides	NA Bacteroides sp. [Bacteroides sp. 14(A)/Bacteroides timonensis/uncultured Bacteroides sp./Bacteroides cellulosilyticus/Bacteroides intestinalis]	CBM51	1
2810	815 Bacteroidaceae	816 Bacteroides	NA Bacteroides sp. [Bacteroides sp. 14(A)/Bacteroides timonensis/uncultured Bacteroides sp./Bacteroides cellulosilyticus/Bacteroides intestinalis]	GH109	1
2810	815 Bacteroidaceae	816 Bacteroides	NA Bacteroides sp. [Bacteroides sp. 14(A)/Bacteroides timonensis/uncultured Bacteroides sp./Bacteroides cellulosilyticus/Bacteroides intestinalis]	GH110	0.32
2810	815 Bacteroidaceae	816 Bacteroides	NA Bacteroides sp. [Bacteroides sp. 14(A)/Bacteroides timonensis/uncultured Bacteroides sp./Bacteroides cellulosilyticus/Bacteroides intestinalis]	GH112	0
2810	815 Bacteroidaceae	816 Bacteroides	NA Bacteroides sp. [Bacteroides sp. 14(A)/Bacteroides timonensis/uncultured Bacteroides sp./Bacteroides cellulosilyticus/Bacteroides intestinalis]	GH123	0.08
2810	815 Bacteroidaceae	816 Bacteroides	NA Bacteroides sp. [Bacteroides sp. 14(A)/Bacteroides timonensis/uncultured Bacteroides sp./Bacteroides cellulosilyticus/Bacteroides intestinalis]	GH130	1
2810	815 Bacteroidaceae	816 Bacteroides	NA Bacteroides sp. [Bacteroides sp. 14(A)/Bacteroides timonensis/uncultured Bacteroides sp./Bacteroides cellulosilyticus/Bacteroides intestinalis]	GH136	0.9
2810	815 Bacteroidaceae	816 Bacteroides	NA Bacteroides sp. [Bacteroides sp. 14(A)/Bacteroides timonensis/uncultured Bacteroides sp./Bacteroides cellulosilyticus/Bacteroides intestinalis]	GH16	1
2810	815 Bacteroidaceae	816 Bacteroides	NA Bacteroides sp. [Bacteroides sp. 14(A)/Bacteroides timonensis/uncultured Bacteroides sp./Bacteroides cellulosilyticus/Bacteroides intestinalis]	GH18	1
2810	815 Bacteroidaceae	816 Bacteroides	NA Bacteroides sp. [Bacteroides sp. 14(A)/Bacteroides timonensis/uncultured Bacteroides sp./Bacteroides cellulosilyticus/Bacteroides intestinalis]	GH2	1
2810	815 Bacteroidaceae	816 Bacteroides	NA Bacteroides sp. [Bacteroides sp. 14(A)/Bacteroides timonensis/uncultured Bacteroides sp./Bacteroides cellulosilyticus/Bacteroides intestinalis]	GH20	1
2810	815 Bacteroidaceae	816 Bacteroides	NA Bacteroides sp. [Bacteroides sp. 14(A)/Bacteroides timonensis/uncultured Bacteroides sp./Bacteroides cellulosilyticus/Bacteroides intestinalis]	GH27	1
2810	815 Bacteroidaceae	816 Bacteroides	NA Bacteroides sp. [Bacteroides sp. 14(A)/Bacteroides timonensis/uncultured Bacteroides sp./Bacteroides cellulosilyticus/Bacteroides intestinalis]	GH29	1
2810	815 Bacteroidaceae	816 Bacteroides	NA Bacteroides sp. [Bacteroides sp. 14(A)/Bacteroides timonensis/uncultured Bacteroides sp./Bacteroides cellulosilyticus/Bacteroides intestinalis]	GH31	1
2810	815 Bacteroidaceae	816 Bacteroides	NA Bacteroides sp. [Bacteroides sp. 14(A)/Bacteroides timonensis/uncultured Bacteroides sp./Bacteroides cellulosilyticus/Bacteroides intestinalis]	GH33	1
2810	815 Bacteroidaceae	816 Bacteroides	NA Bacteroides sp. [Bacteroides sp. 14(A)/Bacteroides timonensis/uncultured Bacteroides sp./Bacteroides cellulosilyticus/Bacteroides intestinalis]	GH35	1
2810	815 Bacteroidaceae	816 Bacteroides	NA Bacteroides sp. [Bacteroides sp. 14(A)/Bacteroides timonensis/uncultured Bacteroides sp./Bacteroides cellulosilyticus/Bacteroides intestinalis]	GH36	1
2810	815 Bacteroidaceae	816 Bacteroides	NA Bacteroides sp. [Bacteroides sp. 14(A)/Bacteroides timonensis/uncultured Bacteroides sp./Bacteroides cellulosilyticus/Bacteroides intestinalis]	GH42	1
2810	815 Bacteroidaceae	816 Bacteroides	NA Bacteroides sp. [Bacteroides sp. 14(A)/Bacteroides timonensis/uncultured Bacteroides sp./Bacteroides cellulosilyticus/Bacteroides intestinalis]	GH84	0
2810	815 Bacteroidaceae	816 Bacteroides	NA Bacteroides sp. [Bacteroides sp. 14(A)/Bacteroides timonensis/uncultured Bacteroides sp./Bacteroides cellulosilyticus/Bacteroides intestinalis]	GH85	0
2810	815 Bacteroidaceae	816 Bacteroides	NA Bacteroides sp. [Bacteroides sp. 14(A)/Bacteroides timonensis/uncultured Bacteroides sp./Bacteroides cellulosilyticus/Bacteroides intestinalis]	GH89	1
2810	815 Bacteroidaceae	816 Bacteroides	NA Bacteroides sp. [Bacteroides sp. 14(A)/Bacteroides timonensis/uncultured Bacteroides sp./Bacteroides cellulosilyticus/Bacteroides intestinalis]	GH92	1
2810	815 Bacteroidaceae	816 Bacteroides	NA Bacteroides sp. [Bacteroides sp. 14(A)/Bacteroides timonensis/uncultured Bacteroides sp./Bacteroides cellulosilyticus/Bacteroides intestinalis]	GH95	1
2810	815 Bacteroidaceae	816 Bacteroides	NA Bacteroides sp. [Bacteroides sp. 14(A)/Bacteroides timonensis/uncultured Bacteroides sp./Bacteroides cellulosilyticus/Bacteroides intestinalis]	GH97	1
3069	171550 Rikenellaceae	239759 Alistipes	NA Alistipes finegoldii/onderdonkii [Alistipes sp. CAG:29/Alistipes sp. AL-1/Alistipes finegoldii/Alistipes onderdonkii]	CBM32	0.92
3069	171550 Rikenellaceae	239759 Alistipes	NA Alistipes finegoldii/onderdonkii [Alistipes sp. CAG:29/Alistipes sp. AL-1/Alistipes finegoldii/Alistipes onderdonkii]	CBM51	0.98
3069	171550 Rikenellaceae	239759 Alistipes	NA Alistipes finegoldii/onderdonkii [Alistipes sp. CAG:29/Alistipes sp. AL-1/Alistipes finegoldii/Alistipes onderdonkii]	GH109	1
3069	171550 Rikenellaceae	239759 Alistipes	NA Alistipes finegoldii/onderdonkii [Alistipes sp. CAG:29/Alistipes sp. AL-1/Alistipes finegoldii/Alistipes onderdonkii]	GH110	0.98
3069	171550 Rikenellaceae	239759 Alistipes	NA Alistipes finegoldii/onderdonkii [Alistipes sp. CAG:29/Alistipes sp. AL-1/Alistipes finegoldii/Alistipes onderdonkii]	GH112	0
3069	171550 Rikenellaceae	239759 Alistipes	NA Alistipes finegoldii/onderdonkii [Alistipes sp. CAG:29/Alistipes sp. AL-1/Alistipes finegoldii/Alistipes onderdonkii]	GH123	0
3069	171550 Rikenellaceae	239759 Alistipes	NA Alistipes finegoldii/onderdonkii [Alistipes sp. CAG:29/Alistipes sp. AL-1/Alistipes finegoldii/Alistipes onderdonkii]	GH130	1
3069	171550 Rikenellaceae	239759 Alistipes	NA Alistipes finegoldii/onderdonkii [Alistipes sp. CAG:29/Alistipes sp. AL-1/Alistipes finegoldii/Alistipes onderdonkii]	GH136	0
3069	171550 Rikenellaceae	239759 Alistipes	NA Alistipes finegoldii/onderdonkii [Alistipes sp. CAG:29/Alistipes sp. AL-1/Alistipes finegoldii/Alistipes onderdonkii]	GH16	0
3069	171550 Rikenellaceae	239759 Alistipes	NA Alistipes finegoldii/onderdonkii [Alistipes sp. CAG:29/Alistipes sp. AL-1/Alistipes finegoldii/Alistipes onderdonkii]	GH18	1
3069	171550 Rikenellaceae	239759 Alistipes	NA Alistipes finegoldii/onderdonkii [Alistipes sp. CAG:29/Alistipes sp. AL-1/Alistipes finegoldii/Alistipes onderdonkii]	GH2	1
3069	171550 Rikenellaceae	239759 Alistipes	NA Alistipes finegoldii/onderdonkii [Alistipes sp. CAG:29/Alistipes sp. AL-1/Alistipes finegoldii/Alistipes onderdonkii]	GH20	1
3069	171550 Rikenellaceae	239759 Alistipes	NA Alistipes finegoldii/onderdonkii [Alistipes sp. CAG:29/Alistipes sp. AL-1/Alistipes finegoldii/Alistipes onderdonkii]	GH27	1
3069	171550 Rikenellaceae	239759 Alistipes	NA Alistipes finegoldii/onderdonkii [Alistipes sp. CAG:29/Alistipes sp. AL-1/Alistipes finegoldii/Alistipes onderdonkii]	GH29	0.74
3069	171550 Rikenellaceae	239759 Alistipes	NA Alistipes finegoldii/onderdonkii [Alistipes sp. CAG:29/Alistipes sp. AL-1/Alistipes finegoldii/Alistipes onderdonkii]	GH31	0.96
3069	171550 Rikenellaceae	239759 Alistipes	NA Alistipes finegoldii/onderdonkii [Alistipes sp. CAG:29/Alistipes sp. AL-1/Alistipes finegoldii/Alistipes onderdonkii]	GH33	0.1
3069	171550 Rikenellaceae	239759 Alistipes	NA Alistipes finegoldii/onderdonkii [Alistipes sp. CAG:29/Alistipes sp. AL-1/Alistipes finegoldii/Alistipes onderdonkii]	GH35	0
3069	171550 Rikenellaceae	239759 Alistipes	NA Alistipes finegoldii/onderdonkii [Alistipes sp. CAG:29/Alistipes sp. AL-1/Alistipes finegoldii/Alistipes onderdonkii]	GH36	0.96
3069	171550 Rikenellaceae	239759 Alistipes	NA Alistipes finegoldii/onderdonkii [Alistipes sp. CAG:29/Alistipes sp. AL-1/Alistipes finegoldii/Alistipes onderdonkii]	GH42	0
3069	171550 Rikenellaceae	239759 Alistipes	NA Alistipes finegoldii/onderdonkii [Alistipes sp. CAG:29/Alistipes sp. AL-1/Alistipes finegoldii/Alistipes onderdonkii]	GH84	0
3069	171550 Rikenellaceae	239759 Alistipes	NA Alistipes finegoldii/onderdonkii [Alistipes sp. CAG:29/Alistipes sp. AL-1/Alistipes finegoldii/Alistipes onderdonkii]	GH85	0
3069	171550 Rikenellaceae	239759 Alistipes	NA Alistipes finegoldii/onderdonkii [Alistipes sp. CAG:29/Alistipes sp. AL-1/Alistipes finegoldii/Alistipes onderdonkii]	GH89	0.22
3069	171550 Rikenellaceae	239759 Alistipes	NA Alistipes finegoldii/onderdonkii [Alistipes sp. CAG:29/Alistipes sp. AL-1/Alistipes finegoldii/Alistipes onderdonkii]	GH92	1
3069	171550 Rikenellaceae	239759 Alistipes	NA Alistipes finegoldii/onderdonkii [Alistipes sp. CAG:29/Alistipes sp. AL-1/Alistipes finegoldii/Alistipes onderdonkii]	GH95	0
3069	171550 Rikenellaceae	239759 Alistipes	NA Alistipes finegoldii/onderdonkii [Alistipes sp. CAG:29/Alistipes sp. AL-1/Alistipes finegoldii/Alistipes onderdonkii]	GH97	1
3342	186803 Lachnospiraceae	572511 Blautia	1737424 Blautia massiliensis [Blautia sp. KLE 1732/Blautia sp. SF-50/Blautia massiliensis/Ruminococcus sp. SR1/5/uncultured Blautia sp.]	CBM32	0.02
3342	186803 Lachnospiraceae	572511 Blautia	1737424 Blautia massiliensis [Blautia sp. KLE 1732/Blautia sp. SF-50/Blautia massiliensis/Ruminococcus sp. SR1/5/uncultured Blautia sp.]	CBM51	0.02
3342	186803 Lachnospiraceae	572511 Blautia	1737424 Blautia massiliensis [Blautia sp. KLE 1732/Blautia sp. SF-50/Blautia massiliensis/Ruminococcus sp. SR1/5/uncultured Blautia sp.]	GH109	0.02
3342	186803 Lachnospiraceae	572511 Blautia	1737424 Blautia massiliensis [Blautia sp. KLE 1732/Blautia sp. SF-50/Blautia massiliensis/Ruminococcus sp. SR1/5/uncultured Blautia sp.]	GH110	0
3342	186803 Lachnospiraceae	572511 Blautia	1737424 Blautia massiliensis [Blautia sp. KLE 1732/Blautia sp. SF-50/Blautia massiliensis/Ruminococcus sp. SR1/5/uncultured Blautia sp.]	GH112	0.96
3342	186803 Lachnospiraceae	572511 Blautia	1737424 Blautia massiliensis [Blautia sp. KLE 1732/Blautia sp. SF-50/Blautia massiliensis/Ruminococcus sp. SR1/5/uncultured Blautia sp.]	GH123	0.02
3342	186803 Lachnospiraceae	572511 Blautia	1737424 Blautia massiliensis [Blautia sp. KLE 1732/Blautia sp. SF-50/Blautia massiliensis/Ruminococcus sp. SR1/5/uncultured Blautia sp.]	GH130	0.18
3342	186803 Lachnospiraceae	572511 Blautia	1737424 Blautia massiliensis [Blautia sp. KLE 1732/Blautia sp. SF-50/Blautia massiliensis/Ruminococcus sp. SR1/5/uncultured Blautia sp.]	GH136	0.1
3342	186803 Lachnospiraceae	572511 Blautia	1737424 Blautia massiliensis [Blautia sp. KLE 1732/Blautia sp. SF-50/Blautia massiliensis/Ruminococcus sp. SR1/5/uncultured Blautia sp.]	GH16	0.02
3342	186803 Lachnospiraceae	572511 Blautia	1737424 Blautia massiliensis [Blautia sp. KLE 1732/Blautia sp. SF-50/Blautia massiliensis/Ruminococcus sp. SR1/5/uncultured Blautia sp.]	GH18	0.96
3342	186803 Lachnospiraceae	572511 Blautia	1737424 Blautia massiliensis [Blautia sp. KLE 1732/Blautia sp. SF-50/Blautia massiliensis/Ruminococcus sp. SR1/5/uncultured Blautia sp.]	GH2	1
3342	186803 Lachnospiraceae	572511 Blautia	1737424 Blautia massiliensis [Blautia sp. KLE 1732/Blautia sp. SF-50/Blautia massiliensis/Ruminococcus sp. SR1/5/uncultured Blautia sp.]	GH20	0.26
3342	186803 Lachnospiraceae	572511 Blautia	1737424 Blautia massiliensis [Blautia sp. KLE 1732/Blautia sp. SF-50/Blautia massiliensis/Ruminococcus sp. SR1/5/uncultured Blautia sp.]	GH27	0.1
3342	186803 Lachnospiraceae	572511 Blautia	1737424 Blautia massiliensis [Blautia sp. KLE 1732/Blautia sp. SF-50/Blautia massiliensis/Ruminococcus sp. SR1/5/uncultured Blautia sp.]	GH29	0.96
3342	186803 Lachnospiraceae	572511 Blautia	1737424 Blautia massiliensis [Blautia sp. KLE 1732/Blautia sp. SF-50/Blautia massiliensis/Ruminococcus sp. SR1/5/uncultured Blautia sp.]	GH31	0.96
3342	186803 Lachnospiraceae	572511 Blautia	1737424 Blautia massiliensis [Blautia sp. KLE 1732/Blautia sp. SF-50/Blautia massiliensis/Ruminococcus sp. SR1/5/uncultured Blautia sp.]	GH33	0.02
3342	186803 Lachnospiraceae	572511 Blautia	1737424 Blautia massiliensis [Blautia sp. KLE 1732/Blautia sp. SF-50/Blautia massiliensis/Ruminococcus sp. SR1/5/uncultured Blautia sp.]	GH35	0.02
3342	186803 Lachnospiraceae	572511 Blautia	1737424 Blautia massiliensis [Blautia sp. KLE 1732/Blautia sp. SF-50/Blautia massiliensis/Ruminococcus sp. SR1/5/uncultured Blautia sp.]	GH36	1
3342	186803 Lachnospiraceae	572511 Blautia	1737424 Blautia massiliensis [Blautia sp. KLE 1732/Blautia sp. SF-50/Blautia massiliensis/Ruminococcus sp. SR1/5/uncultured Blautia sp.]	GH42	0.94
3342	186803 Lachnospiraceae	572511 Blautia	1737424 Blautia massiliensis [Blautia sp. KLE 1732/Blautia sp. SF-50/Blautia massiliensis/Ruminococcus sp. SR1/5/uncultured Blautia sp.]	GH84	0
3342	186803 Lachnospiraceae	572511 Blautia	1737424 Blautia massiliensis [Blautia sp. KLE 1732/Blautia sp. SF-50/Blautia massiliensis/Ruminococcus sp. SR1/5/uncultured Blautia sp.]	GH85	0
3342	186803 Lachnospiraceae	572511 Blautia	1737424 Blautia massiliensis [Blautia sp. KLE 1732/Blautia sp. SF-50/Blautia massiliensis/Ruminococcus sp. SR1/5/uncultured Blautia sp.]	GH89	0
3342	186803 Lachnospiraceae	572511 Blautia	1737424 Blautia massiliensis [Blautia sp. KLE 1732/Blautia sp. SF-50/Blautia massiliensis/Ruminococcus sp. SR1/5/uncultured Blautia sp.]	GH92	0
3342	186803 Lachnospiraceae	572511 Blautia	1737424 Blautia massiliensis [Blautia sp. KLE 1732/Blautia sp. SF-50/Blautia massiliensis/Ruminococcus sp. SR1/5/uncultured Blautia sp.]	GH95	0.24
3342	186803 Lachnospiraceae	572511 Blautia	1737424 Blautia massiliensis [Blautia sp. KLE 1732/Blautia sp. SF-50/Blautia massiliensis/Ruminococcus sp. SR1/5/uncultured Blautia sp.]	GH97	0
3435	31979 Clostridiaceae	1649459 Hungatella	154046 Hungatella hathewayi [Clostridium hathewayi CAG:224/Hungatella hathewayi]	CBM32	0
3435	31979 Clostridiaceae	1649459 Hungatella	154046 Hungatella hathewayi [Clostridium hathewayi CAG:224/Hungatella hathewayi]	CBM51	0
3435	31979 Clostridiaceae	1649459 Hungatella	154046 Hungatella hathewayi [Clostridium hathewayi CAG:224/Hungatella hathewayi]	GH109	0
3435	31979 Clostridiaceae	1649459 Hungatella	154046 Hungatella hathewayi [Clostridium hathewayi CAG:224/Hungatella hathewayi]	GH110	0
3435	31979 Clostridiaceae	1649459 Hungatella	154046 Hungatella hathewayi [Clostridium hathewayi CAG:224/Hungatella hathewayi]	GH112	1
3435	31979 Clostridiaceae	1649459 Hungatella	154046 Hungatella hathewayi [Clostridium hathewayi CAG:224/Hungatella hathewayi]	GH123	1
3435	31979 Clostridiaceae	1649459 Hungatella	154046 Hungatella hathewayi [Clostridium hathewayi CAG:224/Hungatella hathewayi]	GH130	0.5
3435	31979 Clostridiaceae	1649459 Hungatella	154046 Hungatella hathewayi [Clostridium hathewayi CAG:224/Hungatella hathewayi]	GH136	1
3435	31979 Clostridiaceae	1649459 Hungatella	154046 Hungatella hathewayi [Clostridium hathewayi CAG:224/Hungatella hathewayi]	GH16	0
3435	31979 Clostridiaceae	1649459 Hungatella	154046 Hungatella hathewayi [Clostridium hathewayi CAG:224/Hungatella hathewayi]	GH18	1
3435	31979 Clostridiaceae	1649459 Hungatella	154046 Hungatella hathewayi [Clostridium hathewayi CAG:224/Hungatella hathewayi]	GH2	1
3435	31979 Clostridiaceae	1649459 Hungatella	154046 Hungatella hathewayi [Clostridium hathewayi CAG:224/Hungatella hathewayi]	GH20	1
3435	31979 Clostridiaceae	1649459 Hungatella	154046 Hungatella hathewayi [Clostridium hathewayi CAG:224/Hungatella hathewayi]	GH27	0
3435	31979 Clostridiaceae	1649459 Hungatella	154046 Hungatella hathewayi [Clostridium hathewayi CAG:224/Hungatella hathewayi]	GH29	1
3435	31979 Clostridiaceae	1649459 Hungatella	154046 Hungatella hathewayi [Clostridium hathewayi CAG:224/Hungatella hathewayi]	GH31	1
3435	31979 Clostridiaceae	1649459 Hungatella	154046 Hungatella hathewayi [Clostridium hathewayi CAG:224/Hungatella hathewayi]	GH33	1
3435	31979 Clostridiaceae	1649459 Hungatella	154046 Hungatella hathewayi [Clostridium hathewayi CAG:224/Hungatella hathewayi]	GH35	1
3435	31979 Clostridiaceae	1649459 Hungatella	154046 Hungatella hathewayi [Clostridium hathewayi CAG:224/Hungatella hathewayi]	GH36	1
3435	31979 Clostridiaceae	1649459 Hungatella	154046 Hungatella hathewayi [Clostridium hathewayi CAG:224/Hungatella hathewayi]	GH42	1
3435	31979 Clostridiaceae	1649459 Hungatella	154046 Hungatella hathewayi [Clostridium hathewayi CAG:224/Hungatella hathewayi]	GH84	0
3435	31979 Clostridiaceae	1649459 Hungatella	154046 Hungatella hathewayi [Clostridium hathewayi CAG:224/Hungatella hathewayi]	GH85	0
3435	31979 Clostridiaceae	1649459 Hungatella	154046 Hungatella hathewayi [Clostridium hathewayi CAG:224/Hungatella hathewayi]	GH89	0
3435	31979 Clostridiaceae	1649459 Hungatella	154046 Hungatella hathewayi [Clostridium hathewayi CAG:224/Hungatella hathewayi]	GH92	0
3435	31979 Clostridiaceae	1649459 Hungatella	154046 Hungatella hathewayi [Clostridium hathewayi CAG:224/Hungatella hathewayi]	GH95	0
3435	31979 Clostridiaceae	1649459 Hungatella	154046 Hungatella hathewayi [Clostridium hathewayi CAG:224/Hungatella hathewayi]	GH97	0
3436	31979 Clostridiaceae	1649459 Hungatella	154046 Hungatella hathewayi [Hungatella hathewayi/Clostridia bacterium UC5.1-1F8]	CBM32	0.02
3436	31979 Clostridiaceae	1649459 Hungatella	154046 Hungatella hathewayi [Hungatella hathewayi/Clostridia bacterium UC5.1-1F8]	CBM51	0.2
3436	31979 Clostridiaceae	1649459 Hungatella	154046 Hungatella hathewayi [Hungatella hathewayi/Clostridia bacterium UC5.1-1F8]	GH109	0
3436	31979 Clostridiaceae	1649459 Hungatella	154046 Hungatella hathewayi [Hungatella hathewayi/Clostridia bacterium UC5.1-1F8]	GH110	0.84
3436	31979 Clostridiaceae	1649459 Hungatella	154046 Hungatella hathewayi [Hungatella hathewayi/Clostridia bacterium UC5.1-1F8]	GH112	1
3436	31979 Clostridiaceae	1649459 Hungatella	154046 Hungatella hathewayi [Hungatella hathewayi/Clostridia bacterium UC5.1-1F8]	GH123	0.96
3436	31979 Clostridiaceae	1649459 Hungatella	154046 Hungatella hathewayi [Hungatella hathewayi/Clostridia bacterium UC5.1-1F8]	GH130	0.9
3436	31979 Clostridiaceae	1649459 Hungatella	154046 Hungatella hathewayi [Hungatella hathewayi/Clostridia bacterium UC5.1-1F8]	GH136	0.98
3436	31979 Clostridiaceae	1649459 Hungatella	154046 Hungatella hathewayi [Hungatella hathewayi/Clostridia bacterium UC5.1-1F8]	GH16	0.66
3436	31979 Clostridiaceae	1649459 Hungatella	154046 Hungatella hathewayi [Hungatella hathewayi/Clostridia bacterium UC5.1-1F8]	GH18	1
3436	31979 Clostridiaceae	1649459 Hungatella	154046 Hungatella hathewayi [Hungatella hathewayi/Clostridia bacterium UC5.1-1F8]	GH2	1
3436	31979 Clostridiaceae	1649459 Hungatella	154046 Hungatella hathewayi [Hungatella hathewayi/Clostridia bacterium UC5.1-1F8]	GH20	0.98
3436	31979 Clostridiaceae	1649459 Hungatella	154046 Hungatella hathewayi [Hungatella hathewayi/Clostridia bacterium UC5.1-1F8]	GH27	0.02
3436	31979 Clostridiaceae	1649459 Hungatella	154046 Hungatella hathewayi [Hungatella hathewayi/Clostridia bacterium UC5.1-1F8]	GH29	0.98
3436	31979 Clostridiaceae	1649459 Hungatella	154046 Hungatella hathewayi [Hungatella hathewayi/Clostridia bacterium UC5.1-1F8]	GH31	1
3436	31979 Clostridiaceae	1649459 Hungatella	154046 Hungatella hathewayi [Hungatella hathewayi/Clostridia bacterium UC5.1-1F8]	GH33	0.94
3436	31979 Clostridiaceae	1649459 Hungatella	154046 Hungatella hathewayi [Hungatella hathewayi/Clostridia bacterium UC5.1-1F8]	GH35	0.66
3436	31979 Clostridiaceae	1649459 Hungatella	154046 Hungatella hathewayi [Hungatella hathewayi/Clostridia bacterium UC5.1-1F8]	GH36	0.98
3436	31979 Clostridiaceae	1649459 Hungatella	154046 Hungatella hathewayi [Hungatella hathewayi/Clostridia bacterium UC5.1-1F8]	GH42	0.98
3436	31979 Clostridiaceae	1649459 Hungatella	154046 Hungatella hathewayi [Hungatella hathewayi/Clostridia bacterium UC5.1-1F8]	GH84	0
3436	31979 Clostridiaceae	1649459 Hungatella	154046 Hungatella hathewayi [Hungatella hathewayi/Clostridia bacterium UC5.1-1F8]	GH85	0
3436	31979 Clostridiaceae	1649459 Hungatella	154046 Hungatella hathewayi [Hungatella hathewayi/Clostridia bacterium UC5.1-1F8]	GH89	0
3436	31979 Clostridiaceae	1649459 Hungatella	154046 Hungatella hathewayi [Hungatella hathewayi/Clostridia bacterium UC5.1-1F8]	GH92	0
3436	31979 Clostridiaceae	1649459 Hungatella	154046 Hungatella hathewayi [Hungatella hathewayi/Clostridia bacterium UC5.1-1F8]	GH95	0.28
3436	31979 Clostridiaceae	1649459 Hungatella	154046 Hungatella hathewayi [Hungatella hathewayi/Clostridia bacterium UC5.1-1F8]	GH97	0.12
3439	128827 Erysipelotrichaceae	1505663 Erysipelatoclostridium	1547 Erysipelatoclostridium ramosum [Clostridiales bacterium VE202-18/Coprobacillus sp. CAG:183/Erysipelatoclostridium ramosum/Clostridia bacterium UC5.1-2H6/Coprobacillus sp. 8_2_54BFAA/Coprobacillus sp. D7/Coprobacillus sp. 3_3_56FAA]	CBM32	0.98
3439	128827 Erysipelotrichaceae	1505663 Erysipelatoclostridium	1547 Erysipelatoclostridium ramosum [Clostridiales bacterium VE202-18/Coprobacillus sp. CAG:183/Erysipelatoclostridium ramosum/Clostridia bacterium UC5.1-2H6/Coprobacillus sp. 8_2_54BFAA/Coprobacillus sp. D7/Coprobacillus sp. 3_3_56FAA]	CBM51	0.06
3439	128827 Erysipelotrichaceae	1505663 Erysipelatoclostridium	1547 Erysipelatoclostridium ramosum [Clostridiales bacterium VE202-18/Coprobacillus sp. CAG:183/Erysipelatoclostridium ramosum/Clostridia bacterium UC5.1-2H6/Coprobacillus sp. 8_2_54BFAA/Coprobacillus sp. D7/Coprobacillus sp. 3_3_56FAA]	GH109	0
3439	128827 Erysipelotrichaceae	1505663 Erysipelatoclostridium	1547 Erysipelatoclostridium ramosum [Clostridiales bacterium VE202-18/Coprobacillus sp. CAG:183/Erysipelatoclostridium ramosum/Clostridia bacterium UC5.1-2H6/Coprobacillus sp. 8_2_54BFAA/Coprobacillus sp. D7/Coprobacillus sp. 3_3_56FAA]	GH110	0
3439	128827 Erysipelotrichaceae	1505663 Erysipelatoclostridium	1547 Erysipelatoclostridium ramosum [Clostridiales bacterium VE202-18/Coprobacillus sp. CAG:183/Erysipelatoclostridium ramosum/Clostridia bacterium UC5.1-2H6/Coprobacillus sp. 8_2_54BFAA/Coprobacillus sp. D7/Coprobacillus sp. 3_3_56FAA]	GH112	0.98
3439	128827 Erysipelotrichaceae	1505663 Erysipelatoclostridium	1547 Erysipelatoclostridium ramosum [Clostridiales bacterium VE202-18/Coprobacillus sp. CAG:183/Erysipelatoclostridium ramosum/Clostridia bacterium UC5.1-2H6/Coprobacillus sp. 8_2_54BFAA/Coprobacillus sp. D7/Coprobacillus sp. 3_3_56FAA]	GH123	0
3439	128827 Erysipelotrichaceae	1505663 Erysipelatoclostridium	1547 Erysipelatoclostridium ramosum [Clostridiales bacterium VE202-18/Coprobacillus sp. CAG:183/Erysipelatoclostridium ramosum/Clostridia bacterium UC5.1-2H6/Coprobacillus sp. 8_2_54BFAA/Coprobacillus sp. D7/Coprobacillus sp. 3_3_56FAA]	GH130	0
3439	128827 Erysipelotrichaceae	1505663 Erysipelatoclostridium	1547 Erysipelatoclostridium ramosum [Clostridiales bacterium VE202-18/Coprobacillus sp. CAG:183/Erysipelatoclostridium ramosum/Clostridia bacterium UC5.1-2H6/Coprobacillus sp. 8_2_54BFAA/Coprobacillus sp. D7/Coprobacillus sp. 3_3_56FAA]	GH136	0.02
3439	128827 Erysipelotrichaceae	1505663 Erysipelatoclostridium	1547 Erysipelatoclostridium ramosum [Clostridiales bacterium VE202-18/Coprobacillus sp. CAG:183/Erysipelatoclostridium ramosum/Clostridia bacterium UC5.1-2H6/Coprobacillus sp. 8_2_54BFAA/Coprobacillus sp. D7/Coprobacillus sp. 3_3_56FAA]	GH16	0.96
3439	128827 Erysipelotrichaceae	1505663 Erysipelatoclostridium	1547 Erysipelatoclostridium ramosum [Clostridiales bacterium VE202-18/Coprobacillus sp. CAG:183/Erysipelatoclostridium ramosum/Clostridia bacterium UC5.1-2H6/Coprobacillus sp. 8_2_54BFAA/Coprobacillus sp. D7/Coprobacillus sp. 3_3_56FAA]	GH18	0
3439	128827 Erysipelotrichaceae	1505663 Erysipelatoclostridium	1547 Erysipelatoclostridium ramosum [Clostridiales bacterium VE202-18/Coprobacillus sp. CAG:183/Erysipelatoclostridium ramosum/Clostridia bacterium UC5.1-2H6/Coprobacillus sp. 8_2_54BFAA/Coprobacillus sp. D7/Coprobacillus sp. 3_3_56FAA]	GH2	1
3439	128827 Erysipelotrichaceae	1505663 Erysipelatoclostridium	1547 Erysipelatoclostridium ramosum [Clostridiales bacterium VE202-18/Coprobacillus sp. CAG:183/Erysipelatoclostridium ramosum/Clostridia bacterium UC5.1-2H6/Coprobacillus sp. 8_2_54BFAA/Coprobacillus sp. D7/Coprobacillus sp. 3_3_56FAA]	GH20	0.98
3439	128827 Erysipelotrichaceae	1505663 Erysipelatoclostridium	1547 Erysipelatoclostridium ramosum [Clostridiales bacterium VE202-18/Coprobacillus sp. CAG:183/Erysipelatoclostridium ramosum/Clostridia bacterium UC5.1-2H6/Coprobacillus sp. 8_2_54BFAA/Coprobacillus sp. D7/Coprobacillus sp. 3_3_56FAA]	GH27	0
3439	128827 Erysipelotrichaceae	1505663 Erysipelatoclostridium	1547 Erysipelatoclostridium ramosum [Clostridiales bacterium VE202-18/Coprobacillus sp. CAG:183/Erysipelatoclostridium ramosum/Clostridia bacterium UC5.1-2H6/Coprobacillus sp. 8_2_54BFAA/Coprobacillus sp. D7/Coprobacillus sp. 3_3_56FAA]	GH29	0
3439	128827 Erysipelotrichaceae	1505663 Erysipelatoclostridium	1547 Erysipelatoclostridium ramosum [Clostridiales bacterium VE202-18/Coprobacillus sp. CAG:183/Erysipelatoclostridium ramosum/Clostridia bacterium UC5.1-2H6/Coprobacillus sp. 8_2_54BFAA/Coprobacillus sp. D7/Coprobacillus sp. 3_3_56FAA]	GH31	0
3439	128827 Erysipelotrichaceae	1505663 Erysipelatoclostridium	1547 Erysipelatoclostridium ramosum [Clostridiales bacterium VE202-18/Coprobacillus sp. CAG:183/Erysipelatoclostridium ramosum/Clostridia bacterium UC5.1-2H6/Coprobacillus sp. 8_2_54BFAA/Coprobacillus sp. D7/Coprobacillus sp. 3_3_56FAA]	GH33	0.08
3439	128827 Erysipelotrichaceae	1505663 Erysipelatoclostridium	1547 Erysipelatoclostridium ramosum [Clostridiales bacterium VE202-18/Coprobacillus sp. CAG:183/Erysipelatoclostridium ramosum/Clostridia bacterium UC5.1-2H6/Coprobacillus sp. 8_2_54BFAA/Coprobacillus sp. D7/Coprobacillus sp. 3_3_56FAA]	GH35	0.98
3439	128827 Erysipelotrichaceae	1505663 Erysipelatoclostridium	1547 Erysipelatoclostridium ramosum [Clostridiales bacterium VE202-18/Coprobacillus sp. CAG:183/Erysipelatoclostridium ramosum/Clostridia bacterium UC5.1-2H6/Coprobacillus sp. 8_2_54BFAA/Coprobacillus sp. D7/Coprobacillus sp. 3_3_56FAA]	GH36	0.96
3439	128827 Erysipelotrichaceae	1505663 Erysipelatoclostridium	1547 Erysipelatoclostridium ramosum [Clostridiales bacterium VE202-18/Coprobacillus sp. CAG:183/Erysipelatoclostridium ramosum/Clostridia bacterium UC5.1-2H6/Coprobacillus sp. 8_2_54BFAA/Coprobacillus sp. D7/Coprobacillus sp. 3_3_56FAA]	GH42	0
3439	128827 Erysipelotrichaceae	1505663 Erysipelatoclostridium	1547 Erysipelatoclostridium ramosum [Clostridiales bacterium VE202-18/Coprobacillus sp. CAG:183/Erysipelatoclostridium ramosum/Clostridia bacterium UC5.1-2H6/Coprobacillus sp. 8_2_54BFAA/Coprobacillus sp. D7/Coprobacillus sp. 3_3_56FAA]	GH84	0.96
3439	128827 Erysipelotrichaceae	1505663 Erysipelatoclostridium	1547 Erysipelatoclostridium ramosum [Clostridiales bacterium VE202-18/Coprobacillus sp. CAG:183/Erysipelatoclostridium ramosum/Clostridia bacterium UC5.1-2H6/Coprobacillus sp. 8_2_54BFAA/Coprobacillus sp. D7/Coprobacillus sp. 3_3_56FAA]	GH85	0
3439	128827 Erysipelotrichaceae	1505663 Erysipelatoclostridium	1547 Erysipelatoclostridium ramosum [Clostridiales bacterium VE202-18/Coprobacillus sp. CAG:183/Erysipelatoclostridium ramosum/Clostridia bacterium UC5.1-2H6/Coprobacillus sp. 8_2_54BFAA/Coprobacillus sp. D7/Coprobacillus sp. 3_3_56FAA]	GH89	0
3439	128827 Erysipelotrichaceae	1505663 Erysipelatoclostridium	1547 Erysipelatoclostridium ramosum [Clostridiales bacterium VE202-18/Coprobacillus sp. CAG:183/Erysipelatoclostridium ramosum/Clostridia bacterium UC5.1-2H6/Coprobacillus sp. 8_2_54BFAA/Coprobacillus sp. D7/Coprobacillus sp. 3_3_56FAA]	GH92	0
3439	128827 Erysipelotrichaceae	1505663 Erysipelatoclostridium	1547 Erysipelatoclostridium ramosum [Clostridiales bacterium VE202-18/Coprobacillus sp. CAG:183/Erysipelatoclostridium ramosum/Clostridia bacterium UC5.1-2H6/Coprobacillus sp. 8_2_54BFAA/Coprobacillus sp. D7/Coprobacillus sp. 3_3_56FAA]	GH95	0
3439	128827 Erysipelotrichaceae	1505663 Erysipelatoclostridium	1547 Erysipelatoclostridium ramosum [Clostridiales bacterium VE202-18/Coprobacillus sp. CAG:183/Erysipelatoclostridium ramosum/Clostridia bacterium UC5.1-2H6/Coprobacillus sp. 8_2_54BFAA/Coprobacillus sp. D7/Coprobacillus sp. 3_3_56FAA]	GH97	0
3445	186803 Lachnospiraceae	2005359 Faecalicatena	39482 Faecalicatena contorta [Clostridiales bacterium VE202-21/Eubacterium sp. SB2/Faecalicatena contorta]	CBM32	0.142857
3445	186803 Lachnospiraceae	2005359 Faecalicatena	39482 Faecalicatena contorta [Clostridiales bacterium VE202-21/Eubacterium sp. SB2/Faecalicatena contorta]	CBM51	0
3445	186803 Lachnospiraceae	2005359 Faecalicatena	39482 Faecalicatena contorta [Clostridiales bacterium VE202-21/Eubacterium sp. SB2/Faecalicatena contorta]	GH109	0
3445	186803 Lachnospiraceae	2005359 Faecalicatena	39482 Faecalicatena contorta [Clostridiales bacterium VE202-21/Eubacterium sp. SB2/Faecalicatena contorta]	GH110	0
3445	186803 Lachnospiraceae	2005359 Faecalicatena	39482 Faecalicatena contorta [Clostridiales bacterium VE202-21/Eubacterium sp. SB2/Faecalicatena contorta]	GH112	0.857143
3445	186803 Lachnospiraceae	2005359 Faecalicatena	39482 Faecalicatena contorta [Clostridiales bacterium VE202-21/Eubacterium sp. SB2/Faecalicatena contorta]	GH123	0
3445	186803 Lachnospiraceae	2005359 Faecalicatena	39482 Faecalicatena contorta [Clostridiales bacterium VE202-21/Eubacterium sp. SB2/Faecalicatena contorta]	GH130	0
3445	186803 Lachnospiraceae	2005359 Faecalicatena	39482 Faecalicatena contorta [Clostridiales bacterium VE202-21/Eubacterium sp. SB2/Faecalicatena contorta]	GH136	0
3445	186803 Lachnospiraceae	2005359 Faecalicatena	39482 Faecalicatena contorta [Clostridiales bacterium VE202-21/Eubacterium sp. SB2/Faecalicatena contorta]	GH16	0
3445	186803 Lachnospiraceae	2005359 Faecalicatena	39482 Faecalicatena contorta [Clostridiales bacterium VE202-21/Eubacterium sp. SB2/Faecalicatena contorta]	GH18	1
3445	186803 Lachnospiraceae	2005359 Faecalicatena	39482 Faecalicatena contorta [Clostridiales bacterium VE202-21/Eubacterium sp. SB2/Faecalicatena contorta]	GH2	1
3445	186803 Lachnospiraceae	2005359 Faecalicatena	39482 Faecalicatena contorta [Clostridiales bacterium VE202-21/Eubacterium sp. SB2/Faecalicatena contorta]	GH20	0
3445	186803 Lachnospiraceae	2005359 Faecalicatena	39482 Faecalicatena contorta [Clostridiales bacterium VE202-21/Eubacterium sp. SB2/Faecalicatena contorta]	GH27	0
3445	186803 Lachnospiraceae	2005359 Faecalicatena	39482 Faecalicatena contorta [Clostridiales bacterium VE202-21/Eubacterium sp. SB2/Faecalicatena contorta]	GH29	1
3445	186803 Lachnospiraceae	2005359 Faecalicatena	39482 Faecalicatena contorta [Clostridiales bacterium VE202-21/Eubacterium sp. SB2/Faecalicatena contorta]	GH31	1
3445	186803 Lachnospiraceae	2005359 Faecalicatena	39482 Faecalicatena contorta [Clostridiales bacterium VE202-21/Eubacterium sp. SB2/Faecalicatena contorta]	GH33	0.285714
3445	186803 Lachnospiraceae	2005359 Faecalicatena	39482 Faecalicatena contorta [Clostridiales bacterium VE202-21/Eubacterium sp. SB2/Faecalicatena contorta]	GH35	1
3445	186803 Lachnospiraceae	2005359 Faecalicatena	39482 Faecalicatena contorta [Clostridiales bacterium VE202-21/Eubacterium sp. SB2/Faecalicatena contorta]	GH36	1
3445	186803 Lachnospiraceae	2005359 Faecalicatena	39482 Faecalicatena contorta [Clostridiales bacterium VE202-21/Eubacterium sp. SB2/Faecalicatena contorta]	GH42	1
3445	186803 Lachnospiraceae	2005359 Faecalicatena	39482 Faecalicatena contorta [Clostridiales bacterium VE202-21/Eubacterium sp. SB2/Faecalicatena contorta]	GH84	0
3445	186803 Lachnospiraceae	2005359 Faecalicatena	39482 Faecalicatena contorta [Clostridiales bacterium VE202-21/Eubacterium sp. SB2/Faecalicatena contorta]	GH85	0
3445	186803 Lachnospiraceae	2005359 Faecalicatena	39482 Faecalicatena contorta [Clostridiales bacterium VE202-21/Eubacterium sp. SB2/Faecalicatena contorta]	GH89	0
3445	186803 Lachnospiraceae	2005359 Faecalicatena	39482 Faecalicatena contorta [Clostridiales bacterium VE202-21/Eubacterium sp. SB2/Faecalicatena contorta]	GH92	0
3445	186803 Lachnospiraceae	2005359 Faecalicatena	39482 Faecalicatena contorta [Clostridiales bacterium VE202-21/Eubacterium sp. SB2/Faecalicatena contorta]	GH95	1
3445	186803 Lachnospiraceae	2005359 Faecalicatena	39482 Faecalicatena contorta [Clostridiales bacterium VE202-21/Eubacterium sp. SB2/Faecalicatena contorta]	GH97	0
3446	186803 Lachnospiraceae	1432051 Eisenbergiella	1432052 Eisenbergiella tayi [Clostridiales bacterium VE202-29/Eisenbergiella tayi/Lachnospiraceae bacterium NLAE-zl-G231/Lachnospiraceae bacterium 3_1_57FAA_CT1]	CBM32	0.96
3446	186803 Lachnospiraceae	1432051 Eisenbergiella	1432052 Eisenbergiella tayi [Clostridiales bacterium VE202-29/Eisenbergiella tayi/Lachnospiraceae bacterium NLAE-zl-G231/Lachnospiraceae bacterium 3_1_57FAA_CT1]	CBM51	0.96
3446	186803 Lachnospiraceae	1432051 Eisenbergiella	1432052 Eisenbergiella tayi [Clostridiales bacterium VE202-29/Eisenbergiella tayi/Lachnospiraceae bacterium NLAE-zl-G231/Lachnospiraceae bacterium 3_1_57FAA_CT1]	GH109	0.96
3446	186803 Lachnospiraceae	1432051 Eisenbergiella	1432052 Eisenbergiella tayi [Clostridiales bacterium VE202-29/Eisenbergiella tayi/Lachnospiraceae bacterium NLAE-zl-G231/Lachnospiraceae bacterium 3_1_57FAA_CT1]	GH110	0.22
3446	186803 Lachnospiraceae	1432051 Eisenbergiella	1432052 Eisenbergiella tayi [Clostridiales bacterium VE202-29/Eisenbergiella tayi/Lachnospiraceae bacterium NLAE-zl-G231/Lachnospiraceae bacterium 3_1_57FAA_CT1]	GH112	0.96
3446	186803 Lachnospiraceae	1432051 Eisenbergiella	1432052 Eisenbergiella tayi [Clostridiales bacterium VE202-29/Eisenbergiella tayi/Lachnospiraceae bacterium NLAE-zl-G231/Lachnospiraceae bacterium 3_1_57FAA_CT1]	GH123	0.88
3446	186803 Lachnospiraceae	1432051 Eisenbergiella	1432052 Eisenbergiella tayi [Clostridiales bacterium VE202-29/Eisenbergiella tayi/Lachnospiraceae bacterium NLAE-zl-G231/Lachnospiraceae bacterium 3_1_57FAA_CT1]	GH130	0.02
3446	186803 Lachnospiraceae	1432051 Eisenbergiella	1432052 Eisenbergiella tayi [Clostridiales bacterium VE202-29/Eisenbergiella tayi/Lachnospiraceae bacterium NLAE-zl-G231/Lachnospiraceae bacterium 3_1_57FAA_CT1]	GH136	0.9
3446	186803 Lachnospiraceae	1432051 Eisenbergiella	1432052 Eisenbergiella tayi [Clostridiales bacterium VE202-29/Eisenbergiella tayi/Lachnospiraceae bacterium NLAE-zl-G231/Lachnospiraceae bacterium 3_1_57FAA_CT1]	GH16	0.04
3446	186803 Lachnospiraceae	1432051 Eisenbergiella	1432052 Eisenbergiella tayi [Clostridiales bacterium VE202-29/Eisenbergiella tayi/Lachnospiraceae bacterium NLAE-zl-G231/Lachnospiraceae bacterium 3_1_57FAA_CT1]	GH18	0.98
3446	186803 Lachnospiraceae	1432051 Eisenbergiella	1432052 Eisenbergiella tayi [Clostridiales bacterium VE202-29/Eisenbergiella tayi/Lachnospiraceae bacterium NLAE-zl-G231/Lachnospiraceae bacterium 3_1_57FAA_CT1]	GH2	1
3446	186803 Lachnospiraceae	1432051 Eisenbergiella	1432052 Eisenbergiella tayi [Clostridiales bacterium VE202-29/Eisenbergiella tayi/Lachnospiraceae bacterium NLAE-zl-G231/Lachnospiraceae bacterium 3_1_57FAA_CT1]	GH20	0.98
3446	186803 Lachnospiraceae	1432051 Eisenbergiella	1432052 Eisenbergiella tayi [Clostridiales bacterium VE202-29/Eisenbergiella tayi/Lachnospiraceae bacterium NLAE-zl-G231/Lachnospiraceae bacterium 3_1_57FAA_CT1]	GH27	0.98
3446	186803 Lachnospiraceae	1432051 Eisenbergiella	1432052 Eisenbergiella tayi [Clostridiales bacterium VE202-29/Eisenbergiella tayi/Lachnospiraceae bacterium NLAE-zl-G231/Lachnospiraceae bacterium 3_1_57FAA_CT1]	GH29	0.98
3446	186803 Lachnospiraceae	1432051 Eisenbergiella	1432052 Eisenbergiella tayi [Clostridiales bacterium VE202-29/Eisenbergiella tayi/Lachnospiraceae bacterium NLAE-zl-G231/Lachnospiraceae bacterium 3_1_57FAA_CT1]	GH31	0.98
3446	186803 Lachnospiraceae	1432051 Eisenbergiella	1432052 Eisenbergiella tayi [Clostridiales bacterium VE202-29/Eisenbergiella tayi/Lachnospiraceae bacterium NLAE-zl-G231/Lachnospiraceae bacterium 3_1_57FAA_CT1]	GH33	0.98
3446	186803 Lachnospiraceae	1432051 Eisenbergiella	1432052 Eisenbergiella tayi [Clostridiales bacterium VE202-29/Eisenbergiella tayi/Lachnospiraceae bacterium NLAE-zl-G231/Lachnospiraceae bacterium 3_1_57FAA_CT1]	GH35	0.98
3446	186803 Lachnospiraceae	1432051 Eisenbergiella	1432052 Eisenbergiella tayi [Clostridiales bacterium VE202-29/Eisenbergiella tayi/Lachnospiraceae bacterium NLAE-zl-G231/Lachnospiraceae bacterium 3_1_57FAA_CT1]	GH36	0.98
3446	186803 Lachnospiraceae	1432051 Eisenbergiella	1432052 Eisenbergiella tayi [Clostridiales bacterium VE202-29/Eisenbergiella tayi/Lachnospiraceae bacterium NLAE-zl-G231/Lachnospiraceae bacterium 3_1_57FAA_CT1]	GH42	0.98
3446	186803 Lachnospiraceae	1432051 Eisenbergiella	1432052 Eisenbergiella tayi [Clostridiales bacterium VE202-29/Eisenbergiella tayi/Lachnospiraceae bacterium NLAE-zl-G231/Lachnospiraceae bacterium 3_1_57FAA_CT1]	GH84	0.02
3446	186803 Lachnospiraceae	1432051 Eisenbergiella	1432052 Eisenbergiella tayi [Clostridiales bacterium VE202-29/Eisenbergiella tayi/Lachnospiraceae bacterium NLAE-zl-G231/Lachnospiraceae bacterium 3_1_57FAA_CT1]	GH85	0
3446	186803 Lachnospiraceae	1432051 Eisenbergiella	1432052 Eisenbergiella tayi [Clostridiales bacterium VE202-29/Eisenbergiella tayi/Lachnospiraceae bacterium NLAE-zl-G231/Lachnospiraceae bacterium 3_1_57FAA_CT1]	GH89	0.02
3446	186803 Lachnospiraceae	1432051 Eisenbergiella	1432052 Eisenbergiella tayi [Clostridiales bacterium VE202-29/Eisenbergiella tayi/Lachnospiraceae bacterium NLAE-zl-G231/Lachnospiraceae bacterium 3_1_57FAA_CT1]	GH92	0.04
3446	186803 Lachnospiraceae	1432051 Eisenbergiella	1432052 Eisenbergiella tayi [Clostridiales bacterium VE202-29/Eisenbergiella tayi/Lachnospiraceae bacterium NLAE-zl-G231/Lachnospiraceae bacterium 3_1_57FAA_CT1]	GH95	0.98
3446	186803 Lachnospiraceae	1432051 Eisenbergiella	1432052 Eisenbergiella tayi [Clostridiales bacterium VE202-29/Eisenbergiella tayi/Lachnospiraceae bacterium NLAE-zl-G231/Lachnospiraceae bacterium 3_1_57FAA_CT1]	GH97	0.98
3472	171552 Prevotellaceae	838 Prevotella	28130 Prevotella disiens	CBM32	0
3472	171552 Prevotellaceae	838 Prevotella	28130 Prevotella disiens	CBM51	0
3472	171552 Prevotellaceae	838 Prevotella	28130 Prevotella disiens	GH109	0
3472	171552 Prevotellaceae	838 Prevotella	28130 Prevotella disiens	GH110	0
3472	171552 Prevotellaceae	838 Prevotella	28130 Prevotella disiens	GH112	0
3472	171552 Prevotellaceae	838 Prevotella	28130 Prevotella disiens	GH123	0
3472	171552 Prevotellaceae	838 Prevotella	28130 Prevotella disiens	GH130	0
3472	171552 Prevotellaceae	838 Prevotella	28130 Prevotella disiens	GH136	0
3472	171552 Prevotellaceae	838 Prevotella	28130 Prevotella disiens	GH16	0
3472	171552 Prevotellaceae	838 Prevotella	28130 Prevotella disiens	GH18	0
3472	171552 Prevotellaceae	838 Prevotella	28130 Prevotella disiens	GH2	0
3472	171552 Prevotellaceae	838 Prevotella	28130 Prevotella disiens	GH20	0
3472	171552 Prevotellaceae	838 Prevotella	28130 Prevotella disiens	GH27	0
3472	171552 Prevotellaceae	838 Prevotella	28130 Prevotella disiens	GH29	0
3472	171552 Prevotellaceae	838 Prevotella	28130 Prevotella disiens	GH31	0
3472	171552 Prevotellaceae	838 Prevotella	28130 Prevotella disiens	GH33	0
3472	171552 Prevotellaceae	838 Prevotella	28130 Prevotella disiens	GH35	0
3472	171552 Prevotellaceae	838 Prevotella	28130 Prevotella disiens	GH36	0
3472	171552 Prevotellaceae	838 Prevotella	28130 Prevotella disiens	GH42	0
3472	171552 Prevotellaceae	838 Prevotella	28130 Prevotella disiens	GH84	0
3472	171552 Prevotellaceae	838 Prevotella	28130 Prevotella disiens	GH85	0
3472	171552 Prevotellaceae	838 Prevotella	28130 Prevotella disiens	GH89	0
3472	171552 Prevotellaceae	838 Prevotella	28130 Prevotella disiens	GH92	0.0588235
3472	171552 Prevotellaceae	838 Prevotella	28130 Prevotella disiens	GH95	0
3472	171552 Prevotellaceae	838 Prevotella	28130 Prevotella disiens	GH97	0.941176
3473	815 Bacteroidaceae	816 Bacteroides	47678 Bacteroides caccae	CBM32	0.98
3473	815 Bacteroidaceae	816 Bacteroides	47678 Bacteroides caccae	CBM51	0.08
3473	815 Bacteroidaceae	816 Bacteroides	47678 Bacteroides caccae	GH109	0.98
3473	815 Bacteroidaceae	816 Bacteroides	47678 Bacteroides caccae	GH110	0.98
3473	815 Bacteroidaceae	816 Bacteroides	47678 Bacteroides caccae	GH112	0
3473	815 Bacteroidaceae	816 Bacteroides	47678 Bacteroides caccae	GH123	0.96
3473	815 Bacteroidaceae	816 Bacteroides	47678 Bacteroides caccae	GH130	0.98
3473	815 Bacteroidaceae	816 Bacteroides	47678 Bacteroides caccae	GH136	0.2
3473	815 Bacteroidaceae	816 Bacteroides	47678 Bacteroides caccae	GH16	1
3473	815 Bacteroidaceae	816 Bacteroides	47678 Bacteroides caccae	GH18	0.82
3473	815 Bacteroidaceae	816 Bacteroides	47678 Bacteroides caccae	GH2	1
3473	815 Bacteroidaceae	816 Bacteroides	47678 Bacteroides caccae	GH20	0.98
3473	815 Bacteroidaceae	816 Bacteroides	47678 Bacteroides caccae	GH27	0.92
3473	815 Bacteroidaceae	816 Bacteroides	47678 Bacteroides caccae	GH29	0.98
3473	815 Bacteroidaceae	816 Bacteroides	47678 Bacteroides caccae	GH31	1
3473	815 Bacteroidaceae	816 Bacteroides	47678 Bacteroides caccae	GH33	0.98
3473	815 Bacteroidaceae	816 Bacteroides	47678 Bacteroides caccae	GH35	0.98
3473	815 Bacteroidaceae	816 Bacteroides	47678 Bacteroides caccae	GH36	0.98
3473	815 Bacteroidaceae	816 Bacteroides	47678 Bacteroides caccae	GH42	0
3473	815 Bacteroidaceae	816 Bacteroides	47678 Bacteroides caccae	GH84	0.98
3473	815 Bacteroidaceae	816 Bacteroides	47678 Bacteroides caccae	GH85	0
3473	815 Bacteroidaceae	816 Bacteroides	47678 Bacteroides caccae	GH89	0.98
3473	815 Bacteroidaceae	816 Bacteroides	47678 Bacteroides caccae	GH92	0.98
3473	815 Bacteroidaceae	816 Bacteroides	47678 Bacteroides caccae	GH95	0.98
3473	815 Bacteroidaceae	816 Bacteroides	47678 Bacteroides caccae	GH97	0.98
3474	815 Bacteroidaceae	816 Bacteroides	338188 Bacteroides finegoldii [uncultured Bacteroides sp./Bacteroides finegoldii]	CBM32	0.846154
3474	815 Bacteroidaceae	816 Bacteroides	338188 Bacteroides finegoldii [uncultured Bacteroides sp./Bacteroides finegoldii]	CBM51	0
3474	815 Bacteroidaceae	816 Bacteroides	338188 Bacteroides finegoldii [uncultured Bacteroides sp./Bacteroides finegoldii]	GH109	1
3474	815 Bacteroidaceae	816 Bacteroides	338188 Bacteroides finegoldii [uncultured Bacteroides sp./Bacteroides finegoldii]	GH110	0.307692
3474	815 Bacteroidaceae	816 Bacteroides	338188 Bacteroides finegoldii [uncultured Bacteroides sp./Bacteroides finegoldii]	GH112	0
3474	815 Bacteroidaceae	816 Bacteroides	338188 Bacteroides finegoldii [uncultured Bacteroides sp./Bacteroides finegoldii]	GH123	0.846154
3474	815 Bacteroidaceae	816 Bacteroides	338188 Bacteroides finegoldii [uncultured Bacteroides sp./Bacteroides finegoldii]	GH130	1
3474	815 Bacteroidaceae	816 Bacteroides	338188 Bacteroides finegoldii [uncultured Bacteroides sp./Bacteroides finegoldii]	GH136	0.0769231
3474	815 Bacteroidaceae	816 Bacteroides	338188 Bacteroides finegoldii [uncultured Bacteroides sp./Bacteroides finegoldii]	GH16	1
3474	815 Bacteroidaceae	816 Bacteroides	338188 Bacteroides finegoldii [uncultured Bacteroides sp./Bacteroides finegoldii]	GH18	1
3474	815 Bacteroidaceae	816 Bacteroides	338188 Bacteroides finegoldii [uncultured Bacteroides sp./Bacteroides finegoldii]	GH2	1
3474	815 Bacteroidaceae	816 Bacteroides	338188 Bacteroides finegoldii [uncultured Bacteroides sp./Bacteroides finegoldii]	GH20	1
3474	815 Bacteroidaceae	816 Bacteroides	338188 Bacteroides finegoldii [uncultured Bacteroides sp./Bacteroides finegoldii]	GH27	0.923077
3474	815 Bacteroidaceae	816 Bacteroides	338188 Bacteroides finegoldii [uncultured Bacteroides sp./Bacteroides finegoldii]	GH29	1
3474	815 Bacteroidaceae	816 Bacteroides	338188 Bacteroides finegoldii [uncultured Bacteroides sp./Bacteroides finegoldii]	GH31	1
3474	815 Bacteroidaceae	816 Bacteroides	338188 Bacteroides finegoldii [uncultured Bacteroides sp./Bacteroides finegoldii]	GH33	1
3474	815 Bacteroidaceae	816 Bacteroides	338188 Bacteroides finegoldii [uncultured Bacteroides sp./Bacteroides finegoldii]	GH35	1
3474	815 Bacteroidaceae	816 Bacteroides	338188 Bacteroides finegoldii [uncultured Bacteroides sp./Bacteroides finegoldii]	GH36	1
3474	815 Bacteroidaceae	816 Bacteroides	338188 Bacteroides finegoldii [uncultured Bacteroides sp./Bacteroides finegoldii]	GH42	0
3474	815 Bacteroidaceae	816 Bacteroides	338188 Bacteroides finegoldii [uncultured Bacteroides sp./Bacteroides finegoldii]	GH84	0
3474	815 Bacteroidaceae	816 Bacteroides	338188 Bacteroides finegoldii [uncultured Bacteroides sp./Bacteroides finegoldii]	GH85	0
3474	815 Bacteroidaceae	816 Bacteroides	338188 Bacteroides finegoldii [uncultured Bacteroides sp./Bacteroides finegoldii]	GH89	1
3474	815 Bacteroidaceae	816 Bacteroides	338188 Bacteroides finegoldii [uncultured Bacteroides sp./Bacteroides finegoldii]	GH92	1
3474	815 Bacteroidaceae	816 Bacteroides	338188 Bacteroides finegoldii [uncultured Bacteroides sp./Bacteroides finegoldii]	GH95	1
3474	815 Bacteroidaceae	816 Bacteroides	338188 Bacteroides finegoldii [uncultured Bacteroides sp./Bacteroides finegoldii]	GH97	1
3475	815 Bacteroidaceae	816 Bacteroides	NA Bacteroides sp. [Bacteroides sp. HMSC073E02/Bacteroides ovatus/Bacteroides xylanisolvens/Bacteroides sp. 1_1_30/Bacteroides sp. 3_1_13/Bacteroides sp. 3_1_23/Bacteroides sp. 2_1_22/Bacteroides sp. 2_2_4/Bacteroides sp. D1/Bacteroides sp. D2/Bacteroides sp. D22/Bacteroides fragilis]	CBM32	0.88
3475	815 Bacteroidaceae	816 Bacteroides	NA Bacteroides sp. [Bacteroides sp. HMSC073E02/Bacteroides ovatus/Bacteroides xylanisolvens/Bacteroides sp. 1_1_30/Bacteroides sp. 3_1_13/Bacteroides sp. 3_1_23/Bacteroides sp. 2_1_22/Bacteroides sp. 2_2_4/Bacteroides sp. D1/Bacteroides sp. D2/Bacteroides sp. D22/Bacteroides fragilis]	CBM51	0.3
3475	815 Bacteroidaceae	816 Bacteroides	NA Bacteroides sp. [Bacteroides sp. HMSC073E02/Bacteroides ovatus/Bacteroides xylanisolvens/Bacteroides sp. 1_1_30/Bacteroides sp. 3_1_13/Bacteroides sp. 3_1_23/Bacteroides sp. 2_1_22/Bacteroides sp. 2_2_4/Bacteroides sp. D1/Bacteroides sp. D2/Bacteroides sp. D22/Bacteroides fragilis]	GH109	1
3475	815 Bacteroidaceae	816 Bacteroides	NA Bacteroides sp. [Bacteroides sp. HMSC073E02/Bacteroides ovatus/Bacteroides xylanisolvens/Bacteroides sp. 1_1_30/Bacteroides sp. 3_1_13/Bacteroides sp. 3_1_23/Bacteroides sp. 2_1_22/Bacteroides sp. 2_2_4/Bacteroides sp. D1/Bacteroides sp. D2/Bacteroides sp. D22/Bacteroides fragilis]	GH110	0.24
3475	815 Bacteroidaceae	816 Bacteroides	NA Bacteroides sp. [Bacteroides sp. HMSC073E02/Bacteroides ovatus/Bacteroides xylanisolvens/Bacteroides sp. 1_1_30/Bacteroides sp. 3_1_13/Bacteroides sp. 3_1_23/Bacteroides sp. 2_1_22/Bacteroides sp. 2_2_4/Bacteroides sp. D1/Bacteroides sp. D2/Bacteroides sp. D22/Bacteroides fragilis]	GH112	0
3475	815 Bacteroidaceae	816 Bacteroides	NA Bacteroides sp. [Bacteroides sp. HMSC073E02/Bacteroides ovatus/Bacteroides xylanisolvens/Bacteroides sp. 1_1_30/Bacteroides sp. 3_1_13/Bacteroides sp. 3_1_23/Bacteroides sp. 2_1_22/Bacteroides sp. 2_2_4/Bacteroides sp. D1/Bacteroides sp. D2/Bacteroides sp. D22/Bacteroides fragilis]	GH123	1
3475	815 Bacteroidaceae	816 Bacteroides	NA Bacteroides sp. [Bacteroides sp. HMSC073E02/Bacteroides ovatus/Bacteroides xylanisolvens/Bacteroides sp. 1_1_30/Bacteroides sp. 3_1_13/Bacteroides sp. 3_1_23/Bacteroides sp. 2_1_22/Bacteroides sp. 2_2_4/Bacteroides sp. D1/Bacteroides sp. D2/Bacteroides sp. D22/Bacteroides fragilis]	GH130	1
3475	815 Bacteroidaceae	816 Bacteroides	NA Bacteroides sp. [Bacteroides sp. HMSC073E02/Bacteroides ovatus/Bacteroides xylanisolvens/Bacteroides sp. 1_1_30/Bacteroides sp. 3_1_13/Bacteroides sp. 3_1_23/Bacteroides sp. 2_1_22/Bacteroides sp. 2_2_4/Bacteroides sp. D1/Bacteroides sp. D2/Bacteroides sp. D22/Bacteroides fragilis]	GH136	0
3475	815 Bacteroidaceae	816 Bacteroides	NA Bacteroides sp. [Bacteroides sp. HMSC073E02/Bacteroides ovatus/Bacteroides xylanisolvens/Bacteroides sp. 1_1_30/Bacteroides sp. 3_1_13/Bacteroides sp. 3_1_23/Bacteroides sp. 2_1_22/Bacteroides sp. 2_2_4/Bacteroides sp. D1/Bacteroides sp. D2/Bacteroides sp. D22/Bacteroides fragilis]	GH16	1
3475	815 Bacteroidaceae	816 Bacteroides	NA Bacteroides sp. [Bacteroides sp. HMSC073E02/Bacteroides ovatus/Bacteroides xylanisolvens/Bacteroides sp. 1_1_30/Bacteroides sp. 3_1_13/Bacteroides sp. 3_1_23/Bacteroides sp. 2_1_22/Bacteroides sp. 2_2_4/Bacteroides sp. D1/Bacteroides sp. D2/Bacteroides sp. D22/Bacteroides fragilis]	GH18	1
3475	815 Bacteroidaceae	816 Bacteroides	NA Bacteroides sp. [Bacteroides sp. HMSC073E02/Bacteroides ovatus/Bacteroides xylanisolvens/Bacteroides sp. 1_1_30/Bacteroides sp. 3_1_13/Bacteroides sp. 3_1_23/Bacteroides sp. 2_1_22/Bacteroides sp. 2_2_4/Bacteroides sp. D1/Bacteroides sp. D2/Bacteroides sp. D22/Bacteroides fragilis]	GH2	1
3475	815 Bacteroidaceae	816 Bacteroides	NA Bacteroides sp. [Bacteroides sp. HMSC073E02/Bacteroides ovatus/Bacteroides xylanisolvens/Bacteroides sp. 1_1_30/Bacteroides sp. 3_1_13/Bacteroides sp. 3_1_23/Bacteroides sp. 2_1_22/Bacteroides sp. 2_2_4/Bacteroides sp. D1/Bacteroides sp. D2/Bacteroides sp. D22/Bacteroides fragilis]	GH20	1
3475	815 Bacteroidaceae	816 Bacteroides	NA Bacteroides sp. [Bacteroides sp. HMSC073E02/Bacteroides ovatus/Bacteroides xylanisolvens/Bacteroides sp. 1_1_30/Bacteroides sp. 3_1_13/Bacteroides sp. 3_1_23/Bacteroides sp. 2_1_22/Bacteroides sp. 2_2_4/Bacteroides sp. D1/Bacteroides sp. D2/Bacteroides sp. D22/Bacteroides fragilis]	GH27	0.96
3475	815 Bacteroidaceae	816 Bacteroides	NA Bacteroides sp. [Bacteroides sp. HMSC073E02/Bacteroides ovatus/Bacteroides xylanisolvens/Bacteroides sp. 1_1_30/Bacteroides sp. 3_1_13/Bacteroides sp. 3_1_23/Bacteroides sp. 2_1_22/Bacteroides sp. 2_2_4/Bacteroides sp. D1/Bacteroides sp. D2/Bacteroides sp. D22/Bacteroides fragilis]	GH29	1
3475	815 Bacteroidaceae	816 Bacteroides	NA Bacteroides sp. [Bacteroides sp. HMSC073E02/Bacteroides ovatus/Bacteroides xylanisolvens/Bacteroides sp. 1_1_30/Bacteroides sp. 3_1_13/Bacteroides sp. 3_1_23/Bacteroides sp. 2_1_22/Bacteroides sp. 2_2_4/Bacteroides sp. D1/Bacteroides sp. D2/Bacteroides sp. D22/Bacteroides fragilis]	GH31	1
3475	815 Bacteroidaceae	816 Bacteroides	NA Bacteroides sp. [Bacteroides sp. HMSC073E02/Bacteroides ovatus/Bacteroides xylanisolvens/Bacteroides sp. 1_1_30/Bacteroides sp. 3_1_13/Bacteroides sp. 3_1_23/Bacteroides sp. 2_1_22/Bacteroides sp. 2_2_4/Bacteroides sp. D1/Bacteroides sp. D2/Bacteroides sp. D22/Bacteroides fragilis]	GH33	1
3475	815 Bacteroidaceae	816 Bacteroides	NA Bacteroides sp. [Bacteroides sp. HMSC073E02/Bacteroides ovatus/Bacteroides xylanisolvens/Bacteroides sp. 1_1_30/Bacteroides sp. 3_1_13/Bacteroides sp. 3_1_23/Bacteroides sp. 2_1_22/Bacteroides sp. 2_2_4/Bacteroides sp. D1/Bacteroides sp. D2/Bacteroides sp. D22/Bacteroides fragilis]	GH35	1
3475	815 Bacteroidaceae	816 Bacteroides	NA Bacteroides sp. [Bacteroides sp. HMSC073E02/Bacteroides ovatus/Bacteroides xylanisolvens/Bacteroides sp. 1_1_30/Bacteroides sp. 3_1_13/Bacteroides sp. 3_1_23/Bacteroides sp. 2_1_22/Bacteroides sp. 2_2_4/Bacteroides sp. D1/Bacteroides sp. D2/Bacteroides sp. D22/Bacteroides fragilis]	GH36	1
3475	815 Bacteroidaceae	816 Bacteroides	NA Bacteroides sp. [Bacteroides sp. HMSC073E02/Bacteroides ovatus/Bacteroides xylanisolvens/Bacteroides sp. 1_1_30/Bacteroides sp. 3_1_13/Bacteroides sp. 3_1_23/Bacteroides sp. 2_1_22/Bacteroides sp. 2_2_4/Bacteroides sp. D1/Bacteroides sp. D2/Bacteroides sp. D22/Bacteroides fragilis]	GH42	1
3475	815 Bacteroidaceae	816 Bacteroides	NA Bacteroides sp. [Bacteroides sp. HMSC073E02/Bacteroides ovatus/Bacteroides xylanisolvens/Bacteroides sp. 1_1_30/Bacteroides sp. 3_1_13/Bacteroides sp. 3_1_23/Bacteroides sp. 2_1_22/Bacteroides sp. 2_2_4/Bacteroides sp. D1/Bacteroides sp. D2/Bacteroides sp. D22/Bacteroides fragilis]	GH84	0
3475	815 Bacteroidaceae	816 Bacteroides	NA Bacteroides sp. [Bacteroides sp. HMSC073E02/Bacteroides ovatus/Bacteroides xylanisolvens/Bacteroides sp. 1_1_30/Bacteroides sp. 3_1_13/Bacteroides sp. 3_1_23/Bacteroides sp. 2_1_22/Bacteroides sp. 2_2_4/Bacteroides sp. D1/Bacteroides sp. D2/Bacteroides sp. D22/Bacteroides fragilis]	GH85	0
3475	815 Bacteroidaceae	816 Bacteroides	NA Bacteroides sp. [Bacteroides sp. HMSC073E02/Bacteroides ovatus/Bacteroides xylanisolvens/Bacteroides sp. 1_1_30/Bacteroides sp. 3_1_13/Bacteroides sp. 3_1_23/Bacteroides sp. 2_1_22/Bacteroides sp. 2_2_4/Bacteroides sp. D1/Bacteroides sp. D2/Bacteroides sp. D22/Bacteroides fragilis]	GH89	0.98
3475	815 Bacteroidaceae	816 Bacteroides	NA Bacteroides sp. [Bacteroides sp. HMSC073E02/Bacteroides ovatus/Bacteroides xylanisolvens/Bacteroides sp. 1_1_30/Bacteroides sp. 3_1_13/Bacteroides sp. 3_1_23/Bacteroides sp. 2_1_22/Bacteroides sp. 2_2_4/Bacteroides sp. D1/Bacteroides sp. D2/Bacteroides sp. D22/Bacteroides fragilis]	GH92	1
3475	815 Bacteroidaceae	816 Bacteroides	NA Bacteroides sp. [Bacteroides sp. HMSC073E02/Bacteroides ovatus/Bacteroides xylanisolvens/Bacteroides sp. 1_1_30/Bacteroides sp. 3_1_13/Bacteroides sp. 3_1_23/Bacteroides sp. 2_1_22/Bacteroides sp. 2_2_4/Bacteroides sp. D1/Bacteroides sp. D2/Bacteroides sp. D22/Bacteroides fragilis]	GH95	1
3475	815 Bacteroidaceae	816 Bacteroides	NA Bacteroides sp. [Bacteroides sp. HMSC073E02/Bacteroides ovatus/Bacteroides xylanisolvens/Bacteroides sp. 1_1_30/Bacteroides sp. 3_1_13/Bacteroides sp. 3_1_23/Bacteroides sp. 2_1_22/Bacteroides sp. 2_2_4/Bacteroides sp. D1/Bacteroides sp. D2/Bacteroides sp. D22/Bacteroides fragilis]	GH97	1
3591	1647988 Akkermansiaceae	239934 Akkermansia	239935 Akkermansia muciniphila [Akkermansia muciniphila CAG:154/Akkermansia sp. UNK.MGS-1/Akkermansia sp. 54_46/Akkermansia sp. Phil8/Akkermansia muciniphila]	CBM32	1
3591	1647988 Akkermansiaceae	239934 Akkermansia	239935 Akkermansia muciniphila [Akkermansia muciniphila CAG:154/Akkermansia sp. UNK.MGS-1/Akkermansia sp. 54_46/Akkermansia sp. Phil8/Akkermansia muciniphila]	CBM51	1
3591	1647988 Akkermansiaceae	239934 Akkermansia	239935 Akkermansia muciniphila [Akkermansia muciniphila CAG:154/Akkermansia sp. UNK.MGS-1/Akkermansia sp. 54_46/Akkermansia sp. Phil8/Akkermansia muciniphila]	GH109	1
3591	1647988 Akkermansiaceae	239934 Akkermansia	239935 Akkermansia muciniphila [Akkermansia muciniphila CAG:154/Akkermansia sp. UNK.MGS-1/Akkermansia sp. 54_46/Akkermansia sp. Phil8/Akkermansia muciniphila]	GH110	1
3591	1647988 Akkermansiaceae	239934 Akkermansia	239935 Akkermansia muciniphila [Akkermansia muciniphila CAG:154/Akkermansia sp. UNK.MGS-1/Akkermansia sp. 54_46/Akkermansia sp. Phil8/Akkermansia muciniphila]	GH112	0
3591	1647988 Akkermansiaceae	239934 Akkermansia	239935 Akkermansia muciniphila [Akkermansia muciniphila CAG:154/Akkermansia sp. UNK.MGS-1/Akkermansia sp. 54_46/Akkermansia sp. Phil8/Akkermansia muciniphila]	GH123	0.96
3591	1647988 Akkermansiaceae	239934 Akkermansia	239935 Akkermansia muciniphila [Akkermansia muciniphila CAG:154/Akkermansia sp. UNK.MGS-1/Akkermansia sp. 54_46/Akkermansia sp. Phil8/Akkermansia muciniphila]	GH130	0
3591	1647988 Akkermansiaceae	239934 Akkermansia	239935 Akkermansia muciniphila [Akkermansia muciniphila CAG:154/Akkermansia sp. UNK.MGS-1/Akkermansia sp. 54_46/Akkermansia sp. Phil8/Akkermansia muciniphila]	GH136	0
3591	1647988 Akkermansiaceae	239934 Akkermansia	239935 Akkermansia muciniphila [Akkermansia muciniphila CAG:154/Akkermansia sp. UNK.MGS-1/Akkermansia sp. 54_46/Akkermansia sp. Phil8/Akkermansia muciniphila]	GH16	1
3591	1647988 Akkermansiaceae	239934 Akkermansia	239935 Akkermansia muciniphila [Akkermansia muciniphila CAG:154/Akkermansia sp. UNK.MGS-1/Akkermansia sp. 54_46/Akkermansia sp. Phil8/Akkermansia muciniphila]	GH18	0.66
3591	1647988 Akkermansiaceae	239934 Akkermansia	239935 Akkermansia muciniphila [Akkermansia muciniphila CAG:154/Akkermansia sp. UNK.MGS-1/Akkermansia sp. 54_46/Akkermansia sp. Phil8/Akkermansia muciniphila]	GH2	1
3591	1647988 Akkermansiaceae	239934 Akkermansia	239935 Akkermansia muciniphila [Akkermansia muciniphila CAG:154/Akkermansia sp. UNK.MGS-1/Akkermansia sp. 54_46/Akkermansia sp. Phil8/Akkermansia muciniphila]	GH20	1
3591	1647988 Akkermansiaceae	239934 Akkermansia	239935 Akkermansia muciniphila [Akkermansia muciniphila CAG:154/Akkermansia sp. UNK.MGS-1/Akkermansia sp. 54_46/Akkermansia sp. Phil8/Akkermansia muciniphila]	GH27	0.96
3591	1647988 Akkermansiaceae	239934 Akkermansia	239935 Akkermansia muciniphila [Akkermansia muciniphila CAG:154/Akkermansia sp. UNK.MGS-1/Akkermansia sp. 54_46/Akkermansia sp. Phil8/Akkermansia muciniphila]	GH29	1
3591	1647988 Akkermansiaceae	239934 Akkermansia	239935 Akkermansia muciniphila [Akkermansia muciniphila CAG:154/Akkermansia sp. UNK.MGS-1/Akkermansia sp. 54_46/Akkermansia sp. Phil8/Akkermansia muciniphila]	GH31	1
3591	1647988 Akkermansiaceae	239934 Akkermansia	239935 Akkermansia muciniphila [Akkermansia muciniphila CAG:154/Akkermansia sp. UNK.MGS-1/Akkermansia sp. 54_46/Akkermansia sp. Phil8/Akkermansia muciniphila]	GH33	1
3591	1647988 Akkermansiaceae	239934 Akkermansia	239935 Akkermansia muciniphila [Akkermansia muciniphila CAG:154/Akkermansia sp. UNK.MGS-1/Akkermansia sp. 54_46/Akkermansia sp. Phil8/Akkermansia muciniphila]	GH35	1
3591	1647988 Akkermansiaceae	239934 Akkermansia	239935 Akkermansia muciniphila [Akkermansia muciniphila CAG:154/Akkermansia sp. UNK.MGS-1/Akkermansia sp. 54_46/Akkermansia sp. Phil8/Akkermansia muciniphila]	GH36	0.96
3591	1647988 Akkermansiaceae	239934 Akkermansia	239935 Akkermansia muciniphila [Akkermansia muciniphila CAG:154/Akkermansia sp. UNK.MGS-1/Akkermansia sp. 54_46/Akkermansia sp. Phil8/Akkermansia muciniphila]	GH42	0
3591	1647988 Akkermansiaceae	239934 Akkermansia	239935 Akkermansia muciniphila [Akkermansia muciniphila CAG:154/Akkermansia sp. UNK.MGS-1/Akkermansia sp. 54_46/Akkermansia sp. Phil8/Akkermansia muciniphila]	GH84	0.98
3591	1647988 Akkermansiaceae	239934 Akkermansia	239935 Akkermansia muciniphila [Akkermansia muciniphila CAG:154/Akkermansia sp. UNK.MGS-1/Akkermansia sp. 54_46/Akkermansia sp. Phil8/Akkermansia muciniphila]	GH85	0
3591	1647988 Akkermansiaceae	239934 Akkermansia	239935 Akkermansia muciniphila [Akkermansia muciniphila CAG:154/Akkermansia sp. UNK.MGS-1/Akkermansia sp. 54_46/Akkermansia sp. Phil8/Akkermansia muciniphila]	GH89	0.98
3591	1647988 Akkermansiaceae	239934 Akkermansia	239935 Akkermansia muciniphila [Akkermansia muciniphila CAG:154/Akkermansia sp. UNK.MGS-1/Akkermansia sp. 54_46/Akkermansia sp. Phil8/Akkermansia muciniphila]	GH92	0
3591	1647988 Akkermansiaceae	239934 Akkermansia	239935 Akkermansia muciniphila [Akkermansia muciniphila CAG:154/Akkermansia sp. UNK.MGS-1/Akkermansia sp. 54_46/Akkermansia sp. Phil8/Akkermansia muciniphila]	GH95	1
3591	1647988 Akkermansiaceae	239934 Akkermansia	239935 Akkermansia muciniphila [Akkermansia muciniphila CAG:154/Akkermansia sp. UNK.MGS-1/Akkermansia sp. 54_46/Akkermansia sp. Phil8/Akkermansia muciniphila]	GH97	0.96
3595	2005519 Barnesiellaceae	397864 Barnesiella	487174 Barnesiella intestinihominis [Bacteroides sp. CAG:20/Bacteroides sp. N54.MGS-20/Barnesiella intestinihominis]	CBM32	0.98
3595	2005519 Barnesiellaceae	397864 Barnesiella	487174 Barnesiella intestinihominis [Bacteroides sp. CAG:20/Bacteroides sp. N54.MGS-20/Barnesiella intestinihominis]	CBM51	0
3595	2005519 Barnesiellaceae	397864 Barnesiella	487174 Barnesiella intestinihominis [Bacteroides sp. CAG:20/Bacteroides sp. N54.MGS-20/Barnesiella intestinihominis]	GH109	1
3595	2005519 Barnesiellaceae	397864 Barnesiella	487174 Barnesiella intestinihominis [Bacteroides sp. CAG:20/Bacteroides sp. N54.MGS-20/Barnesiella intestinihominis]	GH110	1
3595	2005519 Barnesiellaceae	397864 Barnesiella	487174 Barnesiella intestinihominis [Bacteroides sp. CAG:20/Bacteroides sp. N54.MGS-20/Barnesiella intestinihominis]	GH112	0
3595	2005519 Barnesiellaceae	397864 Barnesiella	487174 Barnesiella intestinihominis [Bacteroides sp. CAG:20/Bacteroides sp. N54.MGS-20/Barnesiella intestinihominis]	GH123	0.94
3595	2005519 Barnesiellaceae	397864 Barnesiella	487174 Barnesiella intestinihominis [Bacteroides sp. CAG:20/Bacteroides sp. N54.MGS-20/Barnesiella intestinihominis]	GH130	1
3595	2005519 Barnesiellaceae	397864 Barnesiella	487174 Barnesiella intestinihominis [Bacteroides sp. CAG:20/Bacteroides sp. N54.MGS-20/Barnesiella intestinihominis]	GH136	0
3595	2005519 Barnesiellaceae	397864 Barnesiella	487174 Barnesiella intestinihominis [Bacteroides sp. CAG:20/Bacteroides sp. N54.MGS-20/Barnesiella intestinihominis]	GH16	1
3595	2005519 Barnesiellaceae	397864 Barnesiella	487174 Barnesiella intestinihominis [Bacteroides sp. CAG:20/Bacteroides sp. N54.MGS-20/Barnesiella intestinihominis]	GH18	0.96
3595	2005519 Barnesiellaceae	397864 Barnesiella	487174 Barnesiella intestinihominis [Bacteroides sp. CAG:20/Bacteroides sp. N54.MGS-20/Barnesiella intestinihominis]	GH2	1
3595	2005519 Barnesiellaceae	397864 Barnesiella	487174 Barnesiella intestinihominis [Bacteroides sp. CAG:20/Bacteroides sp. N54.MGS-20/Barnesiella intestinihominis]	GH20	1
3595	2005519 Barnesiellaceae	397864 Barnesiella	487174 Barnesiella intestinihominis [Bacteroides sp. CAG:20/Bacteroides sp. N54.MGS-20/Barnesiella intestinihominis]	GH27	0.96
3595	2005519 Barnesiellaceae	397864 Barnesiella	487174 Barnesiella intestinihominis [Bacteroides sp. CAG:20/Bacteroides sp. N54.MGS-20/Barnesiella intestinihominis]	GH29	1
3595	2005519 Barnesiellaceae	397864 Barnesiella	487174 Barnesiella intestinihominis [Bacteroides sp. CAG:20/Bacteroides sp. N54.MGS-20/Barnesiella intestinihominis]	GH31	1
3595	2005519 Barnesiellaceae	397864 Barnesiella	487174 Barnesiella intestinihominis [Bacteroides sp. CAG:20/Bacteroides sp. N54.MGS-20/Barnesiella intestinihominis]	GH33	1
3595	2005519 Barnesiellaceae	397864 Barnesiella	487174 Barnesiella intestinihominis [Bacteroides sp. CAG:20/Bacteroides sp. N54.MGS-20/Barnesiella intestinihominis]	GH35	0
3595	2005519 Barnesiellaceae	397864 Barnesiella	487174 Barnesiella intestinihominis [Bacteroides sp. CAG:20/Bacteroides sp. N54.MGS-20/Barnesiella intestinihominis]	GH36	1
3595	2005519 Barnesiellaceae	397864 Barnesiella	487174 Barnesiella intestinihominis [Bacteroides sp. CAG:20/Bacteroides sp. N54.MGS-20/Barnesiella intestinihominis]	GH42	0
3595	2005519 Barnesiellaceae	397864 Barnesiella	487174 Barnesiella intestinihominis [Bacteroides sp. CAG:20/Bacteroides sp. N54.MGS-20/Barnesiella intestinihominis]	GH84	1
3595	2005519 Barnesiellaceae	397864 Barnesiella	487174 Barnesiella intestinihominis [Bacteroides sp. CAG:20/Bacteroides sp. N54.MGS-20/Barnesiella intestinihominis]	GH85	0.98
3595	2005519 Barnesiellaceae	397864 Barnesiella	487174 Barnesiella intestinihominis [Bacteroides sp. CAG:20/Bacteroides sp. N54.MGS-20/Barnesiella intestinihominis]	GH89	1
3595	2005519 Barnesiellaceae	397864 Barnesiella	487174 Barnesiella intestinihominis [Bacteroides sp. CAG:20/Bacteroides sp. N54.MGS-20/Barnesiella intestinihominis]	GH92	1
3595	2005519 Barnesiellaceae	397864 Barnesiella	487174 Barnesiella intestinihominis [Bacteroides sp. CAG:20/Bacteroides sp. N54.MGS-20/Barnesiella intestinihominis]	GH95	0.94
3595	2005519 Barnesiellaceae	397864 Barnesiella	487174 Barnesiella intestinihominis [Bacteroides sp. CAG:20/Bacteroides sp. N54.MGS-20/Barnesiella intestinihominis]	GH97	1
3596	815 Bacteroidaceae	816 Bacteroides	1903262 Bacteroides ndongoniae [Bacteroides sp. CAG:633/Bacteroides ndongoniae]	CBM32	1
3596	815 Bacteroidaceae	816 Bacteroides	1903262 Bacteroides ndongoniae [Bacteroides sp. CAG:633/Bacteroides ndongoniae]	CBM51	1
3596	815 Bacteroidaceae	816 Bacteroides	1903262 Bacteroides ndongoniae [Bacteroides sp. CAG:633/Bacteroides ndongoniae]	GH109	1
3596	815 Bacteroidaceae	816 Bacteroides	1903262 Bacteroides ndongoniae [Bacteroides sp. CAG:633/Bacteroides ndongoniae]	GH110	0
3596	815 Bacteroidaceae	816 Bacteroides	1903262 Bacteroides ndongoniae [Bacteroides sp. CAG:633/Bacteroides ndongoniae]	GH112	0
3596	815 Bacteroidaceae	816 Bacteroides	1903262 Bacteroides ndongoniae [Bacteroides sp. CAG:633/Bacteroides ndongoniae]	GH123	0.75
3596	815 Bacteroidaceae	816 Bacteroides	1903262 Bacteroides ndongoniae [Bacteroides sp. CAG:633/Bacteroides ndongoniae]	GH130	0
3596	815 Bacteroidaceae	816 Bacteroides	1903262 Bacteroides ndongoniae [Bacteroides sp. CAG:633/Bacteroides ndongoniae]	GH136	1
3596	815 Bacteroidaceae	816 Bacteroides	1903262 Bacteroides ndongoniae [Bacteroides sp. CAG:633/Bacteroides ndongoniae]	GH16	1
3596	815 Bacteroidaceae	816 Bacteroides	1903262 Bacteroides ndongoniae [Bacteroides sp. CAG:633/Bacteroides ndongoniae]	GH18	0.5
3596	815 Bacteroidaceae	816 Bacteroides	1903262 Bacteroides ndongoniae [Bacteroides sp. CAG:633/Bacteroides ndongoniae]	GH2	1
3596	815 Bacteroidaceae	816 Bacteroides	1903262 Bacteroides ndongoniae [Bacteroides sp. CAG:633/Bacteroides ndongoniae]	GH20	1
3596	815 Bacteroidaceae	816 Bacteroides	1903262 Bacteroides ndongoniae [Bacteroides sp. CAG:633/Bacteroides ndongoniae]	GH27	1
3596	815 Bacteroidaceae	816 Bacteroides	1903262 Bacteroides ndongoniae [Bacteroides sp. CAG:633/Bacteroides ndongoniae]	GH29	1
3596	815 Bacteroidaceae	816 Bacteroides	1903262 Bacteroides ndongoniae [Bacteroides sp. CAG:633/Bacteroides ndongoniae]	GH31	1
3596	815 Bacteroidaceae	816 Bacteroides	1903262 Bacteroides ndongoniae [Bacteroides sp. CAG:633/Bacteroides ndongoniae]	GH33	1
3596	815 Bacteroidaceae	816 Bacteroides	1903262 Bacteroides ndongoniae [Bacteroides sp. CAG:633/Bacteroides ndongoniae]	GH35	1
3596	815 Bacteroidaceae	816 Bacteroides	1903262 Bacteroides ndongoniae [Bacteroides sp. CAG:633/Bacteroides ndongoniae]	GH36	1
3596	815 Bacteroidaceae	816 Bacteroides	1903262 Bacteroides ndongoniae [Bacteroides sp. CAG:633/Bacteroides ndongoniae]	GH42	0
3596	815 Bacteroidaceae	816 Bacteroides	1903262 Bacteroides ndongoniae [Bacteroides sp. CAG:633/Bacteroides ndongoniae]	GH84	1
3596	815 Bacteroidaceae	816 Bacteroides	1903262 Bacteroides ndongoniae [Bacteroides sp. CAG:633/Bacteroides ndongoniae]	GH85	0
3596	815 Bacteroidaceae	816 Bacteroides	1903262 Bacteroides ndongoniae [Bacteroides sp. CAG:633/Bacteroides ndongoniae]	GH89	1
3596	815 Bacteroidaceae	816 Bacteroides	1903262 Bacteroides ndongoniae [Bacteroides sp. CAG:633/Bacteroides ndongoniae]	GH92	1
3596	815 Bacteroidaceae	816 Bacteroides	1903262 Bacteroides ndongoniae [Bacteroides sp. CAG:633/Bacteroides ndongoniae]	GH95	1
3596	815 Bacteroidaceae	816 Bacteroides	1903262 Bacteroides ndongoniae [Bacteroides sp. CAG:633/Bacteroides ndongoniae]	GH97	1
3597	186803 Lachnospiraceae	572511 Blautia	NA Blautia sp. [Blautia sp. CAG:52/uncultured Blautia sp.]	CBM32	0
3597	186803 Lachnospiraceae	572511 Blautia	NA Blautia sp. [Blautia sp. CAG:52/uncultured Blautia sp.]	CBM51	0
3597	186803 Lachnospiraceae	572511 Blautia	NA Blautia sp. [Blautia sp. CAG:52/uncultured Blautia sp.]	GH109	1
3597	186803 Lachnospiraceae	572511 Blautia	NA Blautia sp. [Blautia sp. CAG:52/uncultured Blautia sp.]	GH110	0
3597	186803 Lachnospiraceae	572511 Blautia	NA Blautia sp. [Blautia sp. CAG:52/uncultured Blautia sp.]	GH112	1
3597	186803 Lachnospiraceae	572511 Blautia	NA Blautia sp. [Blautia sp. CAG:52/uncultured Blautia sp.]	GH123	1
3597	186803 Lachnospiraceae	572511 Blautia	NA Blautia sp. [Blautia sp. CAG:52/uncultured Blautia sp.]	GH130	0.25
3597	186803 Lachnospiraceae	572511 Blautia	NA Blautia sp. [Blautia sp. CAG:52/uncultured Blautia sp.]	GH136	1
3597	186803 Lachnospiraceae	572511 Blautia	NA Blautia sp. [Blautia sp. CAG:52/uncultured Blautia sp.]	GH16	0
3597	186803 Lachnospiraceae	572511 Blautia	NA Blautia sp. [Blautia sp. CAG:52/uncultured Blautia sp.]	GH18	1
3597	186803 Lachnospiraceae	572511 Blautia	NA Blautia sp. [Blautia sp. CAG:52/uncultured Blautia sp.]	GH2	1
3597	186803 Lachnospiraceae	572511 Blautia	NA Blautia sp. [Blautia sp. CAG:52/uncultured Blautia sp.]	GH20	1
3597	186803 Lachnospiraceae	572511 Blautia	NA Blautia sp. [Blautia sp. CAG:52/uncultured Blautia sp.]	GH27	1
3597	186803 Lachnospiraceae	572511 Blautia	NA Blautia sp. [Blautia sp. CAG:52/uncultured Blautia sp.]	GH29	1
3597	186803 Lachnospiraceae	572511 Blautia	NA Blautia sp. [Blautia sp. CAG:52/uncultured Blautia sp.]	GH31	1
3597	186803 Lachnospiraceae	572511 Blautia	NA Blautia sp. [Blautia sp. CAG:52/uncultured Blautia sp.]	GH33	0
3597	186803 Lachnospiraceae	572511 Blautia	NA Blautia sp. [Blautia sp. CAG:52/uncultured Blautia sp.]	GH35	0.25
3597	186803 Lachnospiraceae	572511 Blautia	NA Blautia sp. [Blautia sp. CAG:52/uncultured Blautia sp.]	GH36	1
3597	186803 Lachnospiraceae	572511 Blautia	NA Blautia sp. [Blautia sp. CAG:52/uncultured Blautia sp.]	GH42	1
3597	186803 Lachnospiraceae	572511 Blautia	NA Blautia sp. [Blautia sp. CAG:52/uncultured Blautia sp.]	GH84	0
3597	186803 Lachnospiraceae	572511 Blautia	NA Blautia sp. [Blautia sp. CAG:52/uncultured Blautia sp.]	GH85	0
3597	186803 Lachnospiraceae	572511 Blautia	NA Blautia sp. [Blautia sp. CAG:52/uncultured Blautia sp.]	GH89	0
3597	186803 Lachnospiraceae	572511 Blautia	NA Blautia sp. [Blautia sp. CAG:52/uncultured Blautia sp.]	GH92	0
3597	186803 Lachnospiraceae	572511 Blautia	NA Blautia sp. [Blautia sp. CAG:52/uncultured Blautia sp.]	GH95	1
3597	186803 Lachnospiraceae	572511 Blautia	NA Blautia sp. [Blautia sp. CAG:52/uncultured Blautia sp.]	GH97	0
3637	1853231 Odoribacteraceae	1926651 Culturomica	1841857 Culturomica massiliensis [Odoribacter sp. CAG:788/Culturomica massiliensis]	CBM32	1
3637	1853231 Odoribacteraceae	1926651 Culturomica	1841857 Culturomica massiliensis [Odoribacter sp. CAG:788/Culturomica massiliensis]	CBM51	0
3637	1853231 Odoribacteraceae	1926651 Culturomica	1841857 Culturomica massiliensis [Odoribacter sp. CAG:788/Culturomica massiliensis]	GH109	1
3637	1853231 Odoribacteraceae	1926651 Culturomica	1841857 Culturomica massiliensis [Odoribacter sp. CAG:788/Culturomica massiliensis]	GH110	0.956522
3637	1853231 Odoribacteraceae	1926651 Culturomica	1841857 Culturomica massiliensis [Odoribacter sp. CAG:788/Culturomica massiliensis]	GH112	0
3637	1853231 Odoribacteraceae	1926651 Culturomica	1841857 Culturomica massiliensis [Odoribacter sp. CAG:788/Culturomica massiliensis]	GH123	1
3637	1853231 Odoribacteraceae	1926651 Culturomica	1841857 Culturomica massiliensis [Odoribacter sp. CAG:788/Culturomica massiliensis]	GH130	0.956522
3637	1853231 Odoribacteraceae	1926651 Culturomica	1841857 Culturomica massiliensis [Odoribacter sp. CAG:788/Culturomica massiliensis]	GH136	0
3637	1853231 Odoribacteraceae	1926651 Culturomica	1841857 Culturomica massiliensis [Odoribacter sp. CAG:788/Culturomica massiliensis]	GH16	1
3637	1853231 Odoribacteraceae	1926651 Culturomica	1841857 Culturomica massiliensis [Odoribacter sp. CAG:788/Culturomica massiliensis]	GH18	0
3637	1853231 Odoribacteraceae	1926651 Culturomica	1841857 Culturomica massiliensis [Odoribacter sp. CAG:788/Culturomica massiliensis]	GH2	1
3637	1853231 Odoribacteraceae	1926651 Culturomica	1841857 Culturomica massiliensis [Odoribacter sp. CAG:788/Culturomica massiliensis]	GH20	1
3637	1853231 Odoribacteraceae	1926651 Culturomica	1841857 Culturomica massiliensis [Odoribacter sp. CAG:788/Culturomica massiliensis]	GH27	0
3637	1853231 Odoribacteraceae	1926651 Culturomica	1841857 Culturomica massiliensis [Odoribacter sp. CAG:788/Culturomica massiliensis]	GH29	1
3637	1853231 Odoribacteraceae	1926651 Culturomica	1841857 Culturomica massiliensis [Odoribacter sp. CAG:788/Culturomica massiliensis]	GH31	1
3637	1853231 Odoribacteraceae	1926651 Culturomica	1841857 Culturomica massiliensis [Odoribacter sp. CAG:788/Culturomica massiliensis]	GH33	0.956522
3637	1853231 Odoribacteraceae	1926651 Culturomica	1841857 Culturomica massiliensis [Odoribacter sp. CAG:788/Culturomica massiliensis]	GH35	0
3637	1853231 Odoribacteraceae	1926651 Culturomica	1841857 Culturomica massiliensis [Odoribacter sp. CAG:788/Culturomica massiliensis]	GH36	0.913043
3637	1853231 Odoribacteraceae	1926651 Culturomica	1841857 Culturomica massiliensis [Odoribacter sp. CAG:788/Culturomica massiliensis]	GH42	0
3637	1853231 Odoribacteraceae	1926651 Culturomica	1841857 Culturomica massiliensis [Odoribacter sp. CAG:788/Culturomica massiliensis]	GH84	1
3637	1853231 Odoribacteraceae	1926651 Culturomica	1841857 Culturomica massiliensis [Odoribacter sp. CAG:788/Culturomica massiliensis]	GH85	0
3637	1853231 Odoribacteraceae	1926651 Culturomica	1841857 Culturomica massiliensis [Odoribacter sp. CAG:788/Culturomica massiliensis]	GH89	0.913043
3637	1853231 Odoribacteraceae	1926651 Culturomica	1841857 Culturomica massiliensis [Odoribacter sp. CAG:788/Culturomica massiliensis]	GH92	1
3637	1853231 Odoribacteraceae	1926651 Culturomica	1841857 Culturomica massiliensis [Odoribacter sp. CAG:788/Culturomica massiliensis]	GH95	0.913043
3637	1853231 Odoribacteraceae	1926651 Culturomica	1841857 Culturomica massiliensis [Odoribacter sp. CAG:788/Culturomica massiliensis]	GH97	1
3640	2005525 Tannerellaceae	375288 Parabacteroides	823 Parabacteroides distasonis [Parabacteroides sp. CAG:2/Bacteroidales bacterium 43_36/Parabacteroides sp. 2_1_7/Bacteroides sp. 2_1_33B/Parabacteroides sp. 20_3/Bacteroides sp. 3_1_19/Parabacteroides sp. D13/Parabacteroides sp. D25/Parabacteroides sp. D26/Porphyromonas sp. 31_2/Parabacteroides distasonis]	CBM32	0.96
3640	2005525 Tannerellaceae	375288 Parabacteroides	823 Parabacteroides distasonis [Parabacteroides sp. CAG:2/Bacteroidales bacterium 43_36/Parabacteroides sp. 2_1_7/Bacteroides sp. 2_1_33B/Parabacteroides sp. 20_3/Bacteroides sp. 3_1_19/Parabacteroides sp. D13/Parabacteroides sp. D25/Parabacteroides sp. D26/Porphyromonas sp. 31_2/Parabacteroides distasonis]	CBM51	0.96
3640	2005525 Tannerellaceae	375288 Parabacteroides	823 Parabacteroides distasonis [Parabacteroides sp. CAG:2/Bacteroidales bacterium 43_36/Parabacteroides sp. 2_1_7/Bacteroides sp. 2_1_33B/Parabacteroides sp. 20_3/Bacteroides sp. 3_1_19/Parabacteroides sp. D13/Parabacteroides sp. D25/Parabacteroides sp. D26/Porphyromonas sp. 31_2/Parabacteroides distasonis]	GH109	0.98
3640	2005525 Tannerellaceae	375288 Parabacteroides	823 Parabacteroides distasonis [Parabacteroides sp. CAG:2/Bacteroidales bacterium 43_36/Parabacteroides sp. 2_1_7/Bacteroides sp. 2_1_33B/Parabacteroides sp. 20_3/Bacteroides sp. 3_1_19/Parabacteroides sp. D13/Parabacteroides sp. D25/Parabacteroides sp. D26/Porphyromonas sp. 31_2/Parabacteroides distasonis]	GH110	0.94
3640	2005525 Tannerellaceae	375288 Parabacteroides	823 Parabacteroides distasonis [Parabacteroides sp. CAG:2/Bacteroidales bacterium 43_36/Parabacteroides sp. 2_1_7/Bacteroides sp. 2_1_33B/Parabacteroides sp. 20_3/Bacteroides sp. 3_1_19/Parabacteroides sp. D13/Parabacteroides sp. D25/Parabacteroides sp. D26/Porphyromonas sp. 31_2/Parabacteroides distasonis]	GH112	0
3640	2005525 Tannerellaceae	375288 Parabacteroides	823 Parabacteroides distasonis [Parabacteroides sp. CAG:2/Bacteroidales bacterium 43_36/Parabacteroides sp. 2_1_7/Bacteroides sp. 2_1_33B/Parabacteroides sp. 20_3/Bacteroides sp. 3_1_19/Parabacteroides sp. D13/Parabacteroides sp. D25/Parabacteroides sp. D26/Porphyromonas sp. 31_2/Parabacteroides distasonis]	GH123	0.98
3640	2005525 Tannerellaceae	375288 Parabacteroides	823 Parabacteroides distasonis [Parabacteroides sp. CAG:2/Bacteroidales bacterium 43_36/Parabacteroides sp. 2_1_7/Bacteroides sp. 2_1_33B/Parabacteroides sp. 20_3/Bacteroides sp. 3_1_19/Parabacteroides sp. D13/Parabacteroides sp. D25/Parabacteroides sp. D26/Porphyromonas sp. 31_2/Parabacteroides distasonis]	GH130	1
3640	2005525 Tannerellaceae	375288 Parabacteroides	823 Parabacteroides distasonis [Parabacteroides sp. CAG:2/Bacteroidales bacterium 43_36/Parabacteroides sp. 2_1_7/Bacteroides sp. 2_1_33B/Parabacteroides sp. 20_3/Bacteroides sp. 3_1_19/Parabacteroides sp. D13/Parabacteroides sp. D25/Parabacteroides sp. D26/Porphyromonas sp. 31_2/Parabacteroides distasonis]	GH136	0
3640	2005525 Tannerellaceae	375288 Parabacteroides	823 Parabacteroides distasonis [Parabacteroides sp. CAG:2/Bacteroidales bacterium 43_36/Parabacteroides sp. 2_1_7/Bacteroides sp. 2_1_33B/Parabacteroides sp. 20_3/Bacteroides sp. 3_1_19/Parabacteroides sp. D13/Parabacteroides sp. D25/Parabacteroides sp. D26/Porphyromonas sp. 31_2/Parabacteroides distasonis]	GH16	0.9
3640	2005525 Tannerellaceae	375288 Parabacteroides	823 Parabacteroides distasonis [Parabacteroides sp. CAG:2/Bacteroidales bacterium 43_36/Parabacteroides sp. 2_1_7/Bacteroides sp. 2_1_33B/Parabacteroides sp. 20_3/Bacteroides sp. 3_1_19/Parabacteroides sp. D13/Parabacteroides sp. D25/Parabacteroides sp. D26/Porphyromonas sp. 31_2/Parabacteroides distasonis]	GH18	0.02
3640	2005525 Tannerellaceae	375288 Parabacteroides	823 Parabacteroides distasonis [Parabacteroides sp. CAG:2/Bacteroidales bacterium 43_36/Parabacteroides sp. 2_1_7/Bacteroides sp. 2_1_33B/Parabacteroides sp. 20_3/Bacteroides sp. 3_1_19/Parabacteroides sp. D13/Parabacteroides sp. D25/Parabacteroides sp. D26/Porphyromonas sp. 31_2/Parabacteroides distasonis]	GH2	1
3640	2005525 Tannerellaceae	375288 Parabacteroides	823 Parabacteroides distasonis [Parabacteroides sp. CAG:2/Bacteroidales bacterium 43_36/Parabacteroides sp. 2_1_7/Bacteroides sp. 2_1_33B/Parabacteroides sp. 20_3/Bacteroides sp. 3_1_19/Parabacteroides sp. D13/Parabacteroides sp. D25/Parabacteroides sp. D26/Porphyromonas sp. 31_2/Parabacteroides distasonis]	GH20	1
3640	2005525 Tannerellaceae	375288 Parabacteroides	823 Parabacteroides distasonis [Parabacteroides sp. CAG:2/Bacteroidales bacterium 43_36/Parabacteroides sp. 2_1_7/Bacteroides sp. 2_1_33B/Parabacteroides sp. 20_3/Bacteroides sp. 3_1_19/Parabacteroides sp. D13/Parabacteroides sp. D25/Parabacteroides sp. D26/Porphyromonas sp. 31_2/Parabacteroides distasonis]	GH27	0.68
3640	2005525 Tannerellaceae	375288 Parabacteroides	823 Parabacteroides distasonis [Parabacteroides sp. CAG:2/Bacteroidales bacterium 43_36/Parabacteroides sp. 2_1_7/Bacteroides sp. 2_1_33B/Parabacteroides sp. 20_3/Bacteroides sp. 3_1_19/Parabacteroides sp. D13/Parabacteroides sp. D25/Parabacteroides sp. D26/Porphyromonas sp. 31_2/Parabacteroides distasonis]	GH29	0.9
3640	2005525 Tannerellaceae	375288 Parabacteroides	823 Parabacteroides distasonis [Parabacteroides sp. CAG:2/Bacteroidales bacterium 43_36/Parabacteroides sp. 2_1_7/Bacteroides sp. 2_1_33B/Parabacteroides sp. 20_3/Bacteroides sp. 3_1_19/Parabacteroides sp. D13/Parabacteroides sp. D25/Parabacteroides sp. D26/Porphyromonas sp. 31_2/Parabacteroides distasonis]	GH31	1
3640	2005525 Tannerellaceae	375288 Parabacteroides	823 Parabacteroides distasonis [Parabacteroides sp. CAG:2/Bacteroidales bacterium 43_36/Parabacteroides sp. 2_1_7/Bacteroides sp. 2_1_33B/Parabacteroides sp. 20_3/Bacteroides sp. 3_1_19/Parabacteroides sp. D13/Parabacteroides sp. D25/Parabacteroides sp. D26/Porphyromonas sp. 31_2/Parabacteroides distasonis]	GH33	0.94
3640	2005525 Tannerellaceae	375288 Parabacteroides	823 Parabacteroides distasonis [Parabacteroides sp. CAG:2/Bacteroidales bacterium 43_36/Parabacteroides sp. 2_1_7/Bacteroides sp. 2_1_33B/Parabacteroides sp. 20_3/Bacteroides sp. 3_1_19/Parabacteroides sp. D13/Parabacteroides sp. D25/Parabacteroides sp. D26/Porphyromonas sp. 31_2/Parabacteroides distasonis]	GH35	0.92
3640	2005525 Tannerellaceae	375288 Parabacteroides	823 Parabacteroides distasonis [Parabacteroides sp. CAG:2/Bacteroidales bacterium 43_36/Parabacteroides sp. 2_1_7/Bacteroides sp. 2_1_33B/Parabacteroides sp. 20_3/Bacteroides sp. 3_1_19/Parabacteroides sp. D13/Parabacteroides sp. D25/Parabacteroides sp. D26/Porphyromonas sp. 31_2/Parabacteroides distasonis]	GH36	1
3640	2005525 Tannerellaceae	375288 Parabacteroides	823 Parabacteroides distasonis [Parabacteroides sp. CAG:2/Bacteroidales bacterium 43_36/Parabacteroides sp. 2_1_7/Bacteroides sp. 2_1_33B/Parabacteroides sp. 20_3/Bacteroides sp. 3_1_19/Parabacteroides sp. D13/Parabacteroides sp. D25/Parabacteroides sp. D26/Porphyromonas sp. 31_2/Parabacteroides distasonis]	GH42	0
3640	2005525 Tannerellaceae	375288 Parabacteroides	823 Parabacteroides distasonis [Parabacteroides sp. CAG:2/Bacteroidales bacterium 43_36/Parabacteroides sp. 2_1_7/Bacteroides sp. 2_1_33B/Parabacteroides sp. 20_3/Bacteroides sp. 3_1_19/Parabacteroides sp. D13/Parabacteroides sp. D25/Parabacteroides sp. D26/Porphyromonas sp. 31_2/Parabacteroides distasonis]	GH84	0.92
3640	2005525 Tannerellaceae	375288 Parabacteroides	823 Parabacteroides distasonis [Parabacteroides sp. CAG:2/Bacteroidales bacterium 43_36/Parabacteroides sp. 2_1_7/Bacteroides sp. 2_1_33B/Parabacteroides sp. 20_3/Bacteroides sp. 3_1_19/Parabacteroides sp. D13/Parabacteroides sp. D25/Parabacteroides sp. D26/Porphyromonas sp. 31_2/Parabacteroides distasonis]	GH85	0
3640	2005525 Tannerellaceae	375288 Parabacteroides	823 Parabacteroides distasonis [Parabacteroides sp. CAG:2/Bacteroidales bacterium 43_36/Parabacteroides sp. 2_1_7/Bacteroides sp. 2_1_33B/Parabacteroides sp. 20_3/Bacteroides sp. 3_1_19/Parabacteroides sp. D13/Parabacteroides sp. D25/Parabacteroides sp. D26/Porphyromonas sp. 31_2/Parabacteroides distasonis]	GH89	0.02
3640	2005525 Tannerellaceae	375288 Parabacteroides	823 Parabacteroides distasonis [Parabacteroides sp. CAG:2/Bacteroidales bacterium 43_36/Parabacteroides sp. 2_1_7/Bacteroides sp. 2_1_33B/Parabacteroides sp. 20_3/Bacteroides sp. 3_1_19/Parabacteroides sp. D13/Parabacteroides sp. D25/Parabacteroides sp. D26/Porphyromonas sp. 31_2/Parabacteroides distasonis]	GH92	1
3640	2005525 Tannerellaceae	375288 Parabacteroides	823 Parabacteroides distasonis [Parabacteroides sp. CAG:2/Bacteroidales bacterium 43_36/Parabacteroides sp. 2_1_7/Bacteroides sp. 2_1_33B/Parabacteroides sp. 20_3/Bacteroides sp. 3_1_19/Parabacteroides sp. D13/Parabacteroides sp. D25/Parabacteroides sp. D26/Porphyromonas sp. 31_2/Parabacteroides distasonis]	GH95	0.92
3640	2005525 Tannerellaceae	375288 Parabacteroides	823 Parabacteroides distasonis [Parabacteroides sp. CAG:2/Bacteroidales bacterium 43_36/Parabacteroides sp. 2_1_7/Bacteroides sp. 2_1_33B/Parabacteroides sp. 20_3/Bacteroides sp. 3_1_19/Parabacteroides sp. D13/Parabacteroides sp. D25/Parabacteroides sp. D26/Porphyromonas sp. 31_2/Parabacteroides distasonis]	GH97	1
3645	171552 Prevotellaceae	838 Prevotella	1776379 Prevotella lascolaii [Prevotella sp. CAG:487/Prevotella lascolaii/Prevotella sp. AG:487_50_53]	CBM32	1
3645	171552 Prevotellaceae	838 Prevotella	1776379 Prevotella lascolaii [Prevotella sp. CAG:487/Prevotella lascolaii/Prevotella sp. AG:487_50_53]	CBM51	0
3645	171552 Prevotellaceae	838 Prevotella	1776379 Prevotella lascolaii [Prevotella sp. CAG:487/Prevotella lascolaii/Prevotella sp. AG:487_50_53]	GH109	1
3645	171552 Prevotellaceae	838 Prevotella	1776379 Prevotella lascolaii [Prevotella sp. CAG:487/Prevotella lascolaii/Prevotella sp. AG:487_50_53]	GH110	1
3645	171552 Prevotellaceae	838 Prevotella	1776379 Prevotella lascolaii [Prevotella sp. CAG:487/Prevotella lascolaii/Prevotella sp. AG:487_50_53]	GH112	0
3645	171552 Prevotellaceae	838 Prevotella	1776379 Prevotella lascolaii [Prevotella sp. CAG:487/Prevotella lascolaii/Prevotella sp. AG:487_50_53]	GH123	1
3645	171552 Prevotellaceae	838 Prevotella	1776379 Prevotella lascolaii [Prevotella sp. CAG:487/Prevotella lascolaii/Prevotella sp. AG:487_50_53]	GH130	1
3645	171552 Prevotellaceae	838 Prevotella	1776379 Prevotella lascolaii [Prevotella sp. CAG:487/Prevotella lascolaii/Prevotella sp. AG:487_50_53]	GH136	0
3645	171552 Prevotellaceae	838 Prevotella	1776379 Prevotella lascolaii [Prevotella sp. CAG:487/Prevotella lascolaii/Prevotella sp. AG:487_50_53]	GH16	1
3645	171552 Prevotellaceae	838 Prevotella	1776379 Prevotella lascolaii [Prevotella sp. CAG:487/Prevotella lascolaii/Prevotella sp. AG:487_50_53]	GH18	0
3645	171552 Prevotellaceae	838 Prevotella	1776379 Prevotella lascolaii [Prevotella sp. CAG:487/Prevotella lascolaii/Prevotella sp. AG:487_50_53]	GH2	1
3645	171552 Prevotellaceae	838 Prevotella	1776379 Prevotella lascolaii [Prevotella sp. CAG:487/Prevotella lascolaii/Prevotella sp. AG:487_50_53]	GH20	1
3645	171552 Prevotellaceae	838 Prevotella	1776379 Prevotella lascolaii [Prevotella sp. CAG:487/Prevotella lascolaii/Prevotella sp. AG:487_50_53]	GH27	1
3645	171552 Prevotellaceae	838 Prevotella	1776379 Prevotella lascolaii [Prevotella sp. CAG:487/Prevotella lascolaii/Prevotella sp. AG:487_50_53]	GH29	1
3645	171552 Prevotellaceae	838 Prevotella	1776379 Prevotella lascolaii [Prevotella sp. CAG:487/Prevotella lascolaii/Prevotella sp. AG:487_50_53]	GH31	1
3645	171552 Prevotellaceae	838 Prevotella	1776379 Prevotella lascolaii [Prevotella sp. CAG:487/Prevotella lascolaii/Prevotella sp. AG:487_50_53]	GH33	0
3645	171552 Prevotellaceae	838 Prevotella	1776379 Prevotella lascolaii [Prevotella sp. CAG:487/Prevotella lascolaii/Prevotella sp. AG:487_50_53]	GH35	0.5
3645	171552 Prevotellaceae	838 Prevotella	1776379 Prevotella lascolaii [Prevotella sp. CAG:487/Prevotella lascolaii/Prevotella sp. AG:487_50_53]	GH36	0.5
3645	171552 Prevotellaceae	838 Prevotella	1776379 Prevotella lascolaii [Prevotella sp. CAG:487/Prevotella lascolaii/Prevotella sp. AG:487_50_53]	GH42	0
3645	171552 Prevotellaceae	838 Prevotella	1776379 Prevotella lascolaii [Prevotella sp. CAG:487/Prevotella lascolaii/Prevotella sp. AG:487_50_53]	GH84	0
3645	171552 Prevotellaceae	838 Prevotella	1776379 Prevotella lascolaii [Prevotella sp. CAG:487/Prevotella lascolaii/Prevotella sp. AG:487_50_53]	GH85	0.75
3645	171552 Prevotellaceae	838 Prevotella	1776379 Prevotella lascolaii [Prevotella sp. CAG:487/Prevotella lascolaii/Prevotella sp. AG:487_50_53]	GH89	0
3645	171552 Prevotellaceae	838 Prevotella	1776379 Prevotella lascolaii [Prevotella sp. CAG:487/Prevotella lascolaii/Prevotella sp. AG:487_50_53]	GH92	1
3645	171552 Prevotellaceae	838 Prevotella	1776379 Prevotella lascolaii [Prevotella sp. CAG:487/Prevotella lascolaii/Prevotella sp. AG:487_50_53]	GH95	0.75
3645	171552 Prevotellaceae	838 Prevotella	1776379 Prevotella lascolaii [Prevotella sp. CAG:487/Prevotella lascolaii/Prevotella sp. AG:487_50_53]	GH97	1
3646	171552 Prevotellaceae	1926672 Prevotellamassilia	1852370 Prevotellamassilia timonensis [Prevotella sp. CAG:5226/Prevotellamassilia timonensis]	CBM32	1
3646	171552 Prevotellaceae	1926672 Prevotellamassilia	1852370 Prevotellamassilia timonensis [Prevotella sp. CAG:5226/Prevotellamassilia timonensis]	CBM51	0
3646	171552 Prevotellaceae	1926672 Prevotellamassilia	1852370 Prevotellamassilia timonensis [Prevotella sp. CAG:5226/Prevotellamassilia timonensis]	GH109	1
3646	171552 Prevotellaceae	1926672 Prevotellamassilia	1852370 Prevotellamassilia timonensis [Prevotella sp. CAG:5226/Prevotellamassilia timonensis]	GH110	0
3646	171552 Prevotellaceae	1926672 Prevotellamassilia	1852370 Prevotellamassilia timonensis [Prevotella sp. CAG:5226/Prevotellamassilia timonensis]	GH112	0
3646	171552 Prevotellaceae	1926672 Prevotellamassilia	1852370 Prevotellamassilia timonensis [Prevotella sp. CAG:5226/Prevotellamassilia timonensis]	GH123	1
3646	171552 Prevotellaceae	1926672 Prevotellamassilia	1852370 Prevotellamassilia timonensis [Prevotella sp. CAG:5226/Prevotellamassilia timonensis]	GH130	0.121951
3646	171552 Prevotellaceae	1926672 Prevotellamassilia	1852370 Prevotellamassilia timonensis [Prevotella sp. CAG:5226/Prevotellamassilia timonensis]	GH136	0
3646	171552 Prevotellaceae	1926672 Prevotellamassilia	1852370 Prevotellamassilia timonensis [Prevotella sp. CAG:5226/Prevotellamassilia timonensis]	GH16	1
3646	171552 Prevotellaceae	1926672 Prevotellamassilia	1852370 Prevotellamassilia timonensis [Prevotella sp. CAG:5226/Prevotellamassilia timonensis]	GH18	0
3646	171552 Prevotellaceae	1926672 Prevotellamassilia	1852370 Prevotellamassilia timonensis [Prevotella sp. CAG:5226/Prevotellamassilia timonensis]	GH2	1
3646	171552 Prevotellaceae	1926672 Prevotellamassilia	1852370 Prevotellamassilia timonensis [Prevotella sp. CAG:5226/Prevotellamassilia timonensis]	GH20	1
3646	171552 Prevotellaceae	1926672 Prevotellamassilia	1852370 Prevotellamassilia timonensis [Prevotella sp. CAG:5226/Prevotellamassilia timonensis]	GH27	1
3646	171552 Prevotellaceae	1926672 Prevotellamassilia	1852370 Prevotellamassilia timonensis [Prevotella sp. CAG:5226/Prevotellamassilia timonensis]	GH29	1
3646	171552 Prevotellaceae	1926672 Prevotellamassilia	1852370 Prevotellamassilia timonensis [Prevotella sp. CAG:5226/Prevotellamassilia timonensis]	GH31	0.97561
3646	171552 Prevotellaceae	1926672 Prevotellamassilia	1852370 Prevotellamassilia timonensis [Prevotella sp. CAG:5226/Prevotellamassilia timonensis]	GH33	1
3646	171552 Prevotellaceae	1926672 Prevotellamassilia	1852370 Prevotellamassilia timonensis [Prevotella sp. CAG:5226/Prevotellamassilia timonensis]	GH35	1
3646	171552 Prevotellaceae	1926672 Prevotellamassilia	1852370 Prevotellamassilia timonensis [Prevotella sp. CAG:5226/Prevotellamassilia timonensis]	GH36	1
3646	171552 Prevotellaceae	1926672 Prevotellamassilia	1852370 Prevotellamassilia timonensis [Prevotella sp. CAG:5226/Prevotellamassilia timonensis]	GH42	0
3646	171552 Prevotellaceae	1926672 Prevotellamassilia	1852370 Prevotellamassilia timonensis [Prevotella sp. CAG:5226/Prevotellamassilia timonensis]	GH84	1
3646	171552 Prevotellaceae	1926672 Prevotellamassilia	1852370 Prevotellamassilia timonensis [Prevotella sp. CAG:5226/Prevotellamassilia timonensis]	GH85	0
3646	171552 Prevotellaceae	1926672 Prevotellamassilia	1852370 Prevotellamassilia timonensis [Prevotella sp. CAG:5226/Prevotellamassilia timonensis]	GH89	0.926829
3646	171552 Prevotellaceae	1926672 Prevotellamassilia	1852370 Prevotellamassilia timonensis [Prevotella sp. CAG:5226/Prevotellamassilia timonensis]	GH92	1
3646	171552 Prevotellaceae	1926672 Prevotellamassilia	1852370 Prevotellamassilia timonensis [Prevotella sp. CAG:5226/Prevotellamassilia timonensis]	GH95	1
3646	171552 Prevotellaceae	1926672 Prevotellamassilia	1852370 Prevotellamassilia timonensis [Prevotella sp. CAG:5226/Prevotellamassilia timonensis]	GH97	0.95122
3647	171552 Prevotellaceae	838 Prevotella	NA Prevotella sp. [Prevotella sp. CAG:592/Prevotella sp. P4-65/Prevotella sp. P4-76/Prevotella sp. P5-60/Prevotella sp. P5-119/Prevotella sp. P5-125]	CBM32	0.0789474
3647	171552 Prevotellaceae	838 Prevotella	NA Prevotella sp. [Prevotella sp. CAG:592/Prevotella sp. P4-65/Prevotella sp. P4-76/Prevotella sp. P5-60/Prevotella sp. P5-119/Prevotella sp. P5-125]	CBM51	0.0263158
3647	171552 Prevotellaceae	838 Prevotella	NA Prevotella sp. [Prevotella sp. CAG:592/Prevotella sp. P4-65/Prevotella sp. P4-76/Prevotella sp. P5-60/Prevotella sp. P5-119/Prevotella sp. P5-125]	GH109	0.0263158
3647	171552 Prevotellaceae	838 Prevotella	NA Prevotella sp. [Prevotella sp. CAG:592/Prevotella sp. P4-65/Prevotella sp. P4-76/Prevotella sp. P5-60/Prevotella sp. P5-119/Prevotella sp. P5-125]	GH110	0
3647	171552 Prevotellaceae	838 Prevotella	NA Prevotella sp. [Prevotella sp. CAG:592/Prevotella sp. P4-65/Prevotella sp. P4-76/Prevotella sp. P5-60/Prevotella sp. P5-119/Prevotella sp. P5-125]	GH112	0
3647	171552 Prevotellaceae	838 Prevotella	NA Prevotella sp. [Prevotella sp. CAG:592/Prevotella sp. P4-65/Prevotella sp. P4-76/Prevotella sp. P5-60/Prevotella sp. P5-119/Prevotella sp. P5-125]	GH123	0.0263158
3647	171552 Prevotellaceae	838 Prevotella	NA Prevotella sp. [Prevotella sp. CAG:592/Prevotella sp. P4-65/Prevotella sp. P4-76/Prevotella sp. P5-60/Prevotella sp. P5-119/Prevotella sp. P5-125]	GH130	0.0263158
3647	171552 Prevotellaceae	838 Prevotella	NA Prevotella sp. [Prevotella sp. CAG:592/Prevotella sp. P4-65/Prevotella sp. P4-76/Prevotella sp. P5-60/Prevotella sp. P5-119/Prevotella sp. P5-125]	GH136	0
3647	171552 Prevotellaceae	838 Prevotella	NA Prevotella sp. [Prevotella sp. CAG:592/Prevotella sp. P4-65/Prevotella sp. P4-76/Prevotella sp. P5-60/Prevotella sp. P5-119/Prevotella sp. P5-125]	GH16	0
3647	171552 Prevotellaceae	838 Prevotella	NA Prevotella sp. [Prevotella sp. CAG:592/Prevotella sp. P4-65/Prevotella sp. P4-76/Prevotella sp. P5-60/Prevotella sp. P5-119/Prevotella sp. P5-125]	GH18	0.0263158
3647	171552 Prevotellaceae	838 Prevotella	NA Prevotella sp. [Prevotella sp. CAG:592/Prevotella sp. P4-65/Prevotella sp. P4-76/Prevotella sp. P5-60/Prevotella sp. P5-119/Prevotella sp. P5-125]	GH2	1
3647	171552 Prevotellaceae	838 Prevotella	NA Prevotella sp. [Prevotella sp. CAG:592/Prevotella sp. P4-65/Prevotella sp. P4-76/Prevotella sp. P5-60/Prevotella sp. P5-119/Prevotella sp. P5-125]	GH20	0.947368
3647	171552 Prevotellaceae	838 Prevotella	NA Prevotella sp. [Prevotella sp. CAG:592/Prevotella sp. P4-65/Prevotella sp. P4-76/Prevotella sp. P5-60/Prevotella sp. P5-119/Prevotella sp. P5-125]	GH27	0.0526316
3647	171552 Prevotellaceae	838 Prevotella	NA Prevotella sp. [Prevotella sp. CAG:592/Prevotella sp. P4-65/Prevotella sp. P4-76/Prevotella sp. P5-60/Prevotella sp. P5-119/Prevotella sp. P5-125]	GH29	1
3647	171552 Prevotellaceae	838 Prevotella	NA Prevotella sp. [Prevotella sp. CAG:592/Prevotella sp. P4-65/Prevotella sp. P4-76/Prevotella sp. P5-60/Prevotella sp. P5-119/Prevotella sp. P5-125]	GH31	0.947368
3647	171552 Prevotellaceae	838 Prevotella	NA Prevotella sp. [Prevotella sp. CAG:592/Prevotella sp. P4-65/Prevotella sp. P4-76/Prevotella sp. P5-60/Prevotella sp. P5-119/Prevotella sp. P5-125]	GH33	1
3647	171552 Prevotellaceae	838 Prevotella	NA Prevotella sp. [Prevotella sp. CAG:592/Prevotella sp. P4-65/Prevotella sp. P4-76/Prevotella sp. P5-60/Prevotella sp. P5-119/Prevotella sp. P5-125]	GH35	0
3647	171552 Prevotellaceae	838 Prevotella	NA Prevotella sp. [Prevotella sp. CAG:592/Prevotella sp. P4-65/Prevotella sp. P4-76/Prevotella sp. P5-60/Prevotella sp. P5-119/Prevotella sp. P5-125]	GH36	0.0263158
3647	171552 Prevotellaceae	838 Prevotella	NA Prevotella sp. [Prevotella sp. CAG:592/Prevotella sp. P4-65/Prevotella sp. P4-76/Prevotella sp. P5-60/Prevotella sp. P5-119/Prevotella sp. P5-125]	GH42	0
3647	171552 Prevotellaceae	838 Prevotella	NA Prevotella sp. [Prevotella sp. CAG:592/Prevotella sp. P4-65/Prevotella sp. P4-76/Prevotella sp. P5-60/Prevotella sp. P5-119/Prevotella sp. P5-125]	GH84	0.0263158
3647	171552 Prevotellaceae	838 Prevotella	NA Prevotella sp. [Prevotella sp. CAG:592/Prevotella sp. P4-65/Prevotella sp. P4-76/Prevotella sp. P5-60/Prevotella sp. P5-119/Prevotella sp. P5-125]	GH85	1
3647	171552 Prevotellaceae	838 Prevotella	NA Prevotella sp. [Prevotella sp. CAG:592/Prevotella sp. P4-65/Prevotella sp. P4-76/Prevotella sp. P5-60/Prevotella sp. P5-119/Prevotella sp. P5-125]	GH89	0
3647	171552 Prevotellaceae	838 Prevotella	NA Prevotella sp. [Prevotella sp. CAG:592/Prevotella sp. P4-65/Prevotella sp. P4-76/Prevotella sp. P5-60/Prevotella sp. P5-119/Prevotella sp. P5-125]	GH92	0.921053
3647	171552 Prevotellaceae	838 Prevotella	NA Prevotella sp. [Prevotella sp. CAG:592/Prevotella sp. P4-65/Prevotella sp. P4-76/Prevotella sp. P5-60/Prevotella sp. P5-119/Prevotella sp. P5-125]	GH95	0.973684
3647	171552 Prevotellaceae	838 Prevotella	NA Prevotella sp. [Prevotella sp. CAG:592/Prevotella sp. P4-65/Prevotella sp. P4-76/Prevotella sp. P5-60/Prevotella sp. P5-119/Prevotella sp. P5-125]	GH97	1
3648	NA Bacteroidales fam. [Prevotellaceae/Muribaculaceae]	838 Prevotella	NA Prevotella sp. [Prevotella sp. CAG:873/Bacteroidales bacterium H4]	CBM32	0
3648	NA Bacteroidales fam. [Prevotellaceae/Muribaculaceae]	838 Prevotella	NA Prevotella sp. [Prevotella sp. CAG:873/Bacteroidales bacterium H4]	CBM51	0
3648	NA Bacteroidales fam. [Prevotellaceae/Muribaculaceae]	838 Prevotella	NA Prevotella sp. [Prevotella sp. CAG:873/Bacteroidales bacterium H4]	GH109	0
3648	NA Bacteroidales fam. [Prevotellaceae/Muribaculaceae]	838 Prevotella	NA Prevotella sp. [Prevotella sp. CAG:873/Bacteroidales bacterium H4]	GH110	0
3648	NA Bacteroidales fam. [Prevotellaceae/Muribaculaceae]	838 Prevotella	NA Prevotella sp. [Prevotella sp. CAG:873/Bacteroidales bacterium H4]	GH112	0
3648	NA Bacteroidales fam. [Prevotellaceae/Muribaculaceae]	838 Prevotella	NA Prevotella sp. [Prevotella sp. CAG:873/Bacteroidales bacterium H4]	GH123	0
3648	NA Bacteroidales fam. [Prevotellaceae/Muribaculaceae]	838 Prevotella	NA Prevotella sp. [Prevotella sp. CAG:873/Bacteroidales bacterium H4]	GH130	0
3648	NA Bacteroidales fam. [Prevotellaceae/Muribaculaceae]	838 Prevotella	NA Prevotella sp. [Prevotella sp. CAG:873/Bacteroidales bacterium H4]	GH136	0
3648	NA Bacteroidales fam. [Prevotellaceae/Muribaculaceae]	838 Prevotella	NA Prevotella sp. [Prevotella sp. CAG:873/Bacteroidales bacterium H4]	GH16	0
3648	NA Bacteroidales fam. [Prevotellaceae/Muribaculaceae]	838 Prevotella	NA Prevotella sp. [Prevotella sp. CAG:873/Bacteroidales bacterium H4]	GH18	0
3648	NA Bacteroidales fam. [Prevotellaceae/Muribaculaceae]	838 Prevotella	NA Prevotella sp. [Prevotella sp. CAG:873/Bacteroidales bacterium H4]	GH2	0
3648	NA Bacteroidales fam. [Prevotellaceae/Muribaculaceae]	838 Prevotella	NA Prevotella sp. [Prevotella sp. CAG:873/Bacteroidales bacterium H4]	GH20	1
3648	NA Bacteroidales fam. [Prevotellaceae/Muribaculaceae]	838 Prevotella	NA Prevotella sp. [Prevotella sp. CAG:873/Bacteroidales bacterium H4]	GH27	0
3648	NA Bacteroidales fam. [Prevotellaceae/Muribaculaceae]	838 Prevotella	NA Prevotella sp. [Prevotella sp. CAG:873/Bacteroidales bacterium H4]	GH29	0
3648	NA Bacteroidales fam. [Prevotellaceae/Muribaculaceae]	838 Prevotella	NA Prevotella sp. [Prevotella sp. CAG:873/Bacteroidales bacterium H4]	GH31	0.98
3648	NA Bacteroidales fam. [Prevotellaceae/Muribaculaceae]	838 Prevotella	NA Prevotella sp. [Prevotella sp. CAG:873/Bacteroidales bacterium H4]	GH33	0
3648	NA Bacteroidales fam. [Prevotellaceae/Muribaculaceae]	838 Prevotella	NA Prevotella sp. [Prevotella sp. CAG:873/Bacteroidales bacterium H4]	GH35	0
3648	NA Bacteroidales fam. [Prevotellaceae/Muribaculaceae]	838 Prevotella	NA Prevotella sp. [Prevotella sp. CAG:873/Bacteroidales bacterium H4]	GH36	0
3648	NA Bacteroidales fam. [Prevotellaceae/Muribaculaceae]	838 Prevotella	NA Prevotella sp. [Prevotella sp. CAG:873/Bacteroidales bacterium H4]	GH42	0
3648	NA Bacteroidales fam. [Prevotellaceae/Muribaculaceae]	838 Prevotella	NA Prevotella sp. [Prevotella sp. CAG:873/Bacteroidales bacterium H4]	GH84	0
3648	NA Bacteroidales fam. [Prevotellaceae/Muribaculaceae]	838 Prevotella	NA Prevotella sp. [Prevotella sp. CAG:873/Bacteroidales bacterium H4]	GH85	0
3648	NA Bacteroidales fam. [Prevotellaceae/Muribaculaceae]	838 Prevotella	NA Prevotella sp. [Prevotella sp. CAG:873/Bacteroidales bacterium H4]	GH89	0
3648	NA Bacteroidales fam. [Prevotellaceae/Muribaculaceae]	838 Prevotella	NA Prevotella sp. [Prevotella sp. CAG:873/Bacteroidales bacterium H4]	GH92	0
3648	NA Bacteroidales fam. [Prevotellaceae/Muribaculaceae]	838 Prevotella	NA Prevotella sp. [Prevotella sp. CAG:873/Bacteroidales bacterium H4]	GH95	0
3648	NA Bacteroidales fam. [Prevotellaceae/Muribaculaceae]	838 Prevotella	NA Prevotella sp. [Prevotella sp. CAG:873/Bacteroidales bacterium H4]	GH97	0
3659	186803 Lachnospiraceae	572511 Blautia	33039 [Ruminococcus] torques	CBM32	0.48
3659	186803 Lachnospiraceae	572511 Blautia	33039 [Ruminococcus] torques	CBM51	0.46
3659	186803 Lachnospiraceae	572511 Blautia	33039 [Ruminococcus] torques	GH109	0.02
3659	186803 Lachnospiraceae	572511 Blautia	33039 [Ruminococcus] torques	GH110	0.32
3659	186803 Lachnospiraceae	572511 Blautia	33039 [Ruminococcus] torques	GH112	0.92
3659	186803 Lachnospiraceae	572511 Blautia	33039 [Ruminococcus] torques	GH123	0
3659	186803 Lachnospiraceae	572511 Blautia	33039 [Ruminococcus] torques	GH130	0.04
3659	186803 Lachnospiraceae	572511 Blautia	33039 [Ruminococcus] torques	GH136	0.56
3659	186803 Lachnospiraceae	572511 Blautia	33039 [Ruminococcus] torques	GH16	0
3659	186803 Lachnospiraceae	572511 Blautia	33039 [Ruminococcus] torques	GH18	0.94
3659	186803 Lachnospiraceae	572511 Blautia	33039 [Ruminococcus] torques	GH2	0.92
3659	186803 Lachnospiraceae	572511 Blautia	33039 [Ruminococcus] torques	GH20	0.1
3659	186803 Lachnospiraceae	572511 Blautia	33039 [Ruminococcus] torques	GH27	0.36
3659	186803 Lachnospiraceae	572511 Blautia	33039 [Ruminococcus] torques	GH29	0.84
3659	186803 Lachnospiraceae	572511 Blautia	33039 [Ruminococcus] torques	GH31	0.84
3659	186803 Lachnospiraceae	572511 Blautia	33039 [Ruminococcus] torques	GH33	0.08
3659	186803 Lachnospiraceae	572511 Blautia	33039 [Ruminococcus] torques	GH35	0.04
3659	186803 Lachnospiraceae	572511 Blautia	33039 [Ruminococcus] torques	GH36	0.98
3659	186803 Lachnospiraceae	572511 Blautia	33039 [Ruminococcus] torques	GH42	0.82
3659	186803 Lachnospiraceae	572511 Blautia	33039 [Ruminococcus] torques	GH84	0.46
3659	186803 Lachnospiraceae	572511 Blautia	33039 [Ruminococcus] torques	GH85	0.02
3659	186803 Lachnospiraceae	572511 Blautia	33039 [Ruminococcus] torques	GH89	0
3659	186803 Lachnospiraceae	572511 Blautia	33039 [Ruminococcus] torques	GH92	0
3659	186803 Lachnospiraceae	572511 Blautia	33039 [Ruminococcus] torques	GH95	0.94
3659	186803 Lachnospiraceae	572511 Blautia	33039 [Ruminococcus] torques	GH97	0
3660	186803 Lachnospiraceae	572511 Blautia	33039 [Ruminococcus] torques	CBM32	0.02
3660	186803 Lachnospiraceae	572511 Blautia	33039 [Ruminococcus] torques	CBM51	0.04
3660	186803 Lachnospiraceae	572511 Blautia	33039 [Ruminococcus] torques	GH109	0
3660	186803 Lachnospiraceae	572511 Blautia	33039 [Ruminococcus] torques	GH110	0
3660	186803 Lachnospiraceae	572511 Blautia	33039 [Ruminococcus] torques	GH112	0.18
3660	186803 Lachnospiraceae	572511 Blautia	33039 [Ruminococcus] torques	GH123	0
3660	186803 Lachnospiraceae	572511 Blautia	33039 [Ruminococcus] torques	GH130	0.02
3660	186803 Lachnospiraceae	572511 Blautia	33039 [Ruminococcus] torques	GH136	0.08
3660	186803 Lachnospiraceae	572511 Blautia	33039 [Ruminococcus] torques	GH16	0.62
3660	186803 Lachnospiraceae	572511 Blautia	33039 [Ruminococcus] torques	GH18	0.86
3660	186803 Lachnospiraceae	572511 Blautia	33039 [Ruminococcus] torques	GH2	0.98
3660	186803 Lachnospiraceae	572511 Blautia	33039 [Ruminococcus] torques	GH20	0
3660	186803 Lachnospiraceae	572511 Blautia	33039 [Ruminococcus] torques	GH27	0.02
3660	186803 Lachnospiraceae	572511 Blautia	33039 [Ruminococcus] torques	GH29	0.04
3660	186803 Lachnospiraceae	572511 Blautia	33039 [Ruminococcus] torques	GH31	1
3660	186803 Lachnospiraceae	572511 Blautia	33039 [Ruminococcus] torques	GH33	0
3660	186803 Lachnospiraceae	572511 Blautia	33039 [Ruminococcus] torques	GH35	0
3660	186803 Lachnospiraceae	572511 Blautia	33039 [Ruminococcus] torques	GH36	0.98
3660	186803 Lachnospiraceae	572511 Blautia	33039 [Ruminococcus] torques	GH42	0.9
3660	186803 Lachnospiraceae	572511 Blautia	33039 [Ruminococcus] torques	GH84	0.02
3660	186803 Lachnospiraceae	572511 Blautia	33039 [Ruminococcus] torques	GH85	0
3660	186803 Lachnospiraceae	572511 Blautia	33039 [Ruminococcus] torques	GH89	0
3660	186803 Lachnospiraceae	572511 Blautia	33039 [Ruminococcus] torques	GH92	0
3660	186803 Lachnospiraceae	572511 Blautia	33039 [Ruminococcus] torques	GH95	0.04
3660	186803 Lachnospiraceae	572511 Blautia	33039 [Ruminococcus] torques	GH97	0
3667	2005519 Barnesiellaceae	1348911 Coprobacter	1099853 Coprobacter fastidiosus [Coprobacter fastidiosus/Tannerella sp. CAG:51/Tannerella sp. 6_1_58FAA_CT1]	CBM32	1
3667	2005519 Barnesiellaceae	1348911 Coprobacter	1099853 Coprobacter fastidiosus [Coprobacter fastidiosus/Tannerella sp. CAG:51/Tannerella sp. 6_1_58FAA_CT1]	CBM51	0
3667	2005519 Barnesiellaceae	1348911 Coprobacter	1099853 Coprobacter fastidiosus [Coprobacter fastidiosus/Tannerella sp. CAG:51/Tannerella sp. 6_1_58FAA_CT1]	GH109	0.66
3667	2005519 Barnesiellaceae	1348911 Coprobacter	1099853 Coprobacter fastidiosus [Coprobacter fastidiosus/Tannerella sp. CAG:51/Tannerella sp. 6_1_58FAA_CT1]	GH110	0.64
3667	2005519 Barnesiellaceae	1348911 Coprobacter	1099853 Coprobacter fastidiosus [Coprobacter fastidiosus/Tannerella sp. CAG:51/Tannerella sp. 6_1_58FAA_CT1]	GH112	0
3667	2005519 Barnesiellaceae	1348911 Coprobacter	1099853 Coprobacter fastidiosus [Coprobacter fastidiosus/Tannerella sp. CAG:51/Tannerella sp. 6_1_58FAA_CT1]	GH123	0
3667	2005519 Barnesiellaceae	1348911 Coprobacter	1099853 Coprobacter fastidiosus [Coprobacter fastidiosus/Tannerella sp. CAG:51/Tannerella sp. 6_1_58FAA_CT1]	GH130	1
3667	2005519 Barnesiellaceae	1348911 Coprobacter	1099853 Coprobacter fastidiosus [Coprobacter fastidiosus/Tannerella sp. CAG:51/Tannerella sp. 6_1_58FAA_CT1]	GH136	0
3667	2005519 Barnesiellaceae	1348911 Coprobacter	1099853 Coprobacter fastidiosus [Coprobacter fastidiosus/Tannerella sp. CAG:51/Tannerella sp. 6_1_58FAA_CT1]	GH16	0
3667	2005519 Barnesiellaceae	1348911 Coprobacter	1099853 Coprobacter fastidiosus [Coprobacter fastidiosus/Tannerella sp. CAG:51/Tannerella sp. 6_1_58FAA_CT1]	GH18	0.04
3667	2005519 Barnesiellaceae	1348911 Coprobacter	1099853 Coprobacter fastidiosus [Coprobacter fastidiosus/Tannerella sp. CAG:51/Tannerella sp. 6_1_58FAA_CT1]	GH2	1
3667	2005519 Barnesiellaceae	1348911 Coprobacter	1099853 Coprobacter fastidiosus [Coprobacter fastidiosus/Tannerella sp. CAG:51/Tannerella sp. 6_1_58FAA_CT1]	GH20	1
3667	2005519 Barnesiellaceae	1348911 Coprobacter	1099853 Coprobacter fastidiosus [Coprobacter fastidiosus/Tannerella sp. CAG:51/Tannerella sp. 6_1_58FAA_CT1]	GH27	0.88
3667	2005519 Barnesiellaceae	1348911 Coprobacter	1099853 Coprobacter fastidiosus [Coprobacter fastidiosus/Tannerella sp. CAG:51/Tannerella sp. 6_1_58FAA_CT1]	GH29	0.98
3667	2005519 Barnesiellaceae	1348911 Coprobacter	1099853 Coprobacter fastidiosus [Coprobacter fastidiosus/Tannerella sp. CAG:51/Tannerella sp. 6_1_58FAA_CT1]	GH31	1
3667	2005519 Barnesiellaceae	1348911 Coprobacter	1099853 Coprobacter fastidiosus [Coprobacter fastidiosus/Tannerella sp. CAG:51/Tannerella sp. 6_1_58FAA_CT1]	GH33	0.98
3667	2005519 Barnesiellaceae	1348911 Coprobacter	1099853 Coprobacter fastidiosus [Coprobacter fastidiosus/Tannerella sp. CAG:51/Tannerella sp. 6_1_58FAA_CT1]	GH35	0.98
3667	2005519 Barnesiellaceae	1348911 Coprobacter	1099853 Coprobacter fastidiosus [Coprobacter fastidiosus/Tannerella sp. CAG:51/Tannerella sp. 6_1_58FAA_CT1]	GH36	1
3667	2005519 Barnesiellaceae	1348911 Coprobacter	1099853 Coprobacter fastidiosus [Coprobacter fastidiosus/Tannerella sp. CAG:51/Tannerella sp. 6_1_58FAA_CT1]	GH42	0.02
3667	2005519 Barnesiellaceae	1348911 Coprobacter	1099853 Coprobacter fastidiosus [Coprobacter fastidiosus/Tannerella sp. CAG:51/Tannerella sp. 6_1_58FAA_CT1]	GH84	1
3667	2005519 Barnesiellaceae	1348911 Coprobacter	1099853 Coprobacter fastidiosus [Coprobacter fastidiosus/Tannerella sp. CAG:51/Tannerella sp. 6_1_58FAA_CT1]	GH85	1
3667	2005519 Barnesiellaceae	1348911 Coprobacter	1099853 Coprobacter fastidiosus [Coprobacter fastidiosus/Tannerella sp. CAG:51/Tannerella sp. 6_1_58FAA_CT1]	GH89	0.16
3667	2005519 Barnesiellaceae	1348911 Coprobacter	1099853 Coprobacter fastidiosus [Coprobacter fastidiosus/Tannerella sp. CAG:51/Tannerella sp. 6_1_58FAA_CT1]	GH92	1
3667	2005519 Barnesiellaceae	1348911 Coprobacter	1099853 Coprobacter fastidiosus [Coprobacter fastidiosus/Tannerella sp. CAG:51/Tannerella sp. 6_1_58FAA_CT1]	GH95	1
3667	2005519 Barnesiellaceae	1348911 Coprobacter	1099853 Coprobacter fastidiosus [Coprobacter fastidiosus/Tannerella sp. CAG:51/Tannerella sp. 6_1_58FAA_CT1]	GH97	1
3670	186803 Lachnospiraceae	572511 Blautia	1322 Blautia hansenii [Lachnospiraceae bacterium CAG:364/Blautia hansenii/Lachnospiraceae bacterium 6_1_63FAA]	CBM32	0.833333
3670	186803 Lachnospiraceae	572511 Blautia	1322 Blautia hansenii [Lachnospiraceae bacterium CAG:364/Blautia hansenii/Lachnospiraceae bacterium 6_1_63FAA]	CBM51	0.111111
3670	186803 Lachnospiraceae	572511 Blautia	1322 Blautia hansenii [Lachnospiraceae bacterium CAG:364/Blautia hansenii/Lachnospiraceae bacterium 6_1_63FAA]	GH109	0
3670	186803 Lachnospiraceae	572511 Blautia	1322 Blautia hansenii [Lachnospiraceae bacterium CAG:364/Blautia hansenii/Lachnospiraceae bacterium 6_1_63FAA]	GH110	0
3670	186803 Lachnospiraceae	572511 Blautia	1322 Blautia hansenii [Lachnospiraceae bacterium CAG:364/Blautia hansenii/Lachnospiraceae bacterium 6_1_63FAA]	GH112	1
3670	186803 Lachnospiraceae	572511 Blautia	1322 Blautia hansenii [Lachnospiraceae bacterium CAG:364/Blautia hansenii/Lachnospiraceae bacterium 6_1_63FAA]	GH123	0
3670	186803 Lachnospiraceae	572511 Blautia	1322 Blautia hansenii [Lachnospiraceae bacterium CAG:364/Blautia hansenii/Lachnospiraceae bacterium 6_1_63FAA]	GH130	0.861111
3670	186803 Lachnospiraceae	572511 Blautia	1322 Blautia hansenii [Lachnospiraceae bacterium CAG:364/Blautia hansenii/Lachnospiraceae bacterium 6_1_63FAA]	GH136	0.25
3670	186803 Lachnospiraceae	572511 Blautia	1322 Blautia hansenii [Lachnospiraceae bacterium CAG:364/Blautia hansenii/Lachnospiraceae bacterium 6_1_63FAA]	GH16	0
3670	186803 Lachnospiraceae	572511 Blautia	1322 Blautia hansenii [Lachnospiraceae bacterium CAG:364/Blautia hansenii/Lachnospiraceae bacterium 6_1_63FAA]	GH18	0.944444
3670	186803 Lachnospiraceae	572511 Blautia	1322 Blautia hansenii [Lachnospiraceae bacterium CAG:364/Blautia hansenii/Lachnospiraceae bacterium 6_1_63FAA]	GH2	1
3670	186803 Lachnospiraceae	572511 Blautia	1322 Blautia hansenii [Lachnospiraceae bacterium CAG:364/Blautia hansenii/Lachnospiraceae bacterium 6_1_63FAA]	GH20	0.861111
3670	186803 Lachnospiraceae	572511 Blautia	1322 Blautia hansenii [Lachnospiraceae bacterium CAG:364/Blautia hansenii/Lachnospiraceae bacterium 6_1_63FAA]	GH27	0
3670	186803 Lachnospiraceae	572511 Blautia	1322 Blautia hansenii [Lachnospiraceae bacterium CAG:364/Blautia hansenii/Lachnospiraceae bacterium 6_1_63FAA]	GH29	0.944444
3670	186803 Lachnospiraceae	572511 Blautia	1322 Blautia hansenii [Lachnospiraceae bacterium CAG:364/Blautia hansenii/Lachnospiraceae bacterium 6_1_63FAA]	GH31	0.472222
3670	186803 Lachnospiraceae	572511 Blautia	1322 Blautia hansenii [Lachnospiraceae bacterium CAG:364/Blautia hansenii/Lachnospiraceae bacterium 6_1_63FAA]	GH33	0.166667
3670	186803 Lachnospiraceae	572511 Blautia	1322 Blautia hansenii [Lachnospiraceae bacterium CAG:364/Blautia hansenii/Lachnospiraceae bacterium 6_1_63FAA]	GH35	0.0277778
3670	186803 Lachnospiraceae	572511 Blautia	1322 Blautia hansenii [Lachnospiraceae bacterium CAG:364/Blautia hansenii/Lachnospiraceae bacterium 6_1_63FAA]	GH36	0.972222
3670	186803 Lachnospiraceae	572511 Blautia	1322 Blautia hansenii [Lachnospiraceae bacterium CAG:364/Blautia hansenii/Lachnospiraceae bacterium 6_1_63FAA]	GH42	0.0833333
3670	186803 Lachnospiraceae	572511 Blautia	1322 Blautia hansenii [Lachnospiraceae bacterium CAG:364/Blautia hansenii/Lachnospiraceae bacterium 6_1_63FAA]	GH84	0.611111
3670	186803 Lachnospiraceae	572511 Blautia	1322 Blautia hansenii [Lachnospiraceae bacterium CAG:364/Blautia hansenii/Lachnospiraceae bacterium 6_1_63FAA]	GH85	0.833333
3670	186803 Lachnospiraceae	572511 Blautia	1322 Blautia hansenii [Lachnospiraceae bacterium CAG:364/Blautia hansenii/Lachnospiraceae bacterium 6_1_63FAA]	GH89	0
3670	186803 Lachnospiraceae	572511 Blautia	1322 Blautia hansenii [Lachnospiraceae bacterium CAG:364/Blautia hansenii/Lachnospiraceae bacterium 6_1_63FAA]	GH92	0
3670	186803 Lachnospiraceae	572511 Blautia	1322 Blautia hansenii [Lachnospiraceae bacterium CAG:364/Blautia hansenii/Lachnospiraceae bacterium 6_1_63FAA]	GH95	0.944444
3670	186803 Lachnospiraceae	572511 Blautia	1322 Blautia hansenii [Lachnospiraceae bacterium CAG:364/Blautia hansenii/Lachnospiraceae bacterium 6_1_63FAA]	GH97	0
3682	171550 Rikenellaceae	239759 Alistipes	214856 Alistipes finegoldii [Alistipes finegoldii CAG:68/Alistipes finegoldii/Alistipes sp. HGB5]	CBM32	0.2
3682	171550 Rikenellaceae	239759 Alistipes	214856 Alistipes finegoldii [Alistipes finegoldii CAG:68/Alistipes finegoldii/Alistipes sp. HGB5]	CBM51	0
3682	171550 Rikenellaceae	239759 Alistipes	214856 Alistipes finegoldii [Alistipes finegoldii CAG:68/Alistipes finegoldii/Alistipes sp. HGB5]	GH109	0.92
3682	171550 Rikenellaceae	239759 Alistipes	214856 Alistipes finegoldii [Alistipes finegoldii CAG:68/Alistipes finegoldii/Alistipes sp. HGB5]	GH110	0.98
3682	171550 Rikenellaceae	239759 Alistipes	214856 Alistipes finegoldii [Alistipes finegoldii CAG:68/Alistipes finegoldii/Alistipes sp. HGB5]	GH112	0
3682	171550 Rikenellaceae	239759 Alistipes	214856 Alistipes finegoldii [Alistipes finegoldii CAG:68/Alistipes finegoldii/Alistipes sp. HGB5]	GH123	0.88
3682	171550 Rikenellaceae	239759 Alistipes	214856 Alistipes finegoldii [Alistipes finegoldii CAG:68/Alistipes finegoldii/Alistipes sp. HGB5]	GH130	0.96
3682	171550 Rikenellaceae	239759 Alistipes	214856 Alistipes finegoldii [Alistipes finegoldii CAG:68/Alistipes finegoldii/Alistipes sp. HGB5]	GH136	0
3682	171550 Rikenellaceae	239759 Alistipes	214856 Alistipes finegoldii [Alistipes finegoldii CAG:68/Alistipes finegoldii/Alistipes sp. HGB5]	GH16	0
3682	171550 Rikenellaceae	239759 Alistipes	214856 Alistipes finegoldii [Alistipes finegoldii CAG:68/Alistipes finegoldii/Alistipes sp. HGB5]	GH18	1
3682	171550 Rikenellaceae	239759 Alistipes	214856 Alistipes finegoldii [Alistipes finegoldii CAG:68/Alistipes finegoldii/Alistipes sp. HGB5]	GH2	1
3682	171550 Rikenellaceae	239759 Alistipes	214856 Alistipes finegoldii [Alistipes finegoldii CAG:68/Alistipes finegoldii/Alistipes sp. HGB5]	GH20	1
3682	171550 Rikenellaceae	239759 Alistipes	214856 Alistipes finegoldii [Alistipes finegoldii CAG:68/Alistipes finegoldii/Alistipes sp. HGB5]	GH27	0.12
3682	171550 Rikenellaceae	239759 Alistipes	214856 Alistipes finegoldii [Alistipes finegoldii CAG:68/Alistipes finegoldii/Alistipes sp. HGB5]	GH29	1
3682	171550 Rikenellaceae	239759 Alistipes	214856 Alistipes finegoldii [Alistipes finegoldii CAG:68/Alistipes finegoldii/Alistipes sp. HGB5]	GH31	1
3682	171550 Rikenellaceae	239759 Alistipes	214856 Alistipes finegoldii [Alistipes finegoldii CAG:68/Alistipes finegoldii/Alistipes sp. HGB5]	GH33	0.76
3682	171550 Rikenellaceae	239759 Alistipes	214856 Alistipes finegoldii [Alistipes finegoldii CAG:68/Alistipes finegoldii/Alistipes sp. HGB5]	GH35	0
3682	171550 Rikenellaceae	239759 Alistipes	214856 Alistipes finegoldii [Alistipes finegoldii CAG:68/Alistipes finegoldii/Alistipes sp. HGB5]	GH36	0.98
3682	171550 Rikenellaceae	239759 Alistipes	214856 Alistipes finegoldii [Alistipes finegoldii CAG:68/Alistipes finegoldii/Alistipes sp. HGB5]	GH42	0
3682	171550 Rikenellaceae	239759 Alistipes	214856 Alistipes finegoldii [Alistipes finegoldii CAG:68/Alistipes finegoldii/Alistipes sp. HGB5]	GH84	0.04
3682	171550 Rikenellaceae	239759 Alistipes	214856 Alistipes finegoldii [Alistipes finegoldii CAG:68/Alistipes finegoldii/Alistipes sp. HGB5]	GH85	0
3682	171550 Rikenellaceae	239759 Alistipes	214856 Alistipes finegoldii [Alistipes finegoldii CAG:68/Alistipes finegoldii/Alistipes sp. HGB5]	GH89	0.12
3682	171550 Rikenellaceae	239759 Alistipes	214856 Alistipes finegoldii [Alistipes finegoldii CAG:68/Alistipes finegoldii/Alistipes sp. HGB5]	GH92	1
3682	171550 Rikenellaceae	239759 Alistipes	214856 Alistipes finegoldii [Alistipes finegoldii CAG:68/Alistipes finegoldii/Alistipes sp. HGB5]	GH95	0
3682	171550 Rikenellaceae	239759 Alistipes	214856 Alistipes finegoldii [Alistipes finegoldii CAG:68/Alistipes finegoldii/Alistipes sp. HGB5]	GH97	1
3683	171550 Rikenellaceae	239759 Alistipes	28117 Alistipes putredinis [Alistipes putredinis CAG:67/Alistipes putredinis]	CBM32	0
3683	171550 Rikenellaceae	239759 Alistipes	28117 Alistipes putredinis [Alistipes putredinis CAG:67/Alistipes putredinis]	CBM51	0
3683	171550 Rikenellaceae	239759 Alistipes	28117 Alistipes putredinis [Alistipes putredinis CAG:67/Alistipes putredinis]	GH109	0
3683	171550 Rikenellaceae	239759 Alistipes	28117 Alistipes putredinis [Alistipes putredinis CAG:67/Alistipes putredinis]	GH110	0.02
3683	171550 Rikenellaceae	239759 Alistipes	28117 Alistipes putredinis [Alistipes putredinis CAG:67/Alistipes putredinis]	GH112	0
3683	171550 Rikenellaceae	239759 Alistipes	28117 Alistipes putredinis [Alistipes putredinis CAG:67/Alistipes putredinis]	GH123	0.02
3683	171550 Rikenellaceae	239759 Alistipes	28117 Alistipes putredinis [Alistipes putredinis CAG:67/Alistipes putredinis]	GH130	0.04
3683	171550 Rikenellaceae	239759 Alistipes	28117 Alistipes putredinis [Alistipes putredinis CAG:67/Alistipes putredinis]	GH136	0
3683	171550 Rikenellaceae	239759 Alistipes	28117 Alistipes putredinis [Alistipes putredinis CAG:67/Alistipes putredinis]	GH16	0.02
3683	171550 Rikenellaceae	239759 Alistipes	28117 Alistipes putredinis [Alistipes putredinis CAG:67/Alistipes putredinis]	GH18	0.04
3683	171550 Rikenellaceae	239759 Alistipes	28117 Alistipes putredinis [Alistipes putredinis CAG:67/Alistipes putredinis]	GH2	1
3683	171550 Rikenellaceae	239759 Alistipes	28117 Alistipes putredinis [Alistipes putredinis CAG:67/Alistipes putredinis]	GH20	0.02
3683	171550 Rikenellaceae	239759 Alistipes	28117 Alistipes putredinis [Alistipes putredinis CAG:67/Alistipes putredinis]	GH27	0.02
3683	171550 Rikenellaceae	239759 Alistipes	28117 Alistipes putredinis [Alistipes putredinis CAG:67/Alistipes putredinis]	GH29	0.02
3683	171550 Rikenellaceae	239759 Alistipes	28117 Alistipes putredinis [Alistipes putredinis CAG:67/Alistipes putredinis]	GH31	0
3683	171550 Rikenellaceae	239759 Alistipes	28117 Alistipes putredinis [Alistipes putredinis CAG:67/Alistipes putredinis]	GH33	0
3683	171550 Rikenellaceae	239759 Alistipes	28117 Alistipes putredinis [Alistipes putredinis CAG:67/Alistipes putredinis]	GH35	0
3683	171550 Rikenellaceae	239759 Alistipes	28117 Alistipes putredinis [Alistipes putredinis CAG:67/Alistipes putredinis]	GH36	0.02
3683	171550 Rikenellaceae	239759 Alistipes	28117 Alistipes putredinis [Alistipes putredinis CAG:67/Alistipes putredinis]	GH42	0
3683	171550 Rikenellaceae	239759 Alistipes	28117 Alistipes putredinis [Alistipes putredinis CAG:67/Alistipes putredinis]	GH84	0
3683	171550 Rikenellaceae	239759 Alistipes	28117 Alistipes putredinis [Alistipes putredinis CAG:67/Alistipes putredinis]	GH85	0
3683	171550 Rikenellaceae	239759 Alistipes	28117 Alistipes putredinis [Alistipes putredinis CAG:67/Alistipes putredinis]	GH89	0
3683	171550 Rikenellaceae	239759 Alistipes	28117 Alistipes putredinis [Alistipes putredinis CAG:67/Alistipes putredinis]	GH92	0.04
3683	171550 Rikenellaceae	239759 Alistipes	28117 Alistipes putredinis [Alistipes putredinis CAG:67/Alistipes putredinis]	GH95	0
3683	171550 Rikenellaceae	239759 Alistipes	28117 Alistipes putredinis [Alistipes putredinis CAG:67/Alistipes putredinis]	GH97	0.02
3685	186803 Lachnospiraceae	572511 Blautia	53443 Blautia hydrogenotrophica [Blautia hydrogenotrophica CAG:147/Blautia hydrogenotrophica]	CBM32	0
3685	186803 Lachnospiraceae	572511 Blautia	53443 Blautia hydrogenotrophica [Blautia hydrogenotrophica CAG:147/Blautia hydrogenotrophica]	CBM51	0
3685	186803 Lachnospiraceae	572511 Blautia	53443 Blautia hydrogenotrophica [Blautia hydrogenotrophica CAG:147/Blautia hydrogenotrophica]	GH109	0
3685	186803 Lachnospiraceae	572511 Blautia	53443 Blautia hydrogenotrophica [Blautia hydrogenotrophica CAG:147/Blautia hydrogenotrophica]	GH110	0
3685	186803 Lachnospiraceae	572511 Blautia	53443 Blautia hydrogenotrophica [Blautia hydrogenotrophica CAG:147/Blautia hydrogenotrophica]	GH112	1
3685	186803 Lachnospiraceae	572511 Blautia	53443 Blautia hydrogenotrophica [Blautia hydrogenotrophica CAG:147/Blautia hydrogenotrophica]	GH123	0
3685	186803 Lachnospiraceae	572511 Blautia	53443 Blautia hydrogenotrophica [Blautia hydrogenotrophica CAG:147/Blautia hydrogenotrophica]	GH130	0
3685	186803 Lachnospiraceae	572511 Blautia	53443 Blautia hydrogenotrophica [Blautia hydrogenotrophica CAG:147/Blautia hydrogenotrophica]	GH136	0
3685	186803 Lachnospiraceae	572511 Blautia	53443 Blautia hydrogenotrophica [Blautia hydrogenotrophica CAG:147/Blautia hydrogenotrophica]	GH16	0
3685	186803 Lachnospiraceae	572511 Blautia	53443 Blautia hydrogenotrophica [Blautia hydrogenotrophica CAG:147/Blautia hydrogenotrophica]	GH18	0.888889
3685	186803 Lachnospiraceae	572511 Blautia	53443 Blautia hydrogenotrophica [Blautia hydrogenotrophica CAG:147/Blautia hydrogenotrophica]	GH2	1
3685	186803 Lachnospiraceae	572511 Blautia	53443 Blautia hydrogenotrophica [Blautia hydrogenotrophica CAG:147/Blautia hydrogenotrophica]	GH20	0
3685	186803 Lachnospiraceae	572511 Blautia	53443 Blautia hydrogenotrophica [Blautia hydrogenotrophica CAG:147/Blautia hydrogenotrophica]	GH27	0
3685	186803 Lachnospiraceae	572511 Blautia	53443 Blautia hydrogenotrophica [Blautia hydrogenotrophica CAG:147/Blautia hydrogenotrophica]	GH29	0
3685	186803 Lachnospiraceae	572511 Blautia	53443 Blautia hydrogenotrophica [Blautia hydrogenotrophica CAG:147/Blautia hydrogenotrophica]	GH31	0
3685	186803 Lachnospiraceae	572511 Blautia	53443 Blautia hydrogenotrophica [Blautia hydrogenotrophica CAG:147/Blautia hydrogenotrophica]	GH33	0
3685	186803 Lachnospiraceae	572511 Blautia	53443 Blautia hydrogenotrophica [Blautia hydrogenotrophica CAG:147/Blautia hydrogenotrophica]	GH35	0
3685	186803 Lachnospiraceae	572511 Blautia	53443 Blautia hydrogenotrophica [Blautia hydrogenotrophica CAG:147/Blautia hydrogenotrophica]	GH36	0
3685	186803 Lachnospiraceae	572511 Blautia	53443 Blautia hydrogenotrophica [Blautia hydrogenotrophica CAG:147/Blautia hydrogenotrophica]	GH42	0
3685	186803 Lachnospiraceae	572511 Blautia	53443 Blautia hydrogenotrophica [Blautia hydrogenotrophica CAG:147/Blautia hydrogenotrophica]	GH84	0
3685	186803 Lachnospiraceae	572511 Blautia	53443 Blautia hydrogenotrophica [Blautia hydrogenotrophica CAG:147/Blautia hydrogenotrophica]	GH85	0
3685	186803 Lachnospiraceae	572511 Blautia	53443 Blautia hydrogenotrophica [Blautia hydrogenotrophica CAG:147/Blautia hydrogenotrophica]	GH89	0
3685	186803 Lachnospiraceae	572511 Blautia	53443 Blautia hydrogenotrophica [Blautia hydrogenotrophica CAG:147/Blautia hydrogenotrophica]	GH92	0
3685	186803 Lachnospiraceae	572511 Blautia	53443 Blautia hydrogenotrophica [Blautia hydrogenotrophica CAG:147/Blautia hydrogenotrophica]	GH95	0
3685	186803 Lachnospiraceae	572511 Blautia	53443 Blautia hydrogenotrophica [Blautia hydrogenotrophica CAG:147/Blautia hydrogenotrophica]	GH97	0
3689	186803 Lachnospiraceae	1506577 Tyzzerella	29361 Tyzzerella nexilis [Clostridium nexile CAG:348/Tyzzerella sp. Marseille-P3062/Tyzzerella nexilis]	CBM32	0.98
3689	186803 Lachnospiraceae	1506577 Tyzzerella	29361 Tyzzerella nexilis [Clostridium nexile CAG:348/Tyzzerella sp. Marseille-P3062/Tyzzerella nexilis]	CBM51	0.7
3689	186803 Lachnospiraceae	1506577 Tyzzerella	29361 Tyzzerella nexilis [Clostridium nexile CAG:348/Tyzzerella sp. Marseille-P3062/Tyzzerella nexilis]	GH109	0.02
3689	186803 Lachnospiraceae	1506577 Tyzzerella	29361 Tyzzerella nexilis [Clostridium nexile CAG:348/Tyzzerella sp. Marseille-P3062/Tyzzerella nexilis]	GH110	0.48
3689	186803 Lachnospiraceae	1506577 Tyzzerella	29361 Tyzzerella nexilis [Clostridium nexile CAG:348/Tyzzerella sp. Marseille-P3062/Tyzzerella nexilis]	GH112	0.96
3689	186803 Lachnospiraceae	1506577 Tyzzerella	29361 Tyzzerella nexilis [Clostridium nexile CAG:348/Tyzzerella sp. Marseille-P3062/Tyzzerella nexilis]	GH123	0.18
3689	186803 Lachnospiraceae	1506577 Tyzzerella	29361 Tyzzerella nexilis [Clostridium nexile CAG:348/Tyzzerella sp. Marseille-P3062/Tyzzerella nexilis]	GH130	0.02
3689	186803 Lachnospiraceae	1506577 Tyzzerella	29361 Tyzzerella nexilis [Clostridium nexile CAG:348/Tyzzerella sp. Marseille-P3062/Tyzzerella nexilis]	GH136	0.96
3689	186803 Lachnospiraceae	1506577 Tyzzerella	29361 Tyzzerella nexilis [Clostridium nexile CAG:348/Tyzzerella sp. Marseille-P3062/Tyzzerella nexilis]	GH16	0.04
3689	186803 Lachnospiraceae	1506577 Tyzzerella	29361 Tyzzerella nexilis [Clostridium nexile CAG:348/Tyzzerella sp. Marseille-P3062/Tyzzerella nexilis]	GH18	1
3689	186803 Lachnospiraceae	1506577 Tyzzerella	29361 Tyzzerella nexilis [Clostridium nexile CAG:348/Tyzzerella sp. Marseille-P3062/Tyzzerella nexilis]	GH2	1
3689	186803 Lachnospiraceae	1506577 Tyzzerella	29361 Tyzzerella nexilis [Clostridium nexile CAG:348/Tyzzerella sp. Marseille-P3062/Tyzzerella nexilis]	GH20	0.98
3689	186803 Lachnospiraceae	1506577 Tyzzerella	29361 Tyzzerella nexilis [Clostridium nexile CAG:348/Tyzzerella sp. Marseille-P3062/Tyzzerella nexilis]	GH27	0.02
3689	186803 Lachnospiraceae	1506577 Tyzzerella	29361 Tyzzerella nexilis [Clostridium nexile CAG:348/Tyzzerella sp. Marseille-P3062/Tyzzerella nexilis]	GH29	0.96
3689	186803 Lachnospiraceae	1506577 Tyzzerella	29361 Tyzzerella nexilis [Clostridium nexile CAG:348/Tyzzerella sp. Marseille-P3062/Tyzzerella nexilis]	GH31	0.18
3689	186803 Lachnospiraceae	1506577 Tyzzerella	29361 Tyzzerella nexilis [Clostridium nexile CAG:348/Tyzzerella sp. Marseille-P3062/Tyzzerella nexilis]	GH33	0.96
3689	186803 Lachnospiraceae	1506577 Tyzzerella	29361 Tyzzerella nexilis [Clostridium nexile CAG:348/Tyzzerella sp. Marseille-P3062/Tyzzerella nexilis]	GH35	0
3689	186803 Lachnospiraceae	1506577 Tyzzerella	29361 Tyzzerella nexilis [Clostridium nexile CAG:348/Tyzzerella sp. Marseille-P3062/Tyzzerella nexilis]	GH36	0.78
3689	186803 Lachnospiraceae	1506577 Tyzzerella	29361 Tyzzerella nexilis [Clostridium nexile CAG:348/Tyzzerella sp. Marseille-P3062/Tyzzerella nexilis]	GH42	0.34
3689	186803 Lachnospiraceae	1506577 Tyzzerella	29361 Tyzzerella nexilis [Clostridium nexile CAG:348/Tyzzerella sp. Marseille-P3062/Tyzzerella nexilis]	GH84	0.98
3689	186803 Lachnospiraceae	1506577 Tyzzerella	29361 Tyzzerella nexilis [Clostridium nexile CAG:348/Tyzzerella sp. Marseille-P3062/Tyzzerella nexilis]	GH85	0
3689	186803 Lachnospiraceae	1506577 Tyzzerella	29361 Tyzzerella nexilis [Clostridium nexile CAG:348/Tyzzerella sp. Marseille-P3062/Tyzzerella nexilis]	GH89	0.76
3689	186803 Lachnospiraceae	1506577 Tyzzerella	29361 Tyzzerella nexilis [Clostridium nexile CAG:348/Tyzzerella sp. Marseille-P3062/Tyzzerella nexilis]	GH92	0
3689	186803 Lachnospiraceae	1506577 Tyzzerella	29361 Tyzzerella nexilis [Clostridium nexile CAG:348/Tyzzerella sp. Marseille-P3062/Tyzzerella nexilis]	GH95	0.98
3689	186803 Lachnospiraceae	1506577 Tyzzerella	29361 Tyzzerella nexilis [Clostridium nexile CAG:348/Tyzzerella sp. Marseille-P3062/Tyzzerella nexilis]	GH97	0.02
3696	1853231 Odoribacteraceae	283168 Odoribacter	626933 Odoribacter laneus [Odoribacter laneus CAG:561/Odoribacter laneus]	CBM32	0
3696	1853231 Odoribacteraceae	283168 Odoribacter	626933 Odoribacter laneus [Odoribacter laneus CAG:561/Odoribacter laneus]	CBM51	0
3696	1853231 Odoribacteraceae	283168 Odoribacter	626933 Odoribacter laneus [Odoribacter laneus CAG:561/Odoribacter laneus]	GH109	0.947368
3696	1853231 Odoribacteraceae	283168 Odoribacter	626933 Odoribacter laneus [Odoribacter laneus CAG:561/Odoribacter laneus]	GH110	0.921053
3696	1853231 Odoribacteraceae	283168 Odoribacter	626933 Odoribacter laneus [Odoribacter laneus CAG:561/Odoribacter laneus]	GH112	0
3696	1853231 Odoribacteraceae	283168 Odoribacter	626933 Odoribacter laneus [Odoribacter laneus CAG:561/Odoribacter laneus]	GH123	1
3696	1853231 Odoribacteraceae	283168 Odoribacter	626933 Odoribacter laneus [Odoribacter laneus CAG:561/Odoribacter laneus]	GH130	0
3696	1853231 Odoribacteraceae	283168 Odoribacter	626933 Odoribacter laneus [Odoribacter laneus CAG:561/Odoribacter laneus]	GH136	0
3696	1853231 Odoribacteraceae	283168 Odoribacter	626933 Odoribacter laneus [Odoribacter laneus CAG:561/Odoribacter laneus]	GH16	1
3696	1853231 Odoribacteraceae	283168 Odoribacter	626933 Odoribacter laneus [Odoribacter laneus CAG:561/Odoribacter laneus]	GH18	0
3696	1853231 Odoribacteraceae	283168 Odoribacter	626933 Odoribacter laneus [Odoribacter laneus CAG:561/Odoribacter laneus]	GH2	1
3696	1853231 Odoribacteraceae	283168 Odoribacter	626933 Odoribacter laneus [Odoribacter laneus CAG:561/Odoribacter laneus]	GH20	1
3696	1853231 Odoribacteraceae	283168 Odoribacter	626933 Odoribacter laneus [Odoribacter laneus CAG:561/Odoribacter laneus]	GH27	0.973684
3696	1853231 Odoribacteraceae	283168 Odoribacter	626933 Odoribacter laneus [Odoribacter laneus CAG:561/Odoribacter laneus]	GH29	1
3696	1853231 Odoribacteraceae	283168 Odoribacter	626933 Odoribacter laneus [Odoribacter laneus CAG:561/Odoribacter laneus]	GH31	1
3696	1853231 Odoribacteraceae	283168 Odoribacter	626933 Odoribacter laneus [Odoribacter laneus CAG:561/Odoribacter laneus]	GH33	0.894737
3696	1853231 Odoribacteraceae	283168 Odoribacter	626933 Odoribacter laneus [Odoribacter laneus CAG:561/Odoribacter laneus]	GH35	0
3696	1853231 Odoribacteraceae	283168 Odoribacter	626933 Odoribacter laneus [Odoribacter laneus CAG:561/Odoribacter laneus]	GH36	1
3696	1853231 Odoribacteraceae	283168 Odoribacter	626933 Odoribacter laneus [Odoribacter laneus CAG:561/Odoribacter laneus]	GH42	0
3696	1853231 Odoribacteraceae	283168 Odoribacter	626933 Odoribacter laneus [Odoribacter laneus CAG:561/Odoribacter laneus]	GH84	1
3696	1853231 Odoribacteraceae	283168 Odoribacter	626933 Odoribacter laneus [Odoribacter laneus CAG:561/Odoribacter laneus]	GH85	0
3696	1853231 Odoribacteraceae	283168 Odoribacter	626933 Odoribacter laneus [Odoribacter laneus CAG:561/Odoribacter laneus]	GH89	1
3696	1853231 Odoribacteraceae	283168 Odoribacter	626933 Odoribacter laneus [Odoribacter laneus CAG:561/Odoribacter laneus]	GH92	1
3696	1853231 Odoribacteraceae	283168 Odoribacter	626933 Odoribacter laneus [Odoribacter laneus CAG:561/Odoribacter laneus]	GH95	0.947368
3696	1853231 Odoribacteraceae	283168 Odoribacter	626933 Odoribacter laneus [Odoribacter laneus CAG:561/Odoribacter laneus]	GH97	1
3697	1853231 Odoribacteraceae	283168 Odoribacter	28118 Odoribacter splanchnicus [Odoribacter splanchnicus CAG:14/Odoribacter sp. N15.MGS-14/Odoribacter sp. N54.MGS-14/Odoribacter sp. UNK.MGS-12/Odoribacter sp. 43_10/Odoribacter splanchnicus]	CBM32	0.96
3697	1853231 Odoribacteraceae	283168 Odoribacter	28118 Odoribacter splanchnicus [Odoribacter splanchnicus CAG:14/Odoribacter sp. N15.MGS-14/Odoribacter sp. N54.MGS-14/Odoribacter sp. UNK.MGS-12/Odoribacter sp. 43_10/Odoribacter splanchnicus]	CBM51	0.24
3697	1853231 Odoribacteraceae	283168 Odoribacter	28118 Odoribacter splanchnicus [Odoribacter splanchnicus CAG:14/Odoribacter sp. N15.MGS-14/Odoribacter sp. N54.MGS-14/Odoribacter sp. UNK.MGS-12/Odoribacter sp. 43_10/Odoribacter splanchnicus]	GH109	0.84
3697	1853231 Odoribacteraceae	283168 Odoribacter	28118 Odoribacter splanchnicus [Odoribacter splanchnicus CAG:14/Odoribacter sp. N15.MGS-14/Odoribacter sp. N54.MGS-14/Odoribacter sp. UNK.MGS-12/Odoribacter sp. 43_10/Odoribacter splanchnicus]	GH110	0.24
3697	1853231 Odoribacteraceae	283168 Odoribacter	28118 Odoribacter splanchnicus [Odoribacter splanchnicus CAG:14/Odoribacter sp. N15.MGS-14/Odoribacter sp. N54.MGS-14/Odoribacter sp. UNK.MGS-12/Odoribacter sp. 43_10/Odoribacter splanchnicus]	GH112	0
3697	1853231 Odoribacteraceae	283168 Odoribacter	28118 Odoribacter splanchnicus [Odoribacter splanchnicus CAG:14/Odoribacter sp. N15.MGS-14/Odoribacter sp. N54.MGS-14/Odoribacter sp. UNK.MGS-12/Odoribacter sp. 43_10/Odoribacter splanchnicus]	GH123	0
3697	1853231 Odoribacteraceae	283168 Odoribacter	28118 Odoribacter splanchnicus [Odoribacter splanchnicus CAG:14/Odoribacter sp. N15.MGS-14/Odoribacter sp. N54.MGS-14/Odoribacter sp. UNK.MGS-12/Odoribacter sp. 43_10/Odoribacter splanchnicus]	GH130	0.02
3697	1853231 Odoribacteraceae	283168 Odoribacter	28118 Odoribacter splanchnicus [Odoribacter splanchnicus CAG:14/Odoribacter sp. N15.MGS-14/Odoribacter sp. N54.MGS-14/Odoribacter sp. UNK.MGS-12/Odoribacter sp. 43_10/Odoribacter splanchnicus]	GH136	0
3697	1853231 Odoribacteraceae	283168 Odoribacter	28118 Odoribacter splanchnicus [Odoribacter splanchnicus CAG:14/Odoribacter sp. N15.MGS-14/Odoribacter sp. N54.MGS-14/Odoribacter sp. UNK.MGS-12/Odoribacter sp. 43_10/Odoribacter splanchnicus]	GH16	0.98
3697	1853231 Odoribacteraceae	283168 Odoribacter	28118 Odoribacter splanchnicus [Odoribacter splanchnicus CAG:14/Odoribacter sp. N15.MGS-14/Odoribacter sp. N54.MGS-14/Odoribacter sp. UNK.MGS-12/Odoribacter sp. 43_10/Odoribacter splanchnicus]	GH18	0
3697	1853231 Odoribacteraceae	283168 Odoribacter	28118 Odoribacter splanchnicus [Odoribacter splanchnicus CAG:14/Odoribacter sp. N15.MGS-14/Odoribacter sp. N54.MGS-14/Odoribacter sp. UNK.MGS-12/Odoribacter sp. 43_10/Odoribacter splanchnicus]	GH2	1
3697	1853231 Odoribacteraceae	283168 Odoribacter	28118 Odoribacter splanchnicus [Odoribacter splanchnicus CAG:14/Odoribacter sp. N15.MGS-14/Odoribacter sp. N54.MGS-14/Odoribacter sp. UNK.MGS-12/Odoribacter sp. 43_10/Odoribacter splanchnicus]	GH20	0.96
3697	1853231 Odoribacteraceae	283168 Odoribacter	28118 Odoribacter splanchnicus [Odoribacter splanchnicus CAG:14/Odoribacter sp. N15.MGS-14/Odoribacter sp. N54.MGS-14/Odoribacter sp. UNK.MGS-12/Odoribacter sp. 43_10/Odoribacter splanchnicus]	GH27	0.88
3697	1853231 Odoribacteraceae	283168 Odoribacter	28118 Odoribacter splanchnicus [Odoribacter splanchnicus CAG:14/Odoribacter sp. N15.MGS-14/Odoribacter sp. N54.MGS-14/Odoribacter sp. UNK.MGS-12/Odoribacter sp. 43_10/Odoribacter splanchnicus]	GH29	1
3697	1853231 Odoribacteraceae	283168 Odoribacter	28118 Odoribacter splanchnicus [Odoribacter splanchnicus CAG:14/Odoribacter sp. N15.MGS-14/Odoribacter sp. N54.MGS-14/Odoribacter sp. UNK.MGS-12/Odoribacter sp. 43_10/Odoribacter splanchnicus]	GH31	0
3697	1853231 Odoribacteraceae	283168 Odoribacter	28118 Odoribacter splanchnicus [Odoribacter splanchnicus CAG:14/Odoribacter sp. N15.MGS-14/Odoribacter sp. N54.MGS-14/Odoribacter sp. UNK.MGS-12/Odoribacter sp. 43_10/Odoribacter splanchnicus]	GH33	0
3697	1853231 Odoribacteraceae	283168 Odoribacter	28118 Odoribacter splanchnicus [Odoribacter splanchnicus CAG:14/Odoribacter sp. N15.MGS-14/Odoribacter sp. N54.MGS-14/Odoribacter sp. UNK.MGS-12/Odoribacter sp. 43_10/Odoribacter splanchnicus]	GH35	0.12
3697	1853231 Odoribacteraceae	283168 Odoribacter	28118 Odoribacter splanchnicus [Odoribacter splanchnicus CAG:14/Odoribacter sp. N15.MGS-14/Odoribacter sp. N54.MGS-14/Odoribacter sp. UNK.MGS-12/Odoribacter sp. 43_10/Odoribacter splanchnicus]	GH36	0.28
3697	1853231 Odoribacteraceae	283168 Odoribacter	28118 Odoribacter splanchnicus [Odoribacter splanchnicus CAG:14/Odoribacter sp. N15.MGS-14/Odoribacter sp. N54.MGS-14/Odoribacter sp. UNK.MGS-12/Odoribacter sp. 43_10/Odoribacter splanchnicus]	GH42	0
3697	1853231 Odoribacteraceae	283168 Odoribacter	28118 Odoribacter splanchnicus [Odoribacter splanchnicus CAG:14/Odoribacter sp. N15.MGS-14/Odoribacter sp. N54.MGS-14/Odoribacter sp. UNK.MGS-12/Odoribacter sp. 43_10/Odoribacter splanchnicus]	GH84	0.02
3697	1853231 Odoribacteraceae	283168 Odoribacter	28118 Odoribacter splanchnicus [Odoribacter splanchnicus CAG:14/Odoribacter sp. N15.MGS-14/Odoribacter sp. N54.MGS-14/Odoribacter sp. UNK.MGS-12/Odoribacter sp. 43_10/Odoribacter splanchnicus]	GH85	0
3697	1853231 Odoribacteraceae	283168 Odoribacter	28118 Odoribacter splanchnicus [Odoribacter splanchnicus CAG:14/Odoribacter sp. N15.MGS-14/Odoribacter sp. N54.MGS-14/Odoribacter sp. UNK.MGS-12/Odoribacter sp. 43_10/Odoribacter splanchnicus]	GH89	0.02
3697	1853231 Odoribacteraceae	283168 Odoribacter	28118 Odoribacter splanchnicus [Odoribacter splanchnicus CAG:14/Odoribacter sp. N15.MGS-14/Odoribacter sp. N54.MGS-14/Odoribacter sp. UNK.MGS-12/Odoribacter sp. 43_10/Odoribacter splanchnicus]	GH92	1
3697	1853231 Odoribacteraceae	283168 Odoribacter	28118 Odoribacter splanchnicus [Odoribacter splanchnicus CAG:14/Odoribacter sp. N15.MGS-14/Odoribacter sp. N54.MGS-14/Odoribacter sp. UNK.MGS-12/Odoribacter sp. 43_10/Odoribacter splanchnicus]	GH95	0.92
3697	1853231 Odoribacteraceae	283168 Odoribacter	28118 Odoribacter splanchnicus [Odoribacter splanchnicus CAG:14/Odoribacter sp. N15.MGS-14/Odoribacter sp. N54.MGS-14/Odoribacter sp. UNK.MGS-12/Odoribacter sp. 43_10/Odoribacter splanchnicus]	GH97	1
3698	171552 Prevotellaceae	577309 Paraprevotella	454154 Paraprevotella clara [Paraprevotella clara CAG:116/Paraprevotella clara]	CBM32	1
3698	171552 Prevotellaceae	577309 Paraprevotella	454154 Paraprevotella clara [Paraprevotella clara CAG:116/Paraprevotella clara]	CBM51	0.94
3698	171552 Prevotellaceae	577309 Paraprevotella	454154 Paraprevotella clara [Paraprevotella clara CAG:116/Paraprevotella clara]	GH109	0.02
3698	171552 Prevotellaceae	577309 Paraprevotella	454154 Paraprevotella clara [Paraprevotella clara CAG:116/Paraprevotella clara]	GH110	1
3698	171552 Prevotellaceae	577309 Paraprevotella	454154 Paraprevotella clara [Paraprevotella clara CAG:116/Paraprevotella clara]	GH112	0
3698	171552 Prevotellaceae	577309 Paraprevotella	454154 Paraprevotella clara [Paraprevotella clara CAG:116/Paraprevotella clara]	GH123	0
3698	171552 Prevotellaceae	577309 Paraprevotella	454154 Paraprevotella clara [Paraprevotella clara CAG:116/Paraprevotella clara]	GH130	0
3698	171552 Prevotellaceae	577309 Paraprevotella	454154 Paraprevotella clara [Paraprevotella clara CAG:116/Paraprevotella clara]	GH136	0.94
3698	171552 Prevotellaceae	577309 Paraprevotella	454154 Paraprevotella clara [Paraprevotella clara CAG:116/Paraprevotella clara]	GH16	0
3698	171552 Prevotellaceae	577309 Paraprevotella	454154 Paraprevotella clara [Paraprevotella clara CAG:116/Paraprevotella clara]	GH18	0.02
3698	171552 Prevotellaceae	577309 Paraprevotella	454154 Paraprevotella clara [Paraprevotella clara CAG:116/Paraprevotella clara]	GH2	1
3698	171552 Prevotellaceae	577309 Paraprevotella	454154 Paraprevotella clara [Paraprevotella clara CAG:116/Paraprevotella clara]	GH20	0.32
3698	171552 Prevotellaceae	577309 Paraprevotella	454154 Paraprevotella clara [Paraprevotella clara CAG:116/Paraprevotella clara]	GH27	0.52
3698	171552 Prevotellaceae	577309 Paraprevotella	454154 Paraprevotella clara [Paraprevotella clara CAG:116/Paraprevotella clara]	GH29	1
3698	171552 Prevotellaceae	577309 Paraprevotella	454154 Paraprevotella clara [Paraprevotella clara CAG:116/Paraprevotella clara]	GH31	1
3698	171552 Prevotellaceae	577309 Paraprevotella	454154 Paraprevotella clara [Paraprevotella clara CAG:116/Paraprevotella clara]	GH33	0
3698	171552 Prevotellaceae	577309 Paraprevotella	454154 Paraprevotella clara [Paraprevotella clara CAG:116/Paraprevotella clara]	GH35	0.96
3698	171552 Prevotellaceae	577309 Paraprevotella	454154 Paraprevotella clara [Paraprevotella clara CAG:116/Paraprevotella clara]	GH36	1
3698	171552 Prevotellaceae	577309 Paraprevotella	454154 Paraprevotella clara [Paraprevotella clara CAG:116/Paraprevotella clara]	GH42	0.16
3698	171552 Prevotellaceae	577309 Paraprevotella	454154 Paraprevotella clara [Paraprevotella clara CAG:116/Paraprevotella clara]	GH84	0
3698	171552 Prevotellaceae	577309 Paraprevotella	454154 Paraprevotella clara [Paraprevotella clara CAG:116/Paraprevotella clara]	GH85	0
3698	171552 Prevotellaceae	577309 Paraprevotella	454154 Paraprevotella clara [Paraprevotella clara CAG:116/Paraprevotella clara]	GH89	0
3698	171552 Prevotellaceae	577309 Paraprevotella	454154 Paraprevotella clara [Paraprevotella clara CAG:116/Paraprevotella clara]	GH92	1
3698	171552 Prevotellaceae	577309 Paraprevotella	454154 Paraprevotella clara [Paraprevotella clara CAG:116/Paraprevotella clara]	GH95	1
3698	171552 Prevotellaceae	577309 Paraprevotella	454154 Paraprevotella clara [Paraprevotella clara CAG:116/Paraprevotella clara]	GH97	1
3699	171552 Prevotellaceae	577309 Paraprevotella	454155 Paraprevotella xylaniphila	CBM32	1
3699	171552 Prevotellaceae	577309 Paraprevotella	454155 Paraprevotella xylaniphila	CBM51	0.96
3699	171552 Prevotellaceae	577309 Paraprevotella	454155 Paraprevotella xylaniphila	GH109	0
3699	171552 Prevotellaceae	577309 Paraprevotella	454155 Paraprevotella xylaniphila	GH110	0.96
3699	171552 Prevotellaceae	577309 Paraprevotella	454155 Paraprevotella xylaniphila	GH112	0
3699	171552 Prevotellaceae	577309 Paraprevotella	454155 Paraprevotella xylaniphila	GH123	0
3699	171552 Prevotellaceae	577309 Paraprevotella	454155 Paraprevotella xylaniphila	GH130	0.02
3699	171552 Prevotellaceae	577309 Paraprevotella	454155 Paraprevotella xylaniphila	GH136	0.96
3699	171552 Prevotellaceae	577309 Paraprevotella	454155 Paraprevotella xylaniphila	GH16	0.04
3699	171552 Prevotellaceae	577309 Paraprevotella	454155 Paraprevotella xylaniphila	GH18	0.02
3699	171552 Prevotellaceae	577309 Paraprevotella	454155 Paraprevotella xylaniphila	GH2	1
3699	171552 Prevotellaceae	577309 Paraprevotella	454155 Paraprevotella xylaniphila	GH20	0.02
3699	171552 Prevotellaceae	577309 Paraprevotella	454155 Paraprevotella xylaniphila	GH27	0.04
3699	171552 Prevotellaceae	577309 Paraprevotella	454155 Paraprevotella xylaniphila	GH29	1
3699	171552 Prevotellaceae	577309 Paraprevotella	454155 Paraprevotella xylaniphila	GH31	1
3699	171552 Prevotellaceae	577309 Paraprevotella	454155 Paraprevotella xylaniphila	GH33	0.02
3699	171552 Prevotellaceae	577309 Paraprevotella	454155 Paraprevotella xylaniphila	GH35	0.98
3699	171552 Prevotellaceae	577309 Paraprevotella	454155 Paraprevotella xylaniphila	GH36	1
3699	171552 Prevotellaceae	577309 Paraprevotella	454155 Paraprevotella xylaniphila	GH42	0.02
3699	171552 Prevotellaceae	577309 Paraprevotella	454155 Paraprevotella xylaniphila	GH84	0
3699	171552 Prevotellaceae	577309 Paraprevotella	454155 Paraprevotella xylaniphila	GH85	0
3699	171552 Prevotellaceae	577309 Paraprevotella	454155 Paraprevotella xylaniphila	GH89	0
3699	171552 Prevotellaceae	577309 Paraprevotella	454155 Paraprevotella xylaniphila	GH92	1
3699	171552 Prevotellaceae	577309 Paraprevotella	454155 Paraprevotella xylaniphila	GH95	1
3699	171552 Prevotellaceae	577309 Paraprevotella	454155 Paraprevotella xylaniphila	GH97	1
3701	171552 Prevotellaceae	838 Prevotella	165179 Prevotella copri [Prevotella copri CAG:164/Prevotella copri]	CBM32	0.86
3701	171552 Prevotellaceae	838 Prevotella	165179 Prevotella copri [Prevotella copri CAG:164/Prevotella copri]	CBM51	0
3701	171552 Prevotellaceae	838 Prevotella	165179 Prevotella copri [Prevotella copri CAG:164/Prevotella copri]	GH109	0
3701	171552 Prevotellaceae	838 Prevotella	165179 Prevotella copri [Prevotella copri CAG:164/Prevotella copri]	GH110	0
3701	171552 Prevotellaceae	838 Prevotella	165179 Prevotella copri [Prevotella copri CAG:164/Prevotella copri]	GH112	0
3701	171552 Prevotellaceae	838 Prevotella	165179 Prevotella copri [Prevotella copri CAG:164/Prevotella copri]	GH123	0
3701	171552 Prevotellaceae	838 Prevotella	165179 Prevotella copri [Prevotella copri CAG:164/Prevotella copri]	GH130	0.96
3701	171552 Prevotellaceae	838 Prevotella	165179 Prevotella copri [Prevotella copri CAG:164/Prevotella copri]	GH136	0
3701	171552 Prevotellaceae	838 Prevotella	165179 Prevotella copri [Prevotella copri CAG:164/Prevotella copri]	GH16	0.8
3701	171552 Prevotellaceae	838 Prevotella	165179 Prevotella copri [Prevotella copri CAG:164/Prevotella copri]	GH18	0
3701	171552 Prevotellaceae	838 Prevotella	165179 Prevotella copri [Prevotella copri CAG:164/Prevotella copri]	GH2	1
3701	171552 Prevotellaceae	838 Prevotella	165179 Prevotella copri [Prevotella copri CAG:164/Prevotella copri]	GH20	0.78
3701	171552 Prevotellaceae	838 Prevotella	165179 Prevotella copri [Prevotella copri CAG:164/Prevotella copri]	GH27	0.06
3701	171552 Prevotellaceae	838 Prevotella	165179 Prevotella copri [Prevotella copri CAG:164/Prevotella copri]	GH29	0.66
3701	171552 Prevotellaceae	838 Prevotella	165179 Prevotella copri [Prevotella copri CAG:164/Prevotella copri]	GH31	0.98
3701	171552 Prevotellaceae	838 Prevotella	165179 Prevotella copri [Prevotella copri CAG:164/Prevotella copri]	GH33	0.68
3701	171552 Prevotellaceae	838 Prevotella	165179 Prevotella copri [Prevotella copri CAG:164/Prevotella copri]	GH35	0.6
3701	171552 Prevotellaceae	838 Prevotella	165179 Prevotella copri [Prevotella copri CAG:164/Prevotella copri]	GH36	1
3701	171552 Prevotellaceae	838 Prevotella	165179 Prevotella copri [Prevotella copri CAG:164/Prevotella copri]	GH42	0
3701	171552 Prevotellaceae	838 Prevotella	165179 Prevotella copri [Prevotella copri CAG:164/Prevotella copri]	GH84	0.38
3701	171552 Prevotellaceae	838 Prevotella	165179 Prevotella copri [Prevotella copri CAG:164/Prevotella copri]	GH85	0.06
3701	171552 Prevotellaceae	838 Prevotella	165179 Prevotella copri [Prevotella copri CAG:164/Prevotella copri]	GH89	0
3701	171552 Prevotellaceae	838 Prevotella	165179 Prevotella copri [Prevotella copri CAG:164/Prevotella copri]	GH92	0.54
3701	171552 Prevotellaceae	838 Prevotella	165179 Prevotella copri [Prevotella copri CAG:164/Prevotella copri]	GH95	1
3701	171552 Prevotellaceae	838 Prevotella	165179 Prevotella copri [Prevotella copri CAG:164/Prevotella copri]	GH97	1
3703	186803 Lachnospiraceae	572511 Blautia	33039 [Ruminococcus] torques [[Ruminococcus] torques CAG:61/Roseburia sp. UNK.MGS-15/uncultured Ruminococcus sp./[Ruminococcus] torques/Lachnospiraceae bacterium 1_1_57FAA/Lachnospiraceae bacterium 3_1_46FAA/Lachnospiraceae bacterium 8_1_57FAA]	CBM32	1
3703	186803 Lachnospiraceae	572511 Blautia	33039 [Ruminococcus] torques [[Ruminococcus] torques CAG:61/Roseburia sp. UNK.MGS-15/uncultured Ruminococcus sp./[Ruminococcus] torques/Lachnospiraceae bacterium 1_1_57FAA/Lachnospiraceae bacterium 3_1_46FAA/Lachnospiraceae bacterium 8_1_57FAA]	CBM51	0.94
3703	186803 Lachnospiraceae	572511 Blautia	33039 [Ruminococcus] torques [[Ruminococcus] torques CAG:61/Roseburia sp. UNK.MGS-15/uncultured Ruminococcus sp./[Ruminococcus] torques/Lachnospiraceae bacterium 1_1_57FAA/Lachnospiraceae bacterium 3_1_46FAA/Lachnospiraceae bacterium 8_1_57FAA]	GH109	0
3703	186803 Lachnospiraceae	572511 Blautia	33039 [Ruminococcus] torques [[Ruminococcus] torques CAG:61/Roseburia sp. UNK.MGS-15/uncultured Ruminococcus sp./[Ruminococcus] torques/Lachnospiraceae bacterium 1_1_57FAA/Lachnospiraceae bacterium 3_1_46FAA/Lachnospiraceae bacterium 8_1_57FAA]	GH110	0
3703	186803 Lachnospiraceae	572511 Blautia	33039 [Ruminococcus] torques [[Ruminococcus] torques CAG:61/Roseburia sp. UNK.MGS-15/uncultured Ruminococcus sp./[Ruminococcus] torques/Lachnospiraceae bacterium 1_1_57FAA/Lachnospiraceae bacterium 3_1_46FAA/Lachnospiraceae bacterium 8_1_57FAA]	GH112	0.94
3703	186803 Lachnospiraceae	572511 Blautia	33039 [Ruminococcus] torques [[Ruminococcus] torques CAG:61/Roseburia sp. UNK.MGS-15/uncultured Ruminococcus sp./[Ruminococcus] torques/Lachnospiraceae bacterium 1_1_57FAA/Lachnospiraceae bacterium 3_1_46FAA/Lachnospiraceae bacterium 8_1_57FAA]	GH123	0.98
3703	186803 Lachnospiraceae	572511 Blautia	33039 [Ruminococcus] torques [[Ruminococcus] torques CAG:61/Roseburia sp. UNK.MGS-15/uncultured Ruminococcus sp./[Ruminococcus] torques/Lachnospiraceae bacterium 1_1_57FAA/Lachnospiraceae bacterium 3_1_46FAA/Lachnospiraceae bacterium 8_1_57FAA]	GH130	0
3703	186803 Lachnospiraceae	572511 Blautia	33039 [Ruminococcus] torques [[Ruminococcus] torques CAG:61/Roseburia sp. UNK.MGS-15/uncultured Ruminococcus sp./[Ruminococcus] torques/Lachnospiraceae bacterium 1_1_57FAA/Lachnospiraceae bacterium 3_1_46FAA/Lachnospiraceae bacterium 8_1_57FAA]	GH136	0.9
3703	186803 Lachnospiraceae	572511 Blautia	33039 [Ruminococcus] torques [[Ruminococcus] torques CAG:61/Roseburia sp. UNK.MGS-15/uncultured Ruminococcus sp./[Ruminococcus] torques/Lachnospiraceae bacterium 1_1_57FAA/Lachnospiraceae bacterium 3_1_46FAA/Lachnospiraceae bacterium 8_1_57FAA]	GH16	0
3703	186803 Lachnospiraceae	572511 Blautia	33039 [Ruminococcus] torques [[Ruminococcus] torques CAG:61/Roseburia sp. UNK.MGS-15/uncultured Ruminococcus sp./[Ruminococcus] torques/Lachnospiraceae bacterium 1_1_57FAA/Lachnospiraceae bacterium 3_1_46FAA/Lachnospiraceae bacterium 8_1_57FAA]	GH18	1
3703	186803 Lachnospiraceae	572511 Blautia	33039 [Ruminococcus] torques [[Ruminococcus] torques CAG:61/Roseburia sp. UNK.MGS-15/uncultured Ruminococcus sp./[Ruminococcus] torques/Lachnospiraceae bacterium 1_1_57FAA/Lachnospiraceae bacterium 3_1_46FAA/Lachnospiraceae bacterium 8_1_57FAA]	GH2	0.94
3703	186803 Lachnospiraceae	572511 Blautia	33039 [Ruminococcus] torques [[Ruminococcus] torques CAG:61/Roseburia sp. UNK.MGS-15/uncultured Ruminococcus sp./[Ruminococcus] torques/Lachnospiraceae bacterium 1_1_57FAA/Lachnospiraceae bacterium 3_1_46FAA/Lachnospiraceae bacterium 8_1_57FAA]	GH20	1
3703	186803 Lachnospiraceae	572511 Blautia	33039 [Ruminococcus] torques [[Ruminococcus] torques CAG:61/Roseburia sp. UNK.MGS-15/uncultured Ruminococcus sp./[Ruminococcus] torques/Lachnospiraceae bacterium 1_1_57FAA/Lachnospiraceae bacterium 3_1_46FAA/Lachnospiraceae bacterium 8_1_57FAA]	GH27	0.02
3703	186803 Lachnospiraceae	572511 Blautia	33039 [Ruminococcus] torques [[Ruminococcus] torques CAG:61/Roseburia sp. UNK.MGS-15/uncultured Ruminococcus sp./[Ruminococcus] torques/Lachnospiraceae bacterium 1_1_57FAA/Lachnospiraceae bacterium 3_1_46FAA/Lachnospiraceae bacterium 8_1_57FAA]	GH29	0.28
3703	186803 Lachnospiraceae	572511 Blautia	33039 [Ruminococcus] torques [[Ruminococcus] torques CAG:61/Roseburia sp. UNK.MGS-15/uncultured Ruminococcus sp./[Ruminococcus] torques/Lachnospiraceae bacterium 1_1_57FAA/Lachnospiraceae bacterium 3_1_46FAA/Lachnospiraceae bacterium 8_1_57FAA]	GH31	0.88
3703	186803 Lachnospiraceae	572511 Blautia	33039 [Ruminococcus] torques [[Ruminococcus] torques CAG:61/Roseburia sp. UNK.MGS-15/uncultured Ruminococcus sp./[Ruminococcus] torques/Lachnospiraceae bacterium 1_1_57FAA/Lachnospiraceae bacterium 3_1_46FAA/Lachnospiraceae bacterium 8_1_57FAA]	GH33	1
3703	186803 Lachnospiraceae	572511 Blautia	33039 [Ruminococcus] torques [[Ruminococcus] torques CAG:61/Roseburia sp. UNK.MGS-15/uncultured Ruminococcus sp./[Ruminococcus] torques/Lachnospiraceae bacterium 1_1_57FAA/Lachnospiraceae bacterium 3_1_46FAA/Lachnospiraceae bacterium 8_1_57FAA]	GH35	0
3703	186803 Lachnospiraceae	572511 Blautia	33039 [Ruminococcus] torques [[Ruminococcus] torques CAG:61/Roseburia sp. UNK.MGS-15/uncultured Ruminococcus sp./[Ruminococcus] torques/Lachnospiraceae bacterium 1_1_57FAA/Lachnospiraceae bacterium 3_1_46FAA/Lachnospiraceae bacterium 8_1_57FAA]	GH36	0
3703	186803 Lachnospiraceae	572511 Blautia	33039 [Ruminococcus] torques [[Ruminococcus] torques CAG:61/Roseburia sp. UNK.MGS-15/uncultured Ruminococcus sp./[Ruminococcus] torques/Lachnospiraceae bacterium 1_1_57FAA/Lachnospiraceae bacterium 3_1_46FAA/Lachnospiraceae bacterium 8_1_57FAA]	GH42	0.94
3703	186803 Lachnospiraceae	572511 Blautia	33039 [Ruminococcus] torques [[Ruminococcus] torques CAG:61/Roseburia sp. UNK.MGS-15/uncultured Ruminococcus sp./[Ruminococcus] torques/Lachnospiraceae bacterium 1_1_57FAA/Lachnospiraceae bacterium 3_1_46FAA/Lachnospiraceae bacterium 8_1_57FAA]	GH84	1
3703	186803 Lachnospiraceae	572511 Blautia	33039 [Ruminococcus] torques [[Ruminococcus] torques CAG:61/Roseburia sp. UNK.MGS-15/uncultured Ruminococcus sp./[Ruminococcus] torques/Lachnospiraceae bacterium 1_1_57FAA/Lachnospiraceae bacterium 3_1_46FAA/Lachnospiraceae bacterium 8_1_57FAA]	GH85	0
3703	186803 Lachnospiraceae	572511 Blautia	33039 [Ruminococcus] torques [[Ruminococcus] torques CAG:61/Roseburia sp. UNK.MGS-15/uncultured Ruminococcus sp./[Ruminococcus] torques/Lachnospiraceae bacterium 1_1_57FAA/Lachnospiraceae bacterium 3_1_46FAA/Lachnospiraceae bacterium 8_1_57FAA]	GH89	0.92
3703	186803 Lachnospiraceae	572511 Blautia	33039 [Ruminococcus] torques [[Ruminococcus] torques CAG:61/Roseburia sp. UNK.MGS-15/uncultured Ruminococcus sp./[Ruminococcus] torques/Lachnospiraceae bacterium 1_1_57FAA/Lachnospiraceae bacterium 3_1_46FAA/Lachnospiraceae bacterium 8_1_57FAA]	GH92	0
3703	186803 Lachnospiraceae	572511 Blautia	33039 [Ruminococcus] torques [[Ruminococcus] torques CAG:61/Roseburia sp. UNK.MGS-15/uncultured Ruminococcus sp./[Ruminococcus] torques/Lachnospiraceae bacterium 1_1_57FAA/Lachnospiraceae bacterium 3_1_46FAA/Lachnospiraceae bacterium 8_1_57FAA]	GH95	1
3703	186803 Lachnospiraceae	572511 Blautia	33039 [Ruminococcus] torques [[Ruminococcus] torques CAG:61/Roseburia sp. UNK.MGS-15/uncultured Ruminococcus sp./[Ruminococcus] torques/Lachnospiraceae bacterium 1_1_57FAA/Lachnospiraceae bacterium 3_1_46FAA/Lachnospiraceae bacterium 8_1_57FAA]	GH97	0
3862	171552 Prevotellaceae	838 Prevotella	28125 Prevotella bivia	CBM32	0
3862	171552 Prevotellaceae	838 Prevotella	28125 Prevotella bivia	CBM51	0
3862	171552 Prevotellaceae	838 Prevotella	28125 Prevotella bivia	GH109	0.952381
3862	171552 Prevotellaceae	838 Prevotella	28125 Prevotella bivia	GH110	0
3862	171552 Prevotellaceae	838 Prevotella	28125 Prevotella bivia	GH112	0
3862	171552 Prevotellaceae	838 Prevotella	28125 Prevotella bivia	GH123	0
3862	171552 Prevotellaceae	838 Prevotella	28125 Prevotella bivia	GH130	1
3862	171552 Prevotellaceae	838 Prevotella	28125 Prevotella bivia	GH136	0
3862	171552 Prevotellaceae	838 Prevotella	28125 Prevotella bivia	GH16	0
3862	171552 Prevotellaceae	838 Prevotella	28125 Prevotella bivia	GH18	1
3862	171552 Prevotellaceae	838 Prevotella	28125 Prevotella bivia	GH2	0.97619
3862	171552 Prevotellaceae	838 Prevotella	28125 Prevotella bivia	GH20	1
3862	171552 Prevotellaceae	838 Prevotella	28125 Prevotella bivia	GH27	0
3862	171552 Prevotellaceae	838 Prevotella	28125 Prevotella bivia	GH29	0.97619
3862	171552 Prevotellaceae	838 Prevotella	28125 Prevotella bivia	GH31	0
3862	171552 Prevotellaceae	838 Prevotella	28125 Prevotella bivia	GH33	0.97619
3862	171552 Prevotellaceae	838 Prevotella	28125 Prevotella bivia	GH35	1
3862	171552 Prevotellaceae	838 Prevotella	28125 Prevotella bivia	GH36	0
3862	171552 Prevotellaceae	838 Prevotella	28125 Prevotella bivia	GH42	0
3862	171552 Prevotellaceae	838 Prevotella	28125 Prevotella bivia	GH84	0.952381
3862	171552 Prevotellaceae	838 Prevotella	28125 Prevotella bivia	GH85	0
3862	171552 Prevotellaceae	838 Prevotella	28125 Prevotella bivia	GH89	0
3862	171552 Prevotellaceae	838 Prevotella	28125 Prevotella bivia	GH92	1
3862	171552 Prevotellaceae	838 Prevotella	28125 Prevotella bivia	GH95	0
3862	171552 Prevotellaceae	838 Prevotella	28125 Prevotella bivia	GH97	1
4094	815 Bacteroidaceae	816 Bacteroides	387090 Bacteroides coprophilus	CBM32	1
4094	815 Bacteroidaceae	816 Bacteroides	387090 Bacteroides coprophilus	CBM51	0.46
4094	815 Bacteroidaceae	816 Bacteroides	387090 Bacteroides coprophilus	GH109	1
4094	815 Bacteroidaceae	816 Bacteroides	387090 Bacteroides coprophilus	GH110	0.98
4094	815 Bacteroidaceae	816 Bacteroides	387090 Bacteroides coprophilus	GH112	0
4094	815 Bacteroidaceae	816 Bacteroides	387090 Bacteroides coprophilus	GH123	0
4094	815 Bacteroidaceae	816 Bacteroides	387090 Bacteroides coprophilus	GH130	0.88
4094	815 Bacteroidaceae	816 Bacteroides	387090 Bacteroides coprophilus	GH136	0
4094	815 Bacteroidaceae	816 Bacteroides	387090 Bacteroides coprophilus	GH16	1
4094	815 Bacteroidaceae	816 Bacteroides	387090 Bacteroides coprophilus	GH18	0.96
4094	815 Bacteroidaceae	816 Bacteroides	387090 Bacteroides coprophilus	GH2	1
4094	815 Bacteroidaceae	816 Bacteroides	387090 Bacteroides coprophilus	GH20	1
4094	815 Bacteroidaceae	816 Bacteroides	387090 Bacteroides coprophilus	GH27	0.94
4094	815 Bacteroidaceae	816 Bacteroides	387090 Bacteroides coprophilus	GH29	1
4094	815 Bacteroidaceae	816 Bacteroides	387090 Bacteroides coprophilus	GH31	1
4094	815 Bacteroidaceae	816 Bacteroides	387090 Bacteroides coprophilus	GH33	1
4094	815 Bacteroidaceae	816 Bacteroides	387090 Bacteroides coprophilus	GH35	0.96
4094	815 Bacteroidaceae	816 Bacteroides	387090 Bacteroides coprophilus	GH36	1
4094	815 Bacteroidaceae	816 Bacteroides	387090 Bacteroides coprophilus	GH42	0
4094	815 Bacteroidaceae	816 Bacteroides	387090 Bacteroides coprophilus	GH84	0.98
4094	815 Bacteroidaceae	816 Bacteroides	387090 Bacteroides coprophilus	GH85	0
4094	815 Bacteroidaceae	816 Bacteroides	387090 Bacteroides coprophilus	GH89	1
4094	815 Bacteroidaceae	816 Bacteroides	387090 Bacteroides coprophilus	GH92	1
4094	815 Bacteroidaceae	816 Bacteroides	387090 Bacteroides coprophilus	GH95	1
4094	815 Bacteroidaceae	816 Bacteroides	387090 Bacteroides coprophilus	GH97	1
4716	541000 Ruminococcaceae	1905344 Ruthenibacterium	1550024 Ruthenibacterium lactatiformans [Ruthenibacterium lactatiformans/Ruminococcaceae bacterium cv2/Subdoligranulum sp. 4_3_54A2FAA]	CBM32	0
4716	541000 Ruminococcaceae	1905344 Ruthenibacterium	1550024 Ruthenibacterium lactatiformans [Ruthenibacterium lactatiformans/Ruminococcaceae bacterium cv2/Subdoligranulum sp. 4_3_54A2FAA]	CBM51	0
4716	541000 Ruminococcaceae	1905344 Ruthenibacterium	1550024 Ruthenibacterium lactatiformans [Ruthenibacterium lactatiformans/Ruminococcaceae bacterium cv2/Subdoligranulum sp. 4_3_54A2FAA]	GH109	0.48
4716	541000 Ruminococcaceae	1905344 Ruthenibacterium	1550024 Ruthenibacterium lactatiformans [Ruthenibacterium lactatiformans/Ruminococcaceae bacterium cv2/Subdoligranulum sp. 4_3_54A2FAA]	GH110	0.28
4716	541000 Ruminococcaceae	1905344 Ruthenibacterium	1550024 Ruthenibacterium lactatiformans [Ruthenibacterium lactatiformans/Ruminococcaceae bacterium cv2/Subdoligranulum sp. 4_3_54A2FAA]	GH112	0.9
4716	541000 Ruminococcaceae	1905344 Ruthenibacterium	1550024 Ruthenibacterium lactatiformans [Ruthenibacterium lactatiformans/Ruminococcaceae bacterium cv2/Subdoligranulum sp. 4_3_54A2FAA]	GH123	0.8
4716	541000 Ruminococcaceae	1905344 Ruthenibacterium	1550024 Ruthenibacterium lactatiformans [Ruthenibacterium lactatiformans/Ruminococcaceae bacterium cv2/Subdoligranulum sp. 4_3_54A2FAA]	GH130	0.06
4716	541000 Ruminococcaceae	1905344 Ruthenibacterium	1550024 Ruthenibacterium lactatiformans [Ruthenibacterium lactatiformans/Ruminococcaceae bacterium cv2/Subdoligranulum sp. 4_3_54A2FAA]	GH136	0.02
4716	541000 Ruminococcaceae	1905344 Ruthenibacterium	1550024 Ruthenibacterium lactatiformans [Ruthenibacterium lactatiformans/Ruminococcaceae bacterium cv2/Subdoligranulum sp. 4_3_54A2FAA]	GH16	0.1
4716	541000 Ruminococcaceae	1905344 Ruthenibacterium	1550024 Ruthenibacterium lactatiformans [Ruthenibacterium lactatiformans/Ruminococcaceae bacterium cv2/Subdoligranulum sp. 4_3_54A2FAA]	GH18	0
4716	541000 Ruminococcaceae	1905344 Ruthenibacterium	1550024 Ruthenibacterium lactatiformans [Ruthenibacterium lactatiformans/Ruminococcaceae bacterium cv2/Subdoligranulum sp. 4_3_54A2FAA]	GH2	1
4716	541000 Ruminococcaceae	1905344 Ruthenibacterium	1550024 Ruthenibacterium lactatiformans [Ruthenibacterium lactatiformans/Ruminococcaceae bacterium cv2/Subdoligranulum sp. 4_3_54A2FAA]	GH20	1
4716	541000 Ruminococcaceae	1905344 Ruthenibacterium	1550024 Ruthenibacterium lactatiformans [Ruthenibacterium lactatiformans/Ruminococcaceae bacterium cv2/Subdoligranulum sp. 4_3_54A2FAA]	GH27	0.04
4716	541000 Ruminococcaceae	1905344 Ruthenibacterium	1550024 Ruthenibacterium lactatiformans [Ruthenibacterium lactatiformans/Ruminococcaceae bacterium cv2/Subdoligranulum sp. 4_3_54A2FAA]	GH29	0.26
4716	541000 Ruminococcaceae	1905344 Ruthenibacterium	1550024 Ruthenibacterium lactatiformans [Ruthenibacterium lactatiformans/Ruminococcaceae bacterium cv2/Subdoligranulum sp. 4_3_54A2FAA]	GH31	0.24
4716	541000 Ruminococcaceae	1905344 Ruthenibacterium	1550024 Ruthenibacterium lactatiformans [Ruthenibacterium lactatiformans/Ruminococcaceae bacterium cv2/Subdoligranulum sp. 4_3_54A2FAA]	GH33	1
4716	541000 Ruminococcaceae	1905344 Ruthenibacterium	1550024 Ruthenibacterium lactatiformans [Ruthenibacterium lactatiformans/Ruminococcaceae bacterium cv2/Subdoligranulum sp. 4_3_54A2FAA]	GH35	0.02
4716	541000 Ruminococcaceae	1905344 Ruthenibacterium	1550024 Ruthenibacterium lactatiformans [Ruthenibacterium lactatiformans/Ruminococcaceae bacterium cv2/Subdoligranulum sp. 4_3_54A2FAA]	GH36	0.98
4716	541000 Ruminococcaceae	1905344 Ruthenibacterium	1550024 Ruthenibacterium lactatiformans [Ruthenibacterium lactatiformans/Ruminococcaceae bacterium cv2/Subdoligranulum sp. 4_3_54A2FAA]	GH42	0.02
4716	541000 Ruminococcaceae	1905344 Ruthenibacterium	1550024 Ruthenibacterium lactatiformans [Ruthenibacterium lactatiformans/Ruminococcaceae bacterium cv2/Subdoligranulum sp. 4_3_54A2FAA]	GH84	0
4716	541000 Ruminococcaceae	1905344 Ruthenibacterium	1550024 Ruthenibacterium lactatiformans [Ruthenibacterium lactatiformans/Ruminococcaceae bacterium cv2/Subdoligranulum sp. 4_3_54A2FAA]	GH85	0
4716	541000 Ruminococcaceae	1905344 Ruthenibacterium	1550024 Ruthenibacterium lactatiformans [Ruthenibacterium lactatiformans/Ruminococcaceae bacterium cv2/Subdoligranulum sp. 4_3_54A2FAA]	GH89	0.3
4716	541000 Ruminococcaceae	1905344 Ruthenibacterium	1550024 Ruthenibacterium lactatiformans [Ruthenibacterium lactatiformans/Ruminococcaceae bacterium cv2/Subdoligranulum sp. 4_3_54A2FAA]	GH92	0
4716	541000 Ruminococcaceae	1905344 Ruthenibacterium	1550024 Ruthenibacterium lactatiformans [Ruthenibacterium lactatiformans/Ruminococcaceae bacterium cv2/Subdoligranulum sp. 4_3_54A2FAA]	GH95	0.06
4716	541000 Ruminococcaceae	1905344 Ruthenibacterium	1550024 Ruthenibacterium lactatiformans [Ruthenibacterium lactatiformans/Ruminococcaceae bacterium cv2/Subdoligranulum sp. 4_3_54A2FAA]	GH97	0.02
5069	815 Bacteroidaceae	816 Bacteroides	310297 Bacteroides plebeius	CBM32	0.86
5069	815 Bacteroidaceae	816 Bacteroides	310297 Bacteroides plebeius	CBM51	0.02
5069	815 Bacteroidaceae	816 Bacteroides	310297 Bacteroides plebeius	GH109	0.96
5069	815 Bacteroidaceae	816 Bacteroides	310297 Bacteroides plebeius	GH110	0.96
5069	815 Bacteroidaceae	816 Bacteroides	310297 Bacteroides plebeius	GH112	0
5069	815 Bacteroidaceae	816 Bacteroides	310297 Bacteroides plebeius	GH123	0.94
5069	815 Bacteroidaceae	816 Bacteroides	310297 Bacteroides plebeius	GH130	0.98
5069	815 Bacteroidaceae	816 Bacteroides	310297 Bacteroides plebeius	GH136	0.8
5069	815 Bacteroidaceae	816 Bacteroides	310297 Bacteroides plebeius	GH16	0.54
5069	815 Bacteroidaceae	816 Bacteroides	310297 Bacteroides plebeius	GH18	0.64
5069	815 Bacteroidaceae	816 Bacteroides	310297 Bacteroides plebeius	GH2	1
5069	815 Bacteroidaceae	816 Bacteroides	310297 Bacteroides plebeius	GH20	1
5069	815 Bacteroidaceae	816 Bacteroides	310297 Bacteroides plebeius	GH27	0.22
5069	815 Bacteroidaceae	816 Bacteroides	310297 Bacteroides plebeius	GH29	1
5069	815 Bacteroidaceae	816 Bacteroides	310297 Bacteroides plebeius	GH31	1
5069	815 Bacteroidaceae	816 Bacteroides	310297 Bacteroides plebeius	GH33	0.84
5069	815 Bacteroidaceae	816 Bacteroides	310297 Bacteroides plebeius	GH35	1
5069	815 Bacteroidaceae	816 Bacteroides	310297 Bacteroides plebeius	GH36	1
5069	815 Bacteroidaceae	816 Bacteroides	310297 Bacteroides plebeius	GH42	0.88
5069	815 Bacteroidaceae	816 Bacteroides	310297 Bacteroides plebeius	GH84	0.9
5069	815 Bacteroidaceae	816 Bacteroides	310297 Bacteroides plebeius	GH85	0
5069	815 Bacteroidaceae	816 Bacteroides	310297 Bacteroides plebeius	GH89	0.96
5069	815 Bacteroidaceae	816 Bacteroides	310297 Bacteroides plebeius	GH92	1
5069	815 Bacteroidaceae	816 Bacteroides	310297 Bacteroides plebeius	GH95	0.98
5069	815 Bacteroidaceae	816 Bacteroides	310297 Bacteroides plebeius	GH97	1
5071	815 Bacteroidaceae	816 Bacteroides	1841856 Bacteroides mediterraneensis	CBM32	1
5071	815 Bacteroidaceae	816 Bacteroides	1841856 Bacteroides mediterraneensis	CBM51	0
5071	815 Bacteroidaceae	816 Bacteroides	1841856 Bacteroides mediterraneensis	GH109	1
5071	815 Bacteroidaceae	816 Bacteroides	1841856 Bacteroides mediterraneensis	GH110	1
5071	815 Bacteroidaceae	816 Bacteroides	1841856 Bacteroides mediterraneensis	GH112	0
5071	815 Bacteroidaceae	816 Bacteroides	1841856 Bacteroides mediterraneensis	GH123	1
5071	815 Bacteroidaceae	816 Bacteroides	1841856 Bacteroides mediterraneensis	GH130	1
5071	815 Bacteroidaceae	816 Bacteroides	1841856 Bacteroides mediterraneensis	GH136	0.75
5071	815 Bacteroidaceae	816 Bacteroides	1841856 Bacteroides mediterraneensis	GH16	0.25
5071	815 Bacteroidaceae	816 Bacteroides	1841856 Bacteroides mediterraneensis	GH18	0.5
5071	815 Bacteroidaceae	816 Bacteroides	1841856 Bacteroides mediterraneensis	GH2	1
5071	815 Bacteroidaceae	816 Bacteroides	1841856 Bacteroides mediterraneensis	GH20	1
5071	815 Bacteroidaceae	816 Bacteroides	1841856 Bacteroides mediterraneensis	GH27	0.25
5071	815 Bacteroidaceae	816 Bacteroides	1841856 Bacteroides mediterraneensis	GH29	1
5071	815 Bacteroidaceae	816 Bacteroides	1841856 Bacteroides mediterraneensis	GH31	1
5071	815 Bacteroidaceae	816 Bacteroides	1841856 Bacteroides mediterraneensis	GH33	1
5071	815 Bacteroidaceae	816 Bacteroides	1841856 Bacteroides mediterraneensis	GH35	1
5071	815 Bacteroidaceae	816 Bacteroides	1841856 Bacteroides mediterraneensis	GH36	1
5071	815 Bacteroidaceae	816 Bacteroides	1841856 Bacteroides mediterraneensis	GH42	0.5
5071	815 Bacteroidaceae	816 Bacteroides	1841856 Bacteroides mediterraneensis	GH84	1
5071	815 Bacteroidaceae	816 Bacteroides	1841856 Bacteroides mediterraneensis	GH85	0
5071	815 Bacteroidaceae	816 Bacteroides	1841856 Bacteroides mediterraneensis	GH89	1
5071	815 Bacteroidaceae	816 Bacteroides	1841856 Bacteroides mediterraneensis	GH92	1
5071	815 Bacteroidaceae	816 Bacteroides	1841856 Bacteroides mediterraneensis	GH95	1
5071	815 Bacteroidaceae	816 Bacteroides	1841856 Bacteroides mediterraneensis	GH97	1
5139	186803 Lachnospiraceae	572511 Blautia	40520 Blautia obeum [uncultured Ruminococcus sp./Blautia obeum]	CBM32	0.02
5139	186803 Lachnospiraceae	572511 Blautia	40520 Blautia obeum [uncultured Ruminococcus sp./Blautia obeum]	CBM51	0
5139	186803 Lachnospiraceae	572511 Blautia	40520 Blautia obeum [uncultured Ruminococcus sp./Blautia obeum]	GH109	0
5139	186803 Lachnospiraceae	572511 Blautia	40520 Blautia obeum [uncultured Ruminococcus sp./Blautia obeum]	GH110	0
5139	186803 Lachnospiraceae	572511 Blautia	40520 Blautia obeum [uncultured Ruminococcus sp./Blautia obeum]	GH112	0.92
5139	186803 Lachnospiraceae	572511 Blautia	40520 Blautia obeum [uncultured Ruminococcus sp./Blautia obeum]	GH123	0
5139	186803 Lachnospiraceae	572511 Blautia	40520 Blautia obeum [uncultured Ruminococcus sp./Blautia obeum]	GH130	0
5139	186803 Lachnospiraceae	572511 Blautia	40520 Blautia obeum [uncultured Ruminococcus sp./Blautia obeum]	GH136	0
5139	186803 Lachnospiraceae	572511 Blautia	40520 Blautia obeum [uncultured Ruminococcus sp./Blautia obeum]	GH16	0.02
5139	186803 Lachnospiraceae	572511 Blautia	40520 Blautia obeum [uncultured Ruminococcus sp./Blautia obeum]	GH18	0.98
5139	186803 Lachnospiraceae	572511 Blautia	40520 Blautia obeum [uncultured Ruminococcus sp./Blautia obeum]	GH2	1
5139	186803 Lachnospiraceae	572511 Blautia	40520 Blautia obeum [uncultured Ruminococcus sp./Blautia obeum]	GH20	0.32
5139	186803 Lachnospiraceae	572511 Blautia	40520 Blautia obeum [uncultured Ruminococcus sp./Blautia obeum]	GH27	0.02
5139	186803 Lachnospiraceae	572511 Blautia	40520 Blautia obeum [uncultured Ruminococcus sp./Blautia obeum]	GH29	0.9
5139	186803 Lachnospiraceae	572511 Blautia	40520 Blautia obeum [uncultured Ruminococcus sp./Blautia obeum]	GH31	0.98
5139	186803 Lachnospiraceae	572511 Blautia	40520 Blautia obeum [uncultured Ruminococcus sp./Blautia obeum]	GH33	0
5139	186803 Lachnospiraceae	572511 Blautia	40520 Blautia obeum [uncultured Ruminococcus sp./Blautia obeum]	GH35	0
5139	186803 Lachnospiraceae	572511 Blautia	40520 Blautia obeum [uncultured Ruminococcus sp./Blautia obeum]	GH36	1
5139	186803 Lachnospiraceae	572511 Blautia	40520 Blautia obeum [uncultured Ruminococcus sp./Blautia obeum]	GH42	1
5139	186803 Lachnospiraceae	572511 Blautia	40520 Blautia obeum [uncultured Ruminococcus sp./Blautia obeum]	GH84	0
5139	186803 Lachnospiraceae	572511 Blautia	40520 Blautia obeum [uncultured Ruminococcus sp./Blautia obeum]	GH85	0
5139	186803 Lachnospiraceae	572511 Blautia	40520 Blautia obeum [uncultured Ruminococcus sp./Blautia obeum]	GH89	0
5139	186803 Lachnospiraceae	572511 Blautia	40520 Blautia obeum [uncultured Ruminococcus sp./Blautia obeum]	GH92	0.02
5139	186803 Lachnospiraceae	572511 Blautia	40520 Blautia obeum [uncultured Ruminococcus sp./Blautia obeum]	GH95	0.94
5139	186803 Lachnospiraceae	572511 Blautia	40520 Blautia obeum [uncultured Ruminococcus sp./Blautia obeum]	GH97	0
5140	186803 Lachnospiraceae	572511 Blautia	40520 Blautia obeum [uncultured Ruminococcus sp./Blautia sp. Marseille-P3087/Blautia obeum]	CBM32	0
5140	186803 Lachnospiraceae	572511 Blautia	40520 Blautia obeum [uncultured Ruminococcus sp./Blautia sp. Marseille-P3087/Blautia obeum]	CBM51	0
5140	186803 Lachnospiraceae	572511 Blautia	40520 Blautia obeum [uncultured Ruminococcus sp./Blautia sp. Marseille-P3087/Blautia obeum]	GH109	0
5140	186803 Lachnospiraceae	572511 Blautia	40520 Blautia obeum [uncultured Ruminococcus sp./Blautia sp. Marseille-P3087/Blautia obeum]	GH110	0
5140	186803 Lachnospiraceae	572511 Blautia	40520 Blautia obeum [uncultured Ruminococcus sp./Blautia sp. Marseille-P3087/Blautia obeum]	GH112	0.944444
5140	186803 Lachnospiraceae	572511 Blautia	40520 Blautia obeum [uncultured Ruminococcus sp./Blautia sp. Marseille-P3087/Blautia obeum]	GH123	0
5140	186803 Lachnospiraceae	572511 Blautia	40520 Blautia obeum [uncultured Ruminococcus sp./Blautia sp. Marseille-P3087/Blautia obeum]	GH130	0
5140	186803 Lachnospiraceae	572511 Blautia	40520 Blautia obeum [uncultured Ruminococcus sp./Blautia sp. Marseille-P3087/Blautia obeum]	GH136	0.0555556
5140	186803 Lachnospiraceae	572511 Blautia	40520 Blautia obeum [uncultured Ruminococcus sp./Blautia sp. Marseille-P3087/Blautia obeum]	GH16	0
5140	186803 Lachnospiraceae	572511 Blautia	40520 Blautia obeum [uncultured Ruminococcus sp./Blautia sp. Marseille-P3087/Blautia obeum]	GH18	1
5140	186803 Lachnospiraceae	572511 Blautia	40520 Blautia obeum [uncultured Ruminococcus sp./Blautia sp. Marseille-P3087/Blautia obeum]	GH2	1
5140	186803 Lachnospiraceae	572511 Blautia	40520 Blautia obeum [uncultured Ruminococcus sp./Blautia sp. Marseille-P3087/Blautia obeum]	GH20	0.388889
5140	186803 Lachnospiraceae	572511 Blautia	40520 Blautia obeum [uncultured Ruminococcus sp./Blautia sp. Marseille-P3087/Blautia obeum]	GH27	0
5140	186803 Lachnospiraceae	572511 Blautia	40520 Blautia obeum [uncultured Ruminococcus sp./Blautia sp. Marseille-P3087/Blautia obeum]	GH29	0
5140	186803 Lachnospiraceae	572511 Blautia	40520 Blautia obeum [uncultured Ruminococcus sp./Blautia sp. Marseille-P3087/Blautia obeum]	GH31	0.777778
5140	186803 Lachnospiraceae	572511 Blautia	40520 Blautia obeum [uncultured Ruminococcus sp./Blautia sp. Marseille-P3087/Blautia obeum]	GH33	0.611111
5140	186803 Lachnospiraceae	572511 Blautia	40520 Blautia obeum [uncultured Ruminococcus sp./Blautia sp. Marseille-P3087/Blautia obeum]	GH35	0
5140	186803 Lachnospiraceae	572511 Blautia	40520 Blautia obeum [uncultured Ruminococcus sp./Blautia sp. Marseille-P3087/Blautia obeum]	GH36	0.944444
5140	186803 Lachnospiraceae	572511 Blautia	40520 Blautia obeum [uncultured Ruminococcus sp./Blautia sp. Marseille-P3087/Blautia obeum]	GH42	1
5140	186803 Lachnospiraceae	572511 Blautia	40520 Blautia obeum [uncultured Ruminococcus sp./Blautia sp. Marseille-P3087/Blautia obeum]	GH84	0
5140	186803 Lachnospiraceae	572511 Blautia	40520 Blautia obeum [uncultured Ruminococcus sp./Blautia sp. Marseille-P3087/Blautia obeum]	GH85	0
5140	186803 Lachnospiraceae	572511 Blautia	40520 Blautia obeum [uncultured Ruminococcus sp./Blautia sp. Marseille-P3087/Blautia obeum]	GH89	0
5140	186803 Lachnospiraceae	572511 Blautia	40520 Blautia obeum [uncultured Ruminococcus sp./Blautia sp. Marseille-P3087/Blautia obeum]	GH92	0
5140	186803 Lachnospiraceae	572511 Blautia	40520 Blautia obeum [uncultured Ruminococcus sp./Blautia sp. Marseille-P3087/Blautia obeum]	GH95	0.277778
5140	186803 Lachnospiraceae	572511 Blautia	40520 Blautia obeum [uncultured Ruminococcus sp./Blautia sp. Marseille-P3087/Blautia obeum]	GH97	0
5237	541000 Ruminococcaceae	1924093 Anaeromassilibacillus	NA Anaeromassilibacillus sp. [Clostridia bacterium UC5.1-1E11/Anaeromassilibacillus sp. Marseille-P3371]	CBM32	1
5237	541000 Ruminococcaceae	1924093 Anaeromassilibacillus	NA Anaeromassilibacillus sp. [Clostridia bacterium UC5.1-1E11/Anaeromassilibacillus sp. Marseille-P3371]	CBM51	1
5237	541000 Ruminococcaceae	1924093 Anaeromassilibacillus	NA Anaeromassilibacillus sp. [Clostridia bacterium UC5.1-1E11/Anaeromassilibacillus sp. Marseille-P3371]	GH109	0
5237	541000 Ruminococcaceae	1924093 Anaeromassilibacillus	NA Anaeromassilibacillus sp. [Clostridia bacterium UC5.1-1E11/Anaeromassilibacillus sp. Marseille-P3371]	GH110	0
5237	541000 Ruminococcaceae	1924093 Anaeromassilibacillus	NA Anaeromassilibacillus sp. [Clostridia bacterium UC5.1-1E11/Anaeromassilibacillus sp. Marseille-P3371]	GH112	0
5237	541000 Ruminococcaceae	1924093 Anaeromassilibacillus	NA Anaeromassilibacillus sp. [Clostridia bacterium UC5.1-1E11/Anaeromassilibacillus sp. Marseille-P3371]	GH123	0
5237	541000 Ruminococcaceae	1924093 Anaeromassilibacillus	NA Anaeromassilibacillus sp. [Clostridia bacterium UC5.1-1E11/Anaeromassilibacillus sp. Marseille-P3371]	GH130	0
5237	541000 Ruminococcaceae	1924093 Anaeromassilibacillus	NA Anaeromassilibacillus sp. [Clostridia bacterium UC5.1-1E11/Anaeromassilibacillus sp. Marseille-P3371]	GH136	0.5
5237	541000 Ruminococcaceae	1924093 Anaeromassilibacillus	NA Anaeromassilibacillus sp. [Clostridia bacterium UC5.1-1E11/Anaeromassilibacillus sp. Marseille-P3371]	GH16	0.0833333
5237	541000 Ruminococcaceae	1924093 Anaeromassilibacillus	NA Anaeromassilibacillus sp. [Clostridia bacterium UC5.1-1E11/Anaeromassilibacillus sp. Marseille-P3371]	GH18	1
5237	541000 Ruminococcaceae	1924093 Anaeromassilibacillus	NA Anaeromassilibacillus sp. [Clostridia bacterium UC5.1-1E11/Anaeromassilibacillus sp. Marseille-P3371]	GH2	1
5237	541000 Ruminococcaceae	1924093 Anaeromassilibacillus	NA Anaeromassilibacillus sp. [Clostridia bacterium UC5.1-1E11/Anaeromassilibacillus sp. Marseille-P3371]	GH20	0.0833333
5237	541000 Ruminococcaceae	1924093 Anaeromassilibacillus	NA Anaeromassilibacillus sp. [Clostridia bacterium UC5.1-1E11/Anaeromassilibacillus sp. Marseille-P3371]	GH27	0.75
5237	541000 Ruminococcaceae	1924093 Anaeromassilibacillus	NA Anaeromassilibacillus sp. [Clostridia bacterium UC5.1-1E11/Anaeromassilibacillus sp. Marseille-P3371]	GH29	0.75
5237	541000 Ruminococcaceae	1924093 Anaeromassilibacillus	NA Anaeromassilibacillus sp. [Clostridia bacterium UC5.1-1E11/Anaeromassilibacillus sp. Marseille-P3371]	GH31	0.166667
5237	541000 Ruminococcaceae	1924093 Anaeromassilibacillus	NA Anaeromassilibacillus sp. [Clostridia bacterium UC5.1-1E11/Anaeromassilibacillus sp. Marseille-P3371]	GH33	0
5237	541000 Ruminococcaceae	1924093 Anaeromassilibacillus	NA Anaeromassilibacillus sp. [Clostridia bacterium UC5.1-1E11/Anaeromassilibacillus sp. Marseille-P3371]	GH35	0
5237	541000 Ruminococcaceae	1924093 Anaeromassilibacillus	NA Anaeromassilibacillus sp. [Clostridia bacterium UC5.1-1E11/Anaeromassilibacillus sp. Marseille-P3371]	GH36	0
5237	541000 Ruminococcaceae	1924093 Anaeromassilibacillus	NA Anaeromassilibacillus sp. [Clostridia bacterium UC5.1-1E11/Anaeromassilibacillus sp. Marseille-P3371]	GH42	0
5237	541000 Ruminococcaceae	1924093 Anaeromassilibacillus	NA Anaeromassilibacillus sp. [Clostridia bacterium UC5.1-1E11/Anaeromassilibacillus sp. Marseille-P3371]	GH84	1
5237	541000 Ruminococcaceae	1924093 Anaeromassilibacillus	NA Anaeromassilibacillus sp. [Clostridia bacterium UC5.1-1E11/Anaeromassilibacillus sp. Marseille-P3371]	GH85	0
5237	541000 Ruminococcaceae	1924093 Anaeromassilibacillus	NA Anaeromassilibacillus sp. [Clostridia bacterium UC5.1-1E11/Anaeromassilibacillus sp. Marseille-P3371]	GH89	0.0833333
5237	541000 Ruminococcaceae	1924093 Anaeromassilibacillus	NA Anaeromassilibacillus sp. [Clostridia bacterium UC5.1-1E11/Anaeromassilibacillus sp. Marseille-P3371]	GH92	0.916667
5237	541000 Ruminococcaceae	1924093 Anaeromassilibacillus	NA Anaeromassilibacillus sp. [Clostridia bacterium UC5.1-1E11/Anaeromassilibacillus sp. Marseille-P3371]	GH95	0.0833333
5237	541000 Ruminococcaceae	1924093 Anaeromassilibacillus	NA Anaeromassilibacillus sp. [Clostridia bacterium UC5.1-1E11/Anaeromassilibacillus sp. Marseille-P3371]	GH97	1
5400	2005525 Tannerellaceae	375288 Parabacteroides	387661 Parabacteroides johnsonii	CBM32	0.96
5400	2005525 Tannerellaceae	375288 Parabacteroides	387661 Parabacteroides johnsonii	CBM51	0.88
5400	2005525 Tannerellaceae	375288 Parabacteroides	387661 Parabacteroides johnsonii	GH109	1
5400	2005525 Tannerellaceae	375288 Parabacteroides	387661 Parabacteroides johnsonii	GH110	1
5400	2005525 Tannerellaceae	375288 Parabacteroides	387661 Parabacteroides johnsonii	GH112	0
5400	2005525 Tannerellaceae	375288 Parabacteroides	387661 Parabacteroides johnsonii	GH123	0.96
5400	2005525 Tannerellaceae	375288 Parabacteroides	387661 Parabacteroides johnsonii	GH130	0.98
5400	2005525 Tannerellaceae	375288 Parabacteroides	387661 Parabacteroides johnsonii	GH136	0.02
5400	2005525 Tannerellaceae	375288 Parabacteroides	387661 Parabacteroides johnsonii	GH16	1
5400	2005525 Tannerellaceae	375288 Parabacteroides	387661 Parabacteroides johnsonii	GH18	0.06
5400	2005525 Tannerellaceae	375288 Parabacteroides	387661 Parabacteroides johnsonii	GH2	1
5400	2005525 Tannerellaceae	375288 Parabacteroides	387661 Parabacteroides johnsonii	GH20	1
5400	2005525 Tannerellaceae	375288 Parabacteroides	387661 Parabacteroides johnsonii	GH27	0.1
5400	2005525 Tannerellaceae	375288 Parabacteroides	387661 Parabacteroides johnsonii	GH29	1
5400	2005525 Tannerellaceae	375288 Parabacteroides	387661 Parabacteroides johnsonii	GH31	1
5400	2005525 Tannerellaceae	375288 Parabacteroides	387661 Parabacteroides johnsonii	GH33	1
5400	2005525 Tannerellaceae	375288 Parabacteroides	387661 Parabacteroides johnsonii	GH35	0.88
5400	2005525 Tannerellaceae	375288 Parabacteroides	387661 Parabacteroides johnsonii	GH36	1
5400	2005525 Tannerellaceae	375288 Parabacteroides	387661 Parabacteroides johnsonii	GH42	0
5400	2005525 Tannerellaceae	375288 Parabacteroides	387661 Parabacteroides johnsonii	GH84	0.92
5400	2005525 Tannerellaceae	375288 Parabacteroides	387661 Parabacteroides johnsonii	GH85	0
5400	2005525 Tannerellaceae	375288 Parabacteroides	387661 Parabacteroides johnsonii	GH89	1
5400	2005525 Tannerellaceae	375288 Parabacteroides	387661 Parabacteroides johnsonii	GH92	1
5400	2005525 Tannerellaceae	375288 Parabacteroides	387661 Parabacteroides johnsonii	GH95	1
5400	2005525 Tannerellaceae	375288 Parabacteroides	387661 Parabacteroides johnsonii	GH97	1
5401	2005525 Tannerellaceae	375288 Parabacteroides	46503 Parabacteroides merdae [Parabacteroides sp. merdae-related_45_40/Parabacteroides merdae]	CBM32	1
5401	2005525 Tannerellaceae	375288 Parabacteroides	46503 Parabacteroides merdae [Parabacteroides sp. merdae-related_45_40/Parabacteroides merdae]	CBM51	0.96
5401	2005525 Tannerellaceae	375288 Parabacteroides	46503 Parabacteroides merdae [Parabacteroides sp. merdae-related_45_40/Parabacteroides merdae]	GH109	1
5401	2005525 Tannerellaceae	375288 Parabacteroides	46503 Parabacteroides merdae [Parabacteroides sp. merdae-related_45_40/Parabacteroides merdae]	GH110	1
5401	2005525 Tannerellaceae	375288 Parabacteroides	46503 Parabacteroides merdae [Parabacteroides sp. merdae-related_45_40/Parabacteroides merdae]	GH112	0
5401	2005525 Tannerellaceae	375288 Parabacteroides	46503 Parabacteroides merdae [Parabacteroides sp. merdae-related_45_40/Parabacteroides merdae]	GH123	0.96
5401	2005525 Tannerellaceae	375288 Parabacteroides	46503 Parabacteroides merdae [Parabacteroides sp. merdae-related_45_40/Parabacteroides merdae]	GH130	0.94
5401	2005525 Tannerellaceae	375288 Parabacteroides	46503 Parabacteroides merdae [Parabacteroides sp. merdae-related_45_40/Parabacteroides merdae]	GH136	0.58
5401	2005525 Tannerellaceae	375288 Parabacteroides	46503 Parabacteroides merdae [Parabacteroides sp. merdae-related_45_40/Parabacteroides merdae]	GH16	1
5401	2005525 Tannerellaceae	375288 Parabacteroides	46503 Parabacteroides merdae [Parabacteroides sp. merdae-related_45_40/Parabacteroides merdae]	GH18	0.08
5401	2005525 Tannerellaceae	375288 Parabacteroides	46503 Parabacteroides merdae [Parabacteroides sp. merdae-related_45_40/Parabacteroides merdae]	GH2	1
5401	2005525 Tannerellaceae	375288 Parabacteroides	46503 Parabacteroides merdae [Parabacteroides sp. merdae-related_45_40/Parabacteroides merdae]	GH20	1
5401	2005525 Tannerellaceae	375288 Parabacteroides	46503 Parabacteroides merdae [Parabacteroides sp. merdae-related_45_40/Parabacteroides merdae]	GH27	0.02
5401	2005525 Tannerellaceae	375288 Parabacteroides	46503 Parabacteroides merdae [Parabacteroides sp. merdae-related_45_40/Parabacteroides merdae]	GH29	1
5401	2005525 Tannerellaceae	375288 Parabacteroides	46503 Parabacteroides merdae [Parabacteroides sp. merdae-related_45_40/Parabacteroides merdae]	GH31	1
5401	2005525 Tannerellaceae	375288 Parabacteroides	46503 Parabacteroides merdae [Parabacteroides sp. merdae-related_45_40/Parabacteroides merdae]	GH33	1
5401	2005525 Tannerellaceae	375288 Parabacteroides	46503 Parabacteroides merdae [Parabacteroides sp. merdae-related_45_40/Parabacteroides merdae]	GH35	0.88
5401	2005525 Tannerellaceae	375288 Parabacteroides	46503 Parabacteroides merdae [Parabacteroides sp. merdae-related_45_40/Parabacteroides merdae]	GH36	0.96
5401	2005525 Tannerellaceae	375288 Parabacteroides	46503 Parabacteroides merdae [Parabacteroides sp. merdae-related_45_40/Parabacteroides merdae]	GH42	0.02
5401	2005525 Tannerellaceae	375288 Parabacteroides	46503 Parabacteroides merdae [Parabacteroides sp. merdae-related_45_40/Parabacteroides merdae]	GH84	1
5401	2005525 Tannerellaceae	375288 Parabacteroides	46503 Parabacteroides merdae [Parabacteroides sp. merdae-related_45_40/Parabacteroides merdae]	GH85	0.02
5401	2005525 Tannerellaceae	375288 Parabacteroides	46503 Parabacteroides merdae [Parabacteroides sp. merdae-related_45_40/Parabacteroides merdae]	GH89	0.98
5401	2005525 Tannerellaceae	375288 Parabacteroides	46503 Parabacteroides merdae [Parabacteroides sp. merdae-related_45_40/Parabacteroides merdae]	GH92	1
5401	2005525 Tannerellaceae	375288 Parabacteroides	46503 Parabacteroides merdae [Parabacteroides sp. merdae-related_45_40/Parabacteroides merdae]	GH95	1
5401	2005525 Tannerellaceae	375288 Parabacteroides	46503 Parabacteroides merdae [Parabacteroides sp. merdae-related_45_40/Parabacteroides merdae]	GH97	1
6695	171550 Rikenellaceae	239759 Alistipes	1118061 Alistipes obesi	CBM32	0.54
6695	171550 Rikenellaceae	239759 Alistipes	1118061 Alistipes obesi	CBM51	0.02
6695	171550 Rikenellaceae	239759 Alistipes	1118061 Alistipes obesi	GH109	0.96
6695	171550 Rikenellaceae	239759 Alistipes	1118061 Alistipes obesi	GH110	0.02
6695	171550 Rikenellaceae	239759 Alistipes	1118061 Alistipes obesi	GH112	0
6695	171550 Rikenellaceae	239759 Alistipes	1118061 Alistipes obesi	GH123	0.96
6695	171550 Rikenellaceae	239759 Alistipes	1118061 Alistipes obesi	GH130	0.82
6695	171550 Rikenellaceae	239759 Alistipes	1118061 Alistipes obesi	GH136	0
6695	171550 Rikenellaceae	239759 Alistipes	1118061 Alistipes obesi	GH16	0.18
6695	171550 Rikenellaceae	239759 Alistipes	1118061 Alistipes obesi	GH18	0.44
6695	171550 Rikenellaceae	239759 Alistipes	1118061 Alistipes obesi	GH2	0.98
6695	171550 Rikenellaceae	239759 Alistipes	1118061 Alistipes obesi	GH20	0.98
6695	171550 Rikenellaceae	239759 Alistipes	1118061 Alistipes obesi	GH27	0.96
6695	171550 Rikenellaceae	239759 Alistipes	1118061 Alistipes obesi	GH29	0.02
6695	171550 Rikenellaceae	239759 Alistipes	1118061 Alistipes obesi	GH31	0.04
6695	171550 Rikenellaceae	239759 Alistipes	1118061 Alistipes obesi	GH33	0
6695	171550 Rikenellaceae	239759 Alistipes	1118061 Alistipes obesi	GH35	0
6695	171550 Rikenellaceae	239759 Alistipes	1118061 Alistipes obesi	GH36	0.96
6695	171550 Rikenellaceae	239759 Alistipes	1118061 Alistipes obesi	GH42	0
6695	171550 Rikenellaceae	239759 Alistipes	1118061 Alistipes obesi	GH84	0
6695	171550 Rikenellaceae	239759 Alistipes	1118061 Alistipes obesi	GH85	0
6695	171550 Rikenellaceae	239759 Alistipes	1118061 Alistipes obesi	GH89	0.02
6695	171550 Rikenellaceae	239759 Alistipes	1118061 Alistipes obesi	GH92	0.68
6695	171550 Rikenellaceae	239759 Alistipes	1118061 Alistipes obesi	GH95	0
6695	171550 Rikenellaceae	239759 Alistipes	1118061 Alistipes obesi	GH97	0.98
6867	2005520 Dysgonamonadaceae	156973 Dysgonomonas	45254 Dysgonomonas capnocytophagoides	CBM32	1
6867	2005520 Dysgonamonadaceae	156973 Dysgonomonas	45254 Dysgonomonas capnocytophagoides	CBM51	0
6867	2005520 Dysgonamonadaceae	156973 Dysgonomonas	45254 Dysgonomonas capnocytophagoides	GH109	0
6867	2005520 Dysgonamonadaceae	156973 Dysgonomonas	45254 Dysgonomonas capnocytophagoides	GH110	0
6867	2005520 Dysgonamonadaceae	156973 Dysgonomonas	45254 Dysgonomonas capnocytophagoides	GH112	0
6867	2005520 Dysgonamonadaceae	156973 Dysgonomonas	45254 Dysgonomonas capnocytophagoides	GH123	0
6867	2005520 Dysgonamonadaceae	156973 Dysgonomonas	45254 Dysgonomonas capnocytophagoides	GH130	1
6867	2005520 Dysgonamonadaceae	156973 Dysgonomonas	45254 Dysgonomonas capnocytophagoides	GH136	0
6867	2005520 Dysgonamonadaceae	156973 Dysgonomonas	45254 Dysgonomonas capnocytophagoides	GH16	1
6867	2005520 Dysgonamonadaceae	156973 Dysgonomonas	45254 Dysgonomonas capnocytophagoides	GH18	1
6867	2005520 Dysgonamonadaceae	156973 Dysgonomonas	45254 Dysgonomonas capnocytophagoides	GH2	1
6867	2005520 Dysgonamonadaceae	156973 Dysgonomonas	45254 Dysgonomonas capnocytophagoides	GH20	0
6867	2005520 Dysgonamonadaceae	156973 Dysgonomonas	45254 Dysgonomonas capnocytophagoides	GH27	1
6867	2005520 Dysgonamonadaceae	156973 Dysgonomonas	45254 Dysgonomonas capnocytophagoides	GH29	1
6867	2005520 Dysgonamonadaceae	156973 Dysgonomonas	45254 Dysgonomonas capnocytophagoides	GH31	1
6867	2005520 Dysgonamonadaceae	156973 Dysgonomonas	45254 Dysgonomonas capnocytophagoides	GH33	0.75
6867	2005520 Dysgonamonadaceae	156973 Dysgonomonas	45254 Dysgonomonas capnocytophagoides	GH35	1
6867	2005520 Dysgonamonadaceae	156973 Dysgonomonas	45254 Dysgonomonas capnocytophagoides	GH36	1
6867	2005520 Dysgonamonadaceae	156973 Dysgonomonas	45254 Dysgonomonas capnocytophagoides	GH42	1
6867	2005520 Dysgonamonadaceae	156973 Dysgonomonas	45254 Dysgonomonas capnocytophagoides	GH84	0
6867	2005520 Dysgonamonadaceae	156973 Dysgonomonas	45254 Dysgonomonas capnocytophagoides	GH85	0
6867	2005520 Dysgonamonadaceae	156973 Dysgonomonas	45254 Dysgonomonas capnocytophagoides	GH89	0
6867	2005520 Dysgonamonadaceae	156973 Dysgonomonas	45254 Dysgonomonas capnocytophagoides	GH92	1
6867	2005520 Dysgonamonadaceae	156973 Dysgonomonas	45254 Dysgonomonas capnocytophagoides	GH95	1
6867	2005520 Dysgonamonadaceae	156973 Dysgonomonas	45254 Dysgonomonas capnocytophagoides	GH97	1
7379	171550 Rikenellaceae	239759 Alistipes	1470347 Alistipes ihumii	CBM32	0
7379	171550 Rikenellaceae	239759 Alistipes	1470347 Alistipes ihumii	CBM51	0
7379	171550 Rikenellaceae	239759 Alistipes	1470347 Alistipes ihumii	GH109	0.98
7379	171550 Rikenellaceae	239759 Alistipes	1470347 Alistipes ihumii	GH110	0.32
7379	171550 Rikenellaceae	239759 Alistipes	1470347 Alistipes ihumii	GH112	0
7379	171550 Rikenellaceae	239759 Alistipes	1470347 Alistipes ihumii	GH123	0
7379	171550 Rikenellaceae	239759 Alistipes	1470347 Alistipes ihumii	GH130	0.02
7379	171550 Rikenellaceae	239759 Alistipes	1470347 Alistipes ihumii	GH136	0
7379	171550 Rikenellaceae	239759 Alistipes	1470347 Alistipes ihumii	GH16	0.04
7379	171550 Rikenellaceae	239759 Alistipes	1470347 Alistipes ihumii	GH18	0.02
7379	171550 Rikenellaceae	239759 Alistipes	1470347 Alistipes ihumii	GH2	1
7379	171550 Rikenellaceae	239759 Alistipes	1470347 Alistipes ihumii	GH20	1
7379	171550 Rikenellaceae	239759 Alistipes	1470347 Alistipes ihumii	GH27	0.02
7379	171550 Rikenellaceae	239759 Alistipes	1470347 Alistipes ihumii	GH29	0
7379	171550 Rikenellaceae	239759 Alistipes	1470347 Alistipes ihumii	GH31	0.98
7379	171550 Rikenellaceae	239759 Alistipes	1470347 Alistipes ihumii	GH33	0
7379	171550 Rikenellaceae	239759 Alistipes	1470347 Alistipes ihumii	GH35	0
7379	171550 Rikenellaceae	239759 Alistipes	1470347 Alistipes ihumii	GH36	1
7379	171550 Rikenellaceae	239759 Alistipes	1470347 Alistipes ihumii	GH42	0
7379	171550 Rikenellaceae	239759 Alistipes	1470347 Alistipes ihumii	GH84	0
7379	171550 Rikenellaceae	239759 Alistipes	1470347 Alistipes ihumii	GH85	0
7379	171550 Rikenellaceae	239759 Alistipes	1470347 Alistipes ihumii	GH89	0
7379	171550 Rikenellaceae	239759 Alistipes	1470347 Alistipes ihumii	GH92	0.98
7379	171550 Rikenellaceae	239759 Alistipes	1470347 Alistipes ihumii	GH95	0.96
7379	171550 Rikenellaceae	239759 Alistipes	1470347 Alistipes ihumii	GH97	0.02
7587	171550 Rikenellaceae	239759 Alistipes	1262695 Alistipes sp. CAG:435	CBM32	1
7587	171550 Rikenellaceae	239759 Alistipes	1262695 Alistipes sp. CAG:435	CBM51	0
7587	171550 Rikenellaceae	239759 Alistipes	1262695 Alistipes sp. CAG:435	GH109	1
7587	171550 Rikenellaceae	239759 Alistipes	1262695 Alistipes sp. CAG:435	GH110	1
7587	171550 Rikenellaceae	239759 Alistipes	1262695 Alistipes sp. CAG:435	GH112	0
7587	171550 Rikenellaceae	239759 Alistipes	1262695 Alistipes sp. CAG:435	GH123	1
7587	171550 Rikenellaceae	239759 Alistipes	1262695 Alistipes sp. CAG:435	GH130	0
7587	171550 Rikenellaceae	239759 Alistipes	1262695 Alistipes sp. CAG:435	GH136	0
7587	171550 Rikenellaceae	239759 Alistipes	1262695 Alistipes sp. CAG:435	GH16	0.2
7587	171550 Rikenellaceae	239759 Alistipes	1262695 Alistipes sp. CAG:435	GH18	1
7587	171550 Rikenellaceae	239759 Alistipes	1262695 Alistipes sp. CAG:435	GH2	1
7587	171550 Rikenellaceae	239759 Alistipes	1262695 Alistipes sp. CAG:435	GH20	1
7587	171550 Rikenellaceae	239759 Alistipes	1262695 Alistipes sp. CAG:435	GH27	1
7587	171550 Rikenellaceae	239759 Alistipes	1262695 Alistipes sp. CAG:435	GH29	1
7587	171550 Rikenellaceae	239759 Alistipes	1262695 Alistipes sp. CAG:435	GH31	1
7587	171550 Rikenellaceae	239759 Alistipes	1262695 Alistipes sp. CAG:435	GH33	1
7587	171550 Rikenellaceae	239759 Alistipes	1262695 Alistipes sp. CAG:435	GH35	0
7587	171550 Rikenellaceae	239759 Alistipes	1262695 Alistipes sp. CAG:435	GH36	0.4
7587	171550 Rikenellaceae	239759 Alistipes	1262695 Alistipes sp. CAG:435	GH42	0
7587	171550 Rikenellaceae	239759 Alistipes	1262695 Alistipes sp. CAG:435	GH84	0
7587	171550 Rikenellaceae	239759 Alistipes	1262695 Alistipes sp. CAG:435	GH85	0
7587	171550 Rikenellaceae	239759 Alistipes	1262695 Alistipes sp. CAG:435	GH89	1
7587	171550 Rikenellaceae	239759 Alistipes	1262695 Alistipes sp. CAG:435	GH92	1
7587	171550 Rikenellaceae	239759 Alistipes	1262695 Alistipes sp. CAG:435	GH95	1
[truncated: 1,651 more rows]
