# Supplementary material for: Cayman enables large-scale analysis of gut microbiome carbohydrate-active enzyme repertoires
Source: Nat Microbiol. 2026 Apr 24;11(6):1739–53. doi: 10.1038/s41564-026-02318-2 (PMC13236585; doi:10.1038/s41564-026-02318-2)
Supplement: Supplementary file 12 — Growth data of bacterial species on various media with and without mucin. [file 41564_2026_2318_MOESM12_ESM.xlsx]

## Sheet: A
media	condition	species	g	plate	time	strainID	strain	well	time_h	batch	OD	replicate	medium_batch
GMM+LAB	With mucin	A. muciniphila	E7P5	P5	0.5	DSM22959	A. muciniphila (DSM22959)	E7	0.5	1	0	1	GMM+LAB
GMM+LAB	With mucin	A. muciniphila	E7P5	P5	1	DSM22959	A. muciniphila (DSM22959)	E7	1	1	0	1	GMM+LAB
GMM+LAB	With mucin	A. muciniphila	E7P5	P5	2	DSM22959	A. muciniphila (DSM22959)	E7	2	1	0	1	GMM+LAB
GMM+LAB	With mucin	A. muciniphila	E7P5	P5	3	DSM22959	A. muciniphila (DSM22959)	E7	3	1	0	1	GMM+LAB
GMM+LAB	With mucin	A. muciniphila	E7P5	P5	4	DSM22959	A. muciniphila (DSM22959)	E7	4	1	0	1	GMM+LAB
GMM+LAB	With mucin	A. muciniphila	E7P5	P5	5	DSM22959	A. muciniphila (DSM22959)	E7	5	1	0	1	GMM+LAB
GMM+LAB	With mucin	A. muciniphila	E7P5	P5	6	DSM22959	A. muciniphila (DSM22959)	E7	6	1	0	1	GMM+LAB
GMM+LAB	With mucin	A. muciniphila	E7P5	P5	7	DSM22959	A. muciniphila (DSM22959)	E7	7	1	0	1	GMM+LAB
GMM+LAB	With mucin	A. muciniphila	E7P5	P5	8	DSM22959	A. muciniphila (DSM22959)	E7	8	1	0	1	GMM+LAB
GMM+LAB	With mucin	A. muciniphila	E7P5	P5	9	DSM22959	A. muciniphila (DSM22959)	E7	9	1	0	1	GMM+LAB
GMM+LAB	With mucin	A. muciniphila	E7P5	P5	10	DSM22959	A. muciniphila (DSM22959)	E7	10	1	0	1	GMM+LAB
GMM+LAB	With mucin	A. muciniphila	E7P5	P5	11	DSM22959	A. muciniphila (DSM22959)	E7	11	1	0	1	GMM+LAB
GMM+LAB	With mucin	A. muciniphila	E7P5	P5	12	DSM22959	A. muciniphila (DSM22959)	E7	12	1	0	1	GMM+LAB
GMM+LAB	With mucin	A. muciniphila	E7P5	P5	13	DSM22959	A. muciniphila (DSM22959)	E7	13	1	0	1	GMM+LAB
GMM+LAB	With mucin	A. muciniphila	E7P5	P5	14	DSM22959	A. muciniphila (DSM22959)	E7	14	1	0	1	GMM+LAB
GMM+LAB	With mucin	A. muciniphila	E7P5	P5	15	DSM22959	A. muciniphila (DSM22959)	E7	15	1	0	1	GMM+LAB
GMM+LAB	With mucin	A. muciniphila	E7P5	P5	16	DSM22959	A. muciniphila (DSM22959)	E7	16	1	0	1	GMM+LAB
GMM+LAB	With mucin	A. muciniphila	E7P5	P5	17	DSM22959	A. muciniphila (DSM22959)	E7	17	1	0	1	GMM+LAB
GMM+LAB	With mucin	A. muciniphila	E7P5	P5	18	DSM22959	A. muciniphila (DSM22959)	E7	18	1	0	1	GMM+LAB
GMM+LAB	With mucin	A. muciniphila	E7P5	P5	19	DSM22959	A. muciniphila (DSM22959)	E7	19	1	0	1	GMM+LAB
GMM+LAB	With mucin	A. muciniphila	E7P5	P5	20	DSM22959	A. muciniphila (DSM22959)	E7	20	1	0	1	GMM+LAB
GMM+LAB	With mucin	A. muciniphila	E7P5	P5	21	DSM22959	A. muciniphila (DSM22959)	E7	21	1	0	1	GMM+LAB
GMM+LAB	With mucin	A. muciniphila	E7P5	P5	22	DSM22959	A. muciniphila (DSM22959)	E7	22	1	0	1	GMM+LAB
GMM+LAB	With mucin	A. muciniphila	E7P5	P5	23	DSM22959	A. muciniphila (DSM22959)	E7	23	1	0	1	GMM+LAB
GMM+LAB	With mucin	A. muciniphila	E7P5	P5	24	DSM22959	A. muciniphila (DSM22959)	E7	24	1	0	1	GMM+LAB
GMM+LAB	With mucin	A. muciniphila	E7P5	P5	25	DSM22959	A. muciniphila (DSM22959)	E7	25	1	0	1	GMM+LAB
GMM+LAB	With mucin	A. muciniphila	E7P5	P5	26	DSM22959	A. muciniphila (DSM22959)	E7	26	1	0	1	GMM+LAB
GMM+LAB	With mucin	A. muciniphila	E7P5	P5	27	DSM22959	A. muciniphila (DSM22959)	E7	27	1	0	1	GMM+LAB
GMM+LAB	With mucin	A. muciniphila	E7P5	P5	28	DSM22959	A. muciniphila (DSM22959)	E7	28	1	0	1	GMM+LAB
GMM+LAB	With mucin	A. muciniphila	E7P5	P5	29	DSM22959	A. muciniphila (DSM22959)	E7	29	1	0	1	GMM+LAB
GMM+LAB	With mucin	A. muciniphila	E7P5	P5	30	DSM22959	A. muciniphila (DSM22959)	E7	30	1	0	1	GMM+LAB
GMM+LAB	With mucin	A. muciniphila	G7P5	P5	0.5	DSM22959	A. muciniphila (DSM22959)	G7	0.5	1	0	3	GMM+LAB
GMM+LAB	With mucin	A. muciniphila	G7P5	P5	1	DSM22959	A. muciniphila (DSM22959)	G7	1	1	0	3	GMM+LAB
GMM+LAB	With mucin	A. muciniphila	G7P5	P5	2	DSM22959	A. muciniphila (DSM22959)	G7	2	1	0	3	GMM+LAB
GMM+LAB	With mucin	A. muciniphila	G7P5	P5	3	DSM22959	A. muciniphila (DSM22959)	G7	3	1	0	3	GMM+LAB
GMM+LAB	With mucin	A. muciniphila	G7P5	P5	4	DSM22959	A. muciniphila (DSM22959)	G7	4	1	0	3	GMM+LAB
GMM+LAB	With mucin	A. muciniphila	G7P5	P5	5	DSM22959	A. muciniphila (DSM22959)	G7	5	1	0	3	GMM+LAB
GMM+LAB	With mucin	A. muciniphila	G7P5	P5	6	DSM22959	A. muciniphila (DSM22959)	G7	6	1	0	3	GMM+LAB
GMM+LAB	With mucin	A. muciniphila	G7P5	P5	7	DSM22959	A. muciniphila (DSM22959)	G7	7	1	0	3	GMM+LAB
GMM+LAB	With mucin	A. muciniphila	G7P5	P5	8	DSM22959	A. muciniphila (DSM22959)	G7	8	1	0	3	GMM+LAB
GMM+LAB	With mucin	A. muciniphila	G7P5	P5	9	DSM22959	A. muciniphila (DSM22959)	G7	9	1	0	3	GMM+LAB
GMM+LAB	With mucin	A. muciniphila	G7P5	P5	10	DSM22959	A. muciniphila (DSM22959)	G7	10	1	0	3	GMM+LAB
GMM+LAB	With mucin	A. muciniphila	G7P5	P5	11	DSM22959	A. muciniphila (DSM22959)	G7	11	1	0	3	GMM+LAB
GMM+LAB	With mucin	A. muciniphila	G7P5	P5	12	DSM22959	A. muciniphila (DSM22959)	G7	12	1	0	3	GMM+LAB
GMM+LAB	With mucin	A. muciniphila	G7P5	P5	13	DSM22959	A. muciniphila (DSM22959)	G7	13	1	0	3	GMM+LAB
GMM+LAB	With mucin	A. muciniphila	G7P5	P5	14	DSM22959	A. muciniphila (DSM22959)	G7	14	1	0	3	GMM+LAB
GMM+LAB	With mucin	A. muciniphila	G7P5	P5	15	DSM22959	A. muciniphila (DSM22959)	G7	15	1	0	3	GMM+LAB
GMM+LAB	With mucin	A. muciniphila	G7P5	P5	16	DSM22959	A. muciniphila (DSM22959)	G7	16	1	0	3	GMM+LAB
GMM+LAB	With mucin	A. muciniphila	G7P5	P5	17	DSM22959	A. muciniphila (DSM22959)	G7	17	1	0	3	GMM+LAB
GMM+LAB	With mucin	A. muciniphila	G7P5	P5	18	DSM22959	A. muciniphila (DSM22959)	G7	18	1	0	3	GMM+LAB
GMM+LAB	With mucin	A. muciniphila	G7P5	P5	19	DSM22959	A. muciniphila (DSM22959)	G7	19	1	0	3	GMM+LAB
GMM+LAB	With mucin	A. muciniphila	G7P5	P5	20	DSM22959	A. muciniphila (DSM22959)	G7	20	1	0	3	GMM+LAB
GMM+LAB	With mucin	A. muciniphila	G7P5	P5	21	DSM22959	A. muciniphila (DSM22959)	G7	21	1	0	3	GMM+LAB
GMM+LAB	With mucin	A. muciniphila	G7P5	P5	22	DSM22959	A. muciniphila (DSM22959)	G7	22	1	0	3	GMM+LAB
GMM+LAB	With mucin	A. muciniphila	G7P5	P5	23	DSM22959	A. muciniphila (DSM22959)	G7	23	1	0	3	GMM+LAB
GMM+LAB	With mucin	A. muciniphila	G7P5	P5	24	DSM22959	A. muciniphila (DSM22959)	G7	24	1	0	3	GMM+LAB
GMM+LAB	With mucin	A. muciniphila	G7P5	P5	25	DSM22959	A. muciniphila (DSM22959)	G7	25	1	0	3	GMM+LAB
GMM+LAB	With mucin	A. muciniphila	G7P5	P5	26	DSM22959	A. muciniphila (DSM22959)	G7	26	1	0	3	GMM+LAB
GMM+LAB	With mucin	A. muciniphila	G7P5	P5	27	DSM22959	A. muciniphila (DSM22959)	G7	27	1	0	3	GMM+LAB
GMM+LAB	With mucin	A. muciniphila	G7P5	P5	28	DSM22959	A. muciniphila (DSM22959)	G7	28	1	0	3	GMM+LAB
GMM+LAB	With mucin	A. muciniphila	G7P5	P5	29	DSM22959	A. muciniphila (DSM22959)	G7	29	1	0	3	GMM+LAB
GMM+LAB	With mucin	A. muciniphila	G7P5	P5	30	DSM22959	A. muciniphila (DSM22959)	G7	30	1	0	3	GMM+LAB
GMM+LAB	With mucin	A. muciniphila	H7P5	P5	0.5	DSM22959	A. muciniphila (DSM22959)	H7	0.5	1	0	4	GMM+LAB
GMM+LAB	With mucin	A. muciniphila	H7P5	P5	1	DSM22959	A. muciniphila (DSM22959)	H7	1	1	0	4	GMM+LAB
GMM+LAB	With mucin	A. muciniphila	H7P5	P5	2	DSM22959	A. muciniphila (DSM22959)	H7	2	1	0	4	GMM+LAB
GMM+LAB	With mucin	A. muciniphila	H7P5	P5	3	DSM22959	A. muciniphila (DSM22959)	H7	3	1	0	4	GMM+LAB
GMM+LAB	With mucin	A. muciniphila	H7P5	P5	4	DSM22959	A. muciniphila (DSM22959)	H7	4	1	0	4	GMM+LAB
GMM+LAB	With mucin	A. muciniphila	H7P5	P5	5	DSM22959	A. muciniphila (DSM22959)	H7	5	1	0	4	GMM+LAB
GMM+LAB	With mucin	A. muciniphila	H7P5	P5	6	DSM22959	A. muciniphila (DSM22959)	H7	6	1	0	4	GMM+LAB
GMM+LAB	With mucin	A. muciniphila	H7P5	P5	7	DSM22959	A. muciniphila (DSM22959)	H7	7	1	0	4	GMM+LAB
GMM+LAB	With mucin	A. muciniphila	H7P5	P5	8	DSM22959	A. muciniphila (DSM22959)	H7	8	1	0	4	GMM+LAB
GMM+LAB	With mucin	A. muciniphila	H7P5	P5	9	DSM22959	A. muciniphila (DSM22959)	H7	9	1	0	4	GMM+LAB
GMM+LAB	With mucin	A. muciniphila	H7P5	P5	10	DSM22959	A. muciniphila (DSM22959)	H7	10	1	0	4	GMM+LAB
GMM+LAB	With mucin	A. muciniphila	H7P5	P5	11	DSM22959	A. muciniphila (DSM22959)	H7	11	1	0	4	GMM+LAB
GMM+LAB	With mucin	A. muciniphila	H7P5	P5	12	DSM22959	A. muciniphila (DSM22959)	H7	12	1	0	4	GMM+LAB
GMM+LAB	With mucin	A. muciniphila	H7P5	P5	13	DSM22959	A. muciniphila (DSM22959)	H7	13	1	0	4	GMM+LAB
GMM+LAB	With mucin	A. muciniphila	H7P5	P5	14	DSM22959	A. muciniphila (DSM22959)	H7	14	1	0	4	GMM+LAB
GMM+LAB	With mucin	A. muciniphila	H7P5	P5	15	DSM22959	A. muciniphila (DSM22959)	H7	15	1	0	4	GMM+LAB
GMM+LAB	With mucin	A. muciniphila	H7P5	P5	16	DSM22959	A. muciniphila (DSM22959)	H7	16	1	0	4	GMM+LAB
GMM+LAB	With mucin	A. muciniphila	H7P5	P5	17	DSM22959	A. muciniphila (DSM22959)	H7	17	1	0	4	GMM+LAB
GMM+LAB	With mucin	A. muciniphila	H7P5	P5	18	DSM22959	A. muciniphila (DSM22959)	H7	18	1	0	4	GMM+LAB
GMM+LAB	With mucin	A. muciniphila	H7P5	P5	19	DSM22959	A. muciniphila (DSM22959)	H7	19	1	0	4	GMM+LAB
GMM+LAB	With mucin	A. muciniphila	H7P5	P5	20	DSM22959	A. muciniphila (DSM22959)	H7	20	1	0	4	GMM+LAB
GMM+LAB	With mucin	A. muciniphila	H7P5	P5	21	DSM22959	A. muciniphila (DSM22959)	H7	21	1	0	4	GMM+LAB
GMM+LAB	With mucin	A. muciniphila	H7P5	P5	22	DSM22959	A. muciniphila (DSM22959)	H7	22	1	0	4	GMM+LAB
GMM+LAB	With mucin	A. muciniphila	H7P5	P5	23	DSM22959	A. muciniphila (DSM22959)	H7	23	1	0	4	GMM+LAB
GMM+LAB	With mucin	A. muciniphila	H7P5	P5	24	DSM22959	A. muciniphila (DSM22959)	H7	24	1	0	4	GMM+LAB
GMM+LAB	With mucin	A. muciniphila	H7P5	P5	25	DSM22959	A. muciniphila (DSM22959)	H7	25	1	0	4	GMM+LAB
GMM+LAB	With mucin	A. muciniphila	H7P5	P5	26	DSM22959	A. muciniphila (DSM22959)	H7	26	1	0	4	GMM+LAB
GMM+LAB	With mucin	A. muciniphila	H7P5	P5	27	DSM22959	A. muciniphila (DSM22959)	H7	27	1	0	4	GMM+LAB
GMM+LAB	With mucin	A. muciniphila	H7P5	P5	28	DSM22959	A. muciniphila (DSM22959)	H7	28	1	0	4	GMM+LAB
GMM+LAB	With mucin	A. muciniphila	H7P5	P5	29	DSM22959	A. muciniphila (DSM22959)	H7	29	1	0	4	GMM+LAB
GMM+LAB	With mucin	A. muciniphila	H7P5	P5	30	DSM22959	A. muciniphila (DSM22959)	H7	30	1	0	4	GMM+LAB
GMM+LAB	Without mucin	A. muciniphila	B7P5	P5	0.5	DSM22959	A. muciniphila (DSM22959)	B7	0.5	1	0.0058	2	GMM+LAB
GMM+LAB	Without mucin	A. muciniphila	B7P5	P5	1	DSM22959	A. muciniphila (DSM22959)	B7	1	1	0.0008	2	GMM+LAB
GMM+LAB	Without mucin	A. muciniphila	B7P5	P5	2	DSM22959	A. muciniphila (DSM22959)	B7	2	1	0	2	GMM+LAB
GMM+LAB	Without mucin	A. muciniphila	B7P5	P5	3	DSM22959	A. muciniphila (DSM22959)	B7	3	1	0	2	GMM+LAB
GMM+LAB	Without mucin	A. muciniphila	B7P5	P5	4	DSM22959	A. muciniphila (DSM22959)	B7	4	1	0	2	GMM+LAB
GMM+LAB	Without mucin	A. muciniphila	B7P5	P5	5	DSM22959	A. muciniphila (DSM22959)	B7	5	1	0	2	GMM+LAB
GMM+LAB	Without mucin	A. muciniphila	B7P5	P5	6	DSM22959	A. muciniphila (DSM22959)	B7	6	1	0	2	GMM+LAB
GMM+LAB	Without mucin	A. muciniphila	B7P5	P5	7	DSM22959	A. muciniphila (DSM22959)	B7	7	1	0	2	GMM+LAB
GMM+LAB	Without mucin	A. muciniphila	B7P5	P5	8	DSM22959	A. muciniphila (DSM22959)	B7	8	1	0	2	GMM+LAB
GMM+LAB	Without mucin	A. muciniphila	B7P5	P5	9	DSM22959	A. muciniphila (DSM22959)	B7	9	1	0	2	GMM+LAB
GMM+LAB	Without mucin	A. muciniphila	B7P5	P5	10	DSM22959	A. muciniphila (DSM22959)	B7	10	1	0	2	GMM+LAB
GMM+LAB	Without mucin	A. muciniphila	B7P5	P5	11	DSM22959	A. muciniphila (DSM22959)	B7	11	1	0	2	GMM+LAB
GMM+LAB	Without mucin	A. muciniphila	B7P5	P5	12	DSM22959	A. muciniphila (DSM22959)	B7	12	1	0	2	GMM+LAB
GMM+LAB	Without mucin	A. muciniphila	B7P5	P5	13	DSM22959	A. muciniphila (DSM22959)	B7	13	1	0	2	GMM+LAB
GMM+LAB	Without mucin	A. muciniphila	B7P5	P5	14	DSM22959	A. muciniphila (DSM22959)	B7	14	1	0	2	GMM+LAB
GMM+LAB	Without mucin	A. muciniphila	B7P5	P5	15	DSM22959	A. muciniphila (DSM22959)	B7	15	1	0	2	GMM+LAB
GMM+LAB	Without mucin	A. muciniphila	B7P5	P5	16	DSM22959	A. muciniphila (DSM22959)	B7	16	1	0	2	GMM+LAB
GMM+LAB	Without mucin	A. muciniphila	B7P5	P5	17	DSM22959	A. muciniphila (DSM22959)	B7	17	1	0	2	GMM+LAB
GMM+LAB	Without mucin	A. muciniphila	B7P5	P5	18	DSM22959	A. muciniphila (DSM22959)	B7	18	1	0	2	GMM+LAB
GMM+LAB	Without mucin	A. muciniphila	B7P5	P5	19	DSM22959	A. muciniphila (DSM22959)	B7	19	1	0	2	GMM+LAB
GMM+LAB	Without mucin	A. muciniphila	B7P5	P5	20	DSM22959	A. muciniphila (DSM22959)	B7	20	1	0	2	GMM+LAB
GMM+LAB	Without mucin	A. muciniphila	B7P5	P5	21	DSM22959	A. muciniphila (DSM22959)	B7	21	1	0	2	GMM+LAB
GMM+LAB	Without mucin	A. muciniphila	B7P5	P5	22	DSM22959	A. muciniphila (DSM22959)	B7	22	1	0	2	GMM+LAB
GMM+LAB	Without mucin	A. muciniphila	B7P5	P5	23	DSM22959	A. muciniphila (DSM22959)	B7	23	1	0	2	GMM+LAB
GMM+LAB	Without mucin	A. muciniphila	B7P5	P5	24	DSM22959	A. muciniphila (DSM22959)	B7	24	1	0	2	GMM+LAB
GMM+LAB	Without mucin	A. muciniphila	B7P5	P5	25	DSM22959	A. muciniphila (DSM22959)	B7	25	1	0	2	GMM+LAB
GMM+LAB	Without mucin	A. muciniphila	B7P5	P5	26	DSM22959	A. muciniphila (DSM22959)	B7	26	1	0	2	GMM+LAB
GMM+LAB	Without mucin	A. muciniphila	B7P5	P5	27	DSM22959	A. muciniphila (DSM22959)	B7	27	1	0	2	GMM+LAB
GMM+LAB	Without mucin	A. muciniphila	B7P5	P5	28	DSM22959	A. muciniphila (DSM22959)	B7	28	1	0	2	GMM+LAB
GMM+LAB	Without mucin	A. muciniphila	B7P5	P5	29	DSM22959	A. muciniphila (DSM22959)	B7	29	1	0	2	GMM+LAB
GMM+LAB	Without mucin	A. muciniphila	B7P5	P5	30	DSM22959	A. muciniphila (DSM22959)	B7	30	1	0	2	GMM+LAB
GMM+LAB	Without mucin	A. muciniphila	A7P5	P5	0.5	DSM22959	A. muciniphila (DSM22959)	A7	0.5	1	0	1	GMM+LAB
GMM+LAB	Without mucin	A. muciniphila	A7P5	P5	1	DSM22959	A. muciniphila (DSM22959)	A7	1	1	0	1	GMM+LAB
GMM+LAB	Without mucin	A. muciniphila	A7P5	P5	2	DSM22959	A. muciniphila (DSM22959)	A7	2	1	0	1	GMM+LAB
GMM+LAB	Without mucin	A. muciniphila	A7P5	P5	3	DSM22959	A. muciniphila (DSM22959)	A7	3	1	0	1	GMM+LAB
GMM+LAB	Without mucin	A. muciniphila	A7P5	P5	4	DSM22959	A. muciniphila (DSM22959)	A7	4	1	0	1	GMM+LAB
GMM+LAB	Without mucin	A. muciniphila	A7P5	P5	5	DSM22959	A. muciniphila (DSM22959)	A7	5	1	0	1	GMM+LAB
GMM+LAB	Without mucin	A. muciniphila	A7P5	P5	6	DSM22959	A. muciniphila (DSM22959)	A7	6	1	0	1	GMM+LAB
GMM+LAB	Without mucin	A. muciniphila	A7P5	P5	7	DSM22959	A. muciniphila (DSM22959)	A7	7	1	0	1	GMM+LAB
GMM+LAB	Without mucin	A. muciniphila	A7P5	P5	8	DSM22959	A. muciniphila (DSM22959)	A7	8	1	0	1	GMM+LAB
GMM+LAB	Without mucin	A. muciniphila	A7P5	P5	9	DSM22959	A. muciniphila (DSM22959)	A7	9	1	0	1	GMM+LAB
GMM+LAB	Without mucin	A. muciniphila	A7P5	P5	10	DSM22959	A. muciniphila (DSM22959)	A7	10	1	0	1	GMM+LAB
GMM+LAB	Without mucin	A. muciniphila	A7P5	P5	11	DSM22959	A. muciniphila (DSM22959)	A7	11	1	0	1	GMM+LAB
GMM+LAB	Without mucin	A. muciniphila	A7P5	P5	12	DSM22959	A. muciniphila (DSM22959)	A7	12	1	0	1	GMM+LAB
GMM+LAB	Without mucin	A. muciniphila	A7P5	P5	13	DSM22959	A. muciniphila (DSM22959)	A7	13	1	0	1	GMM+LAB
GMM+LAB	Without mucin	A. muciniphila	A7P5	P5	14	DSM22959	A. muciniphila (DSM22959)	A7	14	1	0	1	GMM+LAB
GMM+LAB	Without mucin	A. muciniphila	A7P5	P5	15	DSM22959	A. muciniphila (DSM22959)	A7	15	1	0	1	GMM+LAB
GMM+LAB	Without mucin	A. muciniphila	A7P5	P5	16	DSM22959	A. muciniphila (DSM22959)	A7	16	1	0	1	GMM+LAB
GMM+LAB	Without mucin	A. muciniphila	A7P5	P5	17	DSM22959	A. muciniphila (DSM22959)	A7	17	1	0	1	GMM+LAB
GMM+LAB	Without mucin	A. muciniphila	A7P5	P5	18	DSM22959	A. muciniphila (DSM22959)	A7	18	1	0	1	GMM+LAB
GMM+LAB	Without mucin	A. muciniphila	A7P5	P5	19	DSM22959	A. muciniphila (DSM22959)	A7	19	1	0	1	GMM+LAB
GMM+LAB	Without mucin	A. muciniphila	A7P5	P5	20	DSM22959	A. muciniphila (DSM22959)	A7	20	1	0	1	GMM+LAB
GMM+LAB	Without mucin	A. muciniphila	A7P5	P5	21	DSM22959	A. muciniphila (DSM22959)	A7	21	1	0	1	GMM+LAB
GMM+LAB	Without mucin	A. muciniphila	A7P5	P5	22	DSM22959	A. muciniphila (DSM22959)	A7	22	1	0	1	GMM+LAB
GMM+LAB	Without mucin	A. muciniphila	A7P5	P5	23	DSM22959	A. muciniphila (DSM22959)	A7	23	1	0	1	GMM+LAB
GMM+LAB	Without mucin	A. muciniphila	A7P5	P5	24	DSM22959	A. muciniphila (DSM22959)	A7	24	1	0	1	GMM+LAB
GMM+LAB	Without mucin	A. muciniphila	A7P5	P5	25	DSM22959	A. muciniphila (DSM22959)	A7	25	1	0	1	GMM+LAB
GMM+LAB	Without mucin	A. muciniphila	A7P5	P5	26	DSM22959	A. muciniphila (DSM22959)	A7	26	1	0	1	GMM+LAB
GMM+LAB	Without mucin	A. muciniphila	A7P5	P5	27	DSM22959	A. muciniphila (DSM22959)	A7	27	1	0	1	GMM+LAB
GMM+LAB	Without mucin	A. muciniphila	A7P5	P5	28	DSM22959	A. muciniphila (DSM22959)	A7	28	1	0	1	GMM+LAB
GMM+LAB	Without mucin	A. muciniphila	A7P5	P5	29	DSM22959	A. muciniphila (DSM22959)	A7	29	1	0	1	GMM+LAB
GMM+LAB	Without mucin	A. muciniphila	A7P5	P5	30	DSM22959	A. muciniphila (DSM22959)	A7	30	1	0	1	GMM+LAB
GMM+LAB	Without mucin	A. muciniphila	C7P5	P5	0.5	DSM22959	A. muciniphila (DSM22959)	C7	0.5	1	0.0018	3	GMM+LAB
GMM+LAB	Without mucin	A. muciniphila	C7P5	P5	1	DSM22959	A. muciniphila (DSM22959)	C7	1	1	0.0048	3	GMM+LAB
GMM+LAB	Without mucin	A. muciniphila	C7P5	P5	2	DSM22959	A. muciniphila (DSM22959)	C7	2	1	0	3	GMM+LAB
GMM+LAB	Without mucin	A. muciniphila	C7P5	P5	3	DSM22959	A. muciniphila (DSM22959)	C7	3	1	0	3	GMM+LAB
GMM+LAB	Without mucin	A. muciniphila	C7P5	P5	4	DSM22959	A. muciniphila (DSM22959)	C7	4	1	0	3	GMM+LAB
GMM+LAB	Without mucin	A. muciniphila	C7P5	P5	5	DSM22959	A. muciniphila (DSM22959)	C7	5	1	0	3	GMM+LAB
GMM+LAB	Without mucin	A. muciniphila	C7P5	P5	6	DSM22959	A. muciniphila (DSM22959)	C7	6	1	0	3	GMM+LAB
GMM+LAB	Without mucin	A. muciniphila	C7P5	P5	7	DSM22959	A. muciniphila (DSM22959)	C7	7	1	0	3	GMM+LAB
GMM+LAB	Without mucin	A. muciniphila	C7P5	P5	8	DSM22959	A. muciniphila (DSM22959)	C7	8	1	0	3	GMM+LAB
GMM+LAB	Without mucin	A. muciniphila	C7P5	P5	9	DSM22959	A. muciniphila (DSM22959)	C7	9	1	0	3	GMM+LAB
GMM+LAB	Without mucin	A. muciniphila	C7P5	P5	10	DSM22959	A. muciniphila (DSM22959)	C7	10	1	0	3	GMM+LAB
GMM+LAB	Without mucin	A. muciniphila	C7P5	P5	11	DSM22959	A. muciniphila (DSM22959)	C7	11	1	0	3	GMM+LAB
GMM+LAB	Without mucin	A. muciniphila	C7P5	P5	12	DSM22959	A. muciniphila (DSM22959)	C7	12	1	0	3	GMM+LAB
GMM+LAB	Without mucin	A. muciniphila	C7P5	P5	13	DSM22959	A. muciniphila (DSM22959)	C7	13	1	0	3	GMM+LAB
GMM+LAB	Without mucin	A. muciniphila	C7P5	P5	14	DSM22959	A. muciniphila (DSM22959)	C7	14	1	0	3	GMM+LAB
GMM+LAB	Without mucin	A. muciniphila	C7P5	P5	15	DSM22959	A. muciniphila (DSM22959)	C7	15	1	0	3	GMM+LAB
GMM+LAB	Without mucin	A. muciniphila	C7P5	P5	16	DSM22959	A. muciniphila (DSM22959)	C7	16	1	0	3	GMM+LAB
GMM+LAB	Without mucin	A. muciniphila	C7P5	P5	17	DSM22959	A. muciniphila (DSM22959)	C7	17	1	0	3	GMM+LAB
GMM+LAB	Without mucin	A. muciniphila	C7P5	P5	18	DSM22959	A. muciniphila (DSM22959)	C7	18	1	0	3	GMM+LAB
GMM+LAB	Without mucin	A. muciniphila	C7P5	P5	19	DSM22959	A. muciniphila (DSM22959)	C7	19	1	0	3	GMM+LAB
GMM+LAB	Without mucin	A. muciniphila	C7P5	P5	20	DSM22959	A. muciniphila (DSM22959)	C7	20	1	0	3	GMM+LAB
GMM+LAB	Without mucin	A. muciniphila	C7P5	P5	21	DSM22959	A. muciniphila (DSM22959)	C7	21	1	0	3	GMM+LAB
GMM+LAB	Without mucin	A. muciniphila	C7P5	P5	22	DSM22959	A. muciniphila (DSM22959)	C7	22	1	0	3	GMM+LAB
GMM+LAB	Without mucin	A. muciniphila	C7P5	P5	23	DSM22959	A. muciniphila (DSM22959)	C7	23	1	0	3	GMM+LAB
GMM+LAB	Without mucin	A. muciniphila	C7P5	P5	24	DSM22959	A. muciniphila (DSM22959)	C7	24	1	0	3	GMM+LAB
GMM+LAB	Without mucin	A. muciniphila	C7P5	P5	25	DSM22959	A. muciniphila (DSM22959)	C7	25	1	0	3	GMM+LAB
GMM+LAB	Without mucin	A. muciniphila	C7P5	P5	26	DSM22959	A. muciniphila (DSM22959)	C7	26	1	0	3	GMM+LAB
GMM+LAB	Without mucin	A. muciniphila	C7P5	P5	27	DSM22959	A. muciniphila (DSM22959)	C7	27	1	0	3	GMM+LAB
GMM+LAB	Without mucin	A. muciniphila	C7P5	P5	28	DSM22959	A. muciniphila (DSM22959)	C7	28	1	0	3	GMM+LAB
GMM+LAB	Without mucin	A. muciniphila	C7P5	P5	29	DSM22959	A. muciniphila (DSM22959)	C7	29	1	0	3	GMM+LAB
GMM+LAB	Without mucin	A. muciniphila	C7P5	P5	30	DSM22959	A. muciniphila (DSM22959)	C7	30	1	0	3	GMM+LAB
SB	With mucin	A. muciniphila	G9P5	P5	0.5	DSM22959	A. muciniphila (DSM22959)	G9	0.5	1	0	3	SB
SB	With mucin	A. muciniphila	G9P5	P5	1	DSM22959	A. muciniphila (DSM22959)	G9	1	1	0	3	SB
SB	With mucin	A. muciniphila	G9P5	P5	2	DSM22959	A. muciniphila (DSM22959)	G9	2	1	0.011	3	SB
SB	With mucin	A. muciniphila	G9P5	P5	3	DSM22959	A. muciniphila (DSM22959)	G9	3	1	0.019	3	SB
SB	With mucin	A. muciniphila	G9P5	P5	4	DSM22959	A. muciniphila (DSM22959)	G9	4	1	0.027	3	SB
SB	With mucin	A. muciniphila	G9P5	P5	5	DSM22959	A. muciniphila (DSM22959)	G9	5	1	0.033	3	SB
SB	With mucin	A. muciniphila	G9P5	P5	6	DSM22959	A. muciniphila (DSM22959)	G9	6	1	0.04	3	SB
SB	With mucin	A. muciniphila	G9P5	P5	7	DSM22959	A. muciniphila (DSM22959)	G9	7	1	0.052	3	SB
SB	With mucin	A. muciniphila	G9P5	P5	8	DSM22959	A. muciniphila (DSM22959)	G9	8	1	0.058	3	SB
SB	With mucin	A. muciniphila	G9P5	P5	9	DSM22959	A. muciniphila (DSM22959)	G9	9	1	0.071	3	SB
SB	With mucin	A. muciniphila	G9P5	P5	10	DSM22959	A. muciniphila (DSM22959)	G9	10	1	0.096	3	SB
SB	With mucin	A. muciniphila	G9P5	P5	11	DSM22959	A. muciniphila (DSM22959)	G9	11	1	0.13	3	SB
SB	With mucin	A. muciniphila	G9P5	P5	12	DSM22959	A. muciniphila (DSM22959)	G9	12	1	0.185	3	SB
SB	With mucin	A. muciniphila	G9P5	P5	13	DSM22959	A. muciniphila (DSM22959)	G9	13	1	0.244	3	SB
SB	With mucin	A. muciniphila	G9P5	P5	14	DSM22959	A. muciniphila (DSM22959)	G9	14	1	0.31	3	SB
SB	With mucin	A. muciniphila	G9P5	P5	15	DSM22959	A. muciniphila (DSM22959)	G9	15	1	0.39	3	SB
SB	With mucin	A. muciniphila	G9P5	P5	16	DSM22959	A. muciniphila (DSM22959)	G9	16	1	0.468	3	SB
SB	With mucin	A. muciniphila	G9P5	P5	17	DSM22959	A. muciniphila (DSM22959)	G9	17	1	0.55	3	SB
SB	With mucin	A. muciniphila	G9P5	P5	18	DSM22959	A. muciniphila (DSM22959)	G9	18	1	0.597	3	SB
SB	With mucin	A. muciniphila	G9P5	P5	19	DSM22959	A. muciniphila (DSM22959)	G9	19	1	0.65	3	SB
SB	With mucin	A. muciniphila	G9P5	P5	20	DSM22959	A. muciniphila (DSM22959)	G9	20	1	0.699	3	SB
SB	With mucin	A. muciniphila	G9P5	P5	21	DSM22959	A. muciniphila (DSM22959)	G9	21	1	0.741	3	SB
SB	With mucin	A. muciniphila	G9P5	P5	22	DSM22959	A. muciniphila (DSM22959)	G9	22	1	0.773	3	SB
SB	With mucin	A. muciniphila	G9P5	P5	23	DSM22959	A. muciniphila (DSM22959)	G9	23	1	0.795	3	SB
SB	With mucin	A. muciniphila	G9P5	P5	24	DSM22959	A. muciniphila (DSM22959)	G9	24	1	0.827	3	SB
SB	With mucin	A. muciniphila	G9P5	P5	25	DSM22959	A. muciniphila (DSM22959)	G9	25	1	0.864	3	SB
SB	With mucin	A. muciniphila	G9P5	P5	26	DSM22959	A. muciniphila (DSM22959)	G9	26	1	0.891	3	SB
SB	With mucin	A. muciniphila	G9P5	P5	27	DSM22959	A. muciniphila (DSM22959)	G9	27	1	0.894	3	SB
SB	With mucin	A. muciniphila	G9P5	P5	28	DSM22959	A. muciniphila (DSM22959)	G9	28	1	0.873	3	SB
SB	With mucin	A. muciniphila	G9P5	P5	29	DSM22959	A. muciniphila (DSM22959)	G9	29	1	0.854	3	SB
SB	With mucin	A. muciniphila	G9P5	P5	30	DSM22959	A. muciniphila (DSM22959)	G9	30	1	0.86	3	SB
SB	With mucin	A. muciniphila	G8P5	P5	0.5	DSM22959	A. muciniphila (DSM22959)	G8	0.5	1	0	2	SB
SB	With mucin	A. muciniphila	G8P5	P5	1	DSM22959	A. muciniphila (DSM22959)	G8	1	1	0	2	SB
SB	With mucin	A. muciniphila	G8P5	P5	2	DSM22959	A. muciniphila (DSM22959)	G8	2	1	0.011	2	SB
SB	With mucin	A. muciniphila	G8P5	P5	3	DSM22959	A. muciniphila (DSM22959)	G8	3	1	0.02	2	SB
SB	With mucin	A. muciniphila	G8P5	P5	4	DSM22959	A. muciniphila (DSM22959)	G8	4	1	0.027	2	SB
SB	With mucin	A. muciniphila	G8P5	P5	5	DSM22959	A. muciniphila (DSM22959)	G8	5	1	0.034	2	SB
SB	With mucin	A. muciniphila	G8P5	P5	6	DSM22959	A. muciniphila (DSM22959)	G8	6	1	0.04	2	SB
SB	With mucin	A. muciniphila	G8P5	P5	7	DSM22959	A. muciniphila (DSM22959)	G8	7	1	0.048	2	SB
SB	With mucin	A. muciniphila	G8P5	P5	8	DSM22959	A. muciniphila (DSM22959)	G8	8	1	0.056	2	SB
SB	With mucin	A. muciniphila	G8P5	P5	9	DSM22959	A. muciniphila (DSM22959)	G8	9	1	0.069	2	SB
SB	With mucin	A. muciniphila	G8P5	P5	10	DSM22959	A. muciniphila (DSM22959)	G8	10	1	0.09	2	SB
SB	With mucin	A. muciniphila	G8P5	P5	11	DSM22959	A. muciniphila (DSM22959)	G8	11	1	0.119	2	SB
SB	With mucin	A. muciniphila	G8P5	P5	12	DSM22959	A. muciniphila (DSM22959)	G8	12	1	0.168	2	SB
SB	With mucin	A. muciniphila	G8P5	P5	13	DSM22959	A. muciniphila (DSM22959)	G8	13	1	0.224	2	SB
SB	With mucin	A. muciniphila	G8P5	P5	14	DSM22959	A. muciniphila (DSM22959)	G8	14	1	0.29	2	SB
SB	With mucin	A. muciniphila	G8P5	P5	15	DSM22959	A. muciniphila (DSM22959)	G8	15	1	0.358	2	SB
SB	With mucin	A. muciniphila	G8P5	P5	16	DSM22959	A. muciniphila (DSM22959)	G8	16	1	0.434	2	SB
SB	With mucin	A. muciniphila	G8P5	P5	17	DSM22959	A. muciniphila (DSM22959)	G8	17	1	0.517	2	SB
SB	With mucin	A. muciniphila	G8P5	P5	18	DSM22959	A. muciniphila (DSM22959)	G8	18	1	0.576	2	SB
SB	With mucin	A. muciniphila	G8P5	P5	19	DSM22959	A. muciniphila (DSM22959)	G8	19	1	0.629	2	SB
SB	With mucin	A. muciniphila	G8P5	P5	20	DSM22959	A. muciniphila (DSM22959)	G8	20	1	0.685	2	SB
SB	With mucin	A. muciniphila	G8P5	P5	21	DSM22959	A. muciniphila (DSM22959)	G8	21	1	0.739	2	SB
SB	With mucin	A. muciniphila	G8P5	P5	22	DSM22959	A. muciniphila (DSM22959)	G8	22	1	0.784	2	SB
SB	With mucin	A. muciniphila	G8P5	P5	23	DSM22959	A. muciniphila (DSM22959)	G8	23	1	0.836	2	SB
SB	With mucin	A. muciniphila	G8P5	P5	24	DSM22959	A. muciniphila (DSM22959)	G8	24	1	0.85	2	SB
SB	With mucin	A. muciniphila	G8P5	P5	25	DSM22959	A. muciniphila (DSM22959)	G8	25	1	0.872	2	SB
SB	With mucin	A. muciniphila	G8P5	P5	26	DSM22959	A. muciniphila (DSM22959)	G8	26	1	0.874	2	SB
SB	With mucin	A. muciniphila	G8P5	P5	27	DSM22959	A. muciniphila (DSM22959)	G8	27	1	0.85	2	SB
SB	With mucin	A. muciniphila	G8P5	P5	28	DSM22959	A. muciniphila (DSM22959)	G8	28	1	0.844	2	SB
SB	With mucin	A. muciniphila	G8P5	P5	29	DSM22959	A. muciniphila (DSM22959)	G8	29	1	0.844	2	SB
SB	With mucin	A. muciniphila	G8P5	P5	30	DSM22959	A. muciniphila (DSM22959)	G8	30	1	0.843	2	SB
SB	With mucin	A. muciniphila	G7P5	P5	0.5	DSM22959	A. muciniphila (DSM22959)	G7	0.5	1	0	1	SB
SB	With mucin	A. muciniphila	G7P5	P5	1	DSM22959	A. muciniphila (DSM22959)	G7	1	1	0.004	1	SB
SB	With mucin	A. muciniphila	G7P5	P5	2	DSM22959	A. muciniphila (DSM22959)	G7	2	1	0.016	1	SB
SB	With mucin	A. muciniphila	G7P5	P5	3	DSM22959	A. muciniphila (DSM22959)	G7	3	1	0.026	1	SB
SB	With mucin	A. muciniphila	G7P5	P5	4	DSM22959	A. muciniphila (DSM22959)	G7	4	1	0.037	1	SB
SB	With mucin	A. muciniphila	G7P5	P5	5	DSM22959	A. muciniphila (DSM22959)	G7	5	1	0.044	1	SB
SB	With mucin	A. muciniphila	G7P5	P5	6	DSM22959	A. muciniphila (DSM22959)	G7	6	1	0.051	1	SB
SB	With mucin	A. muciniphila	G7P5	P5	7	DSM22959	A. muciniphila (DSM22959)	G7	7	1	0.06	1	SB
SB	With mucin	A. muciniphila	G7P5	P5	8	DSM22959	A. muciniphila (DSM22959)	G7	8	1	0.065	1	SB
SB	With mucin	A. muciniphila	G7P5	P5	9	DSM22959	A. muciniphila (DSM22959)	G7	9	1	0.079	1	SB
SB	With mucin	A. muciniphila	G7P5	P5	10	DSM22959	A. muciniphila (DSM22959)	G7	10	1	0.096	1	SB
SB	With mucin	A. muciniphila	G7P5	P5	11	DSM22959	A. muciniphila (DSM22959)	G7	11	1	0.124	1	SB
SB	With mucin	A. muciniphila	G7P5	P5	12	DSM22959	A. muciniphila (DSM22959)	G7	12	1	0.174	1	SB
SB	With mucin	A. muciniphila	G7P5	P5	13	DSM22959	A. muciniphila (DSM22959)	G7	13	1	0.226	1	SB
SB	With mucin	A. muciniphila	G7P5	P5	14	DSM22959	A. muciniphila (DSM22959)	G7	14	1	0.291	1	SB
SB	With mucin	A. muciniphila	G7P5	P5	15	DSM22959	A. muciniphila (DSM22959)	G7	15	1	0.358	1	SB
SB	With mucin	A. muciniphila	G7P5	P5	16	DSM22959	A. muciniphila (DSM22959)	G7	16	1	0.437	1	SB
SB	With mucin	A. muciniphila	G7P5	P5	17	DSM22959	A. muciniphila (DSM22959)	G7	17	1	0.515	1	SB
SB	With mucin	A. muciniphila	G7P5	P5	18	DSM22959	A. muciniphila (DSM22959)	G7	18	1	0.582	1	SB
SB	With mucin	A. muciniphila	G7P5	P5	19	DSM22959	A. muciniphila (DSM22959)	G7	19	1	0.635	1	SB
SB	With mucin	A. muciniphila	G7P5	P5	20	DSM22959	A. muciniphila (DSM22959)	G7	20	1	0.683	1	SB
SB	With mucin	A. muciniphila	G7P5	P5	21	DSM22959	A. muciniphila (DSM22959)	G7	21	1	0.719	1	SB
SB	With mucin	A. muciniphila	G7P5	P5	22	DSM22959	A. muciniphila (DSM22959)	G7	22	1	0.758	1	SB
SB	With mucin	A. muciniphila	G7P5	P5	23	DSM22959	A. muciniphila (DSM22959)	G7	23	1	0.8	1	SB
SB	With mucin	A. muciniphila	G7P5	P5	24	DSM22959	A. muciniphila (DSM22959)	G7	24	1	0.826	1	SB
SB	With mucin	A. muciniphila	G7P5	P5	25	DSM22959	A. muciniphila (DSM22959)	G7	25	1	0.855	1	SB
SB	With mucin	A. muciniphila	G7P5	P5	26	DSM22959	A. muciniphila (DSM22959)	G7	26	1	0.874	1	SB
SB	With mucin	A. muciniphila	G7P5	P5	27	DSM22959	A. muciniphila (DSM22959)	G7	27	1	0.873	1	SB
SB	With mucin	A. muciniphila	G7P5	P5	28	DSM22959	A. muciniphila (DSM22959)	G7	28	1	0.869	1	SB
SB	With mucin	A. muciniphila	G7P5	P5	29	DSM22959	A. muciniphila (DSM22959)	G7	29	1	0.899	1	SB
SB	With mucin	A. muciniphila	G7P5	P5	30	DSM22959	A. muciniphila (DSM22959)	G7	30	1	0.903	1	SB
SB	Without mucin	A. muciniphila	G3P5	P5	0.5	DSM22959	A. muciniphila (DSM22959)	G3	0.5	1	0	3	SB
SB	Without mucin	A. muciniphila	G3P5	P5	1	DSM22959	A. muciniphila (DSM22959)	G3	1	1	1.04083e-17	3	SB
SB	Without mucin	A. muciniphila	G3P5	P5	2	DSM22959	A. muciniphila (DSM22959)	G3	2	1	0.012	3	SB
SB	Without mucin	A. muciniphila	G3P5	P5	3	DSM22959	A. muciniphila (DSM22959)	G3	3	1	0.023	3	SB
SB	Without mucin	A. muciniphila	G3P5	P5	4	DSM22959	A. muciniphila (DSM22959)	G3	4	1	0.026	3	SB
SB	Without mucin	A. muciniphila	G3P5	P5	5	DSM22959	A. muciniphila (DSM22959)	G3	5	1	0.031	3	SB
SB	Without mucin	A. muciniphila	G3P5	P5	6	DSM22959	A. muciniphila (DSM22959)	G3	6	1	0.033	3	SB
SB	Without mucin	A. muciniphila	G3P5	P5	7	DSM22959	A. muciniphila (DSM22959)	G3	7	1	0.035	3	SB
SB	Without mucin	A. muciniphila	G3P5	P5	8	DSM22959	A. muciniphila (DSM22959)	G3	8	1	0.035	3	SB
SB	Without mucin	A. muciniphila	G3P5	P5	9	DSM22959	A. muciniphila (DSM22959)	G3	9	1	0.039	3	SB
SB	Without mucin	A. muciniphila	G3P5	P5	10	DSM22959	A. muciniphila (DSM22959)	G3	10	1	0.047	3	SB
SB	Without mucin	A. muciniphila	G3P5	P5	11	DSM22959	A. muciniphila (DSM22959)	G3	11	1	0.065	3	SB
SB	Without mucin	A. muciniphila	G3P5	P5	12	DSM22959	A. muciniphila (DSM22959)	G3	12	1	0.092	3	SB
SB	Without mucin	A. muciniphila	G3P5	P5	13	DSM22959	A. muciniphila (DSM22959)	G3	13	1	0.139	3	SB
SB	Without mucin	A. muciniphila	G3P5	P5	14	DSM22959	A. muciniphila (DSM22959)	G3	14	1	0.203	3	SB
SB	Without mucin	A. muciniphila	G3P5	P5	15	DSM22959	A. muciniphila (DSM22959)	G3	15	1	0.289	3	SB
SB	Without mucin	A. muciniphila	G3P5	P5	16	DSM22959	A. muciniphila (DSM22959)	G3	16	1	0.397	3	SB
SB	Without mucin	A. muciniphila	G3P5	P5	17	DSM22959	A. muciniphila (DSM22959)	G3	17	1	0.512	3	SB
SB	Without mucin	A. muciniphila	G3P5	P5	18	DSM22959	A. muciniphila (DSM22959)	G3	18	1	0.611	3	SB
SB	Without mucin	A. muciniphila	G3P5	P5	19	DSM22959	A. muciniphila (DSM22959)	G3	19	1	0.698	3	SB
SB	Without mucin	A. muciniphila	G3P5	P5	20	DSM22959	A. muciniphila (DSM22959)	G3	20	1	0.782	3	SB
SB	Without mucin	A. muciniphila	G3P5	P5	21	DSM22959	A. muciniphila (DSM22959)	G3	21	1	0.861	3	SB
SB	Without mucin	A. muciniphila	G3P5	P5	22	DSM22959	A. muciniphila (DSM22959)	G3	22	1	0.929	3	SB
SB	Without mucin	A. muciniphila	G3P5	P5	23	DSM22959	A. muciniphila (DSM22959)	G3	23	1	0.997	3	SB
SB	Without mucin	A. muciniphila	G3P5	P5	24	DSM22959	A. muciniphila (DSM22959)	G3	24	1	1.064	3	SB
SB	Without mucin	A. muciniphila	G3P5	P5	25	DSM22959	A. muciniphila (DSM22959)	G3	25	1	1.12	3	SB
SB	Without mucin	A. muciniphila	G3P5	P5	26	DSM22959	A. muciniphila (DSM22959)	G3	26	1	1.165	3	SB
SB	Without mucin	A. muciniphila	G3P5	P5	27	DSM22959	A. muciniphila (DSM22959)	G3	27	1	1.198	3	SB
SB	Without mucin	A. muciniphila	G3P5	P5	28	DSM22959	A. muciniphila (DSM22959)	G3	28	1	1.223	3	SB
SB	Without mucin	A. muciniphila	G3P5	P5	29	DSM22959	A. muciniphila (DSM22959)	G3	29	1	1.232	3	SB
SB	Without mucin	A. muciniphila	G3P5	P5	30	DSM22959	A. muciniphila (DSM22959)	G3	30	1	1.235	3	SB
SB	Without mucin	A. muciniphila	G1P5	P5	0.5	DSM22959	A. muciniphila (DSM22959)	G1	0.5	1	0	1	SB
SB	Without mucin	A. muciniphila	G1P5	P5	1	DSM22959	A. muciniphila (DSM22959)	G1	1	1	0	1	SB
SB	Without mucin	A. muciniphila	G1P5	P5	2	DSM22959	A. muciniphila (DSM22959)	G1	2	1	0.011	1	SB
SB	Without mucin	A. muciniphila	G1P5	P5	3	DSM22959	A. muciniphila (DSM22959)	G1	3	1	0.019	1	SB
SB	Without mucin	A. muciniphila	G1P5	P5	4	DSM22959	A. muciniphila (DSM22959)	G1	4	1	0.02	1	SB
SB	Without mucin	A. muciniphila	G1P5	P5	5	DSM22959	A. muciniphila (DSM22959)	G1	5	1	0.024	1	SB
SB	Without mucin	A. muciniphila	G1P5	P5	6	DSM22959	A. muciniphila (DSM22959)	G1	6	1	0.023	1	SB
SB	Without mucin	A. muciniphila	G1P5	P5	7	DSM22959	A. muciniphila (DSM22959)	G1	7	1	0.027	1	SB
SB	Without mucin	A. muciniphila	G1P5	P5	8	DSM22959	A. muciniphila (DSM22959)	G1	8	1	0.025	1	SB
SB	Without mucin	A. muciniphila	G1P5	P5	9	DSM22959	A. muciniphila (DSM22959)	G1	9	1	0.023	1	SB
SB	Without mucin	A. muciniphila	G1P5	P5	10	DSM22959	A. muciniphila (DSM22959)	G1	10	1	0.028	1	SB
SB	Without mucin	A. muciniphila	G1P5	P5	11	DSM22959	A. muciniphila (DSM22959)	G1	11	1	0.032	1	SB
SB	Without mucin	A. muciniphila	G1P5	P5	12	DSM22959	A. muciniphila (DSM22959)	G1	12	1	0.059	1	SB
SB	Without mucin	A. muciniphila	G1P5	P5	13	DSM22959	A. muciniphila (DSM22959)	G1	13	1	0.104	1	SB
SB	Without mucin	A. muciniphila	G1P5	P5	14	DSM22959	A. muciniphila (DSM22959)	G1	14	1	0.171	1	SB
SB	Without mucin	A. muciniphila	G1P5	P5	15	DSM22959	A. muciniphila (DSM22959)	G1	15	1	0.255	1	SB
SB	Without mucin	A. muciniphila	G1P5	P5	16	DSM22959	A. muciniphila (DSM22959)	G1	16	1	0.36	1	SB
SB	Without mucin	A. muciniphila	G1P5	P5	17	DSM22959	A. muciniphila (DSM22959)	G1	17	1	0.48	1	SB
SB	Without mucin	A. muciniphila	G1P5	P5	18	DSM22959	A. muciniphila (DSM22959)	G1	18	1	0.582	1	SB
SB	Without mucin	A. muciniphila	G1P5	P5	19	DSM22959	A. muciniphila (DSM22959)	G1	19	1	0.671	1	SB
SB	Without mucin	A. muciniphila	G1P5	P5	20	DSM22959	A. muciniphila (DSM22959)	G1	20	1	0.758	1	SB
SB	Without mucin	A. muciniphila	G1P5	P5	21	DSM22959	A. muciniphila (DSM22959)	G1	21	1	0.851	1	SB
SB	Without mucin	A. muciniphila	G1P5	P5	22	DSM22959	A. muciniphila (DSM22959)	G1	22	1	0.923	1	SB
SB	Without mucin	A. muciniphila	G1P5	P5	23	DSM22959	A. muciniphila (DSM22959)	G1	23	1	0.997	1	SB
SB	Without mucin	A. muciniphila	G1P5	P5	24	DSM22959	A. muciniphila (DSM22959)	G1	24	1	1.066	1	SB
SB	Without mucin	A. muciniphila	G1P5	P5	25	DSM22959	A. muciniphila (DSM22959)	G1	25	1	1.122	1	SB
SB	Without mucin	A. muciniphila	G1P5	P5	26	DSM22959	A. muciniphila (DSM22959)	G1	26	1	1.165	1	SB
SB	Without mucin	A. muciniphila	G1P5	P5	27	DSM22959	A. muciniphila (DSM22959)	G1	27	1	1.195	1	SB
SB	Without mucin	A. muciniphila	G1P5	P5	28	DSM22959	A. muciniphila (DSM22959)	G1	28	1	1.221	1	SB
SB	Without mucin	A. muciniphila	G1P5	P5	29	DSM22959	A. muciniphila (DSM22959)	G1	29	1	1.231	1	SB
SB	Without mucin	A. muciniphila	G1P5	P5	30	DSM22959	A. muciniphila (DSM22959)	G1	30	1	1.238	1	SB
SB	Without mucin	A. muciniphila	G2P5	P5	0.5	DSM22959	A. muciniphila (DSM22959)	G2	0.5	1	0	2	SB
SB	Without mucin	A. muciniphila	G2P5	P5	1	DSM22959	A. muciniphila (DSM22959)	G2	1	1	0.001	2	SB
SB	Without mucin	A. muciniphila	G2P5	P5	2	DSM22959	A. muciniphila (DSM22959)	G2	2	1	0.009	2	SB
SB	Without mucin	A. muciniphila	G2P5	P5	3	DSM22959	A. muciniphila (DSM22959)	G2	3	1	0.014	2	SB
SB	Without mucin	A. muciniphila	G2P5	P5	4	DSM22959	A. muciniphila (DSM22959)	G2	4	1	0.021	2	SB
SB	Without mucin	A. muciniphila	G2P5	P5	5	DSM22959	A. muciniphila (DSM22959)	G2	5	1	0.021	2	SB
SB	Without mucin	A. muciniphila	G2P5	P5	6	DSM22959	A. muciniphila (DSM22959)	G2	6	1	0.023	2	SB
SB	Without mucin	A. muciniphila	G2P5	P5	7	DSM22959	A. muciniphila (DSM22959)	G2	7	1	0.023	2	SB
SB	Without mucin	A. muciniphila	G2P5	P5	8	DSM22959	A. muciniphila (DSM22959)	G2	8	1	0.024	2	SB
SB	Without mucin	A. muciniphila	G2P5	P5	9	DSM22959	A. muciniphila (DSM22959)	G2	9	1	0.025	2	SB
SB	Without mucin	A. muciniphila	G2P5	P5	10	DSM22959	A. muciniphila (DSM22959)	G2	10	1	0.027	2	SB
SB	Without mucin	A. muciniphila	G2P5	P5	11	DSM22959	A. muciniphila (DSM22959)	G2	11	1	0.047	2	SB
SB	Without mucin	A. muciniphila	G2P5	P5	12	DSM22959	A. muciniphila (DSM22959)	G2	12	1	0.077	2	SB
SB	Without mucin	A. muciniphila	G2P5	P5	13	DSM22959	A. muciniphila (DSM22959)	G2	13	1	0.122	2	SB
SB	Without mucin	A. muciniphila	G2P5	P5	14	DSM22959	A. muciniphila (DSM22959)	G2	14	1	0.188	2	SB
SB	Without mucin	A. muciniphila	G2P5	P5	15	DSM22959	A. muciniphila (DSM22959)	G2	15	1	0.275	2	SB
SB	Without mucin	A. muciniphila	G2P5	P5	16	DSM22959	A. muciniphila (DSM22959)	G2	16	1	0.381	2	SB
SB	Without mucin	A. muciniphila	G2P5	P5	17	DSM22959	A. muciniphila (DSM22959)	G2	17	1	0.497	2	SB
SB	Without mucin	A. muciniphila	G2P5	P5	18	DSM22959	A. muciniphila (DSM22959)	G2	18	1	0.595	2	SB
SB	Without mucin	A. muciniphila	G2P5	P5	19	DSM22959	A. muciniphila (DSM22959)	G2	19	1	0.685	2	SB
SB	Without mucin	A. muciniphila	G2P5	P5	20	DSM22959	A. muciniphila (DSM22959)	G2	20	1	0.764	2	SB
SB	Without mucin	A. muciniphila	G2P5	P5	21	DSM22959	A. muciniphila (DSM22959)	G2	21	1	0.844	2	SB
SB	Without mucin	A. muciniphila	G2P5	P5	22	DSM22959	A. muciniphila (DSM22959)	G2	22	1	0.907	2	SB
SB	Without mucin	A. muciniphila	G2P5	P5	23	DSM22959	A. muciniphila (DSM22959)	G2	23	1	0.977	2	SB
SB	Without mucin	A. muciniphila	G2P5	P5	24	DSM22959	A. muciniphila (DSM22959)	G2	24	1	1.044	2	SB
SB	Without mucin	A. muciniphila	G2P5	P5	25	DSM22959	A. muciniphila (DSM22959)	G2	25	1	1.102	2	SB
SB	Without mucin	A. muciniphila	G2P5	P5	26	DSM22959	A. muciniphila (DSM22959)	G2	26	1	1.148	2	SB
SB	Without mucin	A. muciniphila	G2P5	P5	27	DSM22959	A. muciniphila (DSM22959)	G2	27	1	1.18	2	SB
SB	Without mucin	A. muciniphila	G2P5	P5	28	DSM22959	A. muciniphila (DSM22959)	G2	28	1	1.205	2	SB
SB	Without mucin	A. muciniphila	G2P5	P5	29	DSM22959	A. muciniphila (DSM22959)	G2	29	1	1.214	2	SB
SB	Without mucin	A. muciniphila	G2P5	P5	30	DSM22959	A. muciniphila (DSM22959)	G2	30	1	1.216	2	SB
WCA	With mucin	A. muciniphila	G8P4	P4	0.5	DSM22959	A. muciniphila (DSM22959)	G8	0.5	1	0	2	WCA
WCA	With mucin	A. muciniphila	G8P4	P4	1	DSM22959	A. muciniphila (DSM22959)	G8	1	1	0	2	WCA
WCA	With mucin	A. muciniphila	G8P4	P4	2	DSM22959	A. muciniphila (DSM22959)	G8	2	1	0	2	WCA
WCA	With mucin	A. muciniphila	G8P4	P4	3	DSM22959	A. muciniphila (DSM22959)	G8	3	1	0.013	2	WCA
WCA	With mucin	A. muciniphila	G8P4	P4	4	DSM22959	A. muciniphila (DSM22959)	G8	4	1	0.027	2	WCA
WCA	With mucin	A. muciniphila	G8P4	P4	5	DSM22959	A. muciniphila (DSM22959)	G8	5	1	0.038	2	WCA
WCA	With mucin	A. muciniphila	G8P4	P4	6	DSM22959	A. muciniphila (DSM22959)	G8	6	1	0.052	2	WCA
WCA	With mucin	A. muciniphila	G8P4	P4	7	DSM22959	A. muciniphila (DSM22959)	G8	7	1	0.072	2	WCA
WCA	With mucin	A. muciniphila	G8P4	P4	8	DSM22959	A. muciniphila (DSM22959)	G8	8	1	0.093	2	WCA
WCA	With mucin	A. muciniphila	G8P4	P4	9	DSM22959	A. muciniphila (DSM22959)	G8	9	1	0.121	2	WCA
WCA	With mucin	A. muciniphila	G8P4	P4	10	DSM22959	A. muciniphila (DSM22959)	G8	10	1	0.174	2	WCA
WCA	With mucin	A. muciniphila	G8P4	P4	11	DSM22959	A. muciniphila (DSM22959)	G8	11	1	0.249	2	WCA
WCA	With mucin	A. muciniphila	G8P4	P4	12	DSM22959	A. muciniphila (DSM22959)	G8	12	1	0.328	2	WCA
WCA	With mucin	A. muciniphila	G8P4	P4	13	DSM22959	A. muciniphila (DSM22959)	G8	13	1	0.404	2	WCA
WCA	With mucin	A. muciniphila	G8P4	P4	14	DSM22959	A. muciniphila (DSM22959)	G8	14	1	0.472	2	WCA
WCA	With mucin	A. muciniphila	G8P4	P4	15	DSM22959	A. muciniphila (DSM22959)	G8	15	1	0.528	2	WCA
WCA	With mucin	A. muciniphila	G8P4	P4	16	DSM22959	A. muciniphila (DSM22959)	G8	16	1	0.579	2	WCA
WCA	With mucin	A. muciniphila	G8P4	P4	17	DSM22959	A. muciniphila (DSM22959)	G8	17	1	0.617	2	WCA
WCA	With mucin	A. muciniphila	G8P4	P4	18	DSM22959	A. muciniphila (DSM22959)	G8	18	1	0.653	2	WCA
WCA	With mucin	A. muciniphila	G8P4	P4	19	DSM22959	A. muciniphila (DSM22959)	G8	19	1	0.678	2	WCA
WCA	With mucin	A. muciniphila	G8P4	P4	20	DSM22959	A. muciniphila (DSM22959)	G8	20	1	0.697	2	WCA
WCA	With mucin	A. muciniphila	G8P4	P4	21	DSM22959	A. muciniphila (DSM22959)	G8	21	1	0.717	2	WCA
WCA	With mucin	A. muciniphila	G8P4	P4	22	DSM22959	A. muciniphila (DSM22959)	G8	22	1	0.719	2	WCA
WCA	With mucin	A. muciniphila	G8P4	P4	23	DSM22959	A. muciniphila (DSM22959)	G8	23	1	0.736	2	WCA
WCA	With mucin	A. muciniphila	G8P4	P4	24	DSM22959	A. muciniphila (DSM22959)	G8	24	1	0.74	2	WCA
WCA	With mucin	A. muciniphila	G8P4	P4	25	DSM22959	A. muciniphila (DSM22959)	G8	25	1	0.736	2	WCA
WCA	With mucin	A. muciniphila	G8P4	P4	26	DSM22959	A. muciniphila (DSM22959)	G8	26	1	0.732	2	WCA
WCA	With mucin	A. muciniphila	G8P4	P4	27	DSM22959	A. muciniphila (DSM22959)	G8	27	1	0.73	2	WCA
WCA	With mucin	A. muciniphila	G8P4	P4	28	DSM22959	A. muciniphila (DSM22959)	G8	28	1	0.743	2	WCA
WCA	With mucin	A. muciniphila	G8P4	P4	29	DSM22959	A. muciniphila (DSM22959)	G8	29	1	0.719	2	WCA
WCA	With mucin	A. muciniphila	G8P4	P4	30	DSM22959	A. muciniphila (DSM22959)	G8	30	1	0.681	2	WCA
WCA	With mucin	A. muciniphila	G9P4	P4	0.5	DSM22959	A. muciniphila (DSM22959)	G9	0.5	1	0	3	WCA
WCA	With mucin	A. muciniphila	G9P4	P4	1	DSM22959	A. muciniphila (DSM22959)	G9	1	1	0	3	WCA
WCA	With mucin	A. muciniphila	G9P4	P4	2	DSM22959	A. muciniphila (DSM22959)	G9	2	1	0	3	WCA
WCA	With mucin	A. muciniphila	G9P4	P4	3	DSM22959	A. muciniphila (DSM22959)	G9	3	1	0.012	3	WCA
WCA	With mucin	A. muciniphila	G9P4	P4	4	DSM22959	A. muciniphila (DSM22959)	G9	4	1	0.026	3	WCA
WCA	With mucin	A. muciniphila	G9P4	P4	5	DSM22959	A. muciniphila (DSM22959)	G9	5	1	0.039	3	WCA
WCA	With mucin	A. muciniphila	G9P4	P4	6	DSM22959	A. muciniphila (DSM22959)	G9	6	1	0.054	3	WCA
WCA	With mucin	A. muciniphila	G9P4	P4	7	DSM22959	A. muciniphila (DSM22959)	G9	7	1	0.076	3	WCA
WCA	With mucin	A. muciniphila	G9P4	P4	8	DSM22959	A. muciniphila (DSM22959)	G9	8	1	0.1	3	WCA
WCA	With mucin	A. muciniphila	G9P4	P4	9	DSM22959	A. muciniphila (DSM22959)	G9	9	1	0.131	3	WCA
WCA	With mucin	A. muciniphila	G9P4	P4	10	DSM22959	A. muciniphila (DSM22959)	G9	10	1	0.185	3	WCA
WCA	With mucin	A. muciniphila	G9P4	P4	11	DSM22959	A. muciniphila (DSM22959)	G9	11	1	0.262	3	WCA
WCA	With mucin	A. muciniphila	G9P4	P4	12	DSM22959	A. muciniphila (DSM22959)	G9	12	1	0.337	3	WCA
WCA	With mucin	A. muciniphila	G9P4	P4	13	DSM22959	A. muciniphila (DSM22959)	G9	13	1	0.41	3	WCA
WCA	With mucin	A. muciniphila	G9P4	P4	14	DSM22959	A. muciniphila (DSM22959)	G9	14	1	0.478	3	WCA
WCA	With mucin	A. muciniphila	G9P4	P4	15	DSM22959	A. muciniphila (DSM22959)	G9	15	1	0.524	3	WCA
WCA	With mucin	A. muciniphila	G9P4	P4	16	DSM22959	A. muciniphila (DSM22959)	G9	16	1	0.573	3	WCA
WCA	With mucin	A. muciniphila	G9P4	P4	17	DSM22959	A. muciniphila (DSM22959)	G9	17	1	0.609	3	WCA
WCA	With mucin	A. muciniphila	G9P4	P4	18	DSM22959	A. muciniphila (DSM22959)	G9	18	1	0.639	3	WCA
WCA	With mucin	A. muciniphila	G9P4	P4	19	DSM22959	A. muciniphila (DSM22959)	G9	19	1	0.662	3	WCA
WCA	With mucin	A. muciniphila	G9P4	P4	20	DSM22959	A. muciniphila (DSM22959)	G9	20	1	0.678	3	WCA
WCA	With mucin	A. muciniphila	G9P4	P4	21	DSM22959	A. muciniphila (DSM22959)	G9	21	1	0.694	3	WCA
WCA	With mucin	A. muciniphila	G9P4	P4	22	DSM22959	A. muciniphila (DSM22959)	G9	22	1	0.7	3	WCA
WCA	With mucin	A. muciniphila	G9P4	P4	23	DSM22959	A. muciniphila (DSM22959)	G9	23	1	0.707	3	WCA
WCA	With mucin	A. muciniphila	G9P4	P4	24	DSM22959	A. muciniphila (DSM22959)	G9	24	1	0.715	3	WCA
WCA	With mucin	A. muciniphila	G9P4	P4	25	DSM22959	A. muciniphila (DSM22959)	G9	25	1	0.713	3	WCA
WCA	With mucin	A. muciniphila	G9P4	P4	26	DSM22959	A. muciniphila (DSM22959)	G9	26	1	0.702	3	WCA
WCA	With mucin	A. muciniphila	G9P4	P4	27	DSM22959	A. muciniphila (DSM22959)	G9	27	1	0.712	3	WCA
WCA	With mucin	A. muciniphila	G9P4	P4	28	DSM22959	A. muciniphila (DSM22959)	G9	28	1	0.696	3	WCA
WCA	With mucin	A. muciniphila	G9P4	P4	29	DSM22959	A. muciniphila (DSM22959)	G9	29	1	0.684	3	WCA
WCA	With mucin	A. muciniphila	G9P4	P4	30	DSM22959	A. muciniphila (DSM22959)	G9	30	1	0.65	3	WCA
WCA	With mucin	A. muciniphila	G8P3	P3	0.5	DSM22959	A. muciniphila (DSM22959)	G8	0.5	1	0	2	WCA
WCA	With mucin	A. muciniphila	G8P3	P3	1	DSM22959	A. muciniphila (DSM22959)	G8	1	1	0	2	WCA
WCA	With mucin	A. muciniphila	G8P3	P3	2	DSM22959	A. muciniphila (DSM22959)	G8	2	1	0.011	2	WCA
WCA	With mucin	A. muciniphila	G8P3	P3	3	DSM22959	A. muciniphila (DSM22959)	G8	3	1	0.022	2	WCA
WCA	With mucin	A. muciniphila	G8P3	P3	4	DSM22959	A. muciniphila (DSM22959)	G8	4	1	0.036	2	WCA
WCA	With mucin	A. muciniphila	G8P3	P3	5	DSM22959	A. muciniphila (DSM22959)	G8	5	1	0.052	2	WCA
WCA	With mucin	A. muciniphila	G8P3	P3	6	DSM22959	A. muciniphila (DSM22959)	G8	6	1	0.076	2	WCA
WCA	With mucin	A. muciniphila	G8P3	P3	7	DSM22959	A. muciniphila (DSM22959)	G8	7	1	0.094	2	WCA
WCA	With mucin	A. muciniphila	G8P3	P3	8	DSM22959	A. muciniphila (DSM22959)	G8	8	1	0.123	2	WCA
WCA	With mucin	A. muciniphila	G8P3	P3	9	DSM22959	A. muciniphila (DSM22959)	G8	9	1	0.15	2	WCA
WCA	With mucin	A. muciniphila	G8P3	P3	10	DSM22959	A. muciniphila (DSM22959)	G8	10	1	0.18	2	WCA
WCA	With mucin	A. muciniphila	G8P3	P3	11	DSM22959	A. muciniphila (DSM22959)	G8	11	1	0.217	2	WCA
WCA	With mucin	A. muciniphila	G8P3	P3	12	DSM22959	A. muciniphila (DSM22959)	G8	12	1	0.289	2	WCA
WCA	With mucin	A. muciniphila	G8P3	P3	13	DSM22959	A. muciniphila (DSM22959)	G8	13	1	0.346	2	WCA
WCA	With mucin	A. muciniphila	G8P3	P3	14	DSM22959	A. muciniphila (DSM22959)	G8	14	1	0.381	2	WCA
WCA	With mucin	A. muciniphila	G8P3	P3	15	DSM22959	A. muciniphila (DSM22959)	G8	15	1	0.433	2	WCA
WCA	With mucin	A. muciniphila	G8P3	P3	16	DSM22959	A. muciniphila (DSM22959)	G8	16	1	0.475	2	WCA
WCA	With mucin	A. muciniphila	G8P3	P3	17	DSM22959	A. muciniphila (DSM22959)	G8	17	1	0.518	2	WCA
WCA	With mucin	A. muciniphila	G8P3	P3	18	DSM22959	A. muciniphila (DSM22959)	G8	18	1	0.57	2	WCA
WCA	With mucin	A. muciniphila	G8P3	P3	19	DSM22959	A. muciniphila (DSM22959)	G8	19	1	0.615	2	WCA
WCA	With mucin	A. muciniphila	G8P3	P3	20	DSM22959	A. muciniphila (DSM22959)	G8	20	1	0.647	2	WCA
WCA	With mucin	A. muciniphila	G8P3	P3	21	DSM22959	A. muciniphila (DSM22959)	G8	21	1	0.677	2	WCA
WCA	With mucin	A. muciniphila	G8P3	P3	22	DSM22959	A. muciniphila (DSM22959)	G8	22	1	0.698	2	WCA
WCA	With mucin	A. muciniphila	G8P3	P3	23	DSM22959	A. muciniphila (DSM22959)	G8	23	1	0.704	2	WCA
WCA	With mucin	A. muciniphila	G8P3	P3	24	DSM22959	A. muciniphila (DSM22959)	G8	24	1	0.718	2	WCA
WCA	With mucin	A. muciniphila	G8P3	P3	25	DSM22959	A. muciniphila (DSM22959)	G8	25	1	0.717	2	WCA
WCA	With mucin	A. muciniphila	G8P3	P3	26	DSM22959	A. muciniphila (DSM22959)	G8	26	1	0.719	2	WCA
WCA	With mucin	A. muciniphila	G8P3	P3	27	DSM22959	A. muciniphila (DSM22959)	G8	27	1	0.71	2	WCA
WCA	With mucin	A. muciniphila	G8P3	P3	28	DSM22959	A. muciniphila (DSM22959)	G8	28	1	0.696	2	WCA
WCA	With mucin	A. muciniphila	G8P3	P3	29	DSM22959	A. muciniphila (DSM22959)	G8	29	1	0.674	2	WCA
WCA	With mucin	A. muciniphila	G8P3	P3	30	DSM22959	A. muciniphila (DSM22959)	G8	30	1	0.652	2	WCA
WCA	Without mucin	A. muciniphila	G3P4	P4	0.5	DSM22959	A. muciniphila (DSM22959)	G3	0.5	1	0	3	WCA
WCA	Without mucin	A. muciniphila	G3P4	P4	1	DSM22959	A. muciniphila (DSM22959)	G3	1	1	0	3	WCA
WCA	Without mucin	A. muciniphila	G3P4	P4	2	DSM22959	A. muciniphila (DSM22959)	G3	2	1	0	3	WCA
WCA	Without mucin	A. muciniphila	G3P4	P4	3	DSM22959	A. muciniphila (DSM22959)	G3	3	1	0	3	WCA
WCA	Without mucin	A. muciniphila	G3P4	P4	4	DSM22959	A. muciniphila (DSM22959)	G3	4	1	0	3	WCA
WCA	Without mucin	A. muciniphila	G3P4	P4	5	DSM22959	A. muciniphila (DSM22959)	G3	5	1	0	3	WCA
WCA	Without mucin	A. muciniphila	G3P4	P4	6	DSM22959	A. muciniphila (DSM22959)	G3	6	1	0	3	WCA
WCA	Without mucin	A. muciniphila	G3P4	P4	7	DSM22959	A. muciniphila (DSM22959)	G3	7	1	0	3	WCA
WCA	Without mucin	A. muciniphila	G3P4	P4	8	DSM22959	A. muciniphila (DSM22959)	G3	8	1	0	3	WCA
WCA	Without mucin	A. muciniphila	G3P4	P4	9	DSM22959	A. muciniphila (DSM22959)	G3	9	1	0	3	WCA
WCA	Without mucin	A. muciniphila	G3P4	P4	10	DSM22959	A. muciniphila (DSM22959)	G3	10	1	0.006	3	WCA
WCA	Without mucin	A. muciniphila	G3P4	P4	11	DSM22959	A. muciniphila (DSM22959)	G3	11	1	0.023	3	WCA
WCA	Without mucin	A. muciniphila	G3P4	P4	12	DSM22959	A. muciniphila (DSM22959)	G3	12	1	0.053	3	WCA
WCA	Without mucin	A. muciniphila	G3P4	P4	13	DSM22959	A. muciniphila (DSM22959)	G3	13	1	0.105	3	WCA
WCA	Without mucin	A. muciniphila	G3P4	P4	14	DSM22959	A. muciniphila (DSM22959)	G3	14	1	0.154	3	WCA
WCA	Without mucin	A. muciniphila	G3P4	P4	15	DSM22959	A. muciniphila (DSM22959)	G3	15	1	0.203	3	WCA
WCA	Without mucin	A. muciniphila	G3P4	P4	16	DSM22959	A. muciniphila (DSM22959)	G3	16	1	0.252	3	WCA
WCA	Without mucin	A. muciniphila	G3P4	P4	17	DSM22959	A. muciniphila (DSM22959)	G3	17	1	0.307	3	WCA
WCA	Without mucin	A. muciniphila	G3P4	P4	18	DSM22959	A. muciniphila (DSM22959)	G3	18	1	0.369	3	WCA
WCA	Without mucin	A. muciniphila	G3P4	P4	19	DSM22959	A. muciniphila (DSM22959)	G3	19	1	0.436	3	WCA
WCA	Without mucin	A. muciniphila	G3P4	P4	20	DSM22959	A. muciniphila (DSM22959)	G3	20	1	0.502	3	WCA
WCA	Without mucin	A. muciniphila	G3P4	P4	21	DSM22959	A. muciniphila (DSM22959)	G3	21	1	0.566	3	WCA
WCA	Without mucin	A. muciniphila	G3P4	P4	22	DSM22959	A. muciniphila (DSM22959)	G3	22	1	0.621	3	WCA
WCA	Without mucin	A. muciniphila	G3P4	P4	23	DSM22959	A. muciniphila (DSM22959)	G3	23	1	0.673	3	WCA
WCA	Without mucin	A. muciniphila	G3P4	P4	24	DSM22959	A. muciniphila (DSM22959)	G3	24	1	0.711	3	WCA
WCA	Without mucin	A. muciniphila	G3P4	P4	25	DSM22959	A. muciniphila (DSM22959)	G3	25	1	0.741	3	WCA
WCA	Without mucin	A. muciniphila	G3P4	P4	26	DSM22959	A. muciniphila (DSM22959)	G3	26	1	0.759	3	WCA
WCA	Without mucin	A. muciniphila	G3P4	P4	27	DSM22959	A. muciniphila (DSM22959)	G3	27	1	0.762	3	WCA
WCA	Without mucin	A. muciniphila	G3P4	P4	28	DSM22959	A. muciniphila (DSM22959)	G3	28	1	0.76	3	WCA
WCA	Without mucin	A. muciniphila	G3P4	P4	29	DSM22959	A. muciniphila (DSM22959)	G3	29	1	0.746	3	WCA
WCA	Without mucin	A. muciniphila	G3P4	P4	30	DSM22959	A. muciniphila (DSM22959)	G3	30	1	0.735	3	WCA
WCA	Without mucin	A. muciniphila	G2P3	P3	0.5	DSM22959	A. muciniphila (DSM22959)	G2	0.5	1	0	2	WCA
WCA	Without mucin	A. muciniphila	G2P3	P3	1	DSM22959	A. muciniphila (DSM22959)	G2	1	1	0	2	WCA
WCA	Without mucin	A. muciniphila	G2P3	P3	2	DSM22959	A. muciniphila (DSM22959)	G2	2	1	0	2	WCA
WCA	Without mucin	A. muciniphila	G2P3	P3	3	DSM22959	A. muciniphila (DSM22959)	G2	3	1	0	2	WCA
WCA	Without mucin	A. muciniphila	G2P3	P3	4	DSM22959	A. muciniphila (DSM22959)	G2	4	1	0	2	WCA
WCA	Without mucin	A. muciniphila	G2P3	P3	5	DSM22959	A. muciniphila (DSM22959)	G2	5	1	0	2	WCA
WCA	Without mucin	A. muciniphila	G2P3	P3	6	DSM22959	A. muciniphila (DSM22959)	G2	6	1	0	2	WCA
WCA	Without mucin	A. muciniphila	G2P3	P3	7	DSM22959	A. muciniphila (DSM22959)	G2	7	1	0	2	WCA
WCA	Without mucin	A. muciniphila	G2P3	P3	8	DSM22959	A. muciniphila (DSM22959)	G2	8	1	0	2	WCA
WCA	Without mucin	A. muciniphila	G2P3	P3	9	DSM22959	A. muciniphila (DSM22959)	G2	9	1	0	2	WCA
WCA	Without mucin	A. muciniphila	G2P3	P3	10	DSM22959	A. muciniphila (DSM22959)	G2	10	1	0.007	2	WCA
WCA	Without mucin	A. muciniphila	G2P3	P3	11	DSM22959	A. muciniphila (DSM22959)	G2	11	1	0.027	2	WCA
WCA	Without mucin	A. muciniphila	G2P3	P3	12	DSM22959	A. muciniphila (DSM22959)	G2	12	1	0.067	2	WCA
WCA	Without mucin	A. muciniphila	G2P3	P3	13	DSM22959	A. muciniphila (DSM22959)	G2	13	1	0.119	2	WCA
WCA	Without mucin	A. muciniphila	G2P3	P3	14	DSM22959	A. muciniphila (DSM22959)	G2	14	1	0.171	2	WCA
WCA	Without mucin	A. muciniphila	G2P3	P3	15	DSM22959	A. muciniphila (DSM22959)	G2	15	1	0.225	2	WCA
WCA	Without mucin	A. muciniphila	G2P3	P3	16	DSM22959	A. muciniphila (DSM22959)	G2	16	1	0.277	2	WCA
WCA	Without mucin	A. muciniphila	G2P3	P3	17	DSM22959	A. muciniphila (DSM22959)	G2	17	1	0.342	2	WCA
WCA	Without mucin	A. muciniphila	G2P3	P3	18	DSM22959	A. muciniphila (DSM22959)	G2	18	1	0.41	2	WCA
WCA	Without mucin	A. muciniphila	G2P3	P3	19	DSM22959	A. muciniphila (DSM22959)	G2	19	1	0.476	2	WCA
WCA	Without mucin	A. muciniphila	G2P3	P3	20	DSM22959	A. muciniphila (DSM22959)	G2	20	1	0.547	2	WCA
WCA	Without mucin	A. muciniphila	G2P3	P3	21	DSM22959	A. muciniphila (DSM22959)	G2	21	1	0.61	2	WCA
WCA	Without mucin	A. muciniphila	G2P3	P3	22	DSM22959	A. muciniphila (DSM22959)	G2	22	1	0.668	2	WCA
WCA	Without mucin	A. muciniphila	G2P3	P3	23	DSM22959	A. muciniphila (DSM22959)	G2	23	1	0.717	2	WCA
WCA	Without mucin	A. muciniphila	G2P3	P3	24	DSM22959	A. muciniphila (DSM22959)	G2	24	1	0.753	2	WCA
WCA	Without mucin	A. muciniphila	G2P3	P3	25	DSM22959	A. muciniphila (DSM22959)	G2	25	1	0.779	2	WCA
WCA	Without mucin	A. muciniphila	G2P3	P3	26	DSM22959	A. muciniphila (DSM22959)	G2	26	1	0.792	2	WCA
WCA	Without mucin	A. muciniphila	G2P3	P3	27	DSM22959	A. muciniphila (DSM22959)	G2	27	1	0.797	2	WCA
WCA	Without mucin	A. muciniphila	G2P3	P3	28	DSM22959	A. muciniphila (DSM22959)	G2	28	1	0.792	2	WCA
WCA	Without mucin	A. muciniphila	G2P3	P3	29	DSM22959	A. muciniphila (DSM22959)	G2	29	1	0.779	2	WCA
WCA	Without mucin	A. muciniphila	G2P3	P3	30	DSM22959	A. muciniphila (DSM22959)	G2	30	1	0.772	2	WCA
WCA	Without mucin	A. muciniphila	G3P3	P3	0.5	DSM22959	A. muciniphila (DSM22959)	G3	0.5	1	0	3	WCA
WCA	Without mucin	A. muciniphila	G3P3	P3	1	DSM22959	A. muciniphila (DSM22959)	G3	1	1	0	3	WCA
WCA	Without mucin	A. muciniphila	G3P3	P3	2	DSM22959	A. muciniphila (DSM22959)	G3	2	1	0	3	WCA
WCA	Without mucin	A. muciniphila	G3P3	P3	3	DSM22959	A. muciniphila (DSM22959)	G3	3	1	0	3	WCA
WCA	Without mucin	A. muciniphila	G3P3	P3	4	DSM22959	A. muciniphila (DSM22959)	G3	4	1	0	3	WCA
WCA	Without mucin	A. muciniphila	G3P3	P3	5	DSM22959	A. muciniphila (DSM22959)	G3	5	1	0	3	WCA
WCA	Without mucin	A. muciniphila	G3P3	P3	6	DSM22959	A. muciniphila (DSM22959)	G3	6	1	0	3	WCA
WCA	Without mucin	A. muciniphila	G3P3	P3	7	DSM22959	A. muciniphila (DSM22959)	G3	7	1	0	3	WCA
WCA	Without mucin	A. muciniphila	G3P3	P3	8	DSM22959	A. muciniphila (DSM22959)	G3	8	1	0	3	WCA
WCA	Without mucin	A. muciniphila	G3P3	P3	9	DSM22959	A. muciniphila (DSM22959)	G3	9	1	0	3	WCA
WCA	Without mucin	A. muciniphila	G3P3	P3	10	DSM22959	A. muciniphila (DSM22959)	G3	10	1	0.002	3	WCA
WCA	Without mucin	A. muciniphila	G3P3	P3	11	DSM22959	A. muciniphila (DSM22959)	G3	11	1	0.025	3	WCA
WCA	Without mucin	A. muciniphila	G3P3	P3	12	DSM22959	A. muciniphila (DSM22959)	G3	12	1	0.06	3	WCA
WCA	Without mucin	A. muciniphila	G3P3	P3	13	DSM22959	A. muciniphila (DSM22959)	G3	13	1	0.107	3	WCA
WCA	Without mucin	A. muciniphila	G3P3	P3	14	DSM22959	A. muciniphila (DSM22959)	G3	14	1	0.152	3	WCA
WCA	Without mucin	A. muciniphila	G3P3	P3	15	DSM22959	A. muciniphila (DSM22959)	G3	15	1	0.202	3	WCA
WCA	Without mucin	A. muciniphila	G3P3	P3	16	DSM22959	A. muciniphila (DSM22959)	G3	16	1	0.255	3	WCA
WCA	Without mucin	A. muciniphila	G3P3	P3	17	DSM22959	A. muciniphila (DSM22959)	G3	17	1	0.317	3	WCA
WCA	Without mucin	A. muciniphila	G3P3	P3	18	DSM22959	A. muciniphila (DSM22959)	G3	18	1	0.384	3	WCA
WCA	Without mucin	A. muciniphila	G3P3	P3	19	DSM22959	A. muciniphila (DSM22959)	G3	19	1	0.454	3	WCA
WCA	Without mucin	A. muciniphila	G3P3	P3	20	DSM22959	A. muciniphila (DSM22959)	G3	20	1	0.523	3	WCA
WCA	Without mucin	A. muciniphila	G3P3	P3	21	DSM22959	A. muciniphila (DSM22959)	G3	21	1	0.594	3	WCA
WCA	Without mucin	A. muciniphila	G3P3	P3	22	DSM22959	A. muciniphila (DSM22959)	G3	22	1	0.65	3	WCA
WCA	Without mucin	A. muciniphila	G3P3	P3	23	DSM22959	A. muciniphila (DSM22959)	G3	23	1	0.703	3	WCA
WCA	Without mucin	A. muciniphila	G3P3	P3	24	DSM22959	A. muciniphila (DSM22959)	G3	24	1	0.746	3	WCA
WCA	Without mucin	A. muciniphila	G3P3	P3	25	DSM22959	A. muciniphila (DSM22959)	G3	25	1	0.773	3	WCA
WCA	Without mucin	A. muciniphila	G3P3	P3	26	DSM22959	A. muciniphila (DSM22959)	G3	26	1	0.792	3	WCA
WCA	Without mucin	A. muciniphila	G3P3	P3	27	DSM22959	A. muciniphila (DSM22959)	G3	27	1	0.8	3	WCA
WCA	Without mucin	A. muciniphila	G3P3	P3	28	DSM22959	A. muciniphila (DSM22959)	G3	28	1	0.797	3	WCA
WCA	Without mucin	A. muciniphila	G3P3	P3	29	DSM22959	A. muciniphila (DSM22959)	G3	29	1	0.785	3	WCA
WCA	Without mucin	A. muciniphila	G3P3	P3	30	DSM22959	A. muciniphila (DSM22959)	G3	30	1	0.778	3	WCA
mGAM	With mucin	A. muciniphila	G7P1	P1	0.5	DSM22959	A. muciniphila (DSM22959)	G7	0.5	1	0	1	mGAM
mGAM	With mucin	A. muciniphila	G7P1	P1	1	DSM22959	A. muciniphila (DSM22959)	G7	1	1	0	1	mGAM
mGAM	With mucin	A. muciniphila	G7P1	P1	2	DSM22959	A. muciniphila (DSM22959)	G7	2	1	0.012	1	mGAM
mGAM	With mucin	A. muciniphila	G7P1	P1	3	DSM22959	A. muciniphila (DSM22959)	G7	3	1	0.038	1	mGAM
mGAM	With mucin	A. muciniphila	G7P1	P1	4	DSM22959	A. muciniphila (DSM22959)	G7	4	1	0.058	1	mGAM
mGAM	With mucin	A. muciniphila	G7P1	P1	5	DSM22959	A. muciniphila (DSM22959)	G7	5	1	0.084	1	mGAM
mGAM	With mucin	A. muciniphila	G7P1	P1	6	DSM22959	A. muciniphila (DSM22959)	G7	6	1	0.105	1	mGAM
mGAM	With mucin	A. muciniphila	G7P1	P1	7	DSM22959	A. muciniphila (DSM22959)	G7	7	1	0.127	1	mGAM
mGAM	With mucin	A. muciniphila	G7P1	P1	8	DSM22959	A. muciniphila (DSM22959)	G7	8	1	0.138	1	mGAM
mGAM	With mucin	A. muciniphila	G7P1	P1	9	DSM22959	A. muciniphila (DSM22959)	G7	9	1	0.155	1	mGAM
mGAM	With mucin	A. muciniphila	G7P1	P1	10	DSM22959	A. muciniphila (DSM22959)	G7	10	1	0.182	1	mGAM
mGAM	With mucin	A. muciniphila	G7P1	P1	11	DSM22959	A. muciniphila (DSM22959)	G7	11	1	0.203	1	mGAM
mGAM	With mucin	A. muciniphila	G7P1	P1	12	DSM22959	A. muciniphila (DSM22959)	G7	12	1	0.233	1	mGAM
mGAM	With mucin	A. muciniphila	G7P1	P1	13	DSM22959	A. muciniphila (DSM22959)	G7	13	1	0.291	1	mGAM
mGAM	With mucin	A. muciniphila	G7P1	P1	14	DSM22959	A. muciniphila (DSM22959)	G7	14	1	0.353	1	mGAM
mGAM	With mucin	A. muciniphila	G7P1	P1	15	DSM22959	A. muciniphila (DSM22959)	G7	15	1	0.432	1	mGAM
mGAM	With mucin	A. muciniphila	G7P1	P1	16	DSM22959	A. muciniphila (DSM22959)	G7	16	1	0.491	1	mGAM
mGAM	With mucin	A. muciniphila	G7P1	P1	17	DSM22959	A. muciniphila (DSM22959)	G7	17	1	0.524	1	mGAM
mGAM	With mucin	A. muciniphila	G7P1	P1	18	DSM22959	A. muciniphila (DSM22959)	G7	18	1	0.535	1	mGAM
mGAM	With mucin	A. muciniphila	G7P1	P1	19	DSM22959	A. muciniphila (DSM22959)	G7	19	1	0.528	1	mGAM
mGAM	With mucin	A. muciniphila	G7P1	P1	20	DSM22959	A. muciniphila (DSM22959)	G7	20	1	0.518	1	mGAM
mGAM	With mucin	A. muciniphila	G7P1	P1	21	DSM22959	A. muciniphila (DSM22959)	G7	21	1	0.522	1	mGAM
mGAM	With mucin	A. muciniphila	G7P1	P1	22	DSM22959	A. muciniphila (DSM22959)	G7	22	1	0.522	1	mGAM
mGAM	With mucin	A. muciniphila	G7P1	P1	23	DSM22959	A. muciniphila (DSM22959)	G7	23	1	0.524	1	mGAM
mGAM	With mucin	A. muciniphila	G7P1	P1	24	DSM22959	A. muciniphila (DSM22959)	G7	24	1	0.518	1	mGAM
mGAM	With mucin	A. muciniphila	G7P1	P1	25	DSM22959	A. muciniphila (DSM22959)	G7	25	1	0.521	1	mGAM
mGAM	With mucin	A. muciniphila	G7P1	P1	26	DSM22959	A. muciniphila (DSM22959)	G7	26	1	0.524	1	mGAM
mGAM	With mucin	A. muciniphila	G7P1	P1	27	DSM22959	A. muciniphila (DSM22959)	G7	27	1	0.513	1	mGAM
mGAM	With mucin	A. muciniphila	G7P1	P1	28	DSM22959	A. muciniphila (DSM22959)	G7	28	1	0.506	1	mGAM
mGAM	With mucin	A. muciniphila	G7P1	P1	29	DSM22959	A. muciniphila (DSM22959)	G7	29	1	0.501	1	mGAM
mGAM	With mucin	A. muciniphila	G7P1	P1	30	DSM22959	A. muciniphila (DSM22959)	G7	30	1	0.501	1	mGAM
mGAM	With mucin	A. muciniphila	G8P2	P2	0.5	DSM22959	A. muciniphila (DSM22959)	G8	0.5	1	0	2	mGAM
mGAM	With mucin	A. muciniphila	G8P2	P2	1	DSM22959	A. muciniphila (DSM22959)	G8	1	1	0	2	mGAM
mGAM	With mucin	A. muciniphila	G8P2	P2	2	DSM22959	A. muciniphila (DSM22959)	G8	2	1	0	2	mGAM
mGAM	With mucin	A. muciniphila	G8P2	P2	3	DSM22959	A. muciniphila (DSM22959)	G8	3	1	0.005	2	mGAM
mGAM	With mucin	A. muciniphila	G8P2	P2	4	DSM22959	A. muciniphila (DSM22959)	G8	4	1	0.012	2	mGAM
mGAM	With mucin	A. muciniphila	G8P2	P2	5	DSM22959	A. muciniphila (DSM22959)	G8	5	1	0.015	2	mGAM
mGAM	With mucin	A. muciniphila	G8P2	P2	6	DSM22959	A. muciniphila (DSM22959)	G8	6	1	0.027	2	mGAM
mGAM	With mucin	A. muciniphila	G8P2	P2	7	DSM22959	A. muciniphila (DSM22959)	G8	7	1	0.039	2	mGAM
mGAM	With mucin	A. muciniphila	G8P2	P2	8	DSM22959	A. muciniphila (DSM22959)	G8	8	1	0.053	2	mGAM
mGAM	With mucin	A. muciniphila	G8P2	P2	9	DSM22959	A. muciniphila (DSM22959)	G8	9	1	0.065	2	mGAM
mGAM	With mucin	A. muciniphila	G8P2	P2	10	DSM22959	A. muciniphila (DSM22959)	G8	10	1	0.065	2	mGAM
mGAM	With mucin	A. muciniphila	G8P2	P2	11	DSM22959	A. muciniphila (DSM22959)	G8	11	1	0.067	2	mGAM
mGAM	With mucin	A. muciniphila	G8P2	P2	12	DSM22959	A. muciniphila (DSM22959)	G8	12	1	0.088	2	mGAM
mGAM	With mucin	A. muciniphila	G8P2	P2	13	DSM22959	A. muciniphila (DSM22959)	G8	13	1	0.115	2	mGAM
mGAM	With mucin	A. muciniphila	G8P2	P2	14	DSM22959	A. muciniphila (DSM22959)	G8	14	1	0.128	2	mGAM
mGAM	With mucin	A. muciniphila	G8P2	P2	15	DSM22959	A. muciniphila (DSM22959)	G8	15	1	0.166	2	mGAM
mGAM	With mucin	A. muciniphila	G8P2	P2	16	DSM22959	A. muciniphila (DSM22959)	G8	16	1	0.182	2	mGAM
mGAM	With mucin	A. muciniphila	G8P2	P2	17	DSM22959	A. muciniphila (DSM22959)	G8	17	1	0.186	2	mGAM
mGAM	With mucin	A. muciniphila	G8P2	P2	18	DSM22959	A. muciniphila (DSM22959)	G8	18	1	0.202	2	mGAM
mGAM	With mucin	A. muciniphila	G8P2	P2	19	DSM22959	A. muciniphila (DSM22959)	G8	19	1	0.245	2	mGAM
mGAM	With mucin	A. muciniphila	G8P2	P2	20	DSM22959	A. muciniphila (DSM22959)	G8	20	1	0.259	2	mGAM
mGAM	With mucin	A. muciniphila	G8P2	P2	21	DSM22959	A. muciniphila (DSM22959)	G8	21	1	0.321	2	mGAM
mGAM	With mucin	A. muciniphila	G8P2	P2	22	DSM22959	A. muciniphila (DSM22959)	G8	22	1	0.34	2	mGAM
mGAM	With mucin	A. muciniphila	G8P2	P2	23	DSM22959	A. muciniphila (DSM22959)	G8	23	1	0.395	2	mGAM
mGAM	With mucin	A. muciniphila	G8P2	P2	24	DSM22959	A. muciniphila (DSM22959)	G8	24	1	0.489	2	mGAM
mGAM	With mucin	A. muciniphila	G8P2	P2	25	DSM22959	A. muciniphila (DSM22959)	G8	25	1	0.499	2	mGAM
mGAM	With mucin	A. muciniphila	G8P2	P2	26	DSM22959	A. muciniphila (DSM22959)	G8	26	1	0.546	2	mGAM
mGAM	With mucin	A. muciniphila	G8P2	P2	27	DSM22959	A. muciniphila (DSM22959)	G8	27	1	0.561	2	mGAM
mGAM	With mucin	A. muciniphila	G8P2	P2	28	DSM22959	A. muciniphila (DSM22959)	G8	28	1	0.58	2	mGAM
mGAM	With mucin	A. muciniphila	G8P2	P2	29	DSM22959	A. muciniphila (DSM22959)	G8	29	1	0.568	2	mGAM
mGAM	With mucin	A. muciniphila	G8P2	P2	30	DSM22959	A. muciniphila (DSM22959)	G8	30	1	0.552	2	mGAM
mGAM	With mucin	A. muciniphila	G9P2	P2	0.5	DSM22959	A. muciniphila (DSM22959)	G9	0.5	1	0	3	mGAM
mGAM	With mucin	A. muciniphila	G9P2	P2	1	DSM22959	A. muciniphila (DSM22959)	G9	1	1	0	3	mGAM
mGAM	With mucin	A. muciniphila	G9P2	P2	2	DSM22959	A. muciniphila (DSM22959)	G9	2	1	0	3	mGAM
mGAM	With mucin	A. muciniphila	G9P2	P2	3	DSM22959	A. muciniphila (DSM22959)	G9	3	1	0	3	mGAM
mGAM	With mucin	A. muciniphila	G9P2	P2	4	DSM22959	A. muciniphila (DSM22959)	G9	4	1	0.008	3	mGAM
mGAM	With mucin	A. muciniphila	G9P2	P2	5	DSM22959	A. muciniphila (DSM22959)	G9	5	1	0.003	3	mGAM
mGAM	With mucin	A. muciniphila	G9P2	P2	6	DSM22959	A. muciniphila (DSM22959)	G9	6	1	0.013	3	mGAM
mGAM	With mucin	A. muciniphila	G9P2	P2	7	DSM22959	A. muciniphila (DSM22959)	G9	7	1	0.016	3	mGAM
mGAM	With mucin	A. muciniphila	G9P2	P2	8	DSM22959	A. muciniphila (DSM22959)	G9	8	1	0.01	3	mGAM
mGAM	With mucin	A. muciniphila	G9P2	P2	9	DSM22959	A. muciniphila (DSM22959)	G9	9	1	0.009	3	mGAM
mGAM	With mucin	A. muciniphila	G9P2	P2	10	DSM22959	A. muciniphila (DSM22959)	G9	10	1	0.02	3	mGAM
mGAM	With mucin	A. muciniphila	G9P2	P2	11	DSM22959	A. muciniphila (DSM22959)	G9	11	1	0.042	3	mGAM
mGAM	With mucin	A. muciniphila	G9P2	P2	12	DSM22959	A. muciniphila (DSM22959)	G9	12	1	0.064	3	mGAM
mGAM	With mucin	A. muciniphila	G9P2	P2	13	DSM22959	A. muciniphila (DSM22959)	G9	13	1	0.08	3	mGAM
mGAM	With mucin	A. muciniphila	G9P2	P2	14	DSM22959	A. muciniphila (DSM22959)	G9	14	1	0.108	3	mGAM
mGAM	With mucin	A. muciniphila	G9P2	P2	15	DSM22959	A. muciniphila (DSM22959)	G9	15	1	0.13	3	mGAM
mGAM	With mucin	A. muciniphila	G9P2	P2	16	DSM22959	A. muciniphila (DSM22959)	G9	16	1	0.126	3	mGAM
mGAM	With mucin	A. muciniphila	G9P2	P2	17	DSM22959	A. muciniphila (DSM22959)	G9	17	1	0.147	3	mGAM
mGAM	With mucin	A. muciniphila	G9P2	P2	18	DSM22959	A. muciniphila (DSM22959)	G9	18	1	0.134	3	mGAM
mGAM	With mucin	A. muciniphila	G9P2	P2	19	DSM22959	A. muciniphila (DSM22959)	G9	19	1	0.164	3	mGAM
mGAM	With mucin	A. muciniphila	G9P2	P2	20	DSM22959	A. muciniphila (DSM22959)	G9	20	1	0.196	3	mGAM
mGAM	With mucin	A. muciniphila	G9P2	P2	21	DSM22959	A. muciniphila (DSM22959)	G9	21	1	0.281	3	mGAM
mGAM	With mucin	A. muciniphila	G9P2	P2	22	DSM22959	A. muciniphila (DSM22959)	G9	22	1	0.285	3	mGAM
mGAM	With mucin	A. muciniphila	G9P2	P2	23	DSM22959	A. muciniphila (DSM22959)	G9	23	1	0.323	3	mGAM
mGAM	With mucin	A. muciniphila	G9P2	P2	24	DSM22959	A. muciniphila (DSM22959)	G9	24	1	0.38	3	mGAM
mGAM	With mucin	A. muciniphila	G9P2	P2	25	DSM22959	A. muciniphila (DSM22959)	G9	25	1	0.453	3	mGAM
mGAM	With mucin	A. muciniphila	G9P2	P2	26	DSM22959	A. muciniphila (DSM22959)	G9	26	1	0.464	3	mGAM
mGAM	With mucin	A. muciniphila	G9P2	P2	27	DSM22959	A. muciniphila (DSM22959)	G9	27	1	0.463	3	mGAM
mGAM	With mucin	A. muciniphila	G9P2	P2	28	DSM22959	A. muciniphila (DSM22959)	G9	28	1	0.529	3	mGAM
mGAM	With mucin	A. muciniphila	G9P2	P2	29	DSM22959	A. muciniphila (DSM22959)	G9	29	1	0.561	3	mGAM
mGAM	With mucin	A. muciniphila	G9P2	P2	30	DSM22959	A. muciniphila (DSM22959)	G9	30	1	0.574	3	mGAM
mGAM	Without mucin	A. muciniphila	G1P1	P1	0.5	DSM22959	A. muciniphila (DSM22959)	G1	0.5	1	0	1	mGAM
mGAM	Without mucin	A. muciniphila	G1P1	P1	1	DSM22959	A. muciniphila (DSM22959)	G1	1	1	0	1	mGAM
mGAM	Without mucin	A. muciniphila	G1P1	P1	2	DSM22959	A. muciniphila (DSM22959)	G1	2	1	0	1	mGAM
mGAM	Without mucin	A. muciniphila	G1P1	P1	3	DSM22959	A. muciniphila (DSM22959)	G1	3	1	0.001	1	mGAM
mGAM	Without mucin	A. muciniphila	G1P1	P1	4	DSM22959	A. muciniphila (DSM22959)	G1	4	1	0.011	1	mGAM
mGAM	Without mucin	A. muciniphila	G1P1	P1	5	DSM22959	A. muciniphila (DSM22959)	G1	5	1	0.021	1	mGAM
mGAM	Without mucin	A. muciniphila	G1P1	P1	6	DSM22959	A. muciniphila (DSM22959)	G1	6	1	0.028	1	mGAM
mGAM	Without mucin	A. muciniphila	G1P1	P1	7	DSM22959	A. muciniphila (DSM22959)	G1	7	1	0.032	1	mGAM
mGAM	Without mucin	A. muciniphila	G1P1	P1	8	DSM22959	A. muciniphila (DSM22959)	G1	8	1	0.032	1	mGAM
mGAM	Without mucin	A. muciniphila	G1P1	P1	9	DSM22959	A. muciniphila (DSM22959)	G1	9	1	0.034	1	mGAM
mGAM	Without mucin	A. muciniphila	G1P1	P1	10	DSM22959	A. muciniphila (DSM22959)	G1	10	1	0.036	1	mGAM
mGAM	Without mucin	A. muciniphila	G1P1	P1	11	DSM22959	A. muciniphila (DSM22959)	G1	11	1	0.035	1	mGAM
mGAM	Without mucin	A. muciniphila	G1P1	P1	12	DSM22959	A. muciniphila (DSM22959)	G1	12	1	0.033	1	mGAM
mGAM	Without mucin	A. muciniphila	G1P1	P1	13	DSM22959	A. muciniphila (DSM22959)	G1	13	1	0.03	1	mGAM
mGAM	Without mucin	A. muciniphila	G1P1	P1	14	DSM22959	A. muciniphila (DSM22959)	G1	14	1	0.03	1	mGAM
mGAM	Without mucin	A. muciniphila	G1P1	P1	15	DSM22959	A. muciniphila (DSM22959)	G1	15	1	0.029	1	mGAM
mGAM	Without mucin	A. muciniphila	G1P1	P1	16	DSM22959	A. muciniphila (DSM22959)	G1	16	1	0.029	1	mGAM
mGAM	Without mucin	A. muciniphila	G1P1	P1	17	DSM22959	A. muciniphila (DSM22959)	G1	17	1	0.031	1	mGAM
mGAM	Without mucin	A. muciniphila	G1P1	P1	18	DSM22959	A. muciniphila (DSM22959)	G1	18	1	0.035	1	mGAM
mGAM	Without mucin	A. muciniphila	G1P1	P1	19	DSM22959	A. muciniphila (DSM22959)	G1	19	1	0.045	1	mGAM
mGAM	Without mucin	A. muciniphila	G1P1	P1	20	DSM22959	A. muciniphila (DSM22959)	G1	20	1	0.056	1	mGAM
mGAM	Without mucin	A. muciniphila	G1P1	P1	21	DSM22959	A. muciniphila (DSM22959)	G1	21	1	0.073	1	mGAM
mGAM	Without mucin	A. muciniphila	G1P1	P1	22	DSM22959	A. muciniphila (DSM22959)	G1	22	1	0.099	1	mGAM
mGAM	Without mucin	A. muciniphila	G1P1	P1	23	DSM22959	A. muciniphila (DSM22959)	G1	23	1	0.103	1	mGAM
mGAM	Without mucin	A. muciniphila	G1P1	P1	24	DSM22959	A. muciniphila (DSM22959)	G1	24	1	0.098	1	mGAM
mGAM	Without mucin	A. muciniphila	G1P1	P1	25	DSM22959	A. muciniphila (DSM22959)	G1	25	1	0.093	1	mGAM
mGAM	Without mucin	A. muciniphila	G1P1	P1	26	DSM22959	A. muciniphila (DSM22959)	G1	26	1	0.09	1	mGAM
mGAM	Without mucin	A. muciniphila	G1P1	P1	27	DSM22959	A. muciniphila (DSM22959)	G1	27	1	0.086	1	mGAM
mGAM	Without mucin	A. muciniphila	G1P1	P1	28	DSM22959	A. muciniphila (DSM22959)	G1	28	1	0.083	1	mGAM
mGAM	Without mucin	A. muciniphila	G1P1	P1	29	DSM22959	A. muciniphila (DSM22959)	G1	29	1	0.079	1	mGAM
mGAM	Without mucin	A. muciniphila	G1P1	P1	30	DSM22959	A. muciniphila (DSM22959)	G1	30	1	0.074	1	mGAM
mGAM	Without mucin	A. muciniphila	G3P2	P2	0.5	DSM22959	A. muciniphila (DSM22959)	G3	0.5	1	0	3	mGAM
mGAM	Without mucin	A. muciniphila	G3P2	P2	1	DSM22959	A. muciniphila (DSM22959)	G3	1	1	0	3	mGAM
mGAM	Without mucin	A. muciniphila	G3P2	P2	2	DSM22959	A. muciniphila (DSM22959)	G3	2	1	0	3	mGAM
mGAM	Without mucin	A. muciniphila	G3P2	P2	3	DSM22959	A. muciniphila (DSM22959)	G3	3	1	0	3	mGAM
mGAM	Without mucin	A. muciniphila	G3P2	P2	4	DSM22959	A. muciniphila (DSM22959)	G3	4	1	0.008	3	mGAM
mGAM	Without mucin	A. muciniphila	G3P2	P2	5	DSM22959	A. muciniphila (DSM22959)	G3	5	1	0.018	3	mGAM
mGAM	Without mucin	A. muciniphila	G3P2	P2	6	DSM22959	A. muciniphila (DSM22959)	G3	6	1	0.026	3	mGAM
mGAM	Without mucin	A. muciniphila	G3P2	P2	7	DSM22959	A. muciniphila (DSM22959)	G3	7	1	0.031	3	mGAM
mGAM	Without mucin	A. muciniphila	G3P2	P2	8	DSM22959	A. muciniphila (DSM22959)	G3	8	1	0.035	3	mGAM
mGAM	Without mucin	A. muciniphila	G3P2	P2	9	DSM22959	A. muciniphila (DSM22959)	G3	9	1	0.038	3	mGAM
mGAM	Without mucin	A. muciniphila	G3P2	P2	10	DSM22959	A. muciniphila (DSM22959)	G3	10	1	0.041	3	mGAM
mGAM	Without mucin	A. muciniphila	G3P2	P2	11	DSM22959	A. muciniphila (DSM22959)	G3	11	1	0.041	3	mGAM
mGAM	Without mucin	A. muciniphila	G3P2	P2	12	DSM22959	A. muciniphila (DSM22959)	G3	12	1	0.04	3	mGAM
mGAM	Without mucin	A. muciniphila	G3P2	P2	13	DSM22959	A. muciniphila (DSM22959)	G3	13	1	0.039	3	mGAM
mGAM	Without mucin	A. muciniphila	G3P2	P2	14	DSM22959	A. muciniphila (DSM22959)	G3	14	1	0.037	3	mGAM
mGAM	Without mucin	A. muciniphila	G3P2	P2	15	DSM22959	A. muciniphila (DSM22959)	G3	15	1	0.035	3	mGAM
mGAM	Without mucin	A. muciniphila	G3P2	P2	16	DSM22959	A. muciniphila (DSM22959)	G3	16	1	0.034	3	mGAM
mGAM	Without mucin	A. muciniphila	G3P2	P2	17	DSM22959	A. muciniphila (DSM22959)	G3	17	1	0.036	3	mGAM
mGAM	Without mucin	A. muciniphila	G3P2	P2	18	DSM22959	A. muciniphila (DSM22959)	G3	18	1	0.036	3	mGAM
mGAM	Without mucin	A. muciniphila	G3P2	P2	19	DSM22959	A. muciniphila (DSM22959)	G3	19	1	0.039	3	mGAM
mGAM	Without mucin	A. muciniphila	G3P2	P2	20	DSM22959	A. muciniphila (DSM22959)	G3	20	1	0.044	3	mGAM
mGAM	Without mucin	A. muciniphila	G3P2	P2	21	DSM22959	A. muciniphila (DSM22959)	G3	21	1	0.056	3	mGAM
mGAM	Without mucin	A. muciniphila	G3P2	P2	22	DSM22959	A. muciniphila (DSM22959)	G3	22	1	0.07	3	mGAM
mGAM	Without mucin	A. muciniphila	G3P2	P2	23	DSM22959	A. muciniphila (DSM22959)	G3	23	1	0.087	3	mGAM
mGAM	Without mucin	A. muciniphila	G3P2	P2	24	DSM22959	A. muciniphila (DSM22959)	G3	24	1	0.105	3	mGAM
mGAM	Without mucin	A. muciniphila	G3P2	P2	25	DSM22959	A. muciniphila (DSM22959)	G3	25	1	0.109	3	mGAM
mGAM	Without mucin	A. muciniphila	G3P2	P2	26	DSM22959	A. muciniphila (DSM22959)	G3	26	1	0.103	3	mGAM
mGAM	Without mucin	A. muciniphila	G3P2	P2	27	DSM22959	A. muciniphila (DSM22959)	G3	27	1	0.098	3	mGAM
mGAM	Without mucin	A. muciniphila	G3P2	P2	28	DSM22959	A. muciniphila (DSM22959)	G3	28	1	0.091	3	mGAM
mGAM	Without mucin	A. muciniphila	G3P2	P2	29	DSM22959	A. muciniphila (DSM22959)	G3	29	1	0.085	3	mGAM
mGAM	Without mucin	A. muciniphila	G3P2	P2	30	DSM22959	A. muciniphila (DSM22959)	G3	30	1	0.08	3	mGAM
mGAM	Without mucin	A. muciniphila	G2P1	P1	0.5	DSM22959	A. muciniphila (DSM22959)	G2	0.5	1	0	2	mGAM
mGAM	Without mucin	A. muciniphila	G2P1	P1	1	DSM22959	A. muciniphila (DSM22959)	G2	1	1	0	2	mGAM
mGAM	Without mucin	A. muciniphila	G2P1	P1	2	DSM22959	A. muciniphila (DSM22959)	G2	2	1	0	2	mGAM
mGAM	Without mucin	A. muciniphila	G2P1	P1	3	DSM22959	A. muciniphila (DSM22959)	G2	3	1	0.001	2	mGAM
mGAM	Without mucin	A. muciniphila	G2P1	P1	4	DSM22959	A. muciniphila (DSM22959)	G2	4	1	0.012	2	mGAM
mGAM	Without mucin	A. muciniphila	G2P1	P1	5	DSM22959	A. muciniphila (DSM22959)	G2	5	1	0.021	2	mGAM
mGAM	Without mucin	A. muciniphila	G2P1	P1	6	DSM22959	A. muciniphila (DSM22959)	G2	6	1	0.029	2	mGAM
mGAM	Without mucin	A. muciniphila	G2P1	P1	7	DSM22959	A. muciniphila (DSM22959)	G2	7	1	0.035	2	mGAM
mGAM	Without mucin	A. muciniphila	G2P1	P1	8	DSM22959	A. muciniphila (DSM22959)	G2	8	1	0.039	2	mGAM
mGAM	Without mucin	A. muciniphila	G2P1	P1	9	DSM22959	A. muciniphila (DSM22959)	G2	9	1	0.039	2	mGAM
mGAM	Without mucin	A. muciniphila	G2P1	P1	10	DSM22959	A. muciniphila (DSM22959)	G2	10	1	0.04	2	mGAM
mGAM	Without mucin	A. muciniphila	G2P1	P1	11	DSM22959	A. muciniphila (DSM22959)	G2	11	1	0.038	2	mGAM
mGAM	Without mucin	A. muciniphila	G2P1	P1	12	DSM22959	A. muciniphila (DSM22959)	G2	12	1	0.036	2	mGAM
mGAM	Without mucin	A. muciniphila	G2P1	P1	13	DSM22959	A. muciniphila (DSM22959)	G2	13	1	0.033	2	mGAM
mGAM	Without mucin	A. muciniphila	G2P1	P1	14	DSM22959	A. muciniphila (DSM22959)	G2	14	1	0.031	2	mGAM
mGAM	Without mucin	A. muciniphila	G2P1	P1	15	DSM22959	A. muciniphila (DSM22959)	G2	15	1	0.03	2	mGAM
mGAM	Without mucin	A. muciniphila	G2P1	P1	16	DSM22959	A. muciniphila (DSM22959)	G2	16	1	0.028	2	mGAM
mGAM	Without mucin	A. muciniphila	G2P1	P1	17	DSM22959	A. muciniphila (DSM22959)	G2	17	1	0.029	2	mGAM
mGAM	Without mucin	A. muciniphila	G2P1	P1	18	DSM22959	A. muciniphila (DSM22959)	G2	18	1	0.034	2	mGAM
mGAM	Without mucin	A. muciniphila	G2P1	P1	19	DSM22959	A. muciniphila (DSM22959)	G2	19	1	0.044	2	mGAM
mGAM	Without mucin	A. muciniphila	G2P1	P1	20	DSM22959	A. muciniphila (DSM22959)	G2	20	1	0.056	2	mGAM
mGAM	Without mucin	A. muciniphila	G2P1	P1	21	DSM22959	A. muciniphila (DSM22959)	G2	21	1	0.071	2	mGAM
mGAM	Without mucin	A. muciniphila	G2P1	P1	22	DSM22959	A. muciniphila (DSM22959)	G2	22	1	0.088	2	mGAM
mGAM	Without mucin	A. muciniphila	G2P1	P1	23	DSM22959	A. muciniphila (DSM22959)	G2	23	1	0.106	2	mGAM
mGAM	Without mucin	A. muciniphila	G2P1	P1	24	DSM22959	A. muciniphila (DSM22959)	G2	24	1	0.101	2	mGAM
mGAM	Without mucin	A. muciniphila	G2P1	P1	25	DSM22959	A. muciniphila (DSM22959)	G2	25	1	0.098	2	mGAM
mGAM	Without mucin	A. muciniphila	G2P1	P1	26	DSM22959	A. muciniphila (DSM22959)	G2	26	1	0.092	2	mGAM
mGAM	Without mucin	A. muciniphila	G2P1	P1	27	DSM22959	A. muciniphila (DSM22959)	G2	27	1	0.089	2	mGAM
mGAM	Without mucin	A. muciniphila	G2P1	P1	28	DSM22959	A. muciniphila (DSM22959)	G2	28	1	0.083	2	mGAM
mGAM	Without mucin	A. muciniphila	G2P1	P1	29	DSM22959	A. muciniphila (DSM22959)	G2	29	1	0.078	2	mGAM
mGAM	Without mucin	A. muciniphila	G2P1	P1	30	DSM22959	A. muciniphila (DSM22959)	G2	30	1	0.074	2	mGAM
GMM+LAB	With mucin	C. secundus	E5P5	P5	0.5	DSM28864/177	C. secundus (DSM28864/177)	E5	0.5	1	0	1	GMM+LAB
GMM+LAB	With mucin	C. secundus	E5P5	P5	1	DSM28864/177	C. secundus (DSM28864/177)	E5	1	1	0	1	GMM+LAB
GMM+LAB	With mucin	C. secundus	E5P5	P5	2	DSM28864/177	C. secundus (DSM28864/177)	E5	2	1	0	1	GMM+LAB
GMM+LAB	With mucin	C. secundus	E5P5	P5	3	DSM28864/177	C. secundus (DSM28864/177)	E5	3	1	0	1	GMM+LAB
GMM+LAB	With mucin	C. secundus	E5P5	P5	4	DSM28864/177	C. secundus (DSM28864/177)	E5	4	1	0	1	GMM+LAB
GMM+LAB	With mucin	C. secundus	E5P5	P5	5	DSM28864/177	C. secundus (DSM28864/177)	E5	5	1	0	1	GMM+LAB
GMM+LAB	With mucin	C. secundus	E5P5	P5	6	DSM28864/177	C. secundus (DSM28864/177)	E5	6	1	0	1	GMM+LAB
GMM+LAB	With mucin	C. secundus	E5P5	P5	7	DSM28864/177	C. secundus (DSM28864/177)	E5	7	1	0	1	GMM+LAB
GMM+LAB	With mucin	C. secundus	E5P5	P5	8	DSM28864/177	C. secundus (DSM28864/177)	E5	8	1	0	1	GMM+LAB
GMM+LAB	With mucin	C. secundus	E5P5	P5	9	DSM28864/177	C. secundus (DSM28864/177)	E5	9	1	0	1	GMM+LAB
GMM+LAB	With mucin	C. secundus	E5P5	P5	10	DSM28864/177	C. secundus (DSM28864/177)	E5	10	1	0	1	GMM+LAB
GMM+LAB	With mucin	C. secundus	E5P5	P5	11	DSM28864/177	C. secundus (DSM28864/177)	E5	11	1	0	1	GMM+LAB
GMM+LAB	With mucin	C. secundus	E5P5	P5	12	DSM28864/177	C. secundus (DSM28864/177)	E5	12	1	0	1	GMM+LAB
GMM+LAB	With mucin	C. secundus	E5P5	P5	13	DSM28864/177	C. secundus (DSM28864/177)	E5	13	1	0	1	GMM+LAB
GMM+LAB	With mucin	C. secundus	E5P5	P5	14	DSM28864/177	C. secundus (DSM28864/177)	E5	14	1	0	1	GMM+LAB
GMM+LAB	With mucin	C. secundus	E5P5	P5	15	DSM28864/177	C. secundus (DSM28864/177)	E5	15	1	0	1	GMM+LAB
GMM+LAB	With mucin	C. secundus	E5P5	P5	16	DSM28864/177	C. secundus (DSM28864/177)	E5	16	1	0	1	GMM+LAB
GMM+LAB	With mucin	C. secundus	E5P5	P5	17	DSM28864/177	C. secundus (DSM28864/177)	E5	17	1	0	1	GMM+LAB
GMM+LAB	With mucin	C. secundus	E5P5	P5	18	DSM28864/177	C. secundus (DSM28864/177)	E5	18	1	0	1	GMM+LAB
GMM+LAB	With mucin	C. secundus	E5P5	P5	19	DSM28864/177	C. secundus (DSM28864/177)	E5	19	1	0	1	GMM+LAB
GMM+LAB	With mucin	C. secundus	E5P5	P5	20	DSM28864/177	C. secundus (DSM28864/177)	E5	20	1	0	1	GMM+LAB
GMM+LAB	With mucin	C. secundus	E5P5	P5	21	DSM28864/177	C. secundus (DSM28864/177)	E5	21	1	0	1	GMM+LAB
GMM+LAB	With mucin	C. secundus	E5P5	P5	22	DSM28864/177	C. secundus (DSM28864/177)	E5	22	1	0	1	GMM+LAB
GMM+LAB	With mucin	C. secundus	E5P5	P5	23	DSM28864/177	C. secundus (DSM28864/177)	E5	23	1	0	1	GMM+LAB
GMM+LAB	With mucin	C. secundus	E5P5	P5	24	DSM28864/177	C. secundus (DSM28864/177)	E5	24	1	0	1	GMM+LAB
GMM+LAB	With mucin	C. secundus	E5P5	P5	25	DSM28864/177	C. secundus (DSM28864/177)	E5	25	1	0	1	GMM+LAB
GMM+LAB	With mucin	C. secundus	E5P5	P5	26	DSM28864/177	C. secundus (DSM28864/177)	E5	26	1	0	1	GMM+LAB
GMM+LAB	With mucin	C. secundus	E5P5	P5	27	DSM28864/177	C. secundus (DSM28864/177)	E5	27	1	0	1	GMM+LAB
GMM+LAB	With mucin	C. secundus	E5P5	P5	28	DSM28864/177	C. secundus (DSM28864/177)	E5	28	1	0	1	GMM+LAB
GMM+LAB	With mucin	C. secundus	E5P5	P5	29	DSM28864/177	C. secundus (DSM28864/177)	E5	29	1	0	1	GMM+LAB
GMM+LAB	With mucin	C. secundus	E5P5	P5	30	DSM28864/177	C. secundus (DSM28864/177)	E5	30	1	0	1	GMM+LAB
GMM+LAB	With mucin	C. secundus	H5P5	P5	0.5	DSM28864/177	C. secundus (DSM28864/177)	H5	0.5	1	0	4	GMM+LAB
GMM+LAB	With mucin	C. secundus	H5P5	P5	1	DSM28864/177	C. secundus (DSM28864/177)	H5	1	1	0	4	GMM+LAB
GMM+LAB	With mucin	C. secundus	H5P5	P5	2	DSM28864/177	C. secundus (DSM28864/177)	H5	2	1	0	4	GMM+LAB
GMM+LAB	With mucin	C. secundus	H5P5	P5	3	DSM28864/177	C. secundus (DSM28864/177)	H5	3	1	0	4	GMM+LAB
GMM+LAB	With mucin	C. secundus	H5P5	P5	4	DSM28864/177	C. secundus (DSM28864/177)	H5	4	1	0	4	GMM+LAB
GMM+LAB	With mucin	C. secundus	H5P5	P5	5	DSM28864/177	C. secundus (DSM28864/177)	H5	5	1	0	4	GMM+LAB
GMM+LAB	With mucin	C. secundus	H5P5	P5	6	DSM28864/177	C. secundus (DSM28864/177)	H5	6	1	0	4	GMM+LAB
GMM+LAB	With mucin	C. secundus	H5P5	P5	7	DSM28864/177	C. secundus (DSM28864/177)	H5	7	1	0	4	GMM+LAB
GMM+LAB	With mucin	C. secundus	H5P5	P5	8	DSM28864/177	C. secundus (DSM28864/177)	H5	8	1	0	4	GMM+LAB
GMM+LAB	With mucin	C. secundus	H5P5	P5	9	DSM28864/177	C. secundus (DSM28864/177)	H5	9	1	0	4	GMM+LAB
GMM+LAB	With mucin	C. secundus	H5P5	P5	10	DSM28864/177	C. secundus (DSM28864/177)	H5	10	1	0	4	GMM+LAB
GMM+LAB	With mucin	C. secundus	H5P5	P5	11	DSM28864/177	C. secundus (DSM28864/177)	H5	11	1	0	4	GMM+LAB
GMM+LAB	With mucin	C. secundus	H5P5	P5	12	DSM28864/177	C. secundus (DSM28864/177)	H5	12	1	0	4	GMM+LAB
GMM+LAB	With mucin	C. secundus	H5P5	P5	13	DSM28864/177	C. secundus (DSM28864/177)	H5	13	1	0	4	GMM+LAB
GMM+LAB	With mucin	C. secundus	H5P5	P5	14	DSM28864/177	C. secundus (DSM28864/177)	H5	14	1	0	4	GMM+LAB
GMM+LAB	With mucin	C. secundus	H5P5	P5	15	DSM28864/177	C. secundus (DSM28864/177)	H5	15	1	0	4	GMM+LAB
GMM+LAB	With mucin	C. secundus	H5P5	P5	16	DSM28864/177	C. secundus (DSM28864/177)	H5	16	1	0	4	GMM+LAB
GMM+LAB	With mucin	C. secundus	H5P5	P5	17	DSM28864/177	C. secundus (DSM28864/177)	H5	17	1	0	4	GMM+LAB
GMM+LAB	With mucin	C. secundus	H5P5	P5	18	DSM28864/177	C. secundus (DSM28864/177)	H5	18	1	0	4	GMM+LAB
GMM+LAB	With mucin	C. secundus	H5P5	P5	19	DSM28864/177	C. secundus (DSM28864/177)	H5	19	1	0	4	GMM+LAB
GMM+LAB	With mucin	C. secundus	H5P5	P5	20	DSM28864/177	C. secundus (DSM28864/177)	H5	20	1	0	4	GMM+LAB
GMM+LAB	With mucin	C. secundus	H5P5	P5	21	DSM28864/177	C. secundus (DSM28864/177)	H5	21	1	0	4	GMM+LAB
GMM+LAB	With mucin	C. secundus	H5P5	P5	22	DSM28864/177	C. secundus (DSM28864/177)	H5	22	1	0	4	GMM+LAB
GMM+LAB	With mucin	C. secundus	H5P5	P5	23	DSM28864/177	C. secundus (DSM28864/177)	H5	23	1	0	4	GMM+LAB
GMM+LAB	With mucin	C. secundus	H5P5	P5	24	DSM28864/177	C. secundus (DSM28864/177)	H5	24	1	0	4	GMM+LAB
GMM+LAB	With mucin	C. secundus	H5P5	P5	25	DSM28864/177	C. secundus (DSM28864/177)	H5	25	1	0	4	GMM+LAB
GMM+LAB	With mucin	C. secundus	H5P5	P5	26	DSM28864/177	C. secundus (DSM28864/177)	H5	26	1	0	4	GMM+LAB
GMM+LAB	With mucin	C. secundus	H5P5	P5	27	DSM28864/177	C. secundus (DSM28864/177)	H5	27	1	0	4	GMM+LAB
GMM+LAB	With mucin	C. secundus	H5P5	P5	28	DSM28864/177	C. secundus (DSM28864/177)	H5	28	1	0	4	GMM+LAB
GMM+LAB	With mucin	C. secundus	H5P5	P5	29	DSM28864/177	C. secundus (DSM28864/177)	H5	29	1	0	4	GMM+LAB
GMM+LAB	With mucin	C. secundus	H5P5	P5	30	DSM28864/177	C. secundus (DSM28864/177)	H5	30	1	0	4	GMM+LAB
GMM+LAB	With mucin	C. secundus	F5P5	P5	0.5	DSM28864/177	C. secundus (DSM28864/177)	F5	0.5	1	0	2	GMM+LAB
GMM+LAB	With mucin	C. secundus	F5P5	P5	1	DSM28864/177	C. secundus (DSM28864/177)	F5	1	1	0	2	GMM+LAB
GMM+LAB	With mucin	C. secundus	F5P5	P5	2	DSM28864/177	C. secundus (DSM28864/177)	F5	2	1	0	2	GMM+LAB
GMM+LAB	With mucin	C. secundus	F5P5	P5	3	DSM28864/177	C. secundus (DSM28864/177)	F5	3	1	0	2	GMM+LAB
GMM+LAB	With mucin	C. secundus	F5P5	P5	4	DSM28864/177	C. secundus (DSM28864/177)	F5	4	1	0	2	GMM+LAB
GMM+LAB	With mucin	C. secundus	F5P5	P5	5	DSM28864/177	C. secundus (DSM28864/177)	F5	5	1	0	2	GMM+LAB
GMM+LAB	With mucin	C. secundus	F5P5	P5	6	DSM28864/177	C. secundus (DSM28864/177)	F5	6	1	0	2	GMM+LAB
GMM+LAB	With mucin	C. secundus	F5P5	P5	7	DSM28864/177	C. secundus (DSM28864/177)	F5	7	1	0	2	GMM+LAB
GMM+LAB	With mucin	C. secundus	F5P5	P5	8	DSM28864/177	C. secundus (DSM28864/177)	F5	8	1	0	2	GMM+LAB
GMM+LAB	With mucin	C. secundus	F5P5	P5	9	DSM28864/177	C. secundus (DSM28864/177)	F5	9	1	0	2	GMM+LAB
GMM+LAB	With mucin	C. secundus	F5P5	P5	10	DSM28864/177	C. secundus (DSM28864/177)	F5	10	1	0	2	GMM+LAB
GMM+LAB	With mucin	C. secundus	F5P5	P5	11	DSM28864/177	C. secundus (DSM28864/177)	F5	11	1	0	2	GMM+LAB
GMM+LAB	With mucin	C. secundus	F5P5	P5	12	DSM28864/177	C. secundus (DSM28864/177)	F5	12	1	0	2	GMM+LAB
GMM+LAB	With mucin	C. secundus	F5P5	P5	13	DSM28864/177	C. secundus (DSM28864/177)	F5	13	1	0	2	GMM+LAB
GMM+LAB	With mucin	C. secundus	F5P5	P5	14	DSM28864/177	C. secundus (DSM28864/177)	F5	14	1	0	2	GMM+LAB
GMM+LAB	With mucin	C. secundus	F5P5	P5	15	DSM28864/177	C. secundus (DSM28864/177)	F5	15	1	0	2	GMM+LAB
GMM+LAB	With mucin	C. secundus	F5P5	P5	16	DSM28864/177	C. secundus (DSM28864/177)	F5	16	1	0	2	GMM+LAB
GMM+LAB	With mucin	C. secundus	F5P5	P5	17	DSM28864/177	C. secundus (DSM28864/177)	F5	17	1	0	2	GMM+LAB
GMM+LAB	With mucin	C. secundus	F5P5	P5	18	DSM28864/177	C. secundus (DSM28864/177)	F5	18	1	0	2	GMM+LAB
GMM+LAB	With mucin	C. secundus	F5P5	P5	19	DSM28864/177	C. secundus (DSM28864/177)	F5	19	1	0	2	GMM+LAB
GMM+LAB	With mucin	C. secundus	F5P5	P5	20	DSM28864/177	C. secundus (DSM28864/177)	F5	20	1	0	2	GMM+LAB
GMM+LAB	With mucin	C. secundus	F5P5	P5	21	DSM28864/177	C. secundus (DSM28864/177)	F5	21	1	0	2	GMM+LAB
GMM+LAB	With mucin	C. secundus	F5P5	P5	22	DSM28864/177	C. secundus (DSM28864/177)	F5	22	1	0	2	GMM+LAB
GMM+LAB	With mucin	C. secundus	F5P5	P5	23	DSM28864/177	C. secundus (DSM28864/177)	F5	23	1	0	2	GMM+LAB
GMM+LAB	With mucin	C. secundus	F5P5	P5	24	DSM28864/177	C. secundus (DSM28864/177)	F5	24	1	0	2	GMM+LAB
GMM+LAB	With mucin	C. secundus	F5P5	P5	25	DSM28864/177	C. secundus (DSM28864/177)	F5	25	1	0	2	GMM+LAB
GMM+LAB	With mucin	C. secundus	F5P5	P5	26	DSM28864/177	C. secundus (DSM28864/177)	F5	26	1	0	2	GMM+LAB
GMM+LAB	With mucin	C. secundus	F5P5	P5	27	DSM28864/177	C. secundus (DSM28864/177)	F5	27	1	0	2	GMM+LAB
GMM+LAB	With mucin	C. secundus	F5P5	P5	28	DSM28864/177	C. secundus (DSM28864/177)	F5	28	1	0	2	GMM+LAB
GMM+LAB	With mucin	C. secundus	F5P5	P5	29	DSM28864/177	C. secundus (DSM28864/177)	F5	29	1	0	2	GMM+LAB
GMM+LAB	With mucin	C. secundus	F5P5	P5	30	DSM28864/177	C. secundus (DSM28864/177)	F5	30	1	0	2	GMM+LAB
GMM+LAB	Without mucin	C. secundus	B5P5	P5	0.5	DSM28864/177	C. secundus (DSM28864/177)	B5	0.5	1	0	2	GMM+LAB
GMM+LAB	Without mucin	C. secundus	B5P5	P5	1	DSM28864/177	C. secundus (DSM28864/177)	B5	1	1	0	2	GMM+LAB
GMM+LAB	Without mucin	C. secundus	B5P5	P5	2	DSM28864/177	C. secundus (DSM28864/177)	B5	2	1	0	2	GMM+LAB
GMM+LAB	Without mucin	C. secundus	B5P5	P5	3	DSM28864/177	C. secundus (DSM28864/177)	B5	3	1	0	2	GMM+LAB
GMM+LAB	Without mucin	C. secundus	B5P5	P5	4	DSM28864/177	C. secundus (DSM28864/177)	B5	4	1	0	2	GMM+LAB
GMM+LAB	Without mucin	C. secundus	B5P5	P5	5	DSM28864/177	C. secundus (DSM28864/177)	B5	5	1	0	2	GMM+LAB
GMM+LAB	Without mucin	C. secundus	B5P5	P5	6	DSM28864/177	C. secundus (DSM28864/177)	B5	6	1	0	2	GMM+LAB
GMM+LAB	Without mucin	C. secundus	B5P5	P5	7	DSM28864/177	C. secundus (DSM28864/177)	B5	7	1	0	2	GMM+LAB
GMM+LAB	Without mucin	C. secundus	B5P5	P5	8	DSM28864/177	C. secundus (DSM28864/177)	B5	8	1	0	2	GMM+LAB
GMM+LAB	Without mucin	C. secundus	B5P5	P5	9	DSM28864/177	C. secundus (DSM28864/177)	B5	9	1	0	2	GMM+LAB
GMM+LAB	Without mucin	C. secundus	B5P5	P5	10	DSM28864/177	C. secundus (DSM28864/177)	B5	10	1	0	2	GMM+LAB
GMM+LAB	Without mucin	C. secundus	B5P5	P5	11	DSM28864/177	C. secundus (DSM28864/177)	B5	11	1	0	2	GMM+LAB
GMM+LAB	Without mucin	C. secundus	B5P5	P5	12	DSM28864/177	C. secundus (DSM28864/177)	B5	12	1	0	2	GMM+LAB
GMM+LAB	Without mucin	C. secundus	B5P5	P5	13	DSM28864/177	C. secundus (DSM28864/177)	B5	13	1	0	2	GMM+LAB
GMM+LAB	Without mucin	C. secundus	B5P5	P5	14	DSM28864/177	C. secundus (DSM28864/177)	B5	14	1	0	2	GMM+LAB
GMM+LAB	Without mucin	C. secundus	B5P5	P5	15	DSM28864/177	C. secundus (DSM28864/177)	B5	15	1	0	2	GMM+LAB
GMM+LAB	Without mucin	C. secundus	B5P5	P5	16	DSM28864/177	C. secundus (DSM28864/177)	B5	16	1	0	2	GMM+LAB
GMM+LAB	Without mucin	C. secundus	B5P5	P5	17	DSM28864/177	C. secundus (DSM28864/177)	B5	17	1	0	2	GMM+LAB
GMM+LAB	Without mucin	C. secundus	B5P5	P5	18	DSM28864/177	C. secundus (DSM28864/177)	B5	18	1	0	2	GMM+LAB
GMM+LAB	Without mucin	C. secundus	B5P5	P5	19	DSM28864/177	C. secundus (DSM28864/177)	B5	19	1	0	2	GMM+LAB
GMM+LAB	Without mucin	C. secundus	B5P5	P5	20	DSM28864/177	C. secundus (DSM28864/177)	B5	20	1	0	2	GMM+LAB
GMM+LAB	Without mucin	C. secundus	B5P5	P5	21	DSM28864/177	C. secundus (DSM28864/177)	B5	21	1	0	2	GMM+LAB
GMM+LAB	Without mucin	C. secundus	B5P5	P5	22	DSM28864/177	C. secundus (DSM28864/177)	B5	22	1	0	2	GMM+LAB
GMM+LAB	Without mucin	C. secundus	B5P5	P5	23	DSM28864/177	C. secundus (DSM28864/177)	B5	23	1	0	2	GMM+LAB
GMM+LAB	Without mucin	C. secundus	B5P5	P5	24	DSM28864/177	C. secundus (DSM28864/177)	B5	24	1	0	2	GMM+LAB
GMM+LAB	Without mucin	C. secundus	B5P5	P5	25	DSM28864/177	C. secundus (DSM28864/177)	B5	25	1	0	2	GMM+LAB
GMM+LAB	Without mucin	C. secundus	B5P5	P5	26	DSM28864/177	C. secundus (DSM28864/177)	B5	26	1	0	2	GMM+LAB
GMM+LAB	Without mucin	C. secundus	B5P5	P5	27	DSM28864/177	C. secundus (DSM28864/177)	B5	27	1	0	2	GMM+LAB
GMM+LAB	Without mucin	C. secundus	B5P5	P5	28	DSM28864/177	C. secundus (DSM28864/177)	B5	28	1	0	2	GMM+LAB
GMM+LAB	Without mucin	C. secundus	B5P5	P5	29	DSM28864/177	C. secundus (DSM28864/177)	B5	29	1	0	2	GMM+LAB
GMM+LAB	Without mucin	C. secundus	B5P5	P5	30	DSM28864/177	C. secundus (DSM28864/177)	B5	30	1	0	2	GMM+LAB
GMM+LAB	Without mucin	C. secundus	D5P5	P5	0.5	DSM28864/177	C. secundus (DSM28864/177)	D5	0.5	1	0	4	GMM+LAB
GMM+LAB	Without mucin	C. secundus	D5P5	P5	1	DSM28864/177	C. secundus (DSM28864/177)	D5	1	1	0	4	GMM+LAB
GMM+LAB	Without mucin	C. secundus	D5P5	P5	2	DSM28864/177	C. secundus (DSM28864/177)	D5	2	1	0	4	GMM+LAB
GMM+LAB	Without mucin	C. secundus	D5P5	P5	3	DSM28864/177	C. secundus (DSM28864/177)	D5	3	1	0	4	GMM+LAB
GMM+LAB	Without mucin	C. secundus	D5P5	P5	4	DSM28864/177	C. secundus (DSM28864/177)	D5	4	1	0	4	GMM+LAB
GMM+LAB	Without mucin	C. secundus	D5P5	P5	5	DSM28864/177	C. secundus (DSM28864/177)	D5	5	1	0	4	GMM+LAB
GMM+LAB	Without mucin	C. secundus	D5P5	P5	6	DSM28864/177	C. secundus (DSM28864/177)	D5	6	1	0	4	GMM+LAB
GMM+LAB	Without mucin	C. secundus	D5P5	P5	7	DSM28864/177	C. secundus (DSM28864/177)	D5	7	1	0	4	GMM+LAB
GMM+LAB	Without mucin	C. secundus	D5P5	P5	8	DSM28864/177	C. secundus (DSM28864/177)	D5	8	1	0	4	GMM+LAB
GMM+LAB	Without mucin	C. secundus	D5P5	P5	9	DSM28864/177	C. secundus (DSM28864/177)	D5	9	1	0	4	GMM+LAB
GMM+LAB	Without mucin	C. secundus	D5P5	P5	10	DSM28864/177	C. secundus (DSM28864/177)	D5	10	1	0	4	GMM+LAB
GMM+LAB	Without mucin	C. secundus	D5P5	P5	11	DSM28864/177	C. secundus (DSM28864/177)	D5	11	1	0	4	GMM+LAB
GMM+LAB	Without mucin	C. secundus	D5P5	P5	12	DSM28864/177	C. secundus (DSM28864/177)	D5	12	1	0	4	GMM+LAB
GMM+LAB	Without mucin	C. secundus	D5P5	P5	13	DSM28864/177	C. secundus (DSM28864/177)	D5	13	1	0	4	GMM+LAB
GMM+LAB	Without mucin	C. secundus	D5P5	P5	14	DSM28864/177	C. secundus (DSM28864/177)	D5	14	1	0	4	GMM+LAB
GMM+LAB	Without mucin	C. secundus	D5P5	P5	15	DSM28864/177	C. secundus (DSM28864/177)	D5	15	1	0	4	GMM+LAB
GMM+LAB	Without mucin	C. secundus	D5P5	P5	16	DSM28864/177	C. secundus (DSM28864/177)	D5	16	1	0	4	GMM+LAB
GMM+LAB	Without mucin	C. secundus	D5P5	P5	17	DSM28864/177	C. secundus (DSM28864/177)	D5	17	1	0	4	GMM+LAB
GMM+LAB	Without mucin	C. secundus	D5P5	P5	18	DSM28864/177	C. secundus (DSM28864/177)	D5	18	1	0	4	GMM+LAB
GMM+LAB	Without mucin	C. secundus	D5P5	P5	19	DSM28864/177	C. secundus (DSM28864/177)	D5	19	1	0	4	GMM+LAB
GMM+LAB	Without mucin	C. secundus	D5P5	P5	20	DSM28864/177	C. secundus (DSM28864/177)	D5	20	1	0	4	GMM+LAB
GMM+LAB	Without mucin	C. secundus	D5P5	P5	21	DSM28864/177	C. secundus (DSM28864/177)	D5	21	1	0	4	GMM+LAB
GMM+LAB	Without mucin	C. secundus	D5P5	P5	22	DSM28864/177	C. secundus (DSM28864/177)	D5	22	1	0	4	GMM+LAB
GMM+LAB	Without mucin	C. secundus	D5P5	P5	23	DSM28864/177	C. secundus (DSM28864/177)	D5	23	1	0	4	GMM+LAB
GMM+LAB	Without mucin	C. secundus	D5P5	P5	24	DSM28864/177	C. secundus (DSM28864/177)	D5	24	1	0	4	GMM+LAB
GMM+LAB	Without mucin	C. secundus	D5P5	P5	25	DSM28864/177	C. secundus (DSM28864/177)	D5	25	1	0	4	GMM+LAB
GMM+LAB	Without mucin	C. secundus	D5P5	P5	26	DSM28864/177	C. secundus (DSM28864/177)	D5	26	1	0	4	GMM+LAB
GMM+LAB	Without mucin	C. secundus	D5P5	P5	27	DSM28864/177	C. secundus (DSM28864/177)	D5	27	1	0	4	GMM+LAB
GMM+LAB	Without mucin	C. secundus	D5P5	P5	28	DSM28864/177	C. secundus (DSM28864/177)	D5	28	1	0	4	GMM+LAB
GMM+LAB	Without mucin	C. secundus	D5P5	P5	29	DSM28864/177	C. secundus (DSM28864/177)	D5	29	1	0	4	GMM+LAB
GMM+LAB	Without mucin	C. secundus	D5P5	P5	30	DSM28864/177	C. secundus (DSM28864/177)	D5	30	1	0	4	GMM+LAB
GMM+LAB	Without mucin	C. secundus	A5P5	P5	0.5	DSM28864/177	C. secundus (DSM28864/177)	A5	0.5	1	0.0028	1	GMM+LAB
GMM+LAB	Without mucin	C. secundus	A5P5	P5	1	DSM28864/177	C. secundus (DSM28864/177)	A5	1	1	0	1	GMM+LAB
GMM+LAB	Without mucin	C. secundus	A5P5	P5	2	DSM28864/177	C. secundus (DSM28864/177)	A5	2	1	0	1	GMM+LAB
GMM+LAB	Without mucin	C. secundus	A5P5	P5	3	DSM28864/177	C. secundus (DSM28864/177)	A5	3	1	0	1	GMM+LAB
GMM+LAB	Without mucin	C. secundus	A5P5	P5	4	DSM28864/177	C. secundus (DSM28864/177)	A5	4	1	0	1	GMM+LAB
GMM+LAB	Without mucin	C. secundus	A5P5	P5	5	DSM28864/177	C. secundus (DSM28864/177)	A5	5	1	0	1	GMM+LAB
GMM+LAB	Without mucin	C. secundus	A5P5	P5	6	DSM28864/177	C. secundus (DSM28864/177)	A5	6	1	0	1	GMM+LAB
GMM+LAB	Without mucin	C. secundus	A5P5	P5	7	DSM28864/177	C. secundus (DSM28864/177)	A5	7	1	0	1	GMM+LAB
GMM+LAB	Without mucin	C. secundus	A5P5	P5	8	DSM28864/177	C. secundus (DSM28864/177)	A5	8	1	0	1	GMM+LAB
GMM+LAB	Without mucin	C. secundus	A5P5	P5	9	DSM28864/177	C. secundus (DSM28864/177)	A5	9	1	0	1	GMM+LAB
GMM+LAB	Without mucin	C. secundus	A5P5	P5	10	DSM28864/177	C. secundus (DSM28864/177)	A5	10	1	0	1	GMM+LAB
GMM+LAB	Without mucin	C. secundus	A5P5	P5	11	DSM28864/177	C. secundus (DSM28864/177)	A5	11	1	0	1	GMM+LAB
GMM+LAB	Without mucin	C. secundus	A5P5	P5	12	DSM28864/177	C. secundus (DSM28864/177)	A5	12	1	0	1	GMM+LAB
GMM+LAB	Without mucin	C. secundus	A5P5	P5	13	DSM28864/177	C. secundus (DSM28864/177)	A5	13	1	0	1	GMM+LAB
GMM+LAB	Without mucin	C. secundus	A5P5	P5	14	DSM28864/177	C. secundus (DSM28864/177)	A5	14	1	0	1	GMM+LAB
GMM+LAB	Without mucin	C. secundus	A5P5	P5	15	DSM28864/177	C. secundus (DSM28864/177)	A5	15	1	0	1	GMM+LAB
GMM+LAB	Without mucin	C. secundus	A5P5	P5	16	DSM28864/177	C. secundus (DSM28864/177)	A5	16	1	0	1	GMM+LAB
GMM+LAB	Without mucin	C. secundus	A5P5	P5	17	DSM28864/177	C. secundus (DSM28864/177)	A5	17	1	0	1	GMM+LAB
GMM+LAB	Without mucin	C. secundus	A5P5	P5	18	DSM28864/177	C. secundus (DSM28864/177)	A5	18	1	0	1	GMM+LAB
GMM+LAB	Without mucin	C. secundus	A5P5	P5	19	DSM28864/177	C. secundus (DSM28864/177)	A5	19	1	0	1	GMM+LAB
GMM+LAB	Without mucin	C. secundus	A5P5	P5	20	DSM28864/177	C. secundus (DSM28864/177)	A5	20	1	0	1	GMM+LAB
GMM+LAB	Without mucin	C. secundus	A5P5	P5	21	DSM28864/177	C. secundus (DSM28864/177)	A5	21	1	0	1	GMM+LAB
GMM+LAB	Without mucin	C. secundus	A5P5	P5	22	DSM28864/177	C. secundus (DSM28864/177)	A5	22	1	0	1	GMM+LAB
GMM+LAB	Without mucin	C. secundus	A5P5	P5	23	DSM28864/177	C. secundus (DSM28864/177)	A5	23	1	0	1	GMM+LAB
GMM+LAB	Without mucin	C. secundus	A5P5	P5	24	DSM28864/177	C. secundus (DSM28864/177)	A5	24	1	0	1	GMM+LAB
GMM+LAB	Without mucin	C. secundus	A5P5	P5	25	DSM28864/177	C. secundus (DSM28864/177)	A5	25	1	0	1	GMM+LAB
GMM+LAB	Without mucin	C. secundus	A5P5	P5	26	DSM28864/177	C. secundus (DSM28864/177)	A5	26	1	0	1	GMM+LAB
GMM+LAB	Without mucin	C. secundus	A5P5	P5	27	DSM28864/177	C. secundus (DSM28864/177)	A5	27	1	0	1	GMM+LAB
GMM+LAB	Without mucin	C. secundus	A5P5	P5	28	DSM28864/177	C. secundus (DSM28864/177)	A5	28	1	0	1	GMM+LAB
GMM+LAB	Without mucin	C. secundus	A5P5	P5	29	DSM28864/177	C. secundus (DSM28864/177)	A5	29	1	0	1	GMM+LAB
GMM+LAB	Without mucin	C. secundus	A5P5	P5	30	DSM28864/177	C. secundus (DSM28864/177)	A5	30	1	0	1	GMM+LAB
SB	With mucin	C. secundus	E9P5	P5	0.5	DSM28864/177	C. secundus (DSM28864/177)	E9	0.5	1	0	3	SB
SB	With mucin	C. secundus	E9P5	P5	1	DSM28864/177	C. secundus (DSM28864/177)	E9	1	1	0	3	SB
SB	With mucin	C. secundus	E9P5	P5	2	DSM28864/177	C. secundus (DSM28864/177)	E9	2	1	0.012	3	SB
SB	With mucin	C. secundus	E9P5	P5	3	DSM28864/177	C. secundus (DSM28864/177)	E9	3	1	0.022	3	SB
SB	With mucin	C. secundus	E9P5	P5	4	DSM28864/177	C. secundus (DSM28864/177)	E9	4	1	0.031	3	SB
SB	With mucin	C. secundus	E9P5	P5	5	DSM28864/177	C. secundus (DSM28864/177)	E9	5	1	0.034	3	SB
SB	With mucin	C. secundus	E9P5	P5	6	DSM28864/177	C. secundus (DSM28864/177)	E9	6	1	0.042	3	SB
SB	With mucin	C. secundus	E9P5	P5	7	DSM28864/177	C. secundus (DSM28864/177)	E9	7	1	0.049	3	SB
SB	With mucin	C. secundus	E9P5	P5	8	DSM28864/177	C. secundus (DSM28864/177)	E9	8	1	0.058	3	SB
SB	With mucin	C. secundus	E9P5	P5	9	DSM28864/177	C. secundus (DSM28864/177)	E9	9	1	0.064	3	SB
SB	With mucin	C. secundus	E9P5	P5	10	DSM28864/177	C. secundus (DSM28864/177)	E9	10	1	0.077	3	SB
SB	With mucin	C. secundus	E9P5	P5	11	DSM28864/177	C. secundus (DSM28864/177)	E9	11	1	0.082	3	SB
SB	With mucin	C. secundus	E9P5	P5	12	DSM28864/177	C. secundus (DSM28864/177)	E9	12	1	0.095	3	SB
SB	With mucin	C. secundus	E9P5	P5	13	DSM28864/177	C. secundus (DSM28864/177)	E9	13	1	0.109	3	SB
SB	With mucin	C. secundus	E9P5	P5	14	DSM28864/177	C. secundus (DSM28864/177)	E9	14	1	0.122	3	SB
SB	With mucin	C. secundus	E9P5	P5	15	DSM28864/177	C. secundus (DSM28864/177)	E9	15	1	0.141	3	SB
SB	With mucin	C. secundus	E9P5	P5	16	DSM28864/177	C. secundus (DSM28864/177)	E9	16	1	0.16	3	SB
SB	With mucin	C. secundus	E9P5	P5	17	DSM28864/177	C. secundus (DSM28864/177)	E9	17	1	0.19	3	SB
SB	With mucin	C. secundus	E9P5	P5	18	DSM28864/177	C. secundus (DSM28864/177)	E9	18	1	0.216	3	SB
SB	With mucin	C. secundus	E9P5	P5	19	DSM28864/177	C. secundus (DSM28864/177)	E9	19	1	0.244	3	SB
SB	With mucin	C. secundus	E9P5	P5	20	DSM28864/177	C. secundus (DSM28864/177)	E9	20	1	0.278	3	SB
SB	With mucin	C. secundus	E9P5	P5	21	DSM28864/177	C. secundus (DSM28864/177)	E9	21	1	0.305	3	SB
SB	With mucin	C. secundus	E9P5	P5	22	DSM28864/177	C. secundus (DSM28864/177)	E9	22	1	0.345	3	SB
SB	With mucin	C. secundus	E9P5	P5	23	DSM28864/177	C. secundus (DSM28864/177)	E9	23	1	0.379	3	SB
SB	With mucin	C. secundus	E9P5	P5	24	DSM28864/177	C. secundus (DSM28864/177)	E9	24	1	0.409	3	SB
SB	With mucin	C. secundus	E9P5	P5	25	DSM28864/177	C. secundus (DSM28864/177)	E9	25	1	0.434	3	SB
SB	With mucin	C. secundus	E9P5	P5	26	DSM28864/177	C. secundus (DSM28864/177)	E9	26	1	0.465	3	SB
SB	With mucin	C. secundus	E9P5	P5	27	DSM28864/177	C. secundus (DSM28864/177)	E9	27	1	0.484	3	SB
SB	With mucin	C. secundus	E9P5	P5	28	DSM28864/177	C. secundus (DSM28864/177)	E9	28	1	0.492	3	SB
SB	With mucin	C. secundus	E9P5	P5	29	DSM28864/177	C. secundus (DSM28864/177)	E9	29	1	0.503	3	SB
SB	With mucin	C. secundus	E9P5	P5	30	DSM28864/177	C. secundus (DSM28864/177)	E9	30	1	0.509	3	SB
SB	With mucin	C. secundus	E7P5	P5	0.5	DSM28864/177	C. secundus (DSM28864/177)	E7	0.5	1	0	1	SB
SB	With mucin	C. secundus	E7P5	P5	1	DSM28864/177	C. secundus (DSM28864/177)	E7	1	1	0	1	SB
SB	With mucin	C. secundus	E7P5	P5	2	DSM28864/177	C. secundus (DSM28864/177)	E7	2	1	0.007	1	SB
SB	With mucin	C. secundus	E7P5	P5	3	DSM28864/177	C. secundus (DSM28864/177)	E7	3	1	0.017	1	SB
SB	With mucin	C. secundus	E7P5	P5	4	DSM28864/177	C. secundus (DSM28864/177)	E7	4	1	0.016	1	SB
SB	With mucin	C. secundus	E7P5	P5	5	DSM28864/177	C. secundus (DSM28864/177)	E7	5	1	0.02	1	SB
SB	With mucin	C. secundus	E7P5	P5	6	DSM28864/177	C. secundus (DSM28864/177)	E7	6	1	0.033	1	SB
SB	With mucin	C. secundus	E7P5	P5	7	DSM28864/177	C. secundus (DSM28864/177)	E7	7	1	0.042	1	SB
SB	With mucin	C. secundus	E7P5	P5	8	DSM28864/177	C. secundus (DSM28864/177)	E7	8	1	0.044	1	SB
SB	With mucin	C. secundus	E7P5	P5	9	DSM28864/177	C. secundus (DSM28864/177)	E7	9	1	0.05	1	SB
SB	With mucin	C. secundus	E7P5	P5	10	DSM28864/177	C. secundus (DSM28864/177)	E7	10	1	0.056	1	SB
SB	With mucin	C. secundus	E7P5	P5	11	DSM28864/177	C. secundus (DSM28864/177)	E7	11	1	0.058	1	SB
SB	With mucin	C. secundus	E7P5	P5	12	DSM28864/177	C. secundus (DSM28864/177)	E7	12	1	0.064	1	SB
SB	With mucin	C. secundus	E7P5	P5	13	DSM28864/177	C. secundus (DSM28864/177)	E7	13	1	0.069	1	SB
SB	With mucin	C. secundus	E7P5	P5	14	DSM28864/177	C. secundus (DSM28864/177)	E7	14	1	0.078	1	SB
SB	With mucin	C. secundus	E7P5	P5	15	DSM28864/177	C. secundus (DSM28864/177)	E7	15	1	0.087	1	SB
SB	With mucin	C. secundus	E7P5	P5	16	DSM28864/177	C. secundus (DSM28864/177)	E7	16	1	0.101	1	SB
SB	With mucin	C. secundus	E7P5	P5	17	DSM28864/177	C. secundus (DSM28864/177)	E7	17	1	0.135	1	SB
SB	With mucin	C. secundus	E7P5	P5	18	DSM28864/177	C. secundus (DSM28864/177)	E7	18	1	0.152	1	SB
SB	With mucin	C. secundus	E7P5	P5	19	DSM28864/177	C. secundus (DSM28864/177)	E7	19	1	0.174	1	SB
SB	With mucin	C. secundus	E7P5	P5	20	DSM28864/177	C. secundus (DSM28864/177)	E7	20	1	0.193	1	SB
SB	With mucin	C. secundus	E7P5	P5	21	DSM28864/177	C. secundus (DSM28864/177)	E7	21	1	0.227	1	SB
SB	With mucin	C. secundus	E7P5	P5	22	DSM28864/177	C. secundus (DSM28864/177)	E7	22	1	0.27	1	SB
SB	With mucin	C. secundus	E7P5	P5	23	DSM28864/177	C. secundus (DSM28864/177)	E7	23	1	0.307	1	SB
SB	With mucin	C. secundus	E7P5	P5	24	DSM28864/177	C. secundus (DSM28864/177)	E7	24	1	0.339	1	SB
SB	With mucin	C. secundus	E7P5	P5	25	DSM28864/177	C. secundus (DSM28864/177)	E7	25	1	0.378	1	SB
SB	With mucin	C. secundus	E7P5	P5	26	DSM28864/177	C. secundus (DSM28864/177)	E7	26	1	0.415	1	SB
SB	With mucin	C. secundus	E7P5	P5	27	DSM28864/177	C. secundus (DSM28864/177)	E7	27	1	0.451	1	SB
SB	With mucin	C. secundus	E7P5	P5	28	DSM28864/177	C. secundus (DSM28864/177)	E7	28	1	0.465	1	SB
SB	With mucin	C. secundus	E7P5	P5	29	DSM28864/177	C. secundus (DSM28864/177)	E7	29	1	0.474	1	SB
SB	With mucin	C. secundus	E7P5	P5	30	DSM28864/177	C. secundus (DSM28864/177)	E7	30	1	0.489	1	SB
SB	With mucin	C. secundus	E8P5	P5	0.5	DSM28864/177	C. secundus (DSM28864/177)	E8	0.5	1	0	2	SB
SB	With mucin	C. secundus	E8P5	P5	1	DSM28864/177	C. secundus (DSM28864/177)	E8	1	1	0	2	SB
SB	With mucin	C. secundus	E8P5	P5	2	DSM28864/177	C. secundus (DSM28864/177)	E8	2	1	0.007	2	SB
SB	With mucin	C. secundus	E8P5	P5	3	DSM28864/177	C. secundus (DSM28864/177)	E8	3	1	0.014	2	SB
SB	With mucin	C. secundus	E8P5	P5	4	DSM28864/177	C. secundus (DSM28864/177)	E8	4	1	0.018	2	SB
SB	With mucin	C. secundus	E8P5	P5	5	DSM28864/177	C. secundus (DSM28864/177)	E8	5	1	0.022	2	SB
SB	With mucin	C. secundus	E8P5	P5	6	DSM28864/177	C. secundus (DSM28864/177)	E8	6	1	0.03	2	SB
SB	With mucin	C. secundus	E8P5	P5	7	DSM28864/177	C. secundus (DSM28864/177)	E8	7	1	0.038	2	SB
SB	With mucin	C. secundus	E8P5	P5	8	DSM28864/177	C. secundus (DSM28864/177)	E8	8	1	0.04	2	SB
SB	With mucin	C. secundus	E8P5	P5	9	DSM28864/177	C. secundus (DSM28864/177)	E8	9	1	0.048	2	SB
SB	With mucin	C. secundus	E8P5	P5	10	DSM28864/177	C. secundus (DSM28864/177)	E8	10	1	0.056	2	SB
SB	With mucin	C. secundus	E8P5	P5	11	DSM28864/177	C. secundus (DSM28864/177)	E8	11	1	0.064	2	SB
SB	With mucin	C. secundus	E8P5	P5	12	DSM28864/177	C. secundus (DSM28864/177)	E8	12	1	0.074	2	SB
SB	With mucin	C. secundus	E8P5	P5	13	DSM28864/177	C. secundus (DSM28864/177)	E8	13	1	0.085	2	SB
SB	With mucin	C. secundus	E8P5	P5	14	DSM28864/177	C. secundus (DSM28864/177)	E8	14	1	0.096	2	SB
SB	With mucin	C. secundus	E8P5	P5	15	DSM28864/177	C. secundus (DSM28864/177)	E8	15	1	0.106	2	SB
SB	With mucin	C. secundus	E8P5	P5	16	DSM28864/177	C. secundus (DSM28864/177)	E8	16	1	0.126	2	SB
SB	With mucin	C. secundus	E8P5	P5	17	DSM28864/177	C. secundus (DSM28864/177)	E8	17	1	0.156	2	SB
SB	With mucin	C. secundus	E8P5	P5	18	DSM28864/177	C. secundus (DSM28864/177)	E8	18	1	0.189	2	SB
SB	With mucin	C. secundus	E8P5	P5	19	DSM28864/177	C. secundus (DSM28864/177)	E8	19	1	0.229	2	SB
SB	With mucin	C. secundus	E8P5	P5	20	DSM28864/177	C. secundus (DSM28864/177)	E8	20	1	0.264	2	SB
SB	With mucin	C. secundus	E8P5	P5	21	DSM28864/177	C. secundus (DSM28864/177)	E8	21	1	0.302	2	SB
SB	With mucin	C. secundus	E8P5	P5	22	DSM28864/177	C. secundus (DSM28864/177)	E8	22	1	0.341	2	SB
SB	With mucin	C. secundus	E8P5	P5	23	DSM28864/177	C. secundus (DSM28864/177)	E8	23	1	0.377	2	SB
SB	With mucin	C. secundus	E8P5	P5	24	DSM28864/177	C. secundus (DSM28864/177)	E8	24	1	0.413	2	SB
SB	With mucin	C. secundus	E8P5	P5	25	DSM28864/177	C. secundus (DSM28864/177)	E8	25	1	0.438	2	SB
SB	With mucin	C. secundus	E8P5	P5	26	DSM28864/177	C. secundus (DSM28864/177)	E8	26	1	0.461	2	SB
SB	With mucin	C. secundus	E8P5	P5	27	DSM28864/177	C. secundus (DSM28864/177)	E8	27	1	0.477	2	SB
SB	With mucin	C. secundus	E8P5	P5	28	DSM28864/177	C. secundus (DSM28864/177)	E8	28	1	0.487	2	SB
SB	With mucin	C. secundus	E8P5	P5	29	DSM28864/177	C. secundus (DSM28864/177)	E8	29	1	0.495	2	SB
SB	With mucin	C. secundus	E8P5	P5	30	DSM28864/177	C. secundus (DSM28864/177)	E8	30	1	0.506	2	SB
SB	Without mucin	C. secundus	E3P5	P5	0.5	DSM28864/177	C. secundus (DSM28864/177)	E3	0.5	1	0	3	SB
SB	Without mucin	C. secundus	E3P5	P5	1	DSM28864/177	C. secundus (DSM28864/177)	E3	1	1	0	3	SB
SB	Without mucin	C. secundus	E3P5	P5	2	DSM28864/177	C. secundus (DSM28864/177)	E3	2	1	0.01	3	SB
SB	Without mucin	C. secundus	E3P5	P5	3	DSM28864/177	C. secundus (DSM28864/177)	E3	3	1	0.018	3	SB
SB	Without mucin	C. secundus	E3P5	P5	4	DSM28864/177	C. secundus (DSM28864/177)	E3	4	1	0.018	3	SB
SB	Without mucin	C. secundus	E3P5	P5	5	DSM28864/177	C. secundus (DSM28864/177)	E3	5	1	0.021	3	SB
SB	Without mucin	C. secundus	E3P5	P5	6	DSM28864/177	C. secundus (DSM28864/177)	E3	6	1	0.023	3	SB
SB	Without mucin	C. secundus	E3P5	P5	7	DSM28864/177	C. secundus (DSM28864/177)	E3	7	1	0.023	3	SB
SB	Without mucin	C. secundus	E3P5	P5	8	DSM28864/177	C. secundus (DSM28864/177)	E3	8	1	0.024	3	SB
SB	Without mucin	C. secundus	E3P5	P5	9	DSM28864/177	C. secundus (DSM28864/177)	E3	9	1	0.023	3	SB
SB	Without mucin	C. secundus	E3P5	P5	10	DSM28864/177	C. secundus (DSM28864/177)	E3	10	1	0.025	3	SB
SB	Without mucin	C. secundus	E3P5	P5	11	DSM28864/177	C. secundus (DSM28864/177)	E3	11	1	0.028	3	SB
SB	Without mucin	C. secundus	E3P5	P5	12	DSM28864/177	C. secundus (DSM28864/177)	E3	12	1	0.035	3	SB
SB	Without mucin	C. secundus	E3P5	P5	13	DSM28864/177	C. secundus (DSM28864/177)	E3	13	1	0.049	3	SB
SB	Without mucin	C. secundus	E3P5	P5	14	DSM28864/177	C. secundus (DSM28864/177)	E3	14	1	0.061	3	SB
SB	Without mucin	C. secundus	E3P5	P5	15	DSM28864/177	C. secundus (DSM28864/177)	E3	15	1	0.069	3	SB
SB	Without mucin	C. secundus	E3P5	P5	16	DSM28864/177	C. secundus (DSM28864/177)	E3	16	1	0.079	3	SB
SB	Without mucin	C. secundus	E3P5	P5	17	DSM28864/177	C. secundus (DSM28864/177)	E3	17	1	0.096	3	SB
SB	Without mucin	C. secundus	E3P5	P5	18	DSM28864/177	C. secundus (DSM28864/177)	E3	18	1	0.104	3	SB
SB	Without mucin	C. secundus	E3P5	P5	19	DSM28864/177	C. secundus (DSM28864/177)	E3	19	1	0.109	3	SB
SB	Without mucin	C. secundus	E3P5	P5	20	DSM28864/177	C. secundus (DSM28864/177)	E3	20	1	0.122	3	SB
SB	Without mucin	C. secundus	E3P5	P5	21	DSM28864/177	C. secundus (DSM28864/177)	E3	21	1	0.123	3	SB
SB	Without mucin	C. secundus	E3P5	P5	22	DSM28864/177	C. secundus (DSM28864/177)	E3	22	1	0.127	3	SB
SB	Without mucin	C. secundus	E3P5	P5	23	DSM28864/177	C. secundus (DSM28864/177)	E3	23	1	0.134	3	SB
SB	Without mucin	C. secundus	E3P5	P5	24	DSM28864/177	C. secundus (DSM28864/177)	E3	24	1	0.133	3	SB
SB	Without mucin	C. secundus	E3P5	P5	25	DSM28864/177	C. secundus (DSM28864/177)	E3	25	1	0.147	3	SB
SB	Without mucin	C. secundus	E3P5	P5	26	DSM28864/177	C. secundus (DSM28864/177)	E3	26	1	0.16	3	SB
SB	Without mucin	C. secundus	E3P5	P5	27	DSM28864/177	C. secundus (DSM28864/177)	E3	27	1	0.17	3	SB
SB	Without mucin	C. secundus	E3P5	P5	28	DSM28864/177	C. secundus (DSM28864/177)	E3	28	1	0.187	3	SB
SB	Without mucin	C. secundus	E3P5	P5	29	DSM28864/177	C. secundus (DSM28864/177)	E3	29	1	0.197	3	SB
SB	Without mucin	C. secundus	E3P5	P5	30	DSM28864/177	C. secundus (DSM28864/177)	E3	30	1	0.211	3	SB
SB	Without mucin	C. secundus	E2P5	P5	0.5	DSM28864/177	C. secundus (DSM28864/177)	E2	0.5	1	0	2	SB
SB	Without mucin	C. secundus	E2P5	P5	1	DSM28864/177	C. secundus (DSM28864/177)	E2	1	1	0	2	SB
SB	Without mucin	C. secundus	E2P5	P5	2	DSM28864/177	C. secundus (DSM28864/177)	E2	2	1	0.012	2	SB
SB	Without mucin	C. secundus	E2P5	P5	3	DSM28864/177	C. secundus (DSM28864/177)	E2	3	1	0.021	2	SB
SB	Without mucin	C. secundus	E2P5	P5	4	DSM28864/177	C. secundus (DSM28864/177)	E2	4	1	0.022	2	SB
SB	Without mucin	C. secundus	E2P5	P5	5	DSM28864/177	C. secundus (DSM28864/177)	E2	5	1	0.034	2	SB
SB	Without mucin	C. secundus	E2P5	P5	6	DSM28864/177	C. secundus (DSM28864/177)	E2	6	1	0.035	2	SB
SB	Without mucin	C. secundus	E2P5	P5	7	DSM28864/177	C. secundus (DSM28864/177)	E2	7	1	0.036	2	SB
SB	Without mucin	C. secundus	E2P5	P5	8	DSM28864/177	C. secundus (DSM28864/177)	E2	8	1	0.037	2	SB
SB	Without mucin	C. secundus	E2P5	P5	9	DSM28864/177	C. secundus (DSM28864/177)	E2	9	1	0.042	2	SB
SB	Without mucin	C. secundus	E2P5	P5	10	DSM28864/177	C. secundus (DSM28864/177)	E2	10	1	0.045	2	SB
SB	Without mucin	C. secundus	E2P5	P5	11	DSM28864/177	C. secundus (DSM28864/177)	E2	11	1	0.044	2	SB
SB	Without mucin	C. secundus	E2P5	P5	12	DSM28864/177	C. secundus (DSM28864/177)	E2	12	1	0.036	2	SB
SB	Without mucin	C. secundus	E2P5	P5	13	DSM28864/177	C. secundus (DSM28864/177)	E2	13	1	0.049	2	SB
SB	Without mucin	C. secundus	E2P5	P5	14	DSM28864/177	C. secundus (DSM28864/177)	E2	14	1	0.059	2	SB
SB	Without mucin	C. secundus	E2P5	P5	15	DSM28864/177	C. secundus (DSM28864/177)	E2	15	1	0.063	2	SB
SB	Without mucin	C. secundus	E2P5	P5	16	DSM28864/177	C. secundus (DSM28864/177)	E2	16	1	0.076	2	SB
SB	Without mucin	C. secundus	E2P5	P5	17	DSM28864/177	C. secundus (DSM28864/177)	E2	17	1	0.08	2	SB
SB	Without mucin	C. secundus	E2P5	P5	18	DSM28864/177	C. secundus (DSM28864/177)	E2	18	1	0.08	2	SB
SB	Without mucin	C. secundus	E2P5	P5	19	DSM28864/177	C. secundus (DSM28864/177)	E2	19	1	0.09	2	SB
SB	Without mucin	C. secundus	E2P5	P5	20	DSM28864/177	C. secundus (DSM28864/177)	E2	20	1	0.096	2	SB
SB	Without mucin	C. secundus	E2P5	P5	21	DSM28864/177	C. secundus (DSM28864/177)	E2	21	1	0.116	2	SB
SB	Without mucin	C. secundus	E2P5	P5	22	DSM28864/177	C. secundus (DSM28864/177)	E2	22	1	0.115	2	SB
SB	Without mucin	C. secundus	E2P5	P5	23	DSM28864/177	C. secundus (DSM28864/177)	E2	23	1	0.111	2	SB
SB	Without mucin	C. secundus	E2P5	P5	24	DSM28864/177	C. secundus (DSM28864/177)	E2	24	1	0.13	2	SB
SB	Without mucin	C. secundus	E2P5	P5	25	DSM28864/177	C. secundus (DSM28864/177)	E2	25	1	0.125	2	SB
SB	Without mucin	C. secundus	E2P5	P5	26	DSM28864/177	C. secundus (DSM28864/177)	E2	26	1	0.151	2	SB
SB	Without mucin	C. secundus	E2P5	P5	27	DSM28864/177	C. secundus (DSM28864/177)	E2	27	1	0.17	2	SB
SB	Without mucin	C. secundus	E2P5	P5	28	DSM28864/177	C. secundus (DSM28864/177)	E2	28	1	0.182	2	SB
SB	Without mucin	C. secundus	E2P5	P5	29	DSM28864/177	C. secundus (DSM28864/177)	E2	29	1	0.207	2	SB
SB	Without mucin	C. secundus	E2P5	P5	30	DSM28864/177	C. secundus (DSM28864/177)	E2	30	1	0.222	2	SB
SB	Without mucin	C. secundus	E1P5	P5	0.5	DSM28864/177	C. secundus (DSM28864/177)	E1	0.5	1	0	1	SB
SB	Without mucin	C. secundus	E1P5	P5	1	DSM28864/177	C. secundus (DSM28864/177)	E1	1	1	1.04083e-17	1	SB
SB	Without mucin	C. secundus	E1P5	P5	2	DSM28864/177	C. secundus (DSM28864/177)	E1	2	1	0.013	1	SB
SB	Without mucin	C. secundus	E1P5	P5	3	DSM28864/177	C. secundus (DSM28864/177)	E1	3	1	0.02	1	SB
SB	Without mucin	C. secundus	E1P5	P5	4	DSM28864/177	C. secundus (DSM28864/177)	E1	4	1	0.024	1	SB
SB	Without mucin	C. secundus	E1P5	P5	5	DSM28864/177	C. secundus (DSM28864/177)	E1	5	1	0.028	1	SB
SB	Without mucin	C. secundus	E1P5	P5	6	DSM28864/177	C. secundus (DSM28864/177)	E1	6	1	0.028	1	SB
SB	Without mucin	C. secundus	E1P5	P5	7	DSM28864/177	C. secundus (DSM28864/177)	E1	7	1	0.029	1	SB
SB	Without mucin	C. secundus	E1P5	P5	8	DSM28864/177	C. secundus (DSM28864/177)	E1	8	1	0.028	1	SB
SB	Without mucin	C. secundus	E1P5	P5	9	DSM28864/177	C. secundus (DSM28864/177)	E1	9	1	0.029	1	SB
SB	Without mucin	C. secundus	E1P5	P5	10	DSM28864/177	C. secundus (DSM28864/177)	E1	10	1	0.032	1	SB
SB	Without mucin	C. secundus	E1P5	P5	11	DSM28864/177	C. secundus (DSM28864/177)	E1	11	1	0.038	1	SB
SB	Without mucin	C. secundus	E1P5	P5	12	DSM28864/177	C. secundus (DSM28864/177)	E1	12	1	0.046	1	SB
SB	Without mucin	C. secundus	E1P5	P5	13	DSM28864/177	C. secundus (DSM28864/177)	E1	13	1	0.056	1	SB
SB	Without mucin	C. secundus	E1P5	P5	14	DSM28864/177	C. secundus (DSM28864/177)	E1	14	1	0.062	1	SB
SB	Without mucin	C. secundus	E1P5	P5	15	DSM28864/177	C. secundus (DSM28864/177)	E1	15	1	0.066	1	SB
SB	Without mucin	C. secundus	E1P5	P5	16	DSM28864/177	C. secundus (DSM28864/177)	E1	16	1	0.068	1	SB
SB	Without mucin	C. secundus	E1P5	P5	17	DSM28864/177	C. secundus (DSM28864/177)	E1	17	1	0.076	1	SB
SB	Without mucin	C. secundus	E1P5	P5	18	DSM28864/177	C. secundus (DSM28864/177)	E1	18	1	0.076	1	SB
SB	Without mucin	C. secundus	E1P5	P5	19	DSM28864/177	C. secundus (DSM28864/177)	E1	19	1	0.084	1	SB
SB	Without mucin	C. secundus	E1P5	P5	20	DSM28864/177	C. secundus (DSM28864/177)	E1	20	1	0.097	1	SB
SB	Without mucin	C. secundus	E1P5	P5	21	DSM28864/177	C. secundus (DSM28864/177)	E1	21	1	0.104	1	SB
SB	Without mucin	C. secundus	E1P5	P5	22	DSM28864/177	C. secundus (DSM28864/177)	E1	22	1	0.116	1	SB
SB	Without mucin	C. secundus	E1P5	P5	23	DSM28864/177	C. secundus (DSM28864/177)	E1	23	1	0.131	1	SB
SB	Without mucin	C. secundus	E1P5	P5	24	DSM28864/177	C. secundus (DSM28864/177)	E1	24	1	0.133	1	SB
SB	Without mucin	C. secundus	E1P5	P5	25	DSM28864/177	C. secundus (DSM28864/177)	E1	25	1	0.154	1	SB
SB	Without mucin	C. secundus	E1P5	P5	26	DSM28864/177	C. secundus (DSM28864/177)	E1	26	1	0.157	1	SB
SB	Without mucin	C. secundus	E1P5	P5	27	DSM28864/177	C. secundus (DSM28864/177)	E1	27	1	0.173	1	SB
SB	Without mucin	C. secundus	E1P5	P5	28	DSM28864/177	C. secundus (DSM28864/177)	E1	28	1	0.19	1	SB
SB	Without mucin	C. secundus	E1P5	P5	29	DSM28864/177	C. secundus (DSM28864/177)	E1	29	1	0.205	1	SB
SB	Without mucin	C. secundus	E1P5	P5	30	DSM28864/177	C. secundus (DSM28864/177)	E1	30	1	0.237	1	SB
WCA	With mucin	C. secundus	E8P3	P3	0.5	DSM28864/177	C. secundus (DSM28864/177)	E8	0.5	1	0	2	WCA
WCA	With mucin	C. secundus	E8P3	P3	1	DSM28864/177	C. secundus (DSM28864/177)	E8	1	1	0	2	WCA
WCA	With mucin	C. secundus	E8P3	P3	2	DSM28864/177	C. secundus (DSM28864/177)	E8	2	1	0.011	2	WCA
WCA	With mucin	C. secundus	E8P3	P3	3	DSM28864/177	C. secundus (DSM28864/177)	E8	3	1	0.029	2	WCA
WCA	With mucin	C. secundus	E8P3	P3	4	DSM28864/177	C. secundus (DSM28864/177)	E8	4	1	0.043	2	WCA
WCA	With mucin	C. secundus	E8P3	P3	5	DSM28864/177	C. secundus (DSM28864/177)	E8	5	1	0.063	2	WCA
WCA	With mucin	C. secundus	E8P3	P3	6	DSM28864/177	C. secundus (DSM28864/177)	E8	6	1	0.084	2	WCA
WCA	With mucin	C. secundus	E8P3	P3	7	DSM28864/177	C. secundus (DSM28864/177)	E8	7	1	0.106	2	WCA
WCA	With mucin	C. secundus	E8P3	P3	8	DSM28864/177	C. secundus (DSM28864/177)	E8	8	1	0.131	2	WCA
WCA	With mucin	C. secundus	E8P3	P3	9	DSM28864/177	C. secundus (DSM28864/177)	E8	9	1	0.147	2	WCA
WCA	With mucin	C. secundus	E8P3	P3	10	DSM28864/177	C. secundus (DSM28864/177)	E8	10	1	0.162	2	WCA
WCA	With mucin	C. secundus	E8P3	P3	11	DSM28864/177	C. secundus (DSM28864/177)	E8	11	1	0.177	2	WCA
WCA	With mucin	C. secundus	E8P3	P3	12	DSM28864/177	C. secundus (DSM28864/177)	E8	12	1	0.194	2	WCA
WCA	With mucin	C. secundus	E8P3	P3	13	DSM28864/177	C. secundus (DSM28864/177)	E8	13	1	0.209	2	WCA
WCA	With mucin	C. secundus	E8P3	P3	14	DSM28864/177	C. secundus (DSM28864/177)	E8	14	1	0.229	2	WCA
WCA	With mucin	C. secundus	E8P3	P3	15	DSM28864/177	C. secundus (DSM28864/177)	E8	15	1	0.238	2	WCA
WCA	With mucin	C. secundus	E8P3	P3	16	DSM28864/177	C. secundus (DSM28864/177)	E8	16	1	0.236	2	WCA
WCA	With mucin	C. secundus	E8P3	P3	17	DSM28864/177	C. secundus (DSM28864/177)	E8	17	1	0.237	2	WCA
WCA	With mucin	C. secundus	E8P3	P3	18	DSM28864/177	C. secundus (DSM28864/177)	E8	18	1	0.23	2	WCA
WCA	With mucin	C. secundus	E8P3	P3	19	DSM28864/177	C. secundus (DSM28864/177)	E8	19	1	0.22	2	WCA
WCA	With mucin	C. secundus	E8P3	P3	20	DSM28864/177	C. secundus (DSM28864/177)	E8	20	1	0.22	2	WCA
WCA	With mucin	C. secundus	E8P3	P3	21	DSM28864/177	C. secundus (DSM28864/177)	E8	21	1	0.227	2	WCA
WCA	With mucin	C. secundus	E8P3	P3	22	DSM28864/177	C. secundus (DSM28864/177)	E8	22	1	0.23	2	WCA
WCA	With mucin	C. secundus	E8P3	P3	23	DSM28864/177	C. secundus (DSM28864/177)	E8	23	1	0.229	2	WCA
WCA	With mucin	C. secundus	E8P3	P3	24	DSM28864/177	C. secundus (DSM28864/177)	E8	24	1	0.219	2	WCA
WCA	With mucin	C. secundus	E8P3	P3	25	DSM28864/177	C. secundus (DSM28864/177)	E8	25	1	0.184	2	WCA
WCA	With mucin	C. secundus	E8P3	P3	26	DSM28864/177	C. secundus (DSM28864/177)	E8	26	1	0.191	2	WCA
WCA	With mucin	C. secundus	E8P3	P3	27	DSM28864/177	C. secundus (DSM28864/177)	E8	27	1	0.204	2	WCA
WCA	With mucin	C. secundus	E8P3	P3	28	DSM28864/177	C. secundus (DSM28864/177)	E8	28	1	0.176	2	WCA
WCA	With mucin	C. secundus	E8P3	P3	29	DSM28864/177	C. secundus (DSM28864/177)	E8	29	1	0.172	2	WCA
WCA	With mucin	C. secundus	E8P3	P3	30	DSM28864/177	C. secundus (DSM28864/177)	E8	30	1	0.172	2	WCA
WCA	With mucin	C. secundus	E7P4	P4	0.5	DSM28864/177	C. secundus (DSM28864/177)	E7	0.5	1	0	1	WCA
WCA	With mucin	C. secundus	E7P4	P4	1	DSM28864/177	C. secundus (DSM28864/177)	E7	1	1	0	1	WCA
WCA	With mucin	C. secundus	E7P4	P4	2	DSM28864/177	C. secundus (DSM28864/177)	E7	2	1	0	1	WCA
WCA	With mucin	C. secundus	E7P4	P4	3	DSM28864/177	C. secundus (DSM28864/177)	E7	3	1	0.009	1	WCA
WCA	With mucin	C. secundus	E7P4	P4	4	DSM28864/177	C. secundus (DSM28864/177)	E7	4	1	0.024	1	WCA
WCA	With mucin	C. secundus	E7P4	P4	5	DSM28864/177	C. secundus (DSM28864/177)	E7	5	1	0.033	1	WCA
WCA	With mucin	C. secundus	E7P4	P4	6	DSM28864/177	C. secundus (DSM28864/177)	E7	6	1	0.044	1	WCA
WCA	With mucin	C. secundus	E7P4	P4	7	DSM28864/177	C. secundus (DSM28864/177)	E7	7	1	0.058	1	WCA
WCA	With mucin	C. secundus	E7P4	P4	8	DSM28864/177	C. secundus (DSM28864/177)	E7	8	1	0.069	1	WCA
WCA	With mucin	C. secundus	E7P4	P4	9	DSM28864/177	C. secundus (DSM28864/177)	E7	9	1	0.08	1	WCA
WCA	With mucin	C. secundus	E7P4	P4	10	DSM28864/177	C. secundus (DSM28864/177)	E7	10	1	0.094	1	WCA
WCA	With mucin	C. secundus	E7P4	P4	11	DSM28864/177	C. secundus (DSM28864/177)	E7	11	1	0.107	1	WCA
WCA	With mucin	C. secundus	E7P4	P4	12	DSM28864/177	C. secundus (DSM28864/177)	E7	12	1	0.122	1	WCA
WCA	With mucin	C. secundus	E7P4	P4	13	DSM28864/177	C. secundus (DSM28864/177)	E7	13	1	0.136	1	WCA
WCA	With mucin	C. secundus	E7P4	P4	14	DSM28864/177	C. secundus (DSM28864/177)	E7	14	1	0.149	1	WCA
WCA	With mucin	C. secundus	E7P4	P4	15	DSM28864/177	C. secundus (DSM28864/177)	E7	15	1	0.157	1	WCA
WCA	With mucin	C. secundus	E7P4	P4	16	DSM28864/177	C. secundus (DSM28864/177)	E7	16	1	0.171	1	WCA
WCA	With mucin	C. secundus	E7P4	P4	17	DSM28864/177	C. secundus (DSM28864/177)	E7	17	1	0.167	1	WCA
WCA	With mucin	C. secundus	E7P4	P4	18	DSM28864/177	C. secundus (DSM28864/177)	E7	18	1	0.182	1	WCA
WCA	With mucin	C. secundus	E7P4	P4	19	DSM28864/177	C. secundus (DSM28864/177)	E7	19	1	0.203	1	WCA
WCA	With mucin	C. secundus	E7P4	P4	20	DSM28864/177	C. secundus (DSM28864/177)	E7	20	1	0.202	1	WCA
WCA	With mucin	C. secundus	E7P4	P4	21	DSM28864/177	C. secundus (DSM28864/177)	E7	21	1	0.192	1	WCA
WCA	With mucin	C. secundus	E7P4	P4	22	DSM28864/177	C. secundus (DSM28864/177)	E7	22	1	0.179	1	WCA
WCA	With mucin	C. secundus	E7P4	P4	23	DSM28864/177	C. secundus (DSM28864/177)	E7	23	1	0.175	1	WCA
WCA	With mucin	C. secundus	E7P4	P4	24	DSM28864/177	C. secundus (DSM28864/177)	E7	24	1	0.181	1	WCA
WCA	With mucin	C. secundus	E7P4	P4	25	DSM28864/177	C. secundus (DSM28864/177)	E7	25	1	0.175	1	WCA
WCA	With mucin	C. secundus	E7P4	P4	26	DSM28864/177	C. secundus (DSM28864/177)	E7	26	1	0.173	1	WCA
WCA	With mucin	C. secundus	E7P4	P4	27	DSM28864/177	C. secundus (DSM28864/177)	E7	27	1	0.163	1	WCA
WCA	With mucin	C. secundus	E7P4	P4	28	DSM28864/177	C. secundus (DSM28864/177)	E7	28	1	0.149	1	WCA
WCA	With mucin	C. secundus	E7P4	P4	29	DSM28864/177	C. secundus (DSM28864/177)	E7	29	1	0.095	1	WCA
WCA	With mucin	C. secundus	E7P4	P4	30	DSM28864/177	C. secundus (DSM28864/177)	E7	30	1	0.111	1	WCA
WCA	With mucin	C. secundus	E8P4	P4	0.5	DSM28864/177	C. secundus (DSM28864/177)	E8	0.5	1	0	2	WCA
WCA	With mucin	C. secundus	E8P4	P4	1	DSM28864/177	C. secundus (DSM28864/177)	E8	1	1	0	2	WCA
WCA	With mucin	C. secundus	E8P4	P4	2	DSM28864/177	C. secundus (DSM28864/177)	E8	2	1	0	2	WCA
WCA	With mucin	C. secundus	E8P4	P4	3	DSM28864/177	C. secundus (DSM28864/177)	E8	3	1	0.009	2	WCA
WCA	With mucin	C. secundus	E8P4	P4	4	DSM28864/177	C. secundus (DSM28864/177)	E8	4	1	0.022	2	WCA
WCA	With mucin	C. secundus	E8P4	P4	5	DSM28864/177	C. secundus (DSM28864/177)	E8	5	1	0.033	2	WCA
WCA	With mucin	C. secundus	E8P4	P4	6	DSM28864/177	C. secundus (DSM28864/177)	E8	6	1	0.044	2	WCA
WCA	With mucin	C. secundus	E8P4	P4	7	DSM28864/177	C. secundus (DSM28864/177)	E8	7	1	0.057	2	WCA
WCA	With mucin	C. secundus	E8P4	P4	8	DSM28864/177	C. secundus (DSM28864/177)	E8	8	1	0.069	2	WCA
WCA	With mucin	C. secundus	E8P4	P4	9	DSM28864/177	C. secundus (DSM28864/177)	E8	9	1	0.08	2	WCA
WCA	With mucin	C. secundus	E8P4	P4	10	DSM28864/177	C. secundus (DSM28864/177)	E8	10	1	0.093	2	WCA
WCA	With mucin	C. secundus	E8P4	P4	11	DSM28864/177	C. secundus (DSM28864/177)	E8	11	1	0.103	2	WCA
WCA	With mucin	C. secundus	E8P4	P4	12	DSM28864/177	C. secundus (DSM28864/177)	E8	12	1	0.115	2	WCA
WCA	With mucin	C. secundus	E8P4	P4	13	DSM28864/177	C. secundus (DSM28864/177)	E8	13	1	0.124	2	WCA
WCA	With mucin	C. secundus	E8P4	P4	14	DSM28864/177	C. secundus (DSM28864/177)	E8	14	1	0.134	2	WCA
WCA	With mucin	C. secundus	E8P4	P4	15	DSM28864/177	C. secundus (DSM28864/177)	E8	15	1	0.14	2	WCA
WCA	With mucin	C. secundus	E8P4	P4	16	DSM28864/177	C. secundus (DSM28864/177)	E8	16	1	0.154	2	WCA
WCA	With mucin	C. secundus	E8P4	P4	17	DSM28864/177	C. secundus (DSM28864/177)	E8	17	1	0.16	2	WCA
WCA	With mucin	C. secundus	E8P4	P4	18	DSM28864/177	C. secundus (DSM28864/177)	E8	18	1	0.169	2	WCA
WCA	With mucin	C. secundus	E8P4	P4	19	DSM28864/177	C. secundus (DSM28864/177)	E8	19	1	0.18	2	WCA
WCA	With mucin	C. secundus	E8P4	P4	20	DSM28864/177	C. secundus (DSM28864/177)	E8	20	1	0.18	2	WCA
WCA	With mucin	C. secundus	E8P4	P4	21	DSM28864/177	C. secundus (DSM28864/177)	E8	21	1	0.19	2	WCA
WCA	With mucin	C. secundus	E8P4	P4	22	DSM28864/177	C. secundus (DSM28864/177)	E8	22	1	0.167	2	WCA
WCA	With mucin	C. secundus	E8P4	P4	23	DSM28864/177	C. secundus (DSM28864/177)	E8	23	1	0.191	2	WCA
WCA	With mucin	C. secundus	E8P4	P4	24	DSM28864/177	C. secundus (DSM28864/177)	E8	24	1	0.206	2	WCA
WCA	With mucin	C. secundus	E8P4	P4	25	DSM28864/177	C. secundus (DSM28864/177)	E8	25	1	0.201	2	WCA
WCA	With mucin	C. secundus	E8P4	P4	26	DSM28864/177	C. secundus (DSM28864/177)	E8	26	1	0.201	2	WCA
WCA	With mucin	C. secundus	E8P4	P4	27	DSM28864/177	C. secundus (DSM28864/177)	E8	27	1	0.204	2	WCA
WCA	With mucin	C. secundus	E8P4	P4	28	DSM28864/177	C. secundus (DSM28864/177)	E8	28	1	0.184	2	WCA
WCA	With mucin	C. secundus	E8P4	P4	29	DSM28864/177	C. secundus (DSM28864/177)	E8	29	1	0.133	2	WCA
WCA	With mucin	C. secundus	E8P4	P4	30	DSM28864/177	C. secundus (DSM28864/177)	E8	30	1	0.129	2	WCA
WCA	Without mucin	C. secundus	E1P4	P4	0.5	DSM28864/177	C. secundus (DSM28864/177)	E1	0.5	1	0	1	WCA
WCA	Without mucin	C. secundus	E1P4	P4	1	DSM28864/177	C. secundus (DSM28864/177)	E1	1	1	0	1	WCA
WCA	Without mucin	C. secundus	E1P4	P4	2	DSM28864/177	C. secundus (DSM28864/177)	E1	2	1	0	1	WCA
WCA	Without mucin	C. secundus	E1P4	P4	3	DSM28864/177	C. secundus (DSM28864/177)	E1	3	1	0	1	WCA
WCA	Without mucin	C. secundus	E1P4	P4	4	DSM28864/177	C. secundus (DSM28864/177)	E1	4	1	0	1	WCA
WCA	Without mucin	C. secundus	E1P4	P4	5	DSM28864/177	C. secundus (DSM28864/177)	E1	5	1	0	1	WCA
WCA	Without mucin	C. secundus	E1P4	P4	6	DSM28864/177	C. secundus (DSM28864/177)	E1	6	1	0	1	WCA
WCA	Without mucin	C. secundus	E1P4	P4	7	DSM28864/177	C. secundus (DSM28864/177)	E1	7	1	0	1	WCA
WCA	Without mucin	C. secundus	E1P4	P4	8	DSM28864/177	C. secundus (DSM28864/177)	E1	8	1	0	1	WCA
WCA	Without mucin	C. secundus	E1P4	P4	9	DSM28864/177	C. secundus (DSM28864/177)	E1	9	1	0	1	WCA
WCA	Without mucin	C. secundus	E1P4	P4	10	DSM28864/177	C. secundus (DSM28864/177)	E1	10	1	0	1	WCA
WCA	Without mucin	C. secundus	E1P4	P4	11	DSM28864/177	C. secundus (DSM28864/177)	E1	11	1	0	1	WCA
WCA	Without mucin	C. secundus	E1P4	P4	12	DSM28864/177	C. secundus (DSM28864/177)	E1	12	1	0.003	1	WCA
WCA	Without mucin	C. secundus	E1P4	P4	13	DSM28864/177	C. secundus (DSM28864/177)	E1	13	1	0.008	1	WCA
WCA	Without mucin	C. secundus	E1P4	P4	14	DSM28864/177	C. secundus (DSM28864/177)	E1	14	1	0.014	1	WCA
WCA	Without mucin	C. secundus	E1P4	P4	15	DSM28864/177	C. secundus (DSM28864/177)	E1	15	1	0.021	1	WCA
WCA	Without mucin	C. secundus	E1P4	P4	16	DSM28864/177	C. secundus (DSM28864/177)	E1	16	1	0.025	1	WCA
WCA	Without mucin	C. secundus	E1P4	P4	17	DSM28864/177	C. secundus (DSM28864/177)	E1	17	1	0.034	1	WCA
WCA	Without mucin	C. secundus	E1P4	P4	18	DSM28864/177	C. secundus (DSM28864/177)	E1	18	1	0.038	1	WCA
WCA	Without mucin	C. secundus	E1P4	P4	19	DSM28864/177	C. secundus (DSM28864/177)	E1	19	1	0.043	1	WCA
WCA	Without mucin	C. secundus	E1P4	P4	20	DSM28864/177	C. secundus (DSM28864/177)	E1	20	1	0.049	1	WCA
WCA	Without mucin	C. secundus	E1P4	P4	21	DSM28864/177	C. secundus (DSM28864/177)	E1	21	1	0.054	1	WCA
WCA	Without mucin	C. secundus	E1P4	P4	22	DSM28864/177	C. secundus (DSM28864/177)	E1	22	1	0.061	1	WCA
WCA	Without mucin	C. secundus	E1P4	P4	23	DSM28864/177	C. secundus (DSM28864/177)	E1	23	1	0.065	1	WCA
WCA	Without mucin	C. secundus	E1P4	P4	24	DSM28864/177	C. secundus (DSM28864/177)	E1	24	1	0.074	1	WCA
WCA	Without mucin	C. secundus	E1P4	P4	25	DSM28864/177	C. secundus (DSM28864/177)	E1	25	1	0.075	1	WCA
WCA	Without mucin	C. secundus	E1P4	P4	26	DSM28864/177	C. secundus (DSM28864/177)	E1	26	1	0.076	1	WCA
WCA	Without mucin	C. secundus	E1P4	P4	27	DSM28864/177	C. secundus (DSM28864/177)	E1	27	1	0.077	1	WCA
WCA	Without mucin	C. secundus	E1P4	P4	28	DSM28864/177	C. secundus (DSM28864/177)	E1	28	1	0.076	1	WCA
WCA	Without mucin	C. secundus	E1P4	P4	29	DSM28864/177	C. secundus (DSM28864/177)	E1	29	1	0.072	1	WCA
WCA	Without mucin	C. secundus	E1P4	P4	30	DSM28864/177	C. secundus (DSM28864/177)	E1	30	1	0.067	1	WCA
WCA	Without mucin	C. secundus	E2P3	P3	0.5	DSM28864/177	C. secundus (DSM28864/177)	E2	0.5	1	0	2	WCA
WCA	Without mucin	C. secundus	E2P3	P3	1	DSM28864/177	C. secundus (DSM28864/177)	E2	1	1	0	2	WCA
WCA	Without mucin	C. secundus	E2P3	P3	2	DSM28864/177	C. secundus (DSM28864/177)	E2	2	1	0	2	WCA
WCA	Without mucin	C. secundus	E2P3	P3	3	DSM28864/177	C. secundus (DSM28864/177)	E2	3	1	0	2	WCA
WCA	Without mucin	C. secundus	E2P3	P3	4	DSM28864/177	C. secundus (DSM28864/177)	E2	4	1	0	2	WCA
WCA	Without mucin	C. secundus	E2P3	P3	5	DSM28864/177	C. secundus (DSM28864/177)	E2	5	1	0	2	WCA
WCA	Without mucin	C. secundus	E2P3	P3	6	DSM28864/177	C. secundus (DSM28864/177)	E2	6	1	0	2	WCA
WCA	Without mucin	C. secundus	E2P3	P3	7	DSM28864/177	C. secundus (DSM28864/177)	E2	7	1	0	2	WCA
WCA	Without mucin	C. secundus	E2P3	P3	8	DSM28864/177	C. secundus (DSM28864/177)	E2	8	1	0	2	WCA
WCA	Without mucin	C. secundus	E2P3	P3	9	DSM28864/177	C. secundus (DSM28864/177)	E2	9	1	0	2	WCA
WCA	Without mucin	C. secundus	E2P3	P3	10	DSM28864/177	C. secundus (DSM28864/177)	E2	10	1	0	2	WCA
WCA	Without mucin	C. secundus	E2P3	P3	11	DSM28864/177	C. secundus (DSM28864/177)	E2	11	1	0	2	WCA
WCA	Without mucin	C. secundus	E2P3	P3	12	DSM28864/177	C. secundus (DSM28864/177)	E2	12	1	0.001	2	WCA
WCA	Without mucin	C. secundus	E2P3	P3	13	DSM28864/177	C. secundus (DSM28864/177)	E2	13	1	0.005	2	WCA
WCA	Without mucin	C. secundus	E2P3	P3	14	DSM28864/177	C. secundus (DSM28864/177)	E2	14	1	0.01	2	WCA
WCA	Without mucin	C. secundus	E2P3	P3	15	DSM28864/177	C. secundus (DSM28864/177)	E2	15	1	0.016	2	WCA
WCA	Without mucin	C. secundus	E2P3	P3	16	DSM28864/177	C. secundus (DSM28864/177)	E2	16	1	0.022	2	WCA
WCA	Without mucin	C. secundus	E2P3	P3	17	DSM28864/177	C. secundus (DSM28864/177)	E2	17	1	0.028	2	WCA
WCA	Without mucin	C. secundus	E2P3	P3	18	DSM28864/177	C. secundus (DSM28864/177)	E2	18	1	0.038	2	WCA
WCA	Without mucin	C. secundus	E2P3	P3	19	DSM28864/177	C. secundus (DSM28864/177)	E2	19	1	0.039	2	WCA
WCA	Without mucin	C. secundus	E2P3	P3	20	DSM28864/177	C. secundus (DSM28864/177)	E2	20	1	0.046	2	WCA
WCA	Without mucin	C. secundus	E2P3	P3	21	DSM28864/177	C. secundus (DSM28864/177)	E2	21	1	0.053	2	WCA
WCA	Without mucin	C. secundus	E2P3	P3	22	DSM28864/177	C. secundus (DSM28864/177)	E2	22	1	0.061	2	WCA
WCA	Without mucin	C. secundus	E2P3	P3	23	DSM28864/177	C. secundus (DSM28864/177)	E2	23	1	0.062	2	WCA
WCA	Without mucin	C. secundus	E2P3	P3	24	DSM28864/177	C. secundus (DSM28864/177)	E2	24	1	0.071	2	WCA
WCA	Without mucin	C. secundus	E2P3	P3	25	DSM28864/177	C. secundus (DSM28864/177)	E2	25	1	0.074	2	WCA
WCA	Without mucin	C. secundus	E2P3	P3	26	DSM28864/177	C. secundus (DSM28864/177)	E2	26	1	0.077	2	WCA
WCA	Without mucin	C. secundus	E2P3	P3	27	DSM28864/177	C. secundus (DSM28864/177)	E2	27	1	0.084	2	WCA
WCA	Without mucin	C. secundus	E2P3	P3	28	DSM28864/177	C. secundus (DSM28864/177)	E2	28	1	0.081	2	WCA
WCA	Without mucin	C. secundus	E2P3	P3	29	DSM28864/177	C. secundus (DSM28864/177)	E2	29	1	0.083	2	WCA
WCA	Without mucin	C. secundus	E2P3	P3	30	DSM28864/177	C. secundus (DSM28864/177)	E2	30	1	0.082	2	WCA
WCA	Without mucin	C. secundus	E3P4	P4	0.5	DSM28864/177	C. secundus (DSM28864/177)	E3	0.5	1	0	3	WCA
WCA	Without mucin	C. secundus	E3P4	P4	1	DSM28864/177	C. secundus (DSM28864/177)	E3	1	1	0	3	WCA
WCA	Without mucin	C. secundus	E3P4	P4	2	DSM28864/177	C. secundus (DSM28864/177)	E3	2	1	0	3	WCA
WCA	Without mucin	C. secundus	E3P4	P4	3	DSM28864/177	C. secundus (DSM28864/177)	E3	3	1	0	3	WCA
WCA	Without mucin	C. secundus	E3P4	P4	4	DSM28864/177	C. secundus (DSM28864/177)	E3	4	1	0	3	WCA
WCA	Without mucin	C. secundus	E3P4	P4	5	DSM28864/177	C. secundus (DSM28864/177)	E3	5	1	0	3	WCA
WCA	Without mucin	C. secundus	E3P4	P4	6	DSM28864/177	C. secundus (DSM28864/177)	E3	6	1	0	3	WCA
WCA	Without mucin	C. secundus	E3P4	P4	7	DSM28864/177	C. secundus (DSM28864/177)	E3	7	1	0	3	WCA
WCA	Without mucin	C. secundus	E3P4	P4	8	DSM28864/177	C. secundus (DSM28864/177)	E3	8	1	0	3	WCA
WCA	Without mucin	C. secundus	E3P4	P4	9	DSM28864/177	C. secundus (DSM28864/177)	E3	9	1	0	3	WCA
WCA	Without mucin	C. secundus	E3P4	P4	10	DSM28864/177	C. secundus (DSM28864/177)	E3	10	1	0	3	WCA
WCA	Without mucin	C. secundus	E3P4	P4	11	DSM28864/177	C. secundus (DSM28864/177)	E3	11	1	0	3	WCA
WCA	Without mucin	C. secundus	E3P4	P4	12	DSM28864/177	C. secundus (DSM28864/177)	E3	12	1	0	3	WCA
WCA	Without mucin	C. secundus	E3P4	P4	13	DSM28864/177	C. secundus (DSM28864/177)	E3	13	1	0.002	3	WCA
WCA	Without mucin	C. secundus	E3P4	P4	14	DSM28864/177	C. secundus (DSM28864/177)	E3	14	1	0.007	3	WCA
WCA	Without mucin	C. secundus	E3P4	P4	15	DSM28864/177	C. secundus (DSM28864/177)	E3	15	1	0.011	3	WCA
WCA	Without mucin	C. secundus	E3P4	P4	16	DSM28864/177	C. secundus (DSM28864/177)	E3	16	1	0.018	3	WCA
WCA	Without mucin	C. secundus	E3P4	P4	17	DSM28864/177	C. secundus (DSM28864/177)	E3	17	1	0.022	3	WCA
WCA	Without mucin	C. secundus	E3P4	P4	18	DSM28864/177	C. secundus (DSM28864/177)	E3	18	1	0.028	3	WCA
WCA	Without mucin	C. secundus	E3P4	P4	19	DSM28864/177	C. secundus (DSM28864/177)	E3	19	1	0.034	3	WCA
WCA	Without mucin	C. secundus	E3P4	P4	20	DSM28864/177	C. secundus (DSM28864/177)	E3	20	1	0.035	3	WCA
WCA	Without mucin	C. secundus	E3P4	P4	21	DSM28864/177	C. secundus (DSM28864/177)	E3	21	1	0.042	3	WCA
WCA	Without mucin	C. secundus	E3P4	P4	22	DSM28864/177	C. secundus (DSM28864/177)	E3	22	1	0.045	3	WCA
WCA	Without mucin	C. secundus	E3P4	P4	23	DSM28864/177	C. secundus (DSM28864/177)	E3	23	1	0.05	3	WCA
WCA	Without mucin	C. secundus	E3P4	P4	24	DSM28864/177	C. secundus (DSM28864/177)	E3	24	1	0.057	3	WCA
WCA	Without mucin	C. secundus	E3P4	P4	25	DSM28864/177	C. secundus (DSM28864/177)	E3	25	1	0.06	3	WCA
WCA	Without mucin	C. secundus	E3P4	P4	26	DSM28864/177	C. secundus (DSM28864/177)	E3	26	1	0.063	3	WCA
WCA	Without mucin	C. secundus	E3P4	P4	27	DSM28864/177	C. secundus (DSM28864/177)	E3	27	1	0.072	3	WCA
WCA	Without mucin	C. secundus	E3P4	P4	28	DSM28864/177	C. secundus (DSM28864/177)	E3	28	1	0.069	3	WCA
WCA	Without mucin	C. secundus	E3P4	P4	29	DSM28864/177	C. secundus (DSM28864/177)	E3	29	1	0.073	3	WCA
WCA	Without mucin	C. secundus	E3P4	P4	30	DSM28864/177	C. secundus (DSM28864/177)	E3	30	1	0.067	3	WCA
mGAM	With mucin	C. secundus	E7P1	P1	0.5	DSM28864/177	C. secundus (DSM28864/177)	E7	0.5	1	0	1	mGAM
mGAM	With mucin	C. secundus	E7P1	P1	1	DSM28864/177	C. secundus (DSM28864/177)	E7	1	1	0.024	1	mGAM
mGAM	With mucin	C. secundus	E7P1	P1	2	DSM28864/177	C. secundus (DSM28864/177)	E7	2	1	0.016	1	mGAM
mGAM	With mucin	C. secundus	E7P1	P1	3	DSM28864/177	C. secundus (DSM28864/177)	E7	3	1	0.053	1	mGAM
mGAM	With mucin	C. secundus	E7P1	P1	4	DSM28864/177	C. secundus (DSM28864/177)	E7	4	1	0.079	1	mGAM
mGAM	With mucin	C. secundus	E7P1	P1	5	DSM28864/177	C. secundus (DSM28864/177)	E7	5	1	0.106	1	mGAM
mGAM	With mucin	C. secundus	E7P1	P1	6	DSM28864/177	C. secundus (DSM28864/177)	E7	6	1	0.132	1	mGAM
mGAM	With mucin	C. secundus	E7P1	P1	7	DSM28864/177	C. secundus (DSM28864/177)	E7	7	1	0.16	1	mGAM
mGAM	With mucin	C. secundus	E7P1	P1	8	DSM28864/177	C. secundus (DSM28864/177)	E7	8	1	0.173	1	mGAM
mGAM	With mucin	C. secundus	E7P1	P1	9	DSM28864/177	C. secundus (DSM28864/177)	E7	9	1	0.188	1	mGAM
mGAM	With mucin	C. secundus	E7P1	P1	10	DSM28864/177	C. secundus (DSM28864/177)	E7	10	1	0.2	1	mGAM
mGAM	With mucin	C. secundus	E7P1	P1	11	DSM28864/177	C. secundus (DSM28864/177)	E7	11	1	0.208	1	mGAM
mGAM	With mucin	C. secundus	E7P1	P1	12	DSM28864/177	C. secundus (DSM28864/177)	E7	12	1	0.213	1	mGAM
mGAM	With mucin	C. secundus	E7P1	P1	13	DSM28864/177	C. secundus (DSM28864/177)	E7	13	1	0.221	1	mGAM
mGAM	With mucin	C. secundus	E7P1	P1	14	DSM28864/177	C. secundus (DSM28864/177)	E7	14	1	0.223	1	mGAM
mGAM	With mucin	C. secundus	E7P1	P1	15	DSM28864/177	C. secundus (DSM28864/177)	E7	15	1	0.228	1	mGAM
mGAM	With mucin	C. secundus	E7P1	P1	16	DSM28864/177	C. secundus (DSM28864/177)	E7	16	1	0.242	1	mGAM
mGAM	With mucin	C. secundus	E7P1	P1	17	DSM28864/177	C. secundus (DSM28864/177)	E7	17	1	0.252	1	mGAM
mGAM	With mucin	C. secundus	E7P1	P1	18	DSM28864/177	C. secundus (DSM28864/177)	E7	18	1	0.268	1	mGAM
mGAM	With mucin	C. secundus	E7P1	P1	19	DSM28864/177	C. secundus (DSM28864/177)	E7	19	1	0.298	1	mGAM
mGAM	With mucin	C. secundus	E7P1	P1	20	DSM28864/177	C. secundus (DSM28864/177)	E7	20	1	0.326	1	mGAM
mGAM	With mucin	C. secundus	E7P1	P1	21	DSM28864/177	C. secundus (DSM28864/177)	E7	21	1	0.364	1	mGAM
mGAM	With mucin	C. secundus	E7P1	P1	22	DSM28864/177	C. secundus (DSM28864/177)	E7	22	1	0.378	1	mGAM
mGAM	With mucin	C. secundus	E7P1	P1	23	DSM28864/177	C. secundus (DSM28864/177)	E7	23	1	0.385	1	mGAM
mGAM	With mucin	C. secundus	E7P1	P1	24	DSM28864/177	C. secundus (DSM28864/177)	E7	24	1	0.391	1	mGAM
mGAM	With mucin	C. secundus	E7P1	P1	25	DSM28864/177	C. secundus (DSM28864/177)	E7	25	1	0.396	1	mGAM
mGAM	With mucin	C. secundus	E7P1	P1	26	DSM28864/177	C. secundus (DSM28864/177)	E7	26	1	0.408	1	mGAM
mGAM	With mucin	C. secundus	E7P1	P1	27	DSM28864/177	C. secundus (DSM28864/177)	E7	27	1	0.418	1	mGAM
mGAM	With mucin	C. secundus	E7P1	P1	28	DSM28864/177	C. secundus (DSM28864/177)	E7	28	1	0.421	1	mGAM
mGAM	With mucin	C. secundus	E7P1	P1	29	DSM28864/177	C. secundus (DSM28864/177)	E7	29	1	0.438	1	mGAM
mGAM	With mucin	C. secundus	E7P1	P1	30	DSM28864/177	C. secundus (DSM28864/177)	E7	30	1	0.454	1	mGAM
mGAM	With mucin	C. secundus	E9P2	P2	0.5	DSM28864/177	C. secundus (DSM28864/177)	E9	0.5	1	0	3	mGAM
mGAM	With mucin	C. secundus	E9P2	P2	1	DSM28864/177	C. secundus (DSM28864/177)	E9	1	1	0	3	mGAM
mGAM	With mucin	C. secundus	E9P2	P2	2	DSM28864/177	C. secundus (DSM28864/177)	E9	2	1	0	3	mGAM
mGAM	With mucin	C. secundus	E9P2	P2	3	DSM28864/177	C. secundus (DSM28864/177)	E9	3	1	0.001	3	mGAM
mGAM	With mucin	C. secundus	E9P2	P2	4	DSM28864/177	C. secundus (DSM28864/177)	E9	4	1	0.003	3	mGAM
mGAM	With mucin	C. secundus	E9P2	P2	5	DSM28864/177	C. secundus (DSM28864/177)	E9	5	1	0.006	3	mGAM
mGAM	With mucin	C. secundus	E9P2	P2	6	DSM28864/177	C. secundus (DSM28864/177)	E9	6	1	0.015	3	mGAM
mGAM	With mucin	C. secundus	E9P2	P2	7	DSM28864/177	C. secundus (DSM28864/177)	E9	7	1	0.023	3	mGAM
mGAM	With mucin	C. secundus	E9P2	P2	8	DSM28864/177	C. secundus (DSM28864/177)	E9	8	1	0.022	3	mGAM
mGAM	With mucin	C. secundus	E9P2	P2	9	DSM28864/177	C. secundus (DSM28864/177)	E9	9	1	0.022	3	mGAM
mGAM	With mucin	C. secundus	E9P2	P2	10	DSM28864/177	C. secundus (DSM28864/177)	E9	10	1	0.027	3	mGAM
mGAM	With mucin	C. secundus	E9P2	P2	11	DSM28864/177	C. secundus (DSM28864/177)	E9	11	1	0.038	3	mGAM
mGAM	With mucin	C. secundus	E9P2	P2	12	DSM28864/177	C. secundus (DSM28864/177)	E9	12	1	0.059	3	mGAM
mGAM	With mucin	C. secundus	E9P2	P2	13	DSM28864/177	C. secundus (DSM28864/177)	E9	13	1	0.085	3	mGAM
mGAM	With mucin	C. secundus	E9P2	P2	14	DSM28864/177	C. secundus (DSM28864/177)	E9	14	1	0.115	3	mGAM
mGAM	With mucin	C. secundus	E9P2	P2	15	DSM28864/177	C. secundus (DSM28864/177)	E9	15	1	0.144	3	mGAM
mGAM	With mucin	C. secundus	E9P2	P2	16	DSM28864/177	C. secundus (DSM28864/177)	E9	16	1	0.169	3	mGAM
mGAM	With mucin	C. secundus	E9P2	P2	17	DSM28864/177	C. secundus (DSM28864/177)	E9	17	1	0.185	3	mGAM
mGAM	With mucin	C. secundus	E9P2	P2	18	DSM28864/177	C. secundus (DSM28864/177)	E9	18	1	0.195	3	mGAM
mGAM	With mucin	C. secundus	E9P2	P2	19	DSM28864/177	C. secundus (DSM28864/177)	E9	19	1	0.207	3	mGAM
mGAM	With mucin	C. secundus	E9P2	P2	20	DSM28864/177	C. secundus (DSM28864/177)	E9	20	1	0.218	3	mGAM
mGAM	With mucin	C. secundus	E9P2	P2	21	DSM28864/177	C. secundus (DSM28864/177)	E9	21	1	0.23	3	mGAM
mGAM	With mucin	C. secundus	E9P2	P2	22	DSM28864/177	C. secundus (DSM28864/177)	E9	22	1	0.253	3	mGAM
mGAM	With mucin	C. secundus	E9P2	P2	23	DSM28864/177	C. secundus (DSM28864/177)	E9	23	1	0.266	3	mGAM
mGAM	With mucin	C. secundus	E9P2	P2	24	DSM28864/177	C. secundus (DSM28864/177)	E9	24	1	0.292	3	mGAM
mGAM	With mucin	C. secundus	E9P2	P2	25	DSM28864/177	C. secundus (DSM28864/177)	E9	25	1	0.313	3	mGAM
mGAM	With mucin	C. secundus	E9P2	P2	26	DSM28864/177	C. secundus (DSM28864/177)	E9	26	1	0.333	3	mGAM
mGAM	With mucin	C. secundus	E9P2	P2	27	DSM28864/177	C. secundus (DSM28864/177)	E9	27	1	0.354	3	mGAM
mGAM	With mucin	C. secundus	E9P2	P2	28	DSM28864/177	C. secundus (DSM28864/177)	E9	28	1	0.367	3	mGAM
mGAM	With mucin	C. secundus	E9P2	P2	29	DSM28864/177	C. secundus (DSM28864/177)	E9	29	1	0.385	3	mGAM
mGAM	With mucin	C. secundus	E9P2	P2	30	DSM28864/177	C. secundus (DSM28864/177)	E9	30	1	0.397	3	mGAM
mGAM	With mucin	C. secundus	E7P2	P2	0.5	DSM28864/177	C. secundus (DSM28864/177)	E7	0.5	1	0	1	mGAM
mGAM	With mucin	C. secundus	E7P2	P2	1	DSM28864/177	C. secundus (DSM28864/177)	E7	1	1	0	1	mGAM
mGAM	With mucin	C. secundus	E7P2	P2	2	DSM28864/177	C. secundus (DSM28864/177)	E7	2	1	0	1	mGAM
mGAM	With mucin	C. secundus	E7P2	P2	3	DSM28864/177	C. secundus (DSM28864/177)	E7	3	1	0.002	1	mGAM
mGAM	With mucin	C. secundus	E7P2	P2	4	DSM28864/177	C. secundus (DSM28864/177)	E7	4	1	0.008	1	mGAM
mGAM	With mucin	C. secundus	E7P2	P2	5	DSM28864/177	C. secundus (DSM28864/177)	E7	5	1	0.009	1	mGAM
mGAM	With mucin	C. secundus	E7P2	P2	6	DSM28864/177	C. secundus (DSM28864/177)	E7	6	1	0.012	1	mGAM
mGAM	With mucin	C. secundus	E7P2	P2	7	DSM28864/177	C. secundus (DSM28864/177)	E7	7	1	0.018	1	mGAM
mGAM	With mucin	C. secundus	E7P2	P2	8	DSM28864/177	C. secundus (DSM28864/177)	E7	8	1	0.017	1	mGAM
mGAM	With mucin	C. secundus	E7P2	P2	9	DSM28864/177	C. secundus (DSM28864/177)	E7	9	1	0.019	1	mGAM
mGAM	With mucin	C. secundus	E7P2	P2	10	DSM28864/177	C. secundus (DSM28864/177)	E7	10	1	0.02	1	mGAM
mGAM	With mucin	C. secundus	E7P2	P2	11	DSM28864/177	C. secundus (DSM28864/177)	E7	11	1	0.011	1	mGAM
mGAM	With mucin	C. secundus	E7P2	P2	12	DSM28864/177	C. secundus (DSM28864/177)	E7	12	1	0.032	1	mGAM
mGAM	With mucin	C. secundus	E7P2	P2	13	DSM28864/177	C. secundus (DSM28864/177)	E7	13	1	0.067	1	mGAM
mGAM	With mucin	C. secundus	E7P2	P2	14	DSM28864/177	C. secundus (DSM28864/177)	E7	14	1	0.099	1	mGAM
mGAM	With mucin	C. secundus	E7P2	P2	15	DSM28864/177	C. secundus (DSM28864/177)	E7	15	1	0.136	1	mGAM
mGAM	With mucin	C. secundus	E7P2	P2	16	DSM28864/177	C. secundus (DSM28864/177)	E7	16	1	0.168	1	mGAM
mGAM	With mucin	C. secundus	E7P2	P2	17	DSM28864/177	C. secundus (DSM28864/177)	E7	17	1	0.184	1	mGAM
mGAM	With mucin	C. secundus	E7P2	P2	18	DSM28864/177	C. secundus (DSM28864/177)	E7	18	1	0.197	1	mGAM
mGAM	With mucin	C. secundus	E7P2	P2	19	DSM28864/177	C. secundus (DSM28864/177)	E7	19	1	0.204	1	mGAM
mGAM	With mucin	C. secundus	E7P2	P2	20	DSM28864/177	C. secundus (DSM28864/177)	E7	20	1	0.216	1	mGAM
mGAM	With mucin	C. secundus	E7P2	P2	21	DSM28864/177	C. secundus (DSM28864/177)	E7	21	1	0.225	1	mGAM
mGAM	With mucin	C. secundus	E7P2	P2	22	DSM28864/177	C. secundus (DSM28864/177)	E7	22	1	0.242	1	mGAM
mGAM	With mucin	C. secundus	E7P2	P2	23	DSM28864/177	C. secundus (DSM28864/177)	E7	23	1	0.263	1	mGAM
mGAM	With mucin	C. secundus	E7P2	P2	24	DSM28864/177	C. secundus (DSM28864/177)	E7	24	1	0.28	1	mGAM
mGAM	With mucin	C. secundus	E7P2	P2	25	DSM28864/177	C. secundus (DSM28864/177)	E7	25	1	0.307	1	mGAM
mGAM	With mucin	C. secundus	E7P2	P2	26	DSM28864/177	C. secundus (DSM28864/177)	E7	26	1	0.327	1	mGAM
mGAM	With mucin	C. secundus	E7P2	P2	27	DSM28864/177	C. secundus (DSM28864/177)	E7	27	1	0.345	1	mGAM
mGAM	With mucin	C. secundus	E7P2	P2	28	DSM28864/177	C. secundus (DSM28864/177)	E7	28	1	0.361	1	mGAM
mGAM	With mucin	C. secundus	E7P2	P2	29	DSM28864/177	C. secundus (DSM28864/177)	E7	29	1	0.376	1	mGAM
mGAM	With mucin	C. secundus	E7P2	P2	30	DSM28864/177	C. secundus (DSM28864/177)	E7	30	1	0.389	1	mGAM
mGAM	Without mucin	C. secundus	E1P2	P2	0.5	DSM28864/177	C. secundus (DSM28864/177)	E1	0.5	1	0	1	mGAM
mGAM	Without mucin	C. secundus	E1P2	P2	1	DSM28864/177	C. secundus (DSM28864/177)	E1	1	1	0	1	mGAM
mGAM	Without mucin	C. secundus	E1P2	P2	2	DSM28864/177	C. secundus (DSM28864/177)	E1	2	1	0	1	mGAM
mGAM	Without mucin	C. secundus	E1P2	P2	3	DSM28864/177	C. secundus (DSM28864/177)	E1	3	1	0	1	mGAM
mGAM	Without mucin	C. secundus	E1P2	P2	4	DSM28864/177	C. secundus (DSM28864/177)	E1	4	1	0.005	1	mGAM
mGAM	Without mucin	C. secundus	E1P2	P2	5	DSM28864/177	C. secundus (DSM28864/177)	E1	5	1	0.011	1	mGAM
mGAM	Without mucin	C. secundus	E1P2	P2	6	DSM28864/177	C. secundus (DSM28864/177)	E1	6	1	0.017	1	mGAM
mGAM	Without mucin	C. secundus	E1P2	P2	7	DSM28864/177	C. secundus (DSM28864/177)	E1	7	1	0.02	1	mGAM
mGAM	Without mucin	C. secundus	E1P2	P2	8	DSM28864/177	C. secundus (DSM28864/177)	E1	8	1	0.022	1	mGAM
mGAM	Without mucin	C. secundus	E1P2	P2	9	DSM28864/177	C. secundus (DSM28864/177)	E1	9	1	0.022	1	mGAM
mGAM	Without mucin	C. secundus	E1P2	P2	10	DSM28864/177	C. secundus (DSM28864/177)	E1	10	1	0.022	1	mGAM
mGAM	Without mucin	C. secundus	E1P2	P2	11	DSM28864/177	C. secundus (DSM28864/177)	E1	11	1	0.019	1	mGAM
mGAM	Without mucin	C. secundus	E1P2	P2	12	DSM28864/177	C. secundus (DSM28864/177)	E1	12	1	0.015	1	mGAM
mGAM	Without mucin	C. secundus	E1P2	P2	13	DSM28864/177	C. secundus (DSM28864/177)	E1	13	1	0.012	1	mGAM
mGAM	Without mucin	C. secundus	E1P2	P2	14	DSM28864/177	C. secundus (DSM28864/177)	E1	14	1	0.01	1	mGAM
mGAM	Without mucin	C. secundus	E1P2	P2	15	DSM28864/177	C. secundus (DSM28864/177)	E1	15	1	0.008	1	mGAM
mGAM	Without mucin	C. secundus	E1P2	P2	16	DSM28864/177	C. secundus (DSM28864/177)	E1	16	1	0.007	1	mGAM
mGAM	Without mucin	C. secundus	E1P2	P2	17	DSM28864/177	C. secundus (DSM28864/177)	E1	17	1	0.006	1	mGAM
mGAM	Without mucin	C. secundus	E1P2	P2	18	DSM28864/177	C. secundus (DSM28864/177)	E1	18	1	0.005	1	mGAM
mGAM	Without mucin	C. secundus	E1P2	P2	19	DSM28864/177	C. secundus (DSM28864/177)	E1	19	1	0.004	1	mGAM
mGAM	Without mucin	C. secundus	E1P2	P2	20	DSM28864/177	C. secundus (DSM28864/177)	E1	20	1	0.004	1	mGAM
mGAM	Without mucin	C. secundus	E1P2	P2	21	DSM28864/177	C. secundus (DSM28864/177)	E1	21	1	0.006	1	mGAM
mGAM	Without mucin	C. secundus	E1P2	P2	22	DSM28864/177	C. secundus (DSM28864/177)	E1	22	1	0.009	1	mGAM
mGAM	Without mucin	C. secundus	E1P2	P2	23	DSM28864/177	C. secundus (DSM28864/177)	E1	23	1	0.012	1	mGAM
mGAM	Without mucin	C. secundus	E1P2	P2	24	DSM28864/177	C. secundus (DSM28864/177)	E1	24	1	0.018	1	mGAM
mGAM	Without mucin	C. secundus	E1P2	P2	25	DSM28864/177	C. secundus (DSM28864/177)	E1	25	1	0.027	1	mGAM
mGAM	Without mucin	C. secundus	E1P2	P2	26	DSM28864/177	C. secundus (DSM28864/177)	E1	26	1	0.037	1	mGAM
mGAM	Without mucin	C. secundus	E1P2	P2	27	DSM28864/177	C. secundus (DSM28864/177)	E1	27	1	0.05	1	mGAM
mGAM	Without mucin	C. secundus	E1P2	P2	28	DSM28864/177	C. secundus (DSM28864/177)	E1	28	1	0.065	1	mGAM
mGAM	Without mucin	C. secundus	E1P2	P2	29	DSM28864/177	C. secundus (DSM28864/177)	E1	29	1	0.079	1	mGAM
mGAM	Without mucin	C. secundus	E1P2	P2	30	DSM28864/177	C. secundus (DSM28864/177)	E1	30	1	0.091	1	mGAM
mGAM	Without mucin	C. secundus	E1P1	P1	0.5	DSM28864/177	C. secundus (DSM28864/177)	E1	0.5	1	0	1	mGAM
mGAM	Without mucin	C. secundus	E1P1	P1	1	DSM28864/177	C. secundus (DSM28864/177)	E1	1	1	0	1	mGAM
mGAM	Without mucin	C. secundus	E1P1	P1	2	DSM28864/177	C. secundus (DSM28864/177)	E1	2	1	0	1	mGAM
mGAM	Without mucin	C. secundus	E1P1	P1	3	DSM28864/177	C. secundus (DSM28864/177)	E1	3	1	0.001	1	mGAM
mGAM	Without mucin	C. secundus	E1P1	P1	4	DSM28864/177	C. secundus (DSM28864/177)	E1	4	1	0.013	1	mGAM
mGAM	Without mucin	C. secundus	E1P1	P1	5	DSM28864/177	C. secundus (DSM28864/177)	E1	5	1	0.019	1	mGAM
mGAM	Without mucin	C. secundus	E1P1	P1	6	DSM28864/177	C. secundus (DSM28864/177)	E1	6	1	0.023	1	mGAM
mGAM	Without mucin	C. secundus	E1P1	P1	7	DSM28864/177	C. secundus (DSM28864/177)	E1	7	1	0.027	1	mGAM
mGAM	Without mucin	C. secundus	E1P1	P1	8	DSM28864/177	C. secundus (DSM28864/177)	E1	8	1	0.028	1	mGAM
mGAM	Without mucin	C. secundus	E1P1	P1	9	DSM28864/177	C. secundus (DSM28864/177)	E1	9	1	0.026	1	mGAM
mGAM	Without mucin	C. secundus	E1P1	P1	10	DSM28864/177	C. secundus (DSM28864/177)	E1	10	1	0.022	1	mGAM
mGAM	Without mucin	C. secundus	E1P1	P1	11	DSM28864/177	C. secundus (DSM28864/177)	E1	11	1	0.02	1	mGAM
mGAM	Without mucin	C. secundus	E1P1	P1	12	DSM28864/177	C. secundus (DSM28864/177)	E1	12	1	0.017	1	mGAM
mGAM	Without mucin	C. secundus	E1P1	P1	13	DSM28864/177	C. secundus (DSM28864/177)	E1	13	1	0.015	1	mGAM
mGAM	Without mucin	C. secundus	E1P1	P1	14	DSM28864/177	C. secundus (DSM28864/177)	E1	14	1	0.013	1	mGAM
mGAM	Without mucin	C. secundus	E1P1	P1	15	DSM28864/177	C. secundus (DSM28864/177)	E1	15	1	0.01	1	mGAM
mGAM	Without mucin	C. secundus	E1P1	P1	16	DSM28864/177	C. secundus (DSM28864/177)	E1	16	1	0.009	1	mGAM
mGAM	Without mucin	C. secundus	E1P1	P1	17	DSM28864/177	C. secundus (DSM28864/177)	E1	17	1	0.009	1	mGAM
mGAM	Without mucin	C. secundus	E1P1	P1	18	DSM28864/177	C. secundus (DSM28864/177)	E1	18	1	0.008	1	mGAM
mGAM	Without mucin	C. secundus	E1P1	P1	19	DSM28864/177	C. secundus (DSM28864/177)	E1	19	1	0.008	1	mGAM
mGAM	Without mucin	C. secundus	E1P1	P1	20	DSM28864/177	C. secundus (DSM28864/177)	E1	20	1	0.007	1	mGAM
mGAM	Without mucin	C. secundus	E1P1	P1	21	DSM28864/177	C. secundus (DSM28864/177)	E1	21	1	0.007	1	mGAM
mGAM	Without mucin	C. secundus	E1P1	P1	22	DSM28864/177	C. secundus (DSM28864/177)	E1	22	1	0.008	1	mGAM
mGAM	Without mucin	C. secundus	E1P1	P1	23	DSM28864/177	C. secundus (DSM28864/177)	E1	23	1	0.012	1	mGAM
mGAM	Without mucin	C. secundus	E1P1	P1	24	DSM28864/177	C. secundus (DSM28864/177)	E1	24	1	0.018	1	mGAM
mGAM	Without mucin	C. secundus	E1P1	P1	25	DSM28864/177	C. secundus (DSM28864/177)	E1	25	1	0.028	1	mGAM
mGAM	Without mucin	C. secundus	E1P1	P1	26	DSM28864/177	C. secundus (DSM28864/177)	E1	26	1	0.04	1	mGAM
mGAM	Without mucin	C. secundus	E1P1	P1	27	DSM28864/177	C. secundus (DSM28864/177)	E1	27	1	0.051	1	mGAM
mGAM	Without mucin	C. secundus	E1P1	P1	28	DSM28864/177	C. secundus (DSM28864/177)	E1	28	1	0.067	1	mGAM
mGAM	Without mucin	C. secundus	E1P1	P1	29	DSM28864/177	C. secundus (DSM28864/177)	E1	29	1	0.081	1	mGAM
mGAM	Without mucin	C. secundus	E1P1	P1	30	DSM28864/177	C. secundus (DSM28864/177)	E1	30	1	0.093	1	mGAM
mGAM	Without mucin	C. secundus	E3P1	P1	0.5	DSM28864/177	C. secundus (DSM28864/177)	E3	0.5	1	0	3	mGAM
mGAM	Without mucin	C. secundus	E3P1	P1	1	DSM28864/177	C. secundus (DSM28864/177)	E3	1	1	0	3	mGAM
mGAM	Without mucin	C. secundus	E3P1	P1	2	DSM28864/177	C. secundus (DSM28864/177)	E3	2	1	0	3	mGAM
mGAM	Without mucin	C. secundus	E3P1	P1	3	DSM28864/177	C. secundus (DSM28864/177)	E3	3	1	0	3	mGAM
mGAM	Without mucin	C. secundus	E3P1	P1	4	DSM28864/177	C. secundus (DSM28864/177)	E3	4	1	0.001	3	mGAM
mGAM	Without mucin	C. secundus	E3P1	P1	5	DSM28864/177	C. secundus (DSM28864/177)	E3	5	1	0.006	3	mGAM
mGAM	Without mucin	C. secundus	E3P1	P1	6	DSM28864/177	C. secundus (DSM28864/177)	E3	6	1	0.013	3	mGAM
mGAM	Without mucin	C. secundus	E3P1	P1	7	DSM28864/177	C. secundus (DSM28864/177)	E3	7	1	0.015	3	mGAM
mGAM	Without mucin	C. secundus	E3P1	P1	8	DSM28864/177	C. secundus (DSM28864/177)	E3	8	1	0.017	3	mGAM
mGAM	Without mucin	C. secundus	E3P1	P1	9	DSM28864/177	C. secundus (DSM28864/177)	E3	9	1	0.017	3	mGAM
mGAM	Without mucin	C. secundus	E3P1	P1	10	DSM28864/177	C. secundus (DSM28864/177)	E3	10	1	0.015	3	mGAM
mGAM	Without mucin	C. secundus	E3P1	P1	11	DSM28864/177	C. secundus (DSM28864/177)	E3	11	1	0.012	3	mGAM
mGAM	Without mucin	C. secundus	E3P1	P1	12	DSM28864/177	C. secundus (DSM28864/177)	E3	12	1	0.011	3	mGAM
mGAM	Without mucin	C. secundus	E3P1	P1	13	DSM28864/177	C. secundus (DSM28864/177)	E3	13	1	0.007	3	mGAM
mGAM	Without mucin	C. secundus	E3P1	P1	14	DSM28864/177	C. secundus (DSM28864/177)	E3	14	1	0.003	3	mGAM
mGAM	Without mucin	C. secundus	E3P1	P1	15	DSM28864/177	C. secundus (DSM28864/177)	E3	15	1	0	3	mGAM
mGAM	Without mucin	C. secundus	E3P1	P1	16	DSM28864/177	C. secundus (DSM28864/177)	E3	16	1	0	3	mGAM
mGAM	Without mucin	C. secundus	E3P1	P1	17	DSM28864/177	C. secundus (DSM28864/177)	E3	17	1	0	3	mGAM
mGAM	Without mucin	C. secundus	E3P1	P1	18	DSM28864/177	C. secundus (DSM28864/177)	E3	18	1	0	3	mGAM
mGAM	Without mucin	C. secundus	E3P1	P1	19	DSM28864/177	C. secundus (DSM28864/177)	E3	19	1	1.04083e-17	3	mGAM
mGAM	Without mucin	C. secundus	E3P1	P1	20	DSM28864/177	C. secundus (DSM28864/177)	E3	20	1	0.002	3	mGAM
mGAM	Without mucin	C. secundus	E3P1	P1	21	DSM28864/177	C. secundus (DSM28864/177)	E3	21	1	0.006	3	mGAM
mGAM	Without mucin	C. secundus	E3P1	P1	22	DSM28864/177	C. secundus (DSM28864/177)	E3	22	1	0.008	3	mGAM
mGAM	Without mucin	C. secundus	E3P1	P1	23	DSM28864/177	C. secundus (DSM28864/177)	E3	23	1	0.014	3	mGAM
mGAM	Without mucin	C. secundus	E3P1	P1	24	DSM28864/177	C. secundus (DSM28864/177)	E3	24	1	0.021	3	mGAM
mGAM	Without mucin	C. secundus	E3P1	P1	25	DSM28864/177	C. secundus (DSM28864/177)	E3	25	1	0.03	3	mGAM
mGAM	Without mucin	C. secundus	E3P1	P1	26	DSM28864/177	C. secundus (DSM28864/177)	E3	26	1	0.043	3	mGAM
mGAM	Without mucin	C. secundus	E3P1	P1	27	DSM28864/177	C. secundus (DSM28864/177)	E3	27	1	0.055	3	mGAM
mGAM	Without mucin	C. secundus	E3P1	P1	28	DSM28864/177	C. secundus (DSM28864/177)	E3	28	1	0.069	3	mGAM
mGAM	Without mucin	C. secundus	E3P1	P1	29	DSM28864/177	C. secundus (DSM28864/177)	E3	29	1	0.082	3	mGAM
mGAM	Without mucin	C. secundus	E3P1	P1	30	DSM28864/177	C. secundus (DSM28864/177)	E3	30	1	0.094	3	mGAM
GMM+LAB	With mucin	E. tayi	H2P5	P5	0.5	DSM26961	E. tayi (DSM26961)	H2	0.5	1	0	4	GMM+LAB
GMM+LAB	With mucin	E. tayi	H2P5	P5	1	DSM26961	E. tayi (DSM26961)	H2	1	1	0	4	GMM+LAB
GMM+LAB	With mucin	E. tayi	H2P5	P5	2	DSM26961	E. tayi (DSM26961)	H2	2	1	0	4	GMM+LAB
GMM+LAB	With mucin	E. tayi	H2P5	P5	3	DSM26961	E. tayi (DSM26961)	H2	3	1	0	4	GMM+LAB
GMM+LAB	With mucin	E. tayi	H2P5	P5	4	DSM26961	E. tayi (DSM26961)	H2	4	1	0	4	GMM+LAB
GMM+LAB	With mucin	E. tayi	H2P5	P5	5	DSM26961	E. tayi (DSM26961)	H2	5	1	0	4	GMM+LAB
GMM+LAB	With mucin	E. tayi	H2P5	P5	6	DSM26961	E. tayi (DSM26961)	H2	6	1	0	4	GMM+LAB
GMM+LAB	With mucin	E. tayi	H2P5	P5	7	DSM26961	E. tayi (DSM26961)	H2	7	1	0	4	GMM+LAB
GMM+LAB	With mucin	E. tayi	H2P5	P5	8	DSM26961	E. tayi (DSM26961)	H2	8	1	0	4	GMM+LAB
GMM+LAB	With mucin	E. tayi	H2P5	P5	9	DSM26961	E. tayi (DSM26961)	H2	9	1	0	4	GMM+LAB
GMM+LAB	With mucin	E. tayi	H2P5	P5	10	DSM26961	E. tayi (DSM26961)	H2	10	1	0	4	GMM+LAB
GMM+LAB	With mucin	E. tayi	H2P5	P5	11	DSM26961	E. tayi (DSM26961)	H2	11	1	0	4	GMM+LAB
GMM+LAB	With mucin	E. tayi	H2P5	P5	12	DSM26961	E. tayi (DSM26961)	H2	12	1	0	4	GMM+LAB
GMM+LAB	With mucin	E. tayi	H2P5	P5	13	DSM26961	E. tayi (DSM26961)	H2	13	1	0	4	GMM+LAB
GMM+LAB	With mucin	E. tayi	H2P5	P5	14	DSM26961	E. tayi (DSM26961)	H2	14	1	0	4	GMM+LAB
GMM+LAB	With mucin	E. tayi	H2P5	P5	15	DSM26961	E. tayi (DSM26961)	H2	15	1	0	4	GMM+LAB
GMM+LAB	With mucin	E. tayi	H2P5	P5	16	DSM26961	E. tayi (DSM26961)	H2	16	1	0	4	GMM+LAB
GMM+LAB	With mucin	E. tayi	H2P5	P5	17	DSM26961	E. tayi (DSM26961)	H2	17	1	0	4	GMM+LAB
GMM+LAB	With mucin	E. tayi	H2P5	P5	18	DSM26961	E. tayi (DSM26961)	H2	18	1	0	4	GMM+LAB
GMM+LAB	With mucin	E. tayi	H2P5	P5	19	DSM26961	E. tayi (DSM26961)	H2	19	1	0	4	GMM+LAB
GMM+LAB	With mucin	E. tayi	H2P5	P5	20	DSM26961	E. tayi (DSM26961)	H2	20	1	0	4	GMM+LAB
GMM+LAB	With mucin	E. tayi	H2P5	P5	21	DSM26961	E. tayi (DSM26961)	H2	21	1	0	4	GMM+LAB
GMM+LAB	With mucin	E. tayi	H2P5	P5	22	DSM26961	E. tayi (DSM26961)	H2	22	1	0	4	GMM+LAB
GMM+LAB	With mucin	E. tayi	H2P5	P5	23	DSM26961	E. tayi (DSM26961)	H2	23	1	0	4	GMM+LAB
GMM+LAB	With mucin	E. tayi	H2P5	P5	24	DSM26961	E. tayi (DSM26961)	H2	24	1	0	4	GMM+LAB
GMM+LAB	With mucin	E. tayi	H2P5	P5	25	DSM26961	E. tayi (DSM26961)	H2	25	1	0	4	GMM+LAB
GMM+LAB	With mucin	E. tayi	H2P5	P5	26	DSM26961	E. tayi (DSM26961)	H2	26	1	0	4	GMM+LAB
GMM+LAB	With mucin	E. tayi	H2P5	P5	27	DSM26961	E. tayi (DSM26961)	H2	27	1	0	4	GMM+LAB
GMM+LAB	With mucin	E. tayi	H2P5	P5	28	DSM26961	E. tayi (DSM26961)	H2	28	1	0	4	GMM+LAB
GMM+LAB	With mucin	E. tayi	H2P5	P5	29	DSM26961	E. tayi (DSM26961)	H2	29	1	0	4	GMM+LAB
GMM+LAB	With mucin	E. tayi	H2P5	P5	30	DSM26961	E. tayi (DSM26961)	H2	30	1	0	4	GMM+LAB
GMM+LAB	With mucin	E. tayi	F2P5	P5	0.5	DSM26961	E. tayi (DSM26961)	F2	0.5	1	0	2	GMM+LAB
GMM+LAB	With mucin	E. tayi	F2P5	P5	1	DSM26961	E. tayi (DSM26961)	F2	1	1	0	2	GMM+LAB
GMM+LAB	With mucin	E. tayi	F2P5	P5	2	DSM26961	E. tayi (DSM26961)	F2	2	1	0	2	GMM+LAB
GMM+LAB	With mucin	E. tayi	F2P5	P5	3	DSM26961	E. tayi (DSM26961)	F2	3	1	0	2	GMM+LAB
GMM+LAB	With mucin	E. tayi	F2P5	P5	4	DSM26961	E. tayi (DSM26961)	F2	4	1	0	2	GMM+LAB
GMM+LAB	With mucin	E. tayi	F2P5	P5	5	DSM26961	E. tayi (DSM26961)	F2	5	1	0	2	GMM+LAB
GMM+LAB	With mucin	E. tayi	F2P5	P5	6	DSM26961	E. tayi (DSM26961)	F2	6	1	0	2	GMM+LAB
GMM+LAB	With mucin	E. tayi	F2P5	P5	7	DSM26961	E. tayi (DSM26961)	F2	7	1	0	2	GMM+LAB
GMM+LAB	With mucin	E. tayi	F2P5	P5	8	DSM26961	E. tayi (DSM26961)	F2	8	1	0	2	GMM+LAB
GMM+LAB	With mucin	E. tayi	F2P5	P5	9	DSM26961	E. tayi (DSM26961)	F2	9	1	0	2	GMM+LAB
GMM+LAB	With mucin	E. tayi	F2P5	P5	10	DSM26961	E. tayi (DSM26961)	F2	10	1	0	2	GMM+LAB
GMM+LAB	With mucin	E. tayi	F2P5	P5	11	DSM26961	E. tayi (DSM26961)	F2	11	1	0	2	GMM+LAB
GMM+LAB	With mucin	E. tayi	F2P5	P5	12	DSM26961	E. tayi (DSM26961)	F2	12	1	0	2	GMM+LAB
GMM+LAB	With mucin	E. tayi	F2P5	P5	13	DSM26961	E. tayi (DSM26961)	F2	13	1	0	2	GMM+LAB
GMM+LAB	With mucin	E. tayi	F2P5	P5	14	DSM26961	E. tayi (DSM26961)	F2	14	1	0	2	GMM+LAB
GMM+LAB	With mucin	E. tayi	F2P5	P5	15	DSM26961	E. tayi (DSM26961)	F2	15	1	0	2	GMM+LAB
GMM+LAB	With mucin	E. tayi	F2P5	P5	16	DSM26961	E. tayi (DSM26961)	F2	16	1	0	2	GMM+LAB
GMM+LAB	With mucin	E. tayi	F2P5	P5	17	DSM26961	E. tayi (DSM26961)	F2	17	1	0	2	GMM+LAB
GMM+LAB	With mucin	E. tayi	F2P5	P5	18	DSM26961	E. tayi (DSM26961)	F2	18	1	0	2	GMM+LAB
GMM+LAB	With mucin	E. tayi	F2P5	P5	19	DSM26961	E. tayi (DSM26961)	F2	19	1	0	2	GMM+LAB
GMM+LAB	With mucin	E. tayi	F2P5	P5	20	DSM26961	E. tayi (DSM26961)	F2	20	1	0	2	GMM+LAB
GMM+LAB	With mucin	E. tayi	F2P5	P5	21	DSM26961	E. tayi (DSM26961)	F2	21	1	0	2	GMM+LAB
GMM+LAB	With mucin	E. tayi	F2P5	P5	22	DSM26961	E. tayi (DSM26961)	F2	22	1	0	2	GMM+LAB
GMM+LAB	With mucin	E. tayi	F2P5	P5	23	DSM26961	E. tayi (DSM26961)	F2	23	1	0	2	GMM+LAB
GMM+LAB	With mucin	E. tayi	F2P5	P5	24	DSM26961	E. tayi (DSM26961)	F2	24	1	0	2	GMM+LAB
GMM+LAB	With mucin	E. tayi	F2P5	P5	25	DSM26961	E. tayi (DSM26961)	F2	25	1	0	2	GMM+LAB
GMM+LAB	With mucin	E. tayi	F2P5	P5	26	DSM26961	E. tayi (DSM26961)	F2	26	1	0	2	GMM+LAB
GMM+LAB	With mucin	E. tayi	F2P5	P5	27	DSM26961	E. tayi (DSM26961)	F2	27	1	0	2	GMM+LAB
GMM+LAB	With mucin	E. tayi	F2P5	P5	28	DSM26961	E. tayi (DSM26961)	F2	28	1	0	2	GMM+LAB
GMM+LAB	With mucin	E. tayi	F2P5	P5	29	DSM26961	E. tayi (DSM26961)	F2	29	1	0	2	GMM+LAB
GMM+LAB	With mucin	E. tayi	F2P5	P5	30	DSM26961	E. tayi (DSM26961)	F2	30	1	0	2	GMM+LAB
GMM+LAB	With mucin	E. tayi	G2P5	P5	0.5	DSM26961	E. tayi (DSM26961)	G2	0.5	1	0	3	GMM+LAB
GMM+LAB	With mucin	E. tayi	G2P5	P5	1	DSM26961	E. tayi (DSM26961)	G2	1	1	0	3	GMM+LAB
GMM+LAB	With mucin	E. tayi	G2P5	P5	2	DSM26961	E. tayi (DSM26961)	G2	2	1	0	3	GMM+LAB
GMM+LAB	With mucin	E. tayi	G2P5	P5	3	DSM26961	E. tayi (DSM26961)	G2	3	1	0	3	GMM+LAB
GMM+LAB	With mucin	E. tayi	G2P5	P5	4	DSM26961	E. tayi (DSM26961)	G2	4	1	0	3	GMM+LAB
GMM+LAB	With mucin	E. tayi	G2P5	P5	5	DSM26961	E. tayi (DSM26961)	G2	5	1	0	3	GMM+LAB
GMM+LAB	With mucin	E. tayi	G2P5	P5	6	DSM26961	E. tayi (DSM26961)	G2	6	1	0	3	GMM+LAB
GMM+LAB	With mucin	E. tayi	G2P5	P5	7	DSM26961	E. tayi (DSM26961)	G2	7	1	0	3	GMM+LAB
GMM+LAB	With mucin	E. tayi	G2P5	P5	8	DSM26961	E. tayi (DSM26961)	G2	8	1	0	3	GMM+LAB
GMM+LAB	With mucin	E. tayi	G2P5	P5	9	DSM26961	E. tayi (DSM26961)	G2	9	1	0	3	GMM+LAB
GMM+LAB	With mucin	E. tayi	G2P5	P5	10	DSM26961	E. tayi (DSM26961)	G2	10	1	0	3	GMM+LAB
GMM+LAB	With mucin	E. tayi	G2P5	P5	11	DSM26961	E. tayi (DSM26961)	G2	11	1	0	3	GMM+LAB
GMM+LAB	With mucin	E. tayi	G2P5	P5	12	DSM26961	E. tayi (DSM26961)	G2	12	1	0	3	GMM+LAB
GMM+LAB	With mucin	E. tayi	G2P5	P5	13	DSM26961	E. tayi (DSM26961)	G2	13	1	0	3	GMM+LAB
GMM+LAB	With mucin	E. tayi	G2P5	P5	14	DSM26961	E. tayi (DSM26961)	G2	14	1	0	3	GMM+LAB
GMM+LAB	With mucin	E. tayi	G2P5	P5	15	DSM26961	E. tayi (DSM26961)	G2	15	1	0	3	GMM+LAB
GMM+LAB	With mucin	E. tayi	G2P5	P5	16	DSM26961	E. tayi (DSM26961)	G2	16	1	0	3	GMM+LAB
GMM+LAB	With mucin	E. tayi	G2P5	P5	17	DSM26961	E. tayi (DSM26961)	G2	17	1	0	3	GMM+LAB
GMM+LAB	With mucin	E. tayi	G2P5	P5	18	DSM26961	E. tayi (DSM26961)	G2	18	1	0	3	GMM+LAB
GMM+LAB	With mucin	E. tayi	G2P5	P5	19	DSM26961	E. tayi (DSM26961)	G2	19	1	0	3	GMM+LAB
GMM+LAB	With mucin	E. tayi	G2P5	P5	20	DSM26961	E. tayi (DSM26961)	G2	20	1	0	3	GMM+LAB
GMM+LAB	With mucin	E. tayi	G2P5	P5	21	DSM26961	E. tayi (DSM26961)	G2	21	1	0	3	GMM+LAB
GMM+LAB	With mucin	E. tayi	G2P5	P5	22	DSM26961	E. tayi (DSM26961)	G2	22	1	0	3	GMM+LAB
GMM+LAB	With mucin	E. tayi	G2P5	P5	23	DSM26961	E. tayi (DSM26961)	G2	23	1	0	3	GMM+LAB
GMM+LAB	With mucin	E. tayi	G2P5	P5	24	DSM26961	E. tayi (DSM26961)	G2	24	1	0	3	GMM+LAB
GMM+LAB	With mucin	E. tayi	G2P5	P5	25	DSM26961	E. tayi (DSM26961)	G2	25	1	0	3	GMM+LAB
GMM+LAB	With mucin	E. tayi	G2P5	P5	26	DSM26961	E. tayi (DSM26961)	G2	26	1	0	3	GMM+LAB
GMM+LAB	With mucin	E. tayi	G2P5	P5	27	DSM26961	E. tayi (DSM26961)	G2	27	1	0	3	GMM+LAB
GMM+LAB	With mucin	E. tayi	G2P5	P5	28	DSM26961	E. tayi (DSM26961)	G2	28	1	0	3	GMM+LAB
GMM+LAB	With mucin	E. tayi	G2P5	P5	29	DSM26961	E. tayi (DSM26961)	G2	29	1	0	3	GMM+LAB
GMM+LAB	With mucin	E. tayi	G2P5	P5	30	DSM26961	E. tayi (DSM26961)	G2	30	1	0	3	GMM+LAB
GMM+LAB	Without mucin	E. tayi	C2P5	P5	0.5	DSM26961	E. tayi (DSM26961)	C2	0.5	1	0	3	GMM+LAB
GMM+LAB	Without mucin	E. tayi	C2P5	P5	1	DSM26961	E. tayi (DSM26961)	C2	1	1	0	3	GMM+LAB
GMM+LAB	Without mucin	E. tayi	C2P5	P5	2	DSM26961	E. tayi (DSM26961)	C2	2	1	0	3	GMM+LAB
GMM+LAB	Without mucin	E. tayi	C2P5	P5	3	DSM26961	E. tayi (DSM26961)	C2	3	1	0	3	GMM+LAB
GMM+LAB	Without mucin	E. tayi	C2P5	P5	4	DSM26961	E. tayi (DSM26961)	C2	4	1	0	3	GMM+LAB
GMM+LAB	Without mucin	E. tayi	C2P5	P5	5	DSM26961	E. tayi (DSM26961)	C2	5	1	0	3	GMM+LAB
GMM+LAB	Without mucin	E. tayi	C2P5	P5	6	DSM26961	E. tayi (DSM26961)	C2	6	1	0	3	GMM+LAB
GMM+LAB	Without mucin	E. tayi	C2P5	P5	7	DSM26961	E. tayi (DSM26961)	C2	7	1	0	3	GMM+LAB
GMM+LAB	Without mucin	E. tayi	C2P5	P5	8	DSM26961	E. tayi (DSM26961)	C2	8	1	0	3	GMM+LAB
GMM+LAB	Without mucin	E. tayi	C2P5	P5	9	DSM26961	E. tayi (DSM26961)	C2	9	1	0	3	GMM+LAB
GMM+LAB	Without mucin	E. tayi	C2P5	P5	10	DSM26961	E. tayi (DSM26961)	C2	10	1	0	3	GMM+LAB
GMM+LAB	Without mucin	E. tayi	C2P5	P5	11	DSM26961	E. tayi (DSM26961)	C2	11	1	0	3	GMM+LAB
GMM+LAB	Without mucin	E. tayi	C2P5	P5	12	DSM26961	E. tayi (DSM26961)	C2	12	1	0	3	GMM+LAB
GMM+LAB	Without mucin	E. tayi	C2P5	P5	13	DSM26961	E. tayi (DSM26961)	C2	13	1	0	3	GMM+LAB
GMM+LAB	Without mucin	E. tayi	C2P5	P5	14	DSM26961	E. tayi (DSM26961)	C2	14	1	0	3	GMM+LAB
GMM+LAB	Without mucin	E. tayi	C2P5	P5	15	DSM26961	E. tayi (DSM26961)	C2	15	1	0	3	GMM+LAB
GMM+LAB	Without mucin	E. tayi	C2P5	P5	16	DSM26961	E. tayi (DSM26961)	C2	16	1	0	3	GMM+LAB
GMM+LAB	Without mucin	E. tayi	C2P5	P5	17	DSM26961	E. tayi (DSM26961)	C2	17	1	0	3	GMM+LAB
GMM+LAB	Without mucin	E. tayi	C2P5	P5	18	DSM26961	E. tayi (DSM26961)	C2	18	1	0	3	GMM+LAB
GMM+LAB	Without mucin	E. tayi	C2P5	P5	19	DSM26961	E. tayi (DSM26961)	C2	19	1	0	3	GMM+LAB
GMM+LAB	Without mucin	E. tayi	C2P5	P5	20	DSM26961	E. tayi (DSM26961)	C2	20	1	0	3	GMM+LAB
GMM+LAB	Without mucin	E. tayi	C2P5	P5	21	DSM26961	E. tayi (DSM26961)	C2	21	1	0	3	GMM+LAB
GMM+LAB	Without mucin	E. tayi	C2P5	P5	22	DSM26961	E. tayi (DSM26961)	C2	22	1	0	3	GMM+LAB
GMM+LAB	Without mucin	E. tayi	C2P5	P5	23	DSM26961	E. tayi (DSM26961)	C2	23	1	0	3	GMM+LAB
GMM+LAB	Without mucin	E. tayi	C2P5	P5	24	DSM26961	E. tayi (DSM26961)	C2	24	1	0	3	GMM+LAB
GMM+LAB	Without mucin	E. tayi	C2P5	P5	25	DSM26961	E. tayi (DSM26961)	C2	25	1	0	3	GMM+LAB
GMM+LAB	Without mucin	E. tayi	C2P5	P5	26	DSM26961	E. tayi (DSM26961)	C2	26	1	0	3	GMM+LAB
GMM+LAB	Without mucin	E. tayi	C2P5	P5	27	DSM26961	E. tayi (DSM26961)	C2	27	1	0	3	GMM+LAB
GMM+LAB	Without mucin	E. tayi	C2P5	P5	28	DSM26961	E. tayi (DSM26961)	C2	28	1	0	3	GMM+LAB
GMM+LAB	Without mucin	E. tayi	C2P5	P5	29	DSM26961	E. tayi (DSM26961)	C2	29	1	0	3	GMM+LAB
GMM+LAB	Without mucin	E. tayi	C2P5	P5	30	DSM26961	E. tayi (DSM26961)	C2	30	1	0	3	GMM+LAB
GMM+LAB	Without mucin	E. tayi	D2P5	P5	0.5	DSM26961	E. tayi (DSM26961)	D2	0.5	1	0.0008	4	GMM+LAB
GMM+LAB	Without mucin	E. tayi	D2P5	P5	1	DSM26961	E. tayi (DSM26961)	D2	1	1	0	4	GMM+LAB
GMM+LAB	Without mucin	E. tayi	D2P5	P5	2	DSM26961	E. tayi (DSM26961)	D2	2	1	0	4	GMM+LAB
GMM+LAB	Without mucin	E. tayi	D2P5	P5	3	DSM26961	E. tayi (DSM26961)	D2	3	1	0	4	GMM+LAB
GMM+LAB	Without mucin	E. tayi	D2P5	P5	4	DSM26961	E. tayi (DSM26961)	D2	4	1	0	4	GMM+LAB
GMM+LAB	Without mucin	E. tayi	D2P5	P5	5	DSM26961	E. tayi (DSM26961)	D2	5	1	0	4	GMM+LAB
GMM+LAB	Without mucin	E. tayi	D2P5	P5	6	DSM26961	E. tayi (DSM26961)	D2	6	1	0	4	GMM+LAB
GMM+LAB	Without mucin	E. tayi	D2P5	P5	7	DSM26961	E. tayi (DSM26961)	D2	7	1	0	4	GMM+LAB
GMM+LAB	Without mucin	E. tayi	D2P5	P5	8	DSM26961	E. tayi (DSM26961)	D2	8	1	0	4	GMM+LAB
GMM+LAB	Without mucin	E. tayi	D2P5	P5	9	DSM26961	E. tayi (DSM26961)	D2	9	1	0	4	GMM+LAB
GMM+LAB	Without mucin	E. tayi	D2P5	P5	10	DSM26961	E. tayi (DSM26961)	D2	10	1	0	4	GMM+LAB
GMM+LAB	Without mucin	E. tayi	D2P5	P5	11	DSM26961	E. tayi (DSM26961)	D2	11	1	0	4	GMM+LAB
GMM+LAB	Without mucin	E. tayi	D2P5	P5	12	DSM26961	E. tayi (DSM26961)	D2	12	1	0	4	GMM+LAB
GMM+LAB	Without mucin	E. tayi	D2P5	P5	13	DSM26961	E. tayi (DSM26961)	D2	13	1	0	4	GMM+LAB
GMM+LAB	Without mucin	E. tayi	D2P5	P5	14	DSM26961	E. tayi (DSM26961)	D2	14	1	0	4	GMM+LAB
GMM+LAB	Without mucin	E. tayi	D2P5	P5	15	DSM26961	E. tayi (DSM26961)	D2	15	1	0	4	GMM+LAB
GMM+LAB	Without mucin	E. tayi	D2P5	P5	16	DSM26961	E. tayi (DSM26961)	D2	16	1	0	4	GMM+LAB
GMM+LAB	Without mucin	E. tayi	D2P5	P5	17	DSM26961	E. tayi (DSM26961)	D2	17	1	0	4	GMM+LAB
GMM+LAB	Without mucin	E. tayi	D2P5	P5	18	DSM26961	E. tayi (DSM26961)	D2	18	1	0	4	GMM+LAB
GMM+LAB	Without mucin	E. tayi	D2P5	P5	19	DSM26961	E. tayi (DSM26961)	D2	19	1	0	4	GMM+LAB
GMM+LAB	Without mucin	E. tayi	D2P5	P5	20	DSM26961	E. tayi (DSM26961)	D2	20	1	0	4	GMM+LAB
GMM+LAB	Without mucin	E. tayi	D2P5	P5	21	DSM26961	E. tayi (DSM26961)	D2	21	1	0	4	GMM+LAB
GMM+LAB	Without mucin	E. tayi	D2P5	P5	22	DSM26961	E. tayi (DSM26961)	D2	22	1	0	4	GMM+LAB
GMM+LAB	Without mucin	E. tayi	D2P5	P5	23	DSM26961	E. tayi (DSM26961)	D2	23	1	0	4	GMM+LAB
GMM+LAB	Without mucin	E. tayi	D2P5	P5	24	DSM26961	E. tayi (DSM26961)	D2	24	1	0	4	GMM+LAB
GMM+LAB	Without mucin	E. tayi	D2P5	P5	25	DSM26961	E. tayi (DSM26961)	D2	25	1	0	4	GMM+LAB
GMM+LAB	Without mucin	E. tayi	D2P5	P5	26	DSM26961	E. tayi (DSM26961)	D2	26	1	0	4	GMM+LAB
GMM+LAB	Without mucin	E. tayi	D2P5	P5	27	DSM26961	E. tayi (DSM26961)	D2	27	1	0	4	GMM+LAB
GMM+LAB	Without mucin	E. tayi	D2P5	P5	28	DSM26961	E. tayi (DSM26961)	D2	28	1	0	4	GMM+LAB
GMM+LAB	Without mucin	E. tayi	D2P5	P5	29	DSM26961	E. tayi (DSM26961)	D2	29	1	0	4	GMM+LAB
GMM+LAB	Without mucin	E. tayi	D2P5	P5	30	DSM26961	E. tayi (DSM26961)	D2	30	1	0	4	GMM+LAB
GMM+LAB	Without mucin	E. tayi	B2P5	P5	0.5	DSM26961	E. tayi (DSM26961)	B2	0.5	1	0	2	GMM+LAB
GMM+LAB	Without mucin	E. tayi	B2P5	P5	1	DSM26961	E. tayi (DSM26961)	B2	1	1	0	2	GMM+LAB
GMM+LAB	Without mucin	E. tayi	B2P5	P5	2	DSM26961	E. tayi (DSM26961)	B2	2	1	0	2	GMM+LAB
GMM+LAB	Without mucin	E. tayi	B2P5	P5	3	DSM26961	E. tayi (DSM26961)	B2	3	1	0	2	GMM+LAB
GMM+LAB	Without mucin	E. tayi	B2P5	P5	4	DSM26961	E. tayi (DSM26961)	B2	4	1	0	2	GMM+LAB
GMM+LAB	Without mucin	E. tayi	B2P5	P5	5	DSM26961	E. tayi (DSM26961)	B2	5	1	0	2	GMM+LAB
GMM+LAB	Without mucin	E. tayi	B2P5	P5	6	DSM26961	E. tayi (DSM26961)	B2	6	1	0	2	GMM+LAB
GMM+LAB	Without mucin	E. tayi	B2P5	P5	7	DSM26961	E. tayi (DSM26961)	B2	7	1	0	2	GMM+LAB
GMM+LAB	Without mucin	E. tayi	B2P5	P5	8	DSM26961	E. tayi (DSM26961)	B2	8	1	0	2	GMM+LAB
GMM+LAB	Without mucin	E. tayi	B2P5	P5	9	DSM26961	E. tayi (DSM26961)	B2	9	1	0	2	GMM+LAB
GMM+LAB	Without mucin	E. tayi	B2P5	P5	10	DSM26961	E. tayi (DSM26961)	B2	10	1	0	2	GMM+LAB
GMM+LAB	Without mucin	E. tayi	B2P5	P5	11	DSM26961	E. tayi (DSM26961)	B2	11	1	0	2	GMM+LAB
GMM+LAB	Without mucin	E. tayi	B2P5	P5	12	DSM26961	E. tayi (DSM26961)	B2	12	1	0	2	GMM+LAB
GMM+LAB	Without mucin	E. tayi	B2P5	P5	13	DSM26961	E. tayi (DSM26961)	B2	13	1	0	2	GMM+LAB
GMM+LAB	Without mucin	E. tayi	B2P5	P5	14	DSM26961	E. tayi (DSM26961)	B2	14	1	0	2	GMM+LAB
GMM+LAB	Without mucin	E. tayi	B2P5	P5	15	DSM26961	E. tayi (DSM26961)	B2	15	1	0	2	GMM+LAB
GMM+LAB	Without mucin	E. tayi	B2P5	P5	16	DSM26961	E. tayi (DSM26961)	B2	16	1	0	2	GMM+LAB
GMM+LAB	Without mucin	E. tayi	B2P5	P5	17	DSM26961	E. tayi (DSM26961)	B2	17	1	0	2	GMM+LAB
GMM+LAB	Without mucin	E. tayi	B2P5	P5	18	DSM26961	E. tayi (DSM26961)	B2	18	1	0	2	GMM+LAB
GMM+LAB	Without mucin	E. tayi	B2P5	P5	19	DSM26961	E. tayi (DSM26961)	B2	19	1	0	2	GMM+LAB
GMM+LAB	Without mucin	E. tayi	B2P5	P5	20	DSM26961	E. tayi (DSM26961)	B2	20	1	0	2	GMM+LAB
GMM+LAB	Without mucin	E. tayi	B2P5	P5	21	DSM26961	E. tayi (DSM26961)	B2	21	1	0	2	GMM+LAB
GMM+LAB	Without mucin	E. tayi	B2P5	P5	22	DSM26961	E. tayi (DSM26961)	B2	22	1	0	2	GMM+LAB
GMM+LAB	Without mucin	E. tayi	B2P5	P5	23	DSM26961	E. tayi (DSM26961)	B2	23	1	0	2	GMM+LAB
GMM+LAB	Without mucin	E. tayi	B2P5	P5	24	DSM26961	E. tayi (DSM26961)	B2	24	1	0	2	GMM+LAB
GMM+LAB	Without mucin	E. tayi	B2P5	P5	25	DSM26961	E. tayi (DSM26961)	B2	25	1	0	2	GMM+LAB
GMM+LAB	Without mucin	E. tayi	B2P5	P5	26	DSM26961	E. tayi (DSM26961)	B2	26	1	0	2	GMM+LAB
GMM+LAB	Without mucin	E. tayi	B2P5	P5	27	DSM26961	E. tayi (DSM26961)	B2	27	1	0	2	GMM+LAB
GMM+LAB	Without mucin	E. tayi	B2P5	P5	28	DSM26961	E. tayi (DSM26961)	B2	28	1	0	2	GMM+LAB
GMM+LAB	Without mucin	E. tayi	B2P5	P5	29	DSM26961	E. tayi (DSM26961)	B2	29	1	0	2	GMM+LAB
GMM+LAB	Without mucin	E. tayi	B2P5	P5	30	DSM26961	E. tayi (DSM26961)	B2	30	1	0	2	GMM+LAB
SB	With mucin	E. tayi	B8P5	P5	0.5	DSM26961	E. tayi (DSM26961)	B8	0.5	1	0	2	SB
SB	With mucin	E. tayi	B8P5	P5	1	DSM26961	E. tayi (DSM26961)	B8	1	1	0	2	SB
SB	With mucin	E. tayi	B8P5	P5	2	DSM26961	E. tayi (DSM26961)	B8	2	1	0.006	2	SB
SB	With mucin	E. tayi	B8P5	P5	3	DSM26961	E. tayi (DSM26961)	B8	3	1	0.014	2	SB
SB	With mucin	E. tayi	B8P5	P5	4	DSM26961	E. tayi (DSM26961)	B8	4	1	0.019	2	SB
SB	With mucin	E. tayi	B8P5	P5	5	DSM26961	E. tayi (DSM26961)	B8	5	1	0.025	2	SB
SB	With mucin	E. tayi	B8P5	P5	6	DSM26961	E. tayi (DSM26961)	B8	6	1	0.029	2	SB
SB	With mucin	E. tayi	B8P5	P5	7	DSM26961	E. tayi (DSM26961)	B8	7	1	0.033	2	SB
SB	With mucin	E. tayi	B8P5	P5	8	DSM26961	E. tayi (DSM26961)	B8	8	1	0.04	2	SB
SB	With mucin	E. tayi	B8P5	P5	9	DSM26961	E. tayi (DSM26961)	B8	9	1	0.043	2	SB
SB	With mucin	E. tayi	B8P5	P5	10	DSM26961	E. tayi (DSM26961)	B8	10	1	0.058	2	SB
SB	With mucin	E. tayi	B8P5	P5	11	DSM26961	E. tayi (DSM26961)	B8	11	1	0.088	2	SB
SB	With mucin	E. tayi	B8P5	P5	12	DSM26961	E. tayi (DSM26961)	B8	12	1	0.115	2	SB
SB	With mucin	E. tayi	B8P5	P5	13	DSM26961	E. tayi (DSM26961)	B8	13	1	0.154	2	SB
SB	With mucin	E. tayi	B8P5	P5	14	DSM26961	E. tayi (DSM26961)	B8	14	1	0.201	2	SB
SB	With mucin	E. tayi	B8P5	P5	15	DSM26961	E. tayi (DSM26961)	B8	15	1	0.259	2	SB
SB	With mucin	E. tayi	B8P5	P5	16	DSM26961	E. tayi (DSM26961)	B8	16	1	0.341	2	SB
SB	With mucin	E. tayi	B8P5	P5	17	DSM26961	E. tayi (DSM26961)	B8	17	1	0.436	2	SB
SB	With mucin	E. tayi	B8P5	P5	18	DSM26961	E. tayi (DSM26961)	B8	18	1	0.538	2	SB
SB	With mucin	E. tayi	B8P5	P5	19	DSM26961	E. tayi (DSM26961)	B8	19	1	0.634	2	SB
SB	With mucin	E. tayi	B8P5	P5	20	DSM26961	E. tayi (DSM26961)	B8	20	1	0.7	2	SB
SB	With mucin	E. tayi	B8P5	P5	21	DSM26961	E. tayi (DSM26961)	B8	21	1	0.752	2	SB
SB	With mucin	E. tayi	B8P5	P5	22	DSM26961	E. tayi (DSM26961)	B8	22	1	0.807	2	SB
SB	With mucin	E. tayi	B8P5	P5	23	DSM26961	E. tayi (DSM26961)	B8	23	1	0.878	2	SB
SB	With mucin	E. tayi	B8P5	P5	24	DSM26961	E. tayi (DSM26961)	B8	24	1	0.96	2	SB
SB	With mucin	E. tayi	B8P5	P5	25	DSM26961	E. tayi (DSM26961)	B8	25	1	1.011	2	SB
SB	With mucin	E. tayi	B8P5	P5	26	DSM26961	E. tayi (DSM26961)	B8	26	1	1.051	2	SB
SB	With mucin	E. tayi	B8P5	P5	27	DSM26961	E. tayi (DSM26961)	B8	27	1	1.085	2	SB
SB	With mucin	E. tayi	B8P5	P5	28	DSM26961	E. tayi (DSM26961)	B8	28	1	1.113	2	SB
SB	With mucin	E. tayi	B8P5	P5	29	DSM26961	E. tayi (DSM26961)	B8	29	1	1.145	2	SB
SB	With mucin	E. tayi	B8P5	P5	30	DSM26961	E. tayi (DSM26961)	B8	30	1	1.157	2	SB
SB	With mucin	E. tayi	B9P5	P5	0.5	DSM26961	E. tayi (DSM26961)	B9	0.5	1	0	3	SB
SB	With mucin	E. tayi	B9P5	P5	1	DSM26961	E. tayi (DSM26961)	B9	1	1	0.001	3	SB
SB	With mucin	E. tayi	B9P5	P5	2	DSM26961	E. tayi (DSM26961)	B9	2	1	0.012	3	SB
SB	With mucin	E. tayi	B9P5	P5	3	DSM26961	E. tayi (DSM26961)	B9	3	1	0.022	3	SB
SB	With mucin	E. tayi	B9P5	P5	4	DSM26961	E. tayi (DSM26961)	B9	4	1	0.029	3	SB
SB	With mucin	E. tayi	B9P5	P5	5	DSM26961	E. tayi (DSM26961)	B9	5	1	0.032	3	SB
SB	With mucin	E. tayi	B9P5	P5	6	DSM26961	E. tayi (DSM26961)	B9	6	1	0.04	3	SB
SB	With mucin	E. tayi	B9P5	P5	7	DSM26961	E. tayi (DSM26961)	B9	7	1	0.046	3	SB
SB	With mucin	E. tayi	B9P5	P5	8	DSM26961	E. tayi (DSM26961)	B9	8	1	0.055	3	SB
SB	With mucin	E. tayi	B9P5	P5	9	DSM26961	E. tayi (DSM26961)	B9	9	1	0.056	3	SB
SB	With mucin	E. tayi	B9P5	P5	10	DSM26961	E. tayi (DSM26961)	B9	10	1	0.072	3	SB
SB	With mucin	E. tayi	B9P5	P5	11	DSM26961	E. tayi (DSM26961)	B9	11	1	0.104	3	SB
SB	With mucin	E. tayi	B9P5	P5	12	DSM26961	E. tayi (DSM26961)	B9	12	1	0.136	3	SB
SB	With mucin	E. tayi	B9P5	P5	13	DSM26961	E. tayi (DSM26961)	B9	13	1	0.177	3	SB
SB	With mucin	E. tayi	B9P5	P5	14	DSM26961	E. tayi (DSM26961)	B9	14	1	0.218	3	SB
SB	With mucin	E. tayi	B9P5	P5	15	DSM26961	E. tayi (DSM26961)	B9	15	1	0.27	3	SB
SB	With mucin	E. tayi	B9P5	P5	16	DSM26961	E. tayi (DSM26961)	B9	16	1	0.35	3	SB
SB	With mucin	E. tayi	B9P5	P5	17	DSM26961	E. tayi (DSM26961)	B9	17	1	0.435	3	SB
SB	With mucin	E. tayi	B9P5	P5	18	DSM26961	E. tayi (DSM26961)	B9	18	1	0.523	3	SB
SB	With mucin	E. tayi	B9P5	P5	19	DSM26961	E. tayi (DSM26961)	B9	19	1	0.621	3	SB
SB	With mucin	E. tayi	B9P5	P5	20	DSM26961	E. tayi (DSM26961)	B9	20	1	0.7	3	SB
SB	With mucin	E. tayi	B9P5	P5	21	DSM26961	E. tayi (DSM26961)	B9	21	1	0.765	3	SB
SB	With mucin	E. tayi	B9P5	P5	22	DSM26961	E. tayi (DSM26961)	B9	22	1	0.834	3	SB
SB	With mucin	E. tayi	B9P5	P5	23	DSM26961	E. tayi (DSM26961)	B9	23	1	0.938	3	SB
SB	With mucin	E. tayi	B9P5	P5	24	DSM26961	E. tayi (DSM26961)	B9	24	1	1.011	3	SB
SB	With mucin	E. tayi	B9P5	P5	25	DSM26961	E. tayi (DSM26961)	B9	25	1	1.028	3	SB
SB	With mucin	E. tayi	B9P5	P5	26	DSM26961	E. tayi (DSM26961)	B9	26	1	1.078	3	SB
SB	With mucin	E. tayi	B9P5	P5	27	DSM26961	E. tayi (DSM26961)	B9	27	1	1.108	3	SB
SB	With mucin	E. tayi	B9P5	P5	28	DSM26961	E. tayi (DSM26961)	B9	28	1	1.134	3	SB
SB	With mucin	E. tayi	B9P5	P5	29	DSM26961	E. tayi (DSM26961)	B9	29	1	1.162	3	SB
SB	With mucin	E. tayi	B9P5	P5	30	DSM26961	E. tayi (DSM26961)	B9	30	1	1.176	3	SB
SB	With mucin	E. tayi	B7P5	P5	0.5	DSM26961	E. tayi (DSM26961)	B7	0.5	1	0	1	SB
SB	With mucin	E. tayi	B7P5	P5	1	DSM26961	E. tayi (DSM26961)	B7	1	1	0	1	SB
SB	With mucin	E. tayi	B7P5	P5	2	DSM26961	E. tayi (DSM26961)	B7	2	1	0.006	1	SB
SB	With mucin	E. tayi	B7P5	P5	3	DSM26961	E. tayi (DSM26961)	B7	3	1	0.016	1	SB
SB	With mucin	E. tayi	B7P5	P5	4	DSM26961	E. tayi (DSM26961)	B7	4	1	0.02	1	SB
SB	With mucin	E. tayi	B7P5	P5	5	DSM26961	E. tayi (DSM26961)	B7	5	1	0.03	1	SB
SB	With mucin	E. tayi	B7P5	P5	6	DSM26961	E. tayi (DSM26961)	B7	6	1	0.035	1	SB
SB	With mucin	E. tayi	B7P5	P5	7	DSM26961	E. tayi (DSM26961)	B7	7	1	0.042	1	SB
SB	With mucin	E. tayi	B7P5	P5	8	DSM26961	E. tayi (DSM26961)	B7	8	1	0.053	1	SB
SB	With mucin	E. tayi	B7P5	P5	9	DSM26961	E. tayi (DSM26961)	B7	9	1	0.056	1	SB
SB	With mucin	E. tayi	B7P5	P5	10	DSM26961	E. tayi (DSM26961)	B7	10	1	0.068	1	SB
SB	With mucin	E. tayi	B7P5	P5	11	DSM26961	E. tayi (DSM26961)	B7	11	1	0.087	1	SB
SB	With mucin	E. tayi	B7P5	P5	12	DSM26961	E. tayi (DSM26961)	B7	12	1	0.115	1	SB
SB	With mucin	E. tayi	B7P5	P5	13	DSM26961	E. tayi (DSM26961)	B7	13	1	0.161	1	SB
SB	With mucin	E. tayi	B7P5	P5	14	DSM26961	E. tayi (DSM26961)	B7	14	1	0.207	1	SB
SB	With mucin	E. tayi	B7P5	P5	15	DSM26961	E. tayi (DSM26961)	B7	15	1	0.255	1	SB
SB	With mucin	E. tayi	B7P5	P5	16	DSM26961	E. tayi (DSM26961)	B7	16	1	0.332	1	SB
SB	With mucin	E. tayi	B7P5	P5	17	DSM26961	E. tayi (DSM26961)	B7	17	1	0.429	1	SB
SB	With mucin	E. tayi	B7P5	P5	18	DSM26961	E. tayi (DSM26961)	B7	18	1	0.534	1	SB
SB	With mucin	E. tayi	B7P5	P5	19	DSM26961	E. tayi (DSM26961)	B7	19	1	0.644	1	SB
SB	With mucin	E. tayi	B7P5	P5	20	DSM26961	E. tayi (DSM26961)	B7	20	1	0.733	1	SB
SB	With mucin	E. tayi	B7P5	P5	21	DSM26961	E. tayi (DSM26961)	B7	21	1	0.795	1	SB
SB	With mucin	E. tayi	B7P5	P5	22	DSM26961	E. tayi (DSM26961)	B7	22	1	0.844	1	SB
SB	With mucin	E. tayi	B7P5	P5	23	DSM26961	E. tayi (DSM26961)	B7	23	1	0.883	1	SB
SB	With mucin	E. tayi	B7P5	P5	24	DSM26961	E. tayi (DSM26961)	B7	24	1	0.95	1	SB
SB	With mucin	E. tayi	B7P5	P5	25	DSM26961	E. tayi (DSM26961)	B7	25	1	1.004	1	SB
SB	With mucin	E. tayi	B7P5	P5	26	DSM26961	E. tayi (DSM26961)	B7	26	1	1.049	1	SB
SB	With mucin	E. tayi	B7P5	P5	27	DSM26961	E. tayi (DSM26961)	B7	27	1	1.094	1	SB
SB	With mucin	E. tayi	B7P5	P5	28	DSM26961	E. tayi (DSM26961)	B7	28	1	1.123	1	SB
SB	With mucin	E. tayi	B7P5	P5	29	DSM26961	E. tayi (DSM26961)	B7	29	1	1.153	1	SB
SB	With mucin	E. tayi	B7P5	P5	30	DSM26961	E. tayi (DSM26961)	B7	30	1	1.172	1	SB
SB	Without mucin	E. tayi	B2P5	P5	0.5	DSM26961	E. tayi (DSM26961)	B2	0.5	1	0	2	SB
SB	Without mucin	E. tayi	B2P5	P5	1	DSM26961	E. tayi (DSM26961)	B2	1	1	0.002	2	SB
SB	Without mucin	E. tayi	B2P5	P5	2	DSM26961	E. tayi (DSM26961)	B2	2	1	0.013	2	SB
SB	Without mucin	E. tayi	B2P5	P5	3	DSM26961	E. tayi (DSM26961)	B2	3	1	0.017	2	SB
SB	Without mucin	E. tayi	B2P5	P5	4	DSM26961	E. tayi (DSM26961)	B2	4	1	0.021	2	SB
SB	Without mucin	E. tayi	B2P5	P5	5	DSM26961	E. tayi (DSM26961)	B2	5	1	0.024	2	SB
SB	Without mucin	E. tayi	B2P5	P5	6	DSM26961	E. tayi (DSM26961)	B2	6	1	0.026	2	SB
SB	Without mucin	E. tayi	B2P5	P5	7	DSM26961	E. tayi (DSM26961)	B2	7	1	0.029	2	SB
SB	Without mucin	E. tayi	B2P5	P5	8	DSM26961	E. tayi (DSM26961)	B2	8	1	0.03	2	SB
SB	Without mucin	E. tayi	B2P5	P5	9	DSM26961	E. tayi (DSM26961)	B2	9	1	0.035	2	SB
SB	Without mucin	E. tayi	B2P5	P5	10	DSM26961	E. tayi (DSM26961)	B2	10	1	0.04	2	SB
SB	Without mucin	E. tayi	B2P5	P5	11	DSM26961	E. tayi (DSM26961)	B2	11	1	0.047	2	SB
SB	Without mucin	E. tayi	B2P5	P5	12	DSM26961	E. tayi (DSM26961)	B2	12	1	0.064	2	SB
SB	Without mucin	E. tayi	B2P5	P5	13	DSM26961	E. tayi (DSM26961)	B2	13	1	0.044	2	SB
SB	Without mucin	E. tayi	B2P5	P5	14	DSM26961	E. tayi (DSM26961)	B2	14	1	0.097	2	SB
SB	Without mucin	E. tayi	B2P5	P5	15	DSM26961	E. tayi (DSM26961)	B2	15	1	0.123	2	SB
SB	Without mucin	E. tayi	B2P5	P5	16	DSM26961	E. tayi (DSM26961)	B2	16	1	0.208	2	SB
SB	Without mucin	E. tayi	B2P5	P5	17	DSM26961	E. tayi (DSM26961)	B2	17	1	0.286	2	SB
SB	Without mucin	E. tayi	B2P5	P5	18	DSM26961	E. tayi (DSM26961)	B2	18	1	0.283	2	SB
SB	Without mucin	E. tayi	B2P5	P5	19	DSM26961	E. tayi (DSM26961)	B2	19	1	0.465	2	SB
SB	Without mucin	E. tayi	B2P5	P5	20	DSM26961	E. tayi (DSM26961)	B2	20	1	0.489	2	SB
SB	Without mucin	E. tayi	B2P5	P5	21	DSM26961	E. tayi (DSM26961)	B2	21	1	0.663	2	SB
SB	Without mucin	E. tayi	B2P5	P5	22	DSM26961	E. tayi (DSM26961)	B2	22	1	0.611	2	SB
SB	Without mucin	E. tayi	B2P5	P5	23	DSM26961	E. tayi (DSM26961)	B2	23	1	0.697	2	SB
SB	Without mucin	E. tayi	B2P5	P5	24	DSM26961	E. tayi (DSM26961)	B2	24	1	0.782	2	SB
SB	Without mucin	E. tayi	B2P5	P5	25	DSM26961	E. tayi (DSM26961)	B2	25	1	0.912	2	SB
SB	Without mucin	E. tayi	B2P5	P5	26	DSM26961	E. tayi (DSM26961)	B2	26	1	0.976	2	SB
SB	Without mucin	E. tayi	B2P5	P5	27	DSM26961	E. tayi (DSM26961)	B2	27	1	1.029	2	SB
SB	Without mucin	E. tayi	B2P5	P5	28	DSM26961	E. tayi (DSM26961)	B2	28	1	1.076	2	SB
SB	Without mucin	E. tayi	B2P5	P5	29	DSM26961	E. tayi (DSM26961)	B2	29	1	1.1	2	SB
SB	Without mucin	E. tayi	B2P5	P5	30	DSM26961	E. tayi (DSM26961)	B2	30	1	1.135	2	SB
SB	Without mucin	E. tayi	B3P5	P5	0.5	DSM26961	E. tayi (DSM26961)	B3	0.5	1	0	3	SB
SB	Without mucin	E. tayi	B3P5	P5	1	DSM26961	E. tayi (DSM26961)	B3	1	1	0	3	SB
SB	Without mucin	E. tayi	B3P5	P5	2	DSM26961	E. tayi (DSM26961)	B3	2	1	0	3	SB
SB	Without mucin	E. tayi	B3P5	P5	3	DSM26961	E. tayi (DSM26961)	B3	3	1	0.003	3	SB
SB	Without mucin	E. tayi	B3P5	P5	4	DSM26961	E. tayi (DSM26961)	B3	4	1	0.007	3	SB
SB	Without mucin	E. tayi	B3P5	P5	5	DSM26961	E. tayi (DSM26961)	B3	5	1	0.01	3	SB
SB	Without mucin	E. tayi	B3P5	P5	6	DSM26961	E. tayi (DSM26961)	B3	6	1	0.01	3	SB
SB	Without mucin	E. tayi	B3P5	P5	7	DSM26961	E. tayi (DSM26961)	B3	7	1	0.011	3	SB
SB	Without mucin	E. tayi	B3P5	P5	8	DSM26961	E. tayi (DSM26961)	B3	8	1	0.011	3	SB
SB	Without mucin	E. tayi	B3P5	P5	9	DSM26961	E. tayi (DSM26961)	B3	9	1	0.014	3	SB
SB	Without mucin	E. tayi	B3P5	P5	10	DSM26961	E. tayi (DSM26961)	B3	10	1	0.019	3	SB
SB	Without mucin	E. tayi	B3P5	P5	11	DSM26961	E. tayi (DSM26961)	B3	11	1	0.037	3	SB
SB	Without mucin	E. tayi	B3P5	P5	12	DSM26961	E. tayi (DSM26961)	B3	12	1	0.064	3	SB
SB	Without mucin	E. tayi	B3P5	P5	13	DSM26961	E. tayi (DSM26961)	B3	13	1	0.102	3	SB
SB	Without mucin	E. tayi	B3P5	P5	14	DSM26961	E. tayi (DSM26961)	B3	14	1	0.093	3	SB
SB	Without mucin	E. tayi	B3P5	P5	15	DSM26961	E. tayi (DSM26961)	B3	15	1	0.142	3	SB
SB	Without mucin	E. tayi	B3P5	P5	16	DSM26961	E. tayi (DSM26961)	B3	16	1	0.185	3	SB
SB	Without mucin	E. tayi	B3P5	P5	17	DSM26961	E. tayi (DSM26961)	B3	17	1	0.217	3	SB
SB	Without mucin	E. tayi	B3P5	P5	18	DSM26961	E. tayi (DSM26961)	B3	18	1	0.279	3	SB
SB	Without mucin	E. tayi	B3P5	P5	19	DSM26961	E. tayi (DSM26961)	B3	19	1	0.355	3	SB
SB	Without mucin	E. tayi	B3P5	P5	20	DSM26961	E. tayi (DSM26961)	B3	20	1	0.459	3	SB
SB	Without mucin	E. tayi	B3P5	P5	21	DSM26961	E. tayi (DSM26961)	B3	21	1	0.473	3	SB
SB	Without mucin	E. tayi	B3P5	P5	22	DSM26961	E. tayi (DSM26961)	B3	22	1	0.545	3	SB
SB	Without mucin	E. tayi	B3P5	P5	23	DSM26961	E. tayi (DSM26961)	B3	23	1	0.613	3	SB
SB	Without mucin	E. tayi	B3P5	P5	24	DSM26961	E. tayi (DSM26961)	B3	24	1	0.684	3	SB
SB	Without mucin	E. tayi	B3P5	P5	25	DSM26961	E. tayi (DSM26961)	B3	25	1	0.763	3	SB
SB	Without mucin	E. tayi	B3P5	P5	26	DSM26961	E. tayi (DSM26961)	B3	26	1	0.907	3	SB
SB	Without mucin	E. tayi	B3P5	P5	27	DSM26961	E. tayi (DSM26961)	B3	27	1	1.004	3	SB
SB	Without mucin	E. tayi	B3P5	P5	28	DSM26961	E. tayi (DSM26961)	B3	28	1	1.056	3	SB
SB	Without mucin	E. tayi	B3P5	P5	29	DSM26961	E. tayi (DSM26961)	B3	29	1	1.102	3	SB
SB	Without mucin	E. tayi	B3P5	P5	30	DSM26961	E. tayi (DSM26961)	B3	30	1	1.133	3	SB
SB	Without mucin	E. tayi	B1P5	P5	0.5	DSM26961	E. tayi (DSM26961)	B1	0.5	1	0	1	SB
SB	Without mucin	E. tayi	B1P5	P5	1	DSM26961	E. tayi (DSM26961)	B1	1	1	0	1	SB
SB	Without mucin	E. tayi	B1P5	P5	2	DSM26961	E. tayi (DSM26961)	B1	2	1	0.001	1	SB
SB	Without mucin	E. tayi	B1P5	P5	3	DSM26961	E. tayi (DSM26961)	B1	3	1	0.006	1	SB
SB	Without mucin	E. tayi	B1P5	P5	4	DSM26961	E. tayi (DSM26961)	B1	4	1	0.009	1	SB
SB	Without mucin	E. tayi	B1P5	P5	5	DSM26961	E. tayi (DSM26961)	B1	5	1	0.014	1	SB
SB	Without mucin	E. tayi	B1P5	P5	6	DSM26961	E. tayi (DSM26961)	B1	6	1	0.013	1	SB
SB	Without mucin	E. tayi	B1P5	P5	7	DSM26961	E. tayi (DSM26961)	B1	7	1	0.013	1	SB
SB	Without mucin	E. tayi	B1P5	P5	8	DSM26961	E. tayi (DSM26961)	B1	8	1	0.013	1	SB
SB	Without mucin	E. tayi	B1P5	P5	9	DSM26961	E. tayi (DSM26961)	B1	9	1	0.016	1	SB
SB	Without mucin	E. tayi	B1P5	P5	10	DSM26961	E. tayi (DSM26961)	B1	10	1	0.022	1	SB
SB	Without mucin	E. tayi	B1P5	P5	11	DSM26961	E. tayi (DSM26961)	B1	11	1	0.044	1	SB
SB	Without mucin	E. tayi	B1P5	P5	12	DSM26961	E. tayi (DSM26961)	B1	12	1	0.083	1	SB
SB	Without mucin	E. tayi	B1P5	P5	13	DSM26961	E. tayi (DSM26961)	B1	13	1	0.11	1	SB
SB	Without mucin	E. tayi	B1P5	P5	14	DSM26961	E. tayi (DSM26961)	B1	14	1	0.045	1	SB
SB	Without mucin	E. tayi	B1P5	P5	15	DSM26961	E. tayi (DSM26961)	B1	15	1	0.099	1	SB
SB	Without mucin	E. tayi	B1P5	P5	16	DSM26961	E. tayi (DSM26961)	B1	16	1	0.149	1	SB
SB	Without mucin	E. tayi	B1P5	P5	17	DSM26961	E. tayi (DSM26961)	B1	17	1	0.207	1	SB
SB	Without mucin	E. tayi	B1P5	P5	18	DSM26961	E. tayi (DSM26961)	B1	18	1	0.215	1	SB
SB	Without mucin	E. tayi	B1P5	P5	19	DSM26961	E. tayi (DSM26961)	B1	19	1	0.253	1	SB
SB	Without mucin	E. tayi	B1P5	P5	20	DSM26961	E. tayi (DSM26961)	B1	20	1	0.443	1	SB
SB	Without mucin	E. tayi	B1P5	P5	21	DSM26961	E. tayi (DSM26961)	B1	21	1	0.363	1	SB
SB	Without mucin	E. tayi	B1P5	P5	22	DSM26961	E. tayi (DSM26961)	B1	22	1	0.407	1	SB
SB	Without mucin	E. tayi	B1P5	P5	23	DSM26961	E. tayi (DSM26961)	B1	23	1	0.579	1	SB
SB	Without mucin	E. tayi	B1P5	P5	24	DSM26961	E. tayi (DSM26961)	B1	24	1	0.677	1	SB
SB	Without mucin	E. tayi	B1P5	P5	25	DSM26961	E. tayi (DSM26961)	B1	25	1	0.802	1	SB
SB	Without mucin	E. tayi	B1P5	P5	26	DSM26961	E. tayi (DSM26961)	B1	26	1	0.914	1	SB
SB	Without mucin	E. tayi	B1P5	P5	27	DSM26961	E. tayi (DSM26961)	B1	27	1	0.982	1	SB
SB	Without mucin	E. tayi	B1P5	P5	28	DSM26961	E. tayi (DSM26961)	B1	28	1	1.034	1	SB
SB	Without mucin	E. tayi	B1P5	P5	29	DSM26961	E. tayi (DSM26961)	B1	29	1	1.059	1	SB
SB	Without mucin	E. tayi	B1P5	P5	30	DSM26961	E. tayi (DSM26961)	B1	30	1	1.076	1	SB
WCA	With mucin	E. tayi	F3P1	P1	0.5	DSM26961	E. tayi (DSM26961)	F3	0.5	1	0	2	WCA
WCA	With mucin	E. tayi	F3P1	P1	1	DSM26961	E. tayi (DSM26961)	F3	1	1	0	2	WCA
WCA	With mucin	E. tayi	F3P1	P1	2	DSM26961	E. tayi (DSM26961)	F3	2	1	0	2	WCA
WCA	With mucin	E. tayi	F3P1	P1	3	DSM26961	E. tayi (DSM26961)	F3	3	1	0.005	2	WCA
WCA	With mucin	E. tayi	F3P1	P1	4	DSM26961	E. tayi (DSM26961)	F3	4	1	0.012	2	WCA
WCA	With mucin	E. tayi	F3P1	P1	5	DSM26961	E. tayi (DSM26961)	F3	5	1	0.023	2	WCA
WCA	With mucin	E. tayi	F3P1	P1	6	DSM26961	E. tayi (DSM26961)	F3	6	1	0.031	2	WCA
WCA	With mucin	E. tayi	F3P1	P1	7	DSM26961	E. tayi (DSM26961)	F3	7	1	0.039	2	WCA
WCA	With mucin	E. tayi	F3P1	P1	8	DSM26961	E. tayi (DSM26961)	F3	8	1	0.05	2	WCA
WCA	With mucin	E. tayi	F3P1	P1	9	DSM26961	E. tayi (DSM26961)	F3	9	1	0.061	2	WCA
WCA	With mucin	E. tayi	F3P1	P1	10	DSM26961	E. tayi (DSM26961)	F3	10	1	0.069	2	WCA
WCA	With mucin	E. tayi	F3P1	P1	11	DSM26961	E. tayi (DSM26961)	F3	11	1	0.078	2	WCA
WCA	With mucin	E. tayi	F3P1	P1	12	DSM26961	E. tayi (DSM26961)	F3	12	1	0.089	2	WCA
WCA	With mucin	E. tayi	F3P1	P1	13	DSM26961	E. tayi (DSM26961)	F3	13	1	0.105	2	WCA
WCA	With mucin	E. tayi	F3P1	P1	14	DSM26961	E. tayi (DSM26961)	F3	14	1	0.125	2	WCA
WCA	With mucin	E. tayi	F3P1	P1	15	DSM26961	E. tayi (DSM26961)	F3	15	1	0.146	2	WCA
WCA	With mucin	E. tayi	F3P1	P1	16	DSM26961	E. tayi (DSM26961)	F3	16	1	0.147	2	WCA
WCA	With mucin	E. tayi	F3P1	P1	17	DSM26961	E. tayi (DSM26961)	F3	17	1	0.164	2	WCA
WCA	With mucin	E. tayi	F3P1	P1	18	DSM26961	E. tayi (DSM26961)	F3	18	1	0.175	2	WCA
WCA	With mucin	E. tayi	F3P1	P1	19	DSM26961	E. tayi (DSM26961)	F3	19	1	0.197	2	WCA
WCA	With mucin	E. tayi	F3P1	P1	20	DSM26961	E. tayi (DSM26961)	F3	20	1	0.18	2	WCA
WCA	With mucin	E. tayi	F3P1	P1	21	DSM26961	E. tayi (DSM26961)	F3	21	1	0.076	2	WCA
WCA	With mucin	E. tayi	F3P1	P1	22	DSM26961	E. tayi (DSM26961)	F3	22	1	0.092	2	WCA
WCA	With mucin	E. tayi	F3P1	P1	24	DSM26961	E. tayi (DSM26961)	F3	24	1	0.298	2	WCA
WCA	With mucin	E. tayi	F3P1	P1	25	DSM26961	E. tayi (DSM26961)	F3	25	1	0.579	2	WCA
WCA	With mucin	E. tayi	F3P1	P1	26	DSM26961	E. tayi (DSM26961)	F3	26	1	0.643	2	WCA
WCA	With mucin	E. tayi	F3P1	P1	27	DSM26961	E. tayi (DSM26961)	F3	27	1	0.738	2	WCA
WCA	With mucin	E. tayi	F3P1	P1	28	DSM26961	E. tayi (DSM26961)	F3	28	1	0.794	2	WCA
WCA	With mucin	E. tayi	F3P1	P1	29	DSM26961	E. tayi (DSM26961)	F3	29	1	0.869	2	WCA
WCA	With mucin	E. tayi	F3P1	P1	30	DSM26961	E. tayi (DSM26961)	F3	30	1	0.942	2	WCA
WCA	With mucin	E. tayi	G3P1	P1	0.5	DSM26961	E. tayi (DSM26961)	G3	0.5	1	0	3	WCA
WCA	With mucin	E. tayi	G3P1	P1	1	DSM26961	E. tayi (DSM26961)	G3	1	1	0	3	WCA
WCA	With mucin	E. tayi	G3P1	P1	2	DSM26961	E. tayi (DSM26961)	G3	2	1	0	3	WCA
WCA	With mucin	E. tayi	G3P1	P1	3	DSM26961	E. tayi (DSM26961)	G3	3	1	0.001	3	WCA
WCA	With mucin	E. tayi	G3P1	P1	4	DSM26961	E. tayi (DSM26961)	G3	4	1	0.013	3	WCA
WCA	With mucin	E. tayi	G3P1	P1	5	DSM26961	E. tayi (DSM26961)	G3	5	1	0.026	3	WCA
WCA	With mucin	E. tayi	G3P1	P1	6	DSM26961	E. tayi (DSM26961)	G3	6	1	0.04	3	WCA
WCA	With mucin	E. tayi	G3P1	P1	7	DSM26961	E. tayi (DSM26961)	G3	7	1	0.051	3	WCA
WCA	With mucin	E. tayi	G3P1	P1	8	DSM26961	E. tayi (DSM26961)	G3	8	1	0.066	3	WCA
WCA	With mucin	E. tayi	G3P1	P1	9	DSM26961	E. tayi (DSM26961)	G3	9	1	0.079	3	WCA
WCA	With mucin	E. tayi	G3P1	P1	10	DSM26961	E. tayi (DSM26961)	G3	10	1	0.093	3	WCA
WCA	With mucin	E. tayi	G3P1	P1	11	DSM26961	E. tayi (DSM26961)	G3	11	1	0.103	3	WCA
WCA	With mucin	E. tayi	G3P1	P1	12	DSM26961	E. tayi (DSM26961)	G3	12	1	0.112	3	WCA
WCA	With mucin	E. tayi	G3P1	P1	13	DSM26961	E. tayi (DSM26961)	G3	13	1	0.117	3	WCA
WCA	With mucin	E. tayi	G3P1	P1	14	DSM26961	E. tayi (DSM26961)	G3	14	1	0.128	3	WCA
WCA	With mucin	E. tayi	G3P1	P1	15	DSM26961	E. tayi (DSM26961)	G3	15	1	0.13	3	WCA
WCA	With mucin	E. tayi	G3P1	P1	16	DSM26961	E. tayi (DSM26961)	G3	16	1	0.138	3	WCA
WCA	With mucin	E. tayi	G3P1	P1	17	DSM26961	E. tayi (DSM26961)	G3	17	1	0.149	3	WCA
WCA	With mucin	E. tayi	G3P1	P1	18	DSM26961	E. tayi (DSM26961)	G3	18	1	0.16	3	WCA
WCA	With mucin	E. tayi	G3P1	P1	19	DSM26961	E. tayi (DSM26961)	G3	19	1	0.188	3	WCA
WCA	With mucin	E. tayi	G3P1	P1	20	DSM26961	E. tayi (DSM26961)	G3	20	1	0.152	3	WCA
WCA	With mucin	E. tayi	G3P1	P1	21	DSM26961	E. tayi (DSM26961)	G3	21	1	0.143	3	WCA
WCA	With mucin	E. tayi	G3P1	P1	22	DSM26961	E. tayi (DSM26961)	G3	22	1	0.266	3	WCA
WCA	With mucin	E. tayi	G3P1	P1	23	DSM26961	E. tayi (DSM26961)	G3	23	1	0.485	3	WCA
WCA	With mucin	E. tayi	G3P1	P1	24	DSM26961	E. tayi (DSM26961)	G3	24	1	0.443	3	WCA
WCA	With mucin	E. tayi	G3P1	P1	25	DSM26961	E. tayi (DSM26961)	G3	25	1	0.496	3	WCA
WCA	With mucin	E. tayi	G3P1	P1	26	DSM26961	E. tayi (DSM26961)	G3	26	1	0.55	3	WCA
WCA	With mucin	E. tayi	G3P1	P1	27	DSM26961	E. tayi (DSM26961)	G3	27	1	0.652	3	WCA
WCA	With mucin	E. tayi	G3P1	P1	28	DSM26961	E. tayi (DSM26961)	G3	28	1	0.729	3	WCA
WCA	With mucin	E. tayi	G3P1	P1	29	DSM26961	E. tayi (DSM26961)	G3	29	1	0.812	3	WCA
WCA	With mucin	E. tayi	G3P1	P1	30	DSM26961	E. tayi (DSM26961)	G3	30	1	0.853	3	WCA
WCA	With mucin	E. tayi	E3P1	P1	0.5	DSM26961	E. tayi (DSM26961)	E3	0.5	1	0	1	WCA
WCA	With mucin	E. tayi	E3P1	P1	1	DSM26961	E. tayi (DSM26961)	E3	1	1	0	1	WCA
WCA	With mucin	E. tayi	E3P1	P1	2	DSM26961	E. tayi (DSM26961)	E3	2	1	0	1	WCA
WCA	With mucin	E. tayi	E3P1	P1	3	DSM26961	E. tayi (DSM26961)	E3	3	1	0	1	WCA
WCA	With mucin	E. tayi	E3P1	P1	4	DSM26961	E. tayi (DSM26961)	E3	4	1	0.006	1	WCA
WCA	With mucin	E. tayi	E3P1	P1	5	DSM26961	E. tayi (DSM26961)	E3	5	1	0.012	1	WCA
WCA	With mucin	E. tayi	E3P1	P1	6	DSM26961	E. tayi (DSM26961)	E3	6	1	0.021	1	WCA
WCA	With mucin	E. tayi	E3P1	P1	7	DSM26961	E. tayi (DSM26961)	E3	7	1	0.029	1	WCA
WCA	With mucin	E. tayi	E3P1	P1	8	DSM26961	E. tayi (DSM26961)	E3	8	1	0.04	1	WCA
WCA	With mucin	E. tayi	E3P1	P1	9	DSM26961	E. tayi (DSM26961)	E3	9	1	0.057	1	WCA
WCA	With mucin	E. tayi	E3P1	P1	10	DSM26961	E. tayi (DSM26961)	E3	10	1	0.078	1	WCA
WCA	With mucin	E. tayi	E3P1	P1	11	DSM26961	E. tayi (DSM26961)	E3	11	1	0.097	1	WCA
WCA	With mucin	E. tayi	E3P1	P1	12	DSM26961	E. tayi (DSM26961)	E3	12	1	0.114	1	WCA
WCA	With mucin	E. tayi	E3P1	P1	13	DSM26961	E. tayi (DSM26961)	E3	13	1	0.127	1	WCA
WCA	With mucin	E. tayi	E3P1	P1	14	DSM26961	E. tayi (DSM26961)	E3	14	1	0.147	1	WCA
WCA	With mucin	E. tayi	E3P1	P1	15	DSM26961	E. tayi (DSM26961)	E3	15	1	0.156	1	WCA
WCA	With mucin	E. tayi	E3P1	P1	16	DSM26961	E. tayi (DSM26961)	E3	16	1	0.167	1	WCA
WCA	With mucin	E. tayi	E3P1	P1	17	DSM26961	E. tayi (DSM26961)	E3	17	1	0.187	1	WCA
WCA	With mucin	E. tayi	E3P1	P1	18	DSM26961	E. tayi (DSM26961)	E3	18	1	0.216	1	WCA
WCA	With mucin	E. tayi	E3P1	P1	19	DSM26961	E. tayi (DSM26961)	E3	19	1	0.177	1	WCA
WCA	With mucin	E. tayi	E3P1	P1	20	DSM26961	E. tayi (DSM26961)	E3	20	1	0.261	1	WCA
WCA	With mucin	E. tayi	E3P1	P1	22	DSM26961	E. tayi (DSM26961)	E3	22	1	0.15	1	WCA
WCA	With mucin	E. tayi	E3P1	P1	23	DSM26961	E. tayi (DSM26961)	E3	23	1	0.316	1	WCA
WCA	With mucin	E. tayi	E3P1	P1	24	DSM26961	E. tayi (DSM26961)	E3	24	1	0.573	1	WCA
WCA	With mucin	E. tayi	E3P1	P1	25	DSM26961	E. tayi (DSM26961)	E3	25	1	0.14	1	WCA
WCA	With mucin	E. tayi	E3P1	P1	26	DSM26961	E. tayi (DSM26961)	E3	26	1	0.328	1	WCA
WCA	With mucin	E. tayi	E3P1	P1	27	DSM26961	E. tayi (DSM26961)	E3	27	1	0.638	1	WCA
WCA	With mucin	E. tayi	E3P1	P1	28	DSM26961	E. tayi (DSM26961)	E3	28	1	0.726	1	WCA
WCA	With mucin	E. tayi	E3P1	P1	29	DSM26961	E. tayi (DSM26961)	E3	29	1	0.835	1	WCA
WCA	With mucin	E. tayi	E3P1	P1	30	DSM26961	E. tayi (DSM26961)	E3	30	1	0.759	1	WCA
WCA	Without mucin	E. tayi	B3P1	P1	0.5	DSM26961	E. tayi (DSM26961)	B3	0.5	1	0	2	WCA
WCA	Without mucin	E. tayi	B3P1	P1	1	DSM26961	E. tayi (DSM26961)	B3	1	1	0	2	WCA
WCA	Without mucin	E. tayi	B3P1	P1	2	DSM26961	E. tayi (DSM26961)	B3	2	1	0	2	WCA
WCA	Without mucin	E. tayi	B3P1	P1	3	DSM26961	E. tayi (DSM26961)	B3	3	1	0	2	WCA
WCA	Without mucin	E. tayi	B3P1	P1	4	DSM26961	E. tayi (DSM26961)	B3	4	1	0	2	WCA
WCA	Without mucin	E. tayi	B3P1	P1	5	DSM26961	E. tayi (DSM26961)	B3	5	1	0.004	2	WCA
WCA	Without mucin	E. tayi	B3P1	P1	6	DSM26961	E. tayi (DSM26961)	B3	6	1	0.008	2	WCA
WCA	Without mucin	E. tayi	B3P1	P1	7	DSM26961	E. tayi (DSM26961)	B3	7	1	0.011	2	WCA
WCA	Without mucin	E. tayi	B3P1	P1	8	DSM26961	E. tayi (DSM26961)	B3	8	1	0.014	2	WCA
WCA	Without mucin	E. tayi	B3P1	P1	9	DSM26961	E. tayi (DSM26961)	B3	9	1	0.016	2	WCA
WCA	Without mucin	E. tayi	B3P1	P1	10	DSM26961	E. tayi (DSM26961)	B3	10	1	0.019	2	WCA
WCA	Without mucin	E. tayi	B3P1	P1	11	DSM26961	E. tayi (DSM26961)	B3	11	1	0.021	2	WCA
WCA	Without mucin	E. tayi	B3P1	P1	12	DSM26961	E. tayi (DSM26961)	B3	12	1	0.022	2	WCA
WCA	Without mucin	E. tayi	B3P1	P1	13	DSM26961	E. tayi (DSM26961)	B3	13	1	0.026	2	WCA
WCA	Without mucin	E. tayi	B3P1	P1	14	DSM26961	E. tayi (DSM26961)	B3	14	1	0.028	2	WCA
WCA	Without mucin	E. tayi	B3P1	P1	15	DSM26961	E. tayi (DSM26961)	B3	15	1	0.037	2	WCA
WCA	Without mucin	E. tayi	B3P1	P1	16	DSM26961	E. tayi (DSM26961)	B3	16	1	0.02	2	WCA
WCA	Without mucin	E. tayi	B3P1	P1	17	DSM26961	E. tayi (DSM26961)	B3	17	1	0.026	2	WCA
WCA	Without mucin	E. tayi	B3P1	P1	18	DSM26961	E. tayi (DSM26961)	B3	18	1	0.03	2	WCA
WCA	Without mucin	E. tayi	B3P1	P1	19	DSM26961	E. tayi (DSM26961)	B3	19	1	0.044	2	WCA
WCA	Without mucin	E. tayi	B3P1	P1	20	DSM26961	E. tayi (DSM26961)	B3	20	1	0.076	2	WCA
WCA	Without mucin	E. tayi	B3P1	P1	21	DSM26961	E. tayi (DSM26961)	B3	21	1	0.073	2	WCA
WCA	Without mucin	E. tayi	B3P1	P1	22	DSM26961	E. tayi (DSM26961)	B3	22	1	0.086	2	WCA
WCA	Without mucin	E. tayi	B3P1	P1	23	DSM26961	E. tayi (DSM26961)	B3	23	1	0.107	2	WCA
WCA	Without mucin	E. tayi	B3P1	P1	24	DSM26961	E. tayi (DSM26961)	B3	24	1	0.126	2	WCA
WCA	Without mucin	E. tayi	B3P1	P1	25	DSM26961	E. tayi (DSM26961)	B3	25	1	0.172	2	WCA
WCA	Without mucin	E. tayi	B3P1	P1	26	DSM26961	E. tayi (DSM26961)	B3	26	1	0.174	2	WCA
WCA	Without mucin	E. tayi	B3P1	P1	27	DSM26961	E. tayi (DSM26961)	B3	27	1	0.233	2	WCA
WCA	Without mucin	E. tayi	B3P1	P1	28	DSM26961	E. tayi (DSM26961)	B3	28	1	0.375	2	WCA
WCA	Without mucin	E. tayi	B3P1	P1	29	DSM26961	E. tayi (DSM26961)	B3	29	1	0.295	2	WCA
WCA	Without mucin	E. tayi	B3P1	P1	30	DSM26961	E. tayi (DSM26961)	B3	30	1	0.562	2	WCA
WCA	Without mucin	E. tayi	A3P1	P1	0.5	DSM26961	E. tayi (DSM26961)	A3	0.5	1	0	1	WCA
WCA	Without mucin	E. tayi	A3P1	P1	1	DSM26961	E. tayi (DSM26961)	A3	1	1	0	1	WCA
WCA	Without mucin	E. tayi	A3P1	P1	2	DSM26961	E. tayi (DSM26961)	A3	2	1	0	1	WCA
WCA	Without mucin	E. tayi	A3P1	P1	3	DSM26961	E. tayi (DSM26961)	A3	3	1	0	1	WCA
WCA	Without mucin	E. tayi	A3P1	P1	4	DSM26961	E. tayi (DSM26961)	A3	4	1	0.001	1	WCA
WCA	Without mucin	E. tayi	A3P1	P1	5	DSM26961	E. tayi (DSM26961)	A3	5	1	0.005	1	WCA
WCA	Without mucin	E. tayi	A3P1	P1	6	DSM26961	E. tayi (DSM26961)	A3	6	1	0.008	1	WCA
WCA	Without mucin	E. tayi	A3P1	P1	7	DSM26961	E. tayi (DSM26961)	A3	7	1	0.011	1	WCA
WCA	Without mucin	E. tayi	A3P1	P1	8	DSM26961	E. tayi (DSM26961)	A3	8	1	0.014	1	WCA
WCA	Without mucin	E. tayi	A3P1	P1	9	DSM26961	E. tayi (DSM26961)	A3	9	1	0.016	1	WCA
WCA	Without mucin	E. tayi	A3P1	P1	10	DSM26961	E. tayi (DSM26961)	A3	10	1	0.018	1	WCA
WCA	Without mucin	E. tayi	A3P1	P1	11	DSM26961	E. tayi (DSM26961)	A3	11	1	0.019	1	WCA
WCA	Without mucin	E. tayi	A3P1	P1	12	DSM26961	E. tayi (DSM26961)	A3	12	1	0.021	1	WCA
WCA	Without mucin	E. tayi	A3P1	P1	13	DSM26961	E. tayi (DSM26961)	A3	13	1	0.023	1	WCA
WCA	Without mucin	E. tayi	A3P1	P1	14	DSM26961	E. tayi (DSM26961)	A3	14	1	0.027	1	WCA
WCA	Without mucin	E. tayi	A3P1	P1	15	DSM26961	E. tayi (DSM26961)	A3	15	1	0.037	1	WCA
WCA	Without mucin	E. tayi	A3P1	P1	16	DSM26961	E. tayi (DSM26961)	A3	16	1	0.045	1	WCA
[truncated: 975 more rows]

## Sheet: B
media	condition	species	g	strainID	strain	time_h	OD	medium_batch	media1	slope	intercept	growth_inferred
WCA	With mucin	A. muciniphila	G8P4	DSM22959	A. muciniphila (DSM22959)	0	7e-05	WCA	NA	NA	NA	TRUE
WCA	With mucin	A. muciniphila	G8P4	DSM22959	A. muciniphila (DSM22959)	0.30303	0.000151377	WCA	NA	NA	NA	TRUE
WCA	With mucin	A. muciniphila	G8P4	DSM22959	A. muciniphila (DSM22959)	0.606061	0.000280056	WCA	NA	NA	NA	TRUE
WCA	With mucin	A. muciniphila	G8P4	DSM22959	A. muciniphila (DSM22959)	0.909091	0.000483532	WCA	NA	NA	NA	TRUE
WCA	With mucin	A. muciniphila	G8P4	DSM22959	A. muciniphila (DSM22959)	1.21212	0.00080528	WCA	NA	NA	NA	TRUE
WCA	With mucin	A. muciniphila	G8P4	DSM22959	A. muciniphila (DSM22959)	1.51515	0.00131405	WCA	NA	NA	NA	TRUE
WCA	With mucin	A. muciniphila	G8P4	DSM22959	A. muciniphila (DSM22959)	1.81818	0.00211855	WCA	NA	NA	NA	TRUE
WCA	With mucin	A. muciniphila	G8P4	DSM22959	A. muciniphila (DSM22959)	2.12121	0.00339068	WCA	NA	NA	NA	TRUE
WCA	With mucin	A. muciniphila	G8P4	DSM22959	A. muciniphila (DSM22959)	2.42424	0.00540226	WCA	NA	NA	NA	TRUE
WCA	With mucin	A. muciniphila	G8P4	DSM22959	A. muciniphila (DSM22959)	2.72727	0.00858309	WCA	NA	NA	NA	TRUE
WCA	With mucin	A. muciniphila	G8P4	DSM22959	A. muciniphila (DSM22959)	3.0303	0.0132916	WCA	NA	NA	NA	FALSE
WCA	With mucin	A. muciniphila	G8P4	DSM22959	A. muciniphila (DSM22959)	3.33333	0.0165902	WCA	NA	NA	NA	FALSE
WCA	With mucin	A. muciniphila	G8P4	DSM22959	A. muciniphila (DSM22959)	3.63636	0.0207031	WCA	NA	NA	NA	FALSE
WCA	With mucin	A. muciniphila	G8P4	DSM22959	A. muciniphila (DSM22959)	3.93939	0.0258314	WCA	NA	NA	NA	FALSE
WCA	With mucin	A. muciniphila	G8P4	DSM22959	A. muciniphila (DSM22959)	4.24242	0.0293329	WCA	NA	NA	NA	FALSE
WCA	With mucin	A. muciniphila	G8P4	DSM22959	A. muciniphila (DSM22959)	4.54545	0.0325337	WCA	NA	NA	NA	FALSE
WCA	With mucin	A. muciniphila	G8P4	DSM22959	A. muciniphila (DSM22959)	4.84848	0.036083	WCA	NA	NA	NA	FALSE
WCA	With mucin	A. muciniphila	G8P4	DSM22959	A. muciniphila (DSM22959)	5.15152	0.0398499	WCA	NA	NA	NA	FALSE
WCA	With mucin	A. muciniphila	G8P4	DSM22959	A. muciniphila (DSM22959)	5.45455	0.0438238	WCA	NA	NA	NA	FALSE
WCA	With mucin	A. muciniphila	G8P4	DSM22959	A. muciniphila (DSM22959)	5.75758	0.0481933	WCA	NA	NA	NA	FALSE
WCA	With mucin	A. muciniphila	G8P4	DSM22959	A. muciniphila (DSM22959)	6.06061	0.0530359	WCA	NA	NA	NA	FALSE
WCA	With mucin	A. muciniphila	G8P4	DSM22959	A. muciniphila (DSM22959)	6.36364	0.0585332	WCA	NA	NA	NA	FALSE
WCA	With mucin	A. muciniphila	G8P4	DSM22959	A. muciniphila (DSM22959)	6.66667	0.0645994	WCA	NA	NA	NA	FALSE
WCA	With mucin	A. muciniphila	G8P4	DSM22959	A. muciniphila (DSM22959)	6.9697	0.0712936	WCA	NA	NA	NA	FALSE
WCA	With mucin	A. muciniphila	G8P4	DSM22959	A. muciniphila (DSM22959)	7.27273	0.0772056	WCA	NA	NA	NA	FALSE
WCA	With mucin	A. muciniphila	G8P4	DSM22959	A. muciniphila (DSM22959)	7.57576	0.0834317	WCA	NA	NA	NA	FALSE
WCA	With mucin	A. muciniphila	G8P4	DSM22959	A. muciniphila (DSM22959)	7.87879	0.0901595	WCA	NA	NA	NA	FALSE
WCA	With mucin	A. muciniphila	G8P4	DSM22959	A. muciniphila (DSM22959)	8.18182	0.0975589	WCA	NA	NA	NA	FALSE
WCA	With mucin	A. muciniphila	G8P4	DSM22959	A. muciniphila (DSM22959)	8.48485	0.105659	WCA	NA	NA	NA	FALSE
WCA	With mucin	A. muciniphila	G8P4	DSM22959	A. muciniphila (DSM22959)	8.78788	0.11443	WCA	NA	NA	NA	FALSE
WCA	With mucin	A. muciniphila	G8P4	DSM22959	A. muciniphila (DSM22959)	9.09091	0.125063	WCA	NA	NA	NA	FALSE
WCA	With mucin	A. muciniphila	G8P4	DSM22959	A. muciniphila (DSM22959)	9.39394	0.139617	WCA	NA	NA	NA	FALSE
WCA	With mucin	A. muciniphila	G8P4	DSM22959	A. muciniphila (DSM22959)	9.69697	0.155864	WCA	NA	NA	NA	FALSE
WCA	With mucin	A. muciniphila	G8P4	DSM22959	A. muciniphila (DSM22959)	10	0.174	WCA	NA	NA	NA	FALSE
WCA	With mucin	A. muciniphila	G8P4	DSM22959	A. muciniphila (DSM22959)	10.303	0.193963	WCA	NA	NA	NA	FALSE
WCA	With mucin	A. muciniphila	G8P4	DSM22959	A. muciniphila (DSM22959)	10.6061	0.216215	WCA	NA	NA	NA	FALSE
WCA	With mucin	A. muciniphila	G8P4	DSM22959	A. muciniphila (DSM22959)	10.9091	0.241018	WCA	NA	NA	NA	FALSE
WCA	With mucin	A. muciniphila	G8P4	DSM22959	A. muciniphila (DSM22959)	11.2121	0.263989	WCA	NA	NA	NA	FALSE
WCA	With mucin	A. muciniphila	G8P4	DSM22959	A. muciniphila (DSM22959)	11.5152	0.286979	WCA	NA	NA	NA	FALSE
WCA	With mucin	A. muciniphila	G8P4	DSM22959	A. muciniphila (DSM22959)	11.8182	0.311972	WCA	NA	NA	NA	FALSE
WCA	With mucin	A. muciniphila	G8P4	DSM22959	A. muciniphila (DSM22959)	12.1212	0.336391	WCA	NA	NA	NA	FALSE
WCA	With mucin	A. muciniphila	G8P4	DSM22959	A. muciniphila (DSM22959)	12.4242	0.35832	WCA	NA	NA	NA	FALSE
WCA	With mucin	A. muciniphila	G8P4	DSM22959	A. muciniphila (DSM22959)	12.7273	0.381679	WCA	NA	NA	NA	FALSE
WCA	With mucin	A. muciniphila	G8P4	DSM22959	A. muciniphila (DSM22959)	13.0303	0.405909	WCA	NA	NA	NA	FALSE
WCA	With mucin	A. muciniphila	G8P4	DSM22959	A. muciniphila (DSM22959)	13.3333	0.425502	WCA	NA	NA	NA	FALSE
WCA	With mucin	A. muciniphila	G8P4	DSM22959	A. muciniphila (DSM22959)	13.6364	0.446041	WCA	NA	NA	NA	FALSE
WCA	With mucin	A. muciniphila	G8P4	DSM22959	A. muciniphila (DSM22959)	13.9394	0.467571	WCA	NA	NA	NA	FALSE
WCA	With mucin	A. muciniphila	G8P4	DSM22959	A. muciniphila (DSM22959)	14.2424	0.485005	WCA	NA	NA	NA	FALSE
WCA	With mucin	A. muciniphila	G8P4	DSM22959	A. muciniphila (DSM22959)	14.5455	0.501766	WCA	NA	NA	NA	FALSE
WCA	With mucin	A. muciniphila	G8P4	DSM22959	A. muciniphila (DSM22959)	14.8485	0.519106	WCA	NA	NA	NA	FALSE
WCA	With mucin	A. muciniphila	G8P4	DSM22959	A. muciniphila (DSM22959)	15.1515	0.535428	WCA	NA	NA	NA	FALSE
WCA	With mucin	A. muciniphila	G8P4	DSM22959	A. muciniphila (DSM22959)	15.4545	0.5506	WCA	NA	NA	NA	FALSE
WCA	With mucin	A. muciniphila	G8P4	DSM22959	A. muciniphila (DSM22959)	15.7576	0.566201	WCA	NA	NA	NA	FALSE
WCA	With mucin	A. muciniphila	G8P4	DSM22959	A. muciniphila (DSM22959)	16.0606	0.581235	WCA	NA	NA	NA	FALSE
WCA	With mucin	A. muciniphila	G8P4	DSM22959	A. muciniphila (DSM22959)	16.3636	0.59254	WCA	NA	NA	NA	FALSE
WCA	With mucin	A. muciniphila	G8P4	DSM22959	A. muciniphila (DSM22959)	16.6667	0.604064	WCA	NA	NA	NA	FALSE
WCA	With mucin	A. muciniphila	G8P4	DSM22959	A. muciniphila (DSM22959)	16.9697	0.615813	WCA	NA	NA	NA	FALSE
WCA	With mucin	A. muciniphila	G8P4	DSM22959	A. muciniphila (DSM22959)	17.2727	0.626617	WCA	NA	NA	NA	FALSE
WCA	With mucin	A. muciniphila	G8P4	DSM22959	A. muciniphila (DSM22959)	17.5758	0.637478	WCA	NA	NA	NA	FALSE
WCA	With mucin	A. muciniphila	G8P4	DSM22959	A. muciniphila (DSM22959)	17.8788	0.648527	WCA	NA	NA	NA	FALSE
WCA	With mucin	A. muciniphila	G8P4	DSM22959	A. muciniphila (DSM22959)	18.1818	0.657476	WCA	NA	NA	NA	FALSE
WCA	With mucin	A. muciniphila	G8P4	DSM22959	A. muciniphila (DSM22959)	18.4848	0.665004	WCA	NA	NA	NA	FALSE
WCA	With mucin	A. muciniphila	G8P4	DSM22959	A. muciniphila (DSM22959)	18.7879	0.672618	WCA	NA	NA	NA	FALSE
WCA	With mucin	A. muciniphila	G8P4	DSM22959	A. muciniphila (DSM22959)	19.0909	0.679706	WCA	NA	NA	NA	FALSE
WCA	With mucin	A. muciniphila	G8P4	DSM22959	A. muciniphila (DSM22959)	19.3939	0.685422	WCA	NA	NA	NA	FALSE
WCA	With mucin	A. muciniphila	G8P4	DSM22959	A. muciniphila (DSM22959)	19.697	0.691187	WCA	NA	NA	NA	FALSE
WCA	With mucin	A. muciniphila	G8P4	DSM22959	A. muciniphila (DSM22959)	20	0.697	WCA	NA	NA	NA	FALSE
WCA	With mucin	A. muciniphila	G8P4	DSM22959	A. muciniphila (DSM22959)	20.303	0.703001	WCA	NA	NA	NA	FALSE
WCA	With mucin	A. muciniphila	G8P4	DSM22959	A. muciniphila (DSM22959)	20.6061	0.709054	WCA	NA	NA	NA	FALSE
WCA	With mucin	A. muciniphila	G8P4	DSM22959	A. muciniphila (DSM22959)	20.9091	0.715158	WCA	NA	NA	NA	FALSE
WCA	With mucin	A. muciniphila	G8P4	DSM22959	A. muciniphila (DSM22959)	21.2121	0.717424	WCA	NA	NA	NA	FALSE
WCA	With mucin	A. muciniphila	G8P4	DSM22959	A. muciniphila (DSM22959)	21.5152	0.71803	WCA	NA	NA	NA	FALSE
WCA	With mucin	A. muciniphila	G8P4	DSM22959	A. muciniphila (DSM22959)	21.8182	0.718636	WCA	NA	NA	NA	FALSE
WCA	With mucin	A. muciniphila	G8P4	DSM22959	A. muciniphila (DSM22959)	22.1212	0.72104	WCA	NA	NA	NA	FALSE
WCA	With mucin	A. muciniphila	G8P4	DSM22959	A. muciniphila (DSM22959)	22.4242	0.726164	WCA	NA	NA	NA	FALSE
WCA	With mucin	A. muciniphila	G8P4	DSM22959	A. muciniphila (DSM22959)	22.7273	0.731324	WCA	NA	NA	NA	FALSE
WCA	With mucin	A. muciniphila	G8P4	DSM22959	A. muciniphila (DSM22959)	23.0303	0.736121	WCA	NA	NA	NA	FALSE
WCA	With mucin	A. muciniphila	G8P4	DSM22959	A. muciniphila (DSM22959)	23.3333	0.737331	WCA	NA	NA	NA	FALSE
WCA	With mucin	A. muciniphila	G8P4	DSM22959	A. muciniphila (DSM22959)	23.6364	0.738543	WCA	NA	NA	NA	FALSE
WCA	With mucin	A. muciniphila	G8P4	DSM22959	A. muciniphila (DSM22959)	23.9394	0.739757	WCA	NA	NA	NA	FALSE
WCA	With mucin	A. muciniphila	G8P4	DSM22959	A. muciniphila (DSM22959)	24.2424	0.739028	WCA	NA	NA	NA	FALSE
WCA	With mucin	A. muciniphila	G8P4	DSM22959	A. muciniphila (DSM22959)	24.5455	0.737815	WCA	NA	NA	NA	FALSE
WCA	With mucin	A. muciniphila	G8P4	DSM22959	A. muciniphila (DSM22959)	24.8485	0.736605	WCA	NA	NA	NA	FALSE
WCA	With mucin	A. muciniphila	G8P4	DSM22959	A. muciniphila (DSM22959)	25.1515	0.735393	WCA	NA	NA	NA	FALSE
WCA	With mucin	A. muciniphila	G8P4	DSM22959	A. muciniphila (DSM22959)	25.4545	0.734179	WCA	NA	NA	NA	FALSE
WCA	With mucin	A. muciniphila	G8P4	DSM22959	A. muciniphila (DSM22959)	25.7576	0.732968	WCA	NA	NA	NA	FALSE
WCA	With mucin	A. muciniphila	G8P4	DSM22959	A. muciniphila (DSM22959)	26.0606	0.731879	WCA	NA	NA	NA	FALSE
WCA	With mucin	A. muciniphila	G8P4	DSM22959	A. muciniphila (DSM22959)	26.3636	0.731272	WCA	NA	NA	NA	FALSE
WCA	With mucin	A. muciniphila	G8P4	DSM22959	A. muciniphila (DSM22959)	26.6667	0.730666	WCA	NA	NA	NA	FALSE
WCA	With mucin	A. muciniphila	G8P4	DSM22959	A. muciniphila (DSM22959)	26.9697	0.730061	WCA	NA	NA	NA	FALSE
WCA	With mucin	A. muciniphila	G8P4	DSM22959	A. muciniphila (DSM22959)	27.2727	0.733523	WCA	NA	NA	NA	FALSE
WCA	With mucin	A. muciniphila	G8P4	DSM22959	A. muciniphila (DSM22959)	27.5758	0.737457	WCA	NA	NA	NA	FALSE
WCA	With mucin	A. muciniphila	G8P4	DSM22959	A. muciniphila (DSM22959)	27.8788	0.741412	WCA	NA	NA	NA	FALSE
WCA	With mucin	A. muciniphila	G8P4	DSM22959	A. muciniphila (DSM22959)	28.1818	0.738578	WCA	NA	NA	NA	FALSE
WCA	With mucin	A. muciniphila	G8P4	DSM22959	A. muciniphila (DSM22959)	28.4848	0.731265	WCA	NA	NA	NA	FALSE
WCA	With mucin	A. muciniphila	G8P4	DSM22959	A. muciniphila (DSM22959)	28.7879	0.724025	WCA	NA	NA	NA	FALSE
WCA	With mucin	A. muciniphila	G8P4	DSM22959	A. muciniphila (DSM22959)	29.0909	0.71546	WCA	NA	NA	NA	FALSE
WCA	With mucin	A. muciniphila	G8P4	DSM22959	A. muciniphila (DSM22959)	29.3939	0.703784	WCA	NA	NA	NA	FALSE
WCA	With mucin	A. muciniphila	G8P4	DSM22959	A. muciniphila (DSM22959)	29.697	0.692298	WCA	NA	NA	NA	FALSE
WCA	With mucin	A. muciniphila	G8P4	DSM22959	A. muciniphila (DSM22959)	30	0.681	WCA	NA	NA	NA	FALSE
WCA	With mucin	A. muciniphila	G9P4	DSM22959	A. muciniphila (DSM22959)	0	7e-05	WCA	NA	NA	NA	TRUE
WCA	With mucin	A. muciniphila	G9P4	DSM22959	A. muciniphila (DSM22959)	0.30303	0.000149604	WCA	NA	NA	NA	TRUE
WCA	With mucin	A. muciniphila	G9P4	DSM22959	A. muciniphila (DSM22959)	0.606061	0.000274472	WCA	NA	NA	NA	TRUE
WCA	With mucin	A. muciniphila	G9P4	DSM22959	A. muciniphila (DSM22959)	0.909091	0.00047034	WCA	NA	NA	NA	TRUE
WCA	With mucin	A. muciniphila	G9P4	DSM22959	A. muciniphila (DSM22959)	1.21212	0.000777579	WCA	NA	NA	NA	TRUE
WCA	With mucin	A. muciniphila	G9P4	DSM22959	A. muciniphila (DSM22959)	1.51515	0.00125952	WCA	NA	NA	NA	TRUE
WCA	With mucin	A. muciniphila	G9P4	DSM22959	A. muciniphila (DSM22959)	1.81818	0.00201548	WCA	NA	NA	NA	TRUE
WCA	With mucin	A. muciniphila	G9P4	DSM22959	A. muciniphila (DSM22959)	2.12121	0.00320129	WCA	NA	NA	NA	TRUE
WCA	With mucin	A. muciniphila	G9P4	DSM22959	A. muciniphila (DSM22959)	2.42424	0.00506136	WCA	NA	NA	NA	TRUE
WCA	With mucin	A. muciniphila	G9P4	DSM22959	A. muciniphila (DSM22959)	2.72727	0.00797907	WCA	NA	NA	NA	TRUE
WCA	With mucin	A. muciniphila	G9P4	DSM22959	A. muciniphila (DSM22959)	3.0303	0.012285	WCA	NA	NA	NA	FALSE
WCA	With mucin	A. muciniphila	G9P4	DSM22959	A. muciniphila (DSM22959)	3.33333	0.0155322	WCA	NA	NA	NA	FALSE
WCA	With mucin	A. muciniphila	G9P4	DSM22959	A. muciniphila (DSM22959)	3.63636	0.0196328	WCA	NA	NA	NA	FALSE
WCA	With mucin	A. muciniphila	G9P4	DSM22959	A. muciniphila (DSM22959)	3.93939	0.0248113	WCA	NA	NA	NA	FALSE
WCA	With mucin	A. muciniphila	G9P4	DSM22959	A. muciniphila (DSM22959)	4.24242	0.0286865	WCA	NA	NA	NA	FALSE
WCA	With mucin	A. muciniphila	G9P4	DSM22959	A. muciniphila (DSM22959)	4.54545	0.0324371	WCA	NA	NA	NA	FALSE
WCA	With mucin	A. muciniphila	G9P4	DSM22959	A. muciniphila (DSM22959)	4.84848	0.036677	WCA	NA	NA	NA	FALSE
WCA	With mucin	A. muciniphila	G9P4	DSM22959	A. muciniphila (DSM22959)	5.15152	0.0409716	WCA	NA	NA	NA	FALSE
WCA	With mucin	A. muciniphila	G9P4	DSM22959	A. muciniphila (DSM22959)	5.45455	0.0452183	WCA	NA	NA	NA	FALSE
WCA	With mucin	A. muciniphila	G9P4	DSM22959	A. muciniphila (DSM22959)	5.75758	0.0499044	WCA	NA	NA	NA	FALSE
WCA	With mucin	A. muciniphila	G9P4	DSM22959	A. muciniphila (DSM22959)	6.06061	0.0551303	WCA	NA	NA	NA	FALSE
WCA	With mucin	A. muciniphila	G9P4	DSM22959	A. muciniphila (DSM22959)	6.36364	0.0611464	WCA	NA	NA	NA	FALSE
WCA	With mucin	A. muciniphila	G9P4	DSM22959	A. muciniphila (DSM22959)	6.66667	0.0678182	WCA	NA	NA	NA	FALSE
WCA	With mucin	A. muciniphila	G9P4	DSM22959	A. muciniphila (DSM22959)	6.9697	0.0752171	WCA	NA	NA	NA	FALSE
WCA	With mucin	A. muciniphila	G9P4	DSM22959	A. muciniphila (DSM22959)	7.27273	0.0819071	WCA	NA	NA	NA	FALSE
WCA	With mucin	A. muciniphila	G9P4	DSM22959	A. muciniphila (DSM22959)	7.57576	0.0890101	WCA	NA	NA	NA	FALSE
WCA	With mucin	A. muciniphila	G9P4	DSM22959	A. muciniphila (DSM22959)	7.87879	0.0967285	WCA	NA	NA	NA	FALSE
WCA	With mucin	A. muciniphila	G9P4	DSM22959	A. muciniphila (DSM22959)	8.18182	0.105032	WCA	NA	NA	NA	FALSE
WCA	With mucin	A. muciniphila	G9P4	DSM22959	A. muciniphila (DSM22959)	8.48485	0.113989	WCA	NA	NA	NA	FALSE
WCA	With mucin	A. muciniphila	G9P4	DSM22959	A. muciniphila (DSM22959)	8.78788	0.123708	WCA	NA	NA	NA	FALSE
WCA	With mucin	A. muciniphila	G9P4	DSM22959	A. muciniphila (DSM22959)	9.09091	0.135176	WCA	NA	NA	NA	FALSE
WCA	With mucin	A. muciniphila	G9P4	DSM22959	A. muciniphila (DSM22959)	9.39394	0.150081	WCA	NA	NA	NA	FALSE
WCA	With mucin	A. muciniphila	G9P4	DSM22959	A. muciniphila (DSM22959)	9.69697	0.166629	WCA	NA	NA	NA	FALSE
WCA	With mucin	A. muciniphila	G9P4	DSM22959	A. muciniphila (DSM22959)	10	0.185	WCA	NA	NA	NA	FALSE
WCA	With mucin	A. muciniphila	G9P4	DSM22959	A. muciniphila (DSM22959)	10.303	0.205575	WCA	NA	NA	NA	FALSE
WCA	With mucin	A. muciniphila	G9P4	DSM22959	A. muciniphila (DSM22959)	10.6061	0.228437	WCA	NA	NA	NA	FALSE
WCA	With mucin	A. muciniphila	G9P4	DSM22959	A. muciniphila (DSM22959)	10.9091	0.253842	WCA	NA	NA	NA	FALSE
WCA	With mucin	A. muciniphila	G9P4	DSM22959	A. muciniphila (DSM22959)	11.2121	0.276371	WCA	NA	NA	NA	FALSE
WCA	With mucin	A. muciniphila	G9P4	DSM22959	A. muciniphila (DSM22959)	11.5152	0.298279	WCA	NA	NA	NA	FALSE
WCA	With mucin	A. muciniphila	G9P4	DSM22959	A. muciniphila (DSM22959)	11.8182	0.321923	WCA	NA	NA	NA	FALSE
WCA	With mucin	A. muciniphila	G9P4	DSM22959	A. muciniphila (DSM22959)	12.1212	0.345105	WCA	NA	NA	NA	FALSE
WCA	With mucin	A. muciniphila	G9P4	DSM22959	A. muciniphila (DSM22959)	12.4242	0.366232	WCA	NA	NA	NA	FALSE
WCA	With mucin	A. muciniphila	G9P4	DSM22959	A. muciniphila (DSM22959)	12.7273	0.388652	WCA	NA	NA	NA	FALSE
WCA	With mucin	A. muciniphila	G9P4	DSM22959	A. muciniphila (DSM22959)	13.0303	0.411911	WCA	NA	NA	NA	FALSE
WCA	With mucin	A. muciniphila	G9P4	DSM22959	A. muciniphila (DSM22959)	13.3333	0.431518	WCA	NA	NA	NA	FALSE
WCA	With mucin	A. muciniphila	G9P4	DSM22959	A. muciniphila (DSM22959)	13.6364	0.452058	WCA	NA	NA	NA	FALSE
WCA	With mucin	A. muciniphila	G9P4	DSM22959	A. muciniphila (DSM22959)	13.9394	0.473575	WCA	NA	NA	NA	FALSE
WCA	With mucin	A. muciniphila	G9P4	DSM22959	A. muciniphila (DSM22959)	14.2424	0.488767	WCA	NA	NA	NA	FALSE
WCA	With mucin	A. muciniphila	G9P4	DSM22959	A. muciniphila (DSM22959)	14.5455	0.502566	WCA	NA	NA	NA	FALSE
WCA	With mucin	A. muciniphila	G9P4	DSM22959	A. muciniphila (DSM22959)	14.8485	0.516756	WCA	NA	NA	NA	FALSE
WCA	With mucin	A. muciniphila	G9P4	DSM22959	A. muciniphila (DSM22959)	15.1515	0.531146	WCA	NA	NA	NA	FALSE
WCA	With mucin	A. muciniphila	G9P4	DSM22959	A. muciniphila (DSM22959)	15.4545	0.545731	WCA	NA	NA	NA	FALSE
WCA	With mucin	A. muciniphila	G9P4	DSM22959	A. muciniphila (DSM22959)	15.7576	0.560716	WCA	NA	NA	NA	FALSE
WCA	With mucin	A. muciniphila	G9P4	DSM22959	A. muciniphila (DSM22959)	16.0606	0.57512	WCA	NA	NA	NA	FALSE
WCA	With mucin	A. muciniphila	G9P4	DSM22959	A. muciniphila (DSM22959)	16.3636	0.585838	WCA	NA	NA	NA	FALSE
WCA	With mucin	A. muciniphila	G9P4	DSM22959	A. muciniphila (DSM22959)	16.6667	0.596755	WCA	NA	NA	NA	FALSE
WCA	With mucin	A. muciniphila	G9P4	DSM22959	A. muciniphila (DSM22959)	16.9697	0.607877	WCA	NA	NA	NA	FALSE
WCA	With mucin	A. muciniphila	G9P4	DSM22959	A. muciniphila (DSM22959)	17.2727	0.617039	WCA	NA	NA	NA	FALSE
WCA	With mucin	A. muciniphila	G9P4	DSM22959	A. muciniphila (DSM22959)	17.5758	0.626096	WCA	NA	NA	NA	FALSE
WCA	With mucin	A. muciniphila	G9P4	DSM22959	A. muciniphila (DSM22959)	17.8788	0.635286	WCA	NA	NA	NA	FALSE
WCA	With mucin	A. muciniphila	G9P4	DSM22959	A. muciniphila (DSM22959)	18.1818	0.643122	WCA	NA	NA	NA	FALSE
WCA	With mucin	A. muciniphila	G9P4	DSM22959	A. muciniphila (DSM22959)	18.4848	0.65005	WCA	NA	NA	NA	FALSE
WCA	With mucin	A. muciniphila	G9P4	DSM22959	A. muciniphila (DSM22959)	18.7879	0.657053	WCA	NA	NA	NA	FALSE
WCA	With mucin	A. muciniphila	G9P4	DSM22959	A. muciniphila (DSM22959)	19.0909	0.663439	WCA	NA	NA	NA	FALSE
WCA	With mucin	A. muciniphila	G9P4	DSM22959	A. muciniphila (DSM22959)	19.3939	0.668257	WCA	NA	NA	NA	FALSE
WCA	With mucin	A. muciniphila	G9P4	DSM22959	A. muciniphila (DSM22959)	19.697	0.673111	WCA	NA	NA	NA	FALSE
WCA	With mucin	A. muciniphila	G9P4	DSM22959	A. muciniphila (DSM22959)	20	0.678	WCA	NA	NA	NA	FALSE
WCA	With mucin	A. muciniphila	G9P4	DSM22959	A. muciniphila (DSM22959)	20.303	0.682809	WCA	NA	NA	NA	FALSE
WCA	With mucin	A. muciniphila	G9P4	DSM22959	A. muciniphila (DSM22959)	20.6061	0.687652	WCA	NA	NA	NA	FALSE
WCA	With mucin	A. muciniphila	G9P4	DSM22959	A. muciniphila (DSM22959)	20.9091	0.69253	WCA	NA	NA	NA	FALSE
WCA	With mucin	A. muciniphila	G9P4	DSM22959	A. muciniphila (DSM22959)	21.2121	0.695268	WCA	NA	NA	NA	FALSE
WCA	With mucin	A. muciniphila	G9P4	DSM22959	A. muciniphila (DSM22959)	21.5152	0.697084	WCA	NA	NA	NA	FALSE
WCA	With mucin	A. muciniphila	G9P4	DSM22959	A. muciniphila (DSM22959)	21.8182	0.698905	WCA	NA	NA	NA	FALSE
WCA	With mucin	A. muciniphila	G9P4	DSM22959	A. muciniphila (DSM22959)	22.1212	0.700845	WCA	NA	NA	NA	FALSE
WCA	With mucin	A. muciniphila	G9P4	DSM22959	A. muciniphila (DSM22959)	22.4242	0.702961	WCA	NA	NA	NA	FALSE
WCA	With mucin	A. muciniphila	G9P4	DSM22959	A. muciniphila (DSM22959)	22.7273	0.705084	WCA	NA	NA	NA	FALSE
WCA	With mucin	A. muciniphila	G9P4	DSM22959	A. muciniphila (DSM22959)	23.0303	0.707241	WCA	NA	NA	NA	FALSE
WCA	With mucin	A. muciniphila	G9P4	DSM22959	A. muciniphila (DSM22959)	23.3333	0.709657	WCA	NA	NA	NA	FALSE
WCA	With mucin	A. muciniphila	G9P4	DSM22959	A. muciniphila (DSM22959)	23.6364	0.71208	WCA	NA	NA	NA	FALSE
WCA	With mucin	A. muciniphila	G9P4	DSM22959	A. muciniphila (DSM22959)	23.9394	0.714513	WCA	NA	NA	NA	FALSE
WCA	With mucin	A. muciniphila	G9P4	DSM22959	A. muciniphila (DSM22959)	24.2424	0.714515	WCA	NA	NA	NA	FALSE
WCA	With mucin	A. muciniphila	G9P4	DSM22959	A. muciniphila (DSM22959)	24.5455	0.713908	WCA	NA	NA	NA	FALSE
WCA	With mucin	A. muciniphila	G9P4	DSM22959	A. muciniphila (DSM22959)	24.8485	0.713303	WCA	NA	NA	NA	FALSE
WCA	With mucin	A. muciniphila	G9P4	DSM22959	A. muciniphila (DSM22959)	25.1515	0.711322	WCA	NA	NA	NA	FALSE
WCA	With mucin	A. muciniphila	G9P4	DSM22959	A. muciniphila (DSM22959)	25.4545	0.707979	WCA	NA	NA	NA	FALSE
WCA	With mucin	A. muciniphila	G9P4	DSM22959	A. muciniphila (DSM22959)	25.7576	0.704651	WCA	NA	NA	NA	FALSE
WCA	With mucin	A. muciniphila	G9P4	DSM22959	A. muciniphila (DSM22959)	26.0606	0.702602	WCA	NA	NA	NA	FALSE
WCA	With mucin	A. muciniphila	G9P4	DSM22959	A. muciniphila (DSM22959)	26.3636	0.70562	WCA	NA	NA	NA	FALSE
WCA	With mucin	A. muciniphila	G9P4	DSM22959	A. muciniphila (DSM22959)	26.6667	0.708651	WCA	NA	NA	NA	FALSE
WCA	With mucin	A. muciniphila	G9P4	DSM22959	A. muciniphila (DSM22959)	26.9697	0.711695	WCA	NA	NA	NA	FALSE
WCA	With mucin	A. muciniphila	G9P4	DSM22959	A. muciniphila (DSM22959)	27.2727	0.7076	WCA	NA	NA	NA	FALSE
WCA	With mucin	A. muciniphila	G9P4	DSM22959	A. muciniphila (DSM22959)	27.5758	0.702743	WCA	NA	NA	NA	FALSE
WCA	With mucin	A. muciniphila	G9P4	DSM22959	A. muciniphila (DSM22959)	27.8788	0.69792	WCA	NA	NA	NA	FALSE
WCA	With mucin	A. muciniphila	G9P4	DSM22959	A. muciniphila (DSM22959)	28.1818	0.693803	WCA	NA	NA	NA	FALSE
WCA	With mucin	A. muciniphila	G9P4	DSM22959	A. muciniphila (DSM22959)	28.4848	0.690156	WCA	NA	NA	NA	FALSE
WCA	With mucin	A. muciniphila	G9P4	DSM22959	A. muciniphila (DSM22959)	28.7879	0.686528	WCA	NA	NA	NA	FALSE
WCA	With mucin	A. muciniphila	G9P4	DSM22959	A. muciniphila (DSM22959)	29.0909	0.680837	WCA	NA	NA	NA	FALSE
WCA	With mucin	A. muciniphila	G9P4	DSM22959	A. muciniphila (DSM22959)	29.3939	0.670399	WCA	NA	NA	NA	FALSE
WCA	With mucin	A. muciniphila	G9P4	DSM22959	A. muciniphila (DSM22959)	29.697	0.660121	WCA	NA	NA	NA	FALSE
WCA	With mucin	A. muciniphila	G9P4	DSM22959	A. muciniphila (DSM22959)	30	0.65	WCA	NA	NA	NA	FALSE
WCA	With mucin	A. muciniphila	G8P3	DSM22959	A. muciniphila (DSM22959)	0	7e-05	WCA	NA	NA	NA	TRUE
WCA	With mucin	A. muciniphila	G8P3	DSM22959	A. muciniphila (DSM22959)	0.30303	0.000201461	WCA	NA	NA	NA	TRUE
WCA	With mucin	A. muciniphila	G8P3	DSM22959	A. muciniphila (DSM22959)	0.606061	0.000456363	WCA	NA	NA	NA	TRUE
WCA	With mucin	A. muciniphila	G8P3	DSM22959	A. muciniphila (DSM22959)	0.909091	0.00095062	WCA	NA	NA	NA	TRUE
WCA	With mucin	A. muciniphila	G8P3	DSM22959	A. muciniphila (DSM22959)	1.21212	0.00190899	WCA	NA	NA	NA	TRUE
WCA	With mucin	A. muciniphila	G8P3	DSM22959	A. muciniphila (DSM22959)	1.51515	0.00376726	WCA	NA	NA	NA	TRUE
WCA	With mucin	A. muciniphila	G8P3	DSM22959	A. muciniphila (DSM22959)	1.81818	0.00737047	WCA	NA	NA	NA	TRUE
WCA	With mucin	A. muciniphila	G8P3	DSM22959	A. muciniphila (DSM22959)	2.12121	0.0119656	WCA	NA	NA	NA	FALSE
WCA	With mucin	A. muciniphila	G8P3	DSM22959	A. muciniphila (DSM22959)	2.42424	0.0147645	WCA	NA	NA	NA	FALSE
WCA	With mucin	A. muciniphila	G8P3	DSM22959	A. muciniphila (DSM22959)	2.72727	0.0182143	WCA	NA	NA	NA	FALSE
WCA	With mucin	A. muciniphila	G8P3	DSM22959	A. muciniphila (DSM22959)	3.0303	0.022331	WCA	NA	NA	NA	FALSE
WCA	With mucin	A. muciniphila	G8P3	DSM22959	A. muciniphila (DSM22959)	3.33333	0.0259266	WCA	NA	NA	NA	FALSE
WCA	With mucin	A. muciniphila	G8P3	DSM22959	A. muciniphila (DSM22959)	3.63636	0.0300994	WCA	NA	NA	NA	FALSE
WCA	With mucin	A. muciniphila	G8P3	DSM22959	A. muciniphila (DSM22959)	3.93939	0.0349419	WCA	NA	NA	NA	FALSE
WCA	With mucin	A. muciniphila	G8P3	DSM22959	A. muciniphila (DSM22959)	4.24242	0.0393574	WCA	NA	NA	NA	FALSE
WCA	With mucin	A. muciniphila	G8P3	DSM22959	A. muciniphila (DSM22959)	4.54545	0.0439971	WCA	NA	NA	NA	FALSE
WCA	With mucin	A. muciniphila	G8P3	DSM22959	A. muciniphila (DSM22959)	4.84848	0.0491827	WCA	NA	NA	NA	FALSE
WCA	With mucin	A. muciniphila	G8P3	DSM22959	A. muciniphila (DSM22959)	5.15152	0.0550781	WCA	NA	NA	NA	FALSE
WCA	With mucin	A. muciniphila	G8P3	DSM22959	A. muciniphila (DSM22959)	5.45455	0.0617911	WCA	NA	NA	NA	FALSE
WCA	With mucin	A. muciniphila	G8P3	DSM22959	A. muciniphila (DSM22959)	5.75758	0.0693212	WCA	NA	NA	NA	FALSE
WCA	With mucin	A. muciniphila	G8P3	DSM22959	A. muciniphila (DSM22959)	6.06061	0.0769855	WCA	NA	NA	NA	FALSE
WCA	With mucin	A. muciniphila	G8P3	DSM22959	A. muciniphila (DSM22959)	6.36364	0.0821078	WCA	NA	NA	NA	FALSE
WCA	With mucin	A. muciniphila	G8P3	DSM22959	A. muciniphila (DSM22959)	6.66667	0.0875706	WCA	NA	NA	NA	FALSE
WCA	With mucin	A. muciniphila	G8P3	DSM22959	A. muciniphila (DSM22959)	6.9697	0.0933965	WCA	NA	NA	NA	FALSE
WCA	With mucin	A. muciniphila	G8P3	DSM22959	A. muciniphila (DSM22959)	7.27273	0.101153	WCA	NA	NA	NA	FALSE
WCA	With mucin	A. muciniphila	G8P3	DSM22959	A. muciniphila (DSM22959)	7.57576	0.10974	WCA	NA	NA	NA	FALSE
WCA	With mucin	A. muciniphila	G8P3	DSM22959	A. muciniphila (DSM22959)	7.87879	0.119056	WCA	NA	NA	NA	FALSE
WCA	With mucin	A. muciniphila	G8P3	DSM22959	A. muciniphila (DSM22959)	8.18182	0.127519	WCA	NA	NA	NA	FALSE
WCA	With mucin	A. muciniphila	G8P3	DSM22959	A. muciniphila (DSM22959)	8.48485	0.135423	WCA	NA	NA	NA	FALSE
WCA	With mucin	A. muciniphila	G8P3	DSM22959	A. muciniphila (DSM22959)	8.78788	0.143817	WCA	NA	NA	NA	FALSE
WCA	With mucin	A. muciniphila	G8P3	DSM22959	A. muciniphila (DSM22959)	9.09091	0.152507	WCA	NA	NA	NA	FALSE
WCA	With mucin	A. muciniphila	G8P3	DSM22959	A. muciniphila (DSM22959)	9.39394	0.16117	WCA	NA	NA	NA	FALSE
WCA	With mucin	A. muciniphila	G8P3	DSM22959	A. muciniphila (DSM22959)	9.69697	0.170325	WCA	NA	NA	NA	FALSE
WCA	With mucin	A. muciniphila	G8P3	DSM22959	A. muciniphila (DSM22959)	10	0.18	WCA	NA	NA	NA	FALSE
WCA	With mucin	A. muciniphila	G8P3	DSM22959	A. muciniphila (DSM22959)	10.303	0.190491	WCA	NA	NA	NA	FALSE
WCA	With mucin	A. muciniphila	G8P3	DSM22959	A. muciniphila (DSM22959)	10.6061	0.201594	WCA	NA	NA	NA	FALSE
WCA	With mucin	A. muciniphila	G8P3	DSM22959	A. muciniphila (DSM22959)	10.9091	0.213343	WCA	NA	NA	NA	FALSE
WCA	With mucin	A. muciniphila	G8P3	DSM22959	A. muciniphila (DSM22959)	11.2121	0.230599	WCA	NA	NA	NA	FALSE
WCA	With mucin	A. muciniphila	G8P3	DSM22959	A. muciniphila (DSM22959)	11.5152	0.251516	WCA	NA	NA	NA	FALSE
WCA	With mucin	A. muciniphila	G8P3	DSM22959	A. muciniphila (DSM22959)	11.8182	0.27433	WCA	NA	NA	NA	FALSE
WCA	With mucin	A. muciniphila	G8P3	DSM22959	A. muciniphila (DSM22959)	12.1212	0.295375	WCA	NA	NA	NA	FALSE
WCA	With mucin	A. muciniphila	G8P3	DSM22959	A. muciniphila (DSM22959)	12.4242	0.311935	WCA	NA	NA	NA	FALSE
WCA	With mucin	A. muciniphila	G8P3	DSM22959	A. muciniphila (DSM22959)	12.7273	0.329424	WCA	NA	NA	NA	FALSE
WCA	With mucin	A. muciniphila	G8P3	DSM22959	A. muciniphila (DSM22959)	13.0303	0.347012	WCA	NA	NA	NA	FALSE
WCA	With mucin	A. muciniphila	G8P3	DSM22959	A. muciniphila (DSM22959)	13.3333	0.357294	WCA	NA	NA	NA	FALSE
WCA	With mucin	A. muciniphila	G8P3	DSM22959	A. muciniphila (DSM22959)	13.6364	0.367881	WCA	NA	NA	NA	FALSE
WCA	With mucin	A. muciniphila	G8P3	DSM22959	A. muciniphila (DSM22959)	13.9394	0.378781	WCA	NA	NA	NA	FALSE
WCA	With mucin	A. muciniphila	G8P3	DSM22959	A. muciniphila (DSM22959)	14.2424	0.393002	WCA	NA	NA	NA	FALSE
WCA	With mucin	A. muciniphila	G8P3	DSM22959	A. muciniphila (DSM22959)	14.5455	0.408538	WCA	NA	NA	NA	FALSE
WCA	With mucin	A. muciniphila	G8P3	DSM22959	A. muciniphila (DSM22959)	14.8485	0.424687	WCA	NA	NA	NA	FALSE
WCA	With mucin	A. muciniphila	G8P3	DSM22959	A. muciniphila (DSM22959)	15.1515	0.439116	WCA	NA	NA	NA	FALSE
WCA	With mucin	A. muciniphila	G8P3	DSM22959	A. muciniphila (DSM22959)	15.4545	0.45161	WCA	NA	NA	NA	FALSE
WCA	With mucin	A. muciniphila	G8P3	DSM22959	A. muciniphila (DSM22959)	15.7576	0.464458	WCA	NA	NA	NA	FALSE
WCA	With mucin	A. muciniphila	G8P3	DSM22959	A. muciniphila (DSM22959)	16.0606	0.477501	WCA	NA	NA	NA	FALSE
WCA	With mucin	A. muciniphila	G8P3	DSM22959	A. muciniphila (DSM22959)	16.3636	0.490207	WCA	NA	NA	NA	FALSE
WCA	With mucin	A. muciniphila	G8P3	DSM22959	A. muciniphila (DSM22959)	16.6667	0.503251	WCA	NA	NA	NA	FALSE
WCA	With mucin	A. muciniphila	G8P3	DSM22959	A. muciniphila (DSM22959)	16.9697	0.516641	WCA	NA	NA	NA	FALSE
WCA	With mucin	A. muciniphila	G8P3	DSM22959	A. muciniphila (DSM22959)	17.2727	0.531692	WCA	NA	NA	NA	FALSE
WCA	With mucin	A. muciniphila	G8P3	DSM22959	A. muciniphila (DSM22959)	17.5758	0.547331	WCA	NA	NA	NA	FALSE
WCA	With mucin	A. muciniphila	G8P3	DSM22959	A. muciniphila (DSM22959)	17.8788	0.563429	WCA	NA	NA	NA	FALSE
WCA	With mucin	A. muciniphila	G8P3	DSM22959	A. muciniphila (DSM22959)	18.1818	0.57793	WCA	NA	NA	NA	FALSE
WCA	With mucin	A. muciniphila	G8P3	DSM22959	A. muciniphila (DSM22959)	18.4848	0.591391	WCA	NA	NA	NA	FALSE
WCA	With mucin	A. muciniphila	G8P3	DSM22959	A. muciniphila (DSM22959)	18.7879	0.605167	WCA	NA	NA	NA	FALSE
WCA	With mucin	A. muciniphila	G8P3	DSM22959	A. muciniphila (DSM22959)	19.0909	0.617842	WCA	NA	NA	NA	FALSE
WCA	With mucin	A. muciniphila	G8P3	DSM22959	A. muciniphila (DSM22959)	19.3939	0.627413	WCA	NA	NA	NA	FALSE
WCA	With mucin	A. muciniphila	G8P3	DSM22959	A. muciniphila (DSM22959)	19.697	0.637131	WCA	NA	NA	NA	FALSE
WCA	With mucin	A. muciniphila	G8P3	DSM22959	A. muciniphila (DSM22959)	20	0.647	WCA	NA	NA	NA	FALSE
WCA	With mucin	A. muciniphila	G8P3	DSM22959	A. muciniphila (DSM22959)	20.303	0.655948	WCA	NA	NA	NA	FALSE
WCA	With mucin	A. muciniphila	G8P3	DSM22959	A. muciniphila (DSM22959)	20.6061	0.665019	WCA	NA	NA	NA	FALSE
WCA	With mucin	A. muciniphila	G8P3	DSM22959	A. muciniphila (DSM22959)	20.9091	0.674216	WCA	NA	NA	NA	FALSE
WCA	With mucin	A. muciniphila	G8P3	DSM22959	A. muciniphila (DSM22959)	21.2121	0.681401	WCA	NA	NA	NA	FALSE
WCA	With mucin	A. muciniphila	G8P3	DSM22959	A. muciniphila (DSM22959)	21.5152	0.687738	WCA	NA	NA	NA	FALSE
WCA	With mucin	A. muciniphila	G8P3	DSM22959	A. muciniphila (DSM22959)	21.8182	0.694134	WCA	NA	NA	NA	FALSE
WCA	With mucin	A. muciniphila	G8P3	DSM22959	A. muciniphila (DSM22959)	22.1212	0.698725	WCA	NA	NA	NA	FALSE
WCA	With mucin	A. muciniphila	G8P3	DSM22959	A. muciniphila (DSM22959)	22.4242	0.700539	WCA	NA	NA	NA	FALSE
WCA	With mucin	A. muciniphila	G8P3	DSM22959	A. muciniphila (DSM22959)	22.7273	0.702359	WCA	NA	NA	NA	FALSE
WCA	With mucin	A. muciniphila	G8P3	DSM22959	A. muciniphila (DSM22959)	23.0303	0.70442	WCA	NA	NA	NA	FALSE
WCA	With mucin	A. muciniphila	G8P3	DSM22959	A. muciniphila (DSM22959)	23.3333	0.708636	WCA	NA	NA	NA	FALSE
WCA	With mucin	A. muciniphila	G8P3	DSM22959	A. muciniphila (DSM22959)	23.6364	0.712877	WCA	NA	NA	NA	FALSE
WCA	With mucin	A. muciniphila	G8P3	DSM22959	A. muciniphila (DSM22959)	23.9394	0.717144	WCA	NA	NA	NA	FALSE
WCA	With mucin	A. muciniphila	G8P3	DSM22959	A. muciniphila (DSM22959)	24.2424	0.717757	WCA	NA	NA	NA	FALSE
WCA	With mucin	A. muciniphila	G8P3	DSM22959	A. muciniphila (DSM22959)	24.5455	0.717454	WCA	NA	NA	NA	FALSE
WCA	With mucin	A. muciniphila	G8P3	DSM22959	A. muciniphila (DSM22959)	24.8485	0.717151	WCA	NA	NA	NA	FALSE
WCA	With mucin	A. muciniphila	G8P3	DSM22959	A. muciniphila (DSM22959)	25.1515	0.717303	WCA	NA	NA	NA	FALSE
WCA	With mucin	A. muciniphila	G8P3	DSM22959	A. muciniphila (DSM22959)	25.4545	0.717908	WCA	NA	NA	NA	FALSE
WCA	With mucin	A. muciniphila	G8P3	DSM22959	A. muciniphila (DSM22959)	25.7576	0.718515	WCA	NA	NA	NA	FALSE
WCA	With mucin	A. muciniphila	G8P3	DSM22959	A. muciniphila (DSM22959)	26.0606	0.718451	WCA	NA	NA	NA	FALSE
WCA	With mucin	A. muciniphila	G8P3	DSM22959	A. muciniphila (DSM22959)	26.3636	0.715714	WCA	NA	NA	NA	FALSE
WCA	With mucin	A. muciniphila	G8P3	DSM22959	A. muciniphila (DSM22959)	26.6667	0.712987	WCA	NA	NA	NA	FALSE
WCA	With mucin	A. muciniphila	G8P3	DSM22959	A. muciniphila (DSM22959)	26.9697	0.710271	WCA	NA	NA	NA	FALSE
WCA	With mucin	A. muciniphila	G8P3	DSM22959	A. muciniphila (DSM22959)	27.2727	0.706154	WCA	NA	NA	NA	FALSE
WCA	With mucin	A. muciniphila	G8P3	DSM22959	A. muciniphila (DSM22959)	27.5758	0.701905	WCA	NA	NA	NA	FALSE
WCA	With mucin	A. muciniphila	G8P3	DSM22959	A. muciniphila (DSM22959)	27.8788	0.697682	WCA	NA	NA	NA	FALSE
WCA	With mucin	A. muciniphila	G8P3	DSM22959	A. muciniphila (DSM22959)	28.1818	0.691947	WCA	NA	NA	NA	FALSE
WCA	With mucin	A. muciniphila	G8P3	DSM22959	A. muciniphila (DSM22959)	28.4848	0.685245	WCA	NA	NA	NA	FALSE
WCA	With mucin	A. muciniphila	G8P3	DSM22959	A. muciniphila (DSM22959)	28.7879	0.678608	WCA	NA	NA	NA	FALSE
WCA	With mucin	A. muciniphila	G8P3	DSM22959	A. muciniphila (DSM22959)	29.0909	0.67197	WCA	NA	NA	NA	FALSE
WCA	With mucin	A. muciniphila	G8P3	DSM22959	A. muciniphila (DSM22959)	29.3939	0.665246	WCA	NA	NA	NA	FALSE
WCA	With mucin	A. muciniphila	G8P3	DSM22959	A. muciniphila (DSM22959)	29.697	0.65859	WCA	NA	NA	NA	FALSE
WCA	With mucin	A. muciniphila	G8P3	DSM22959	A. muciniphila (DSM22959)	30	0.652	WCA	NA	NA	NA	FALSE
WCA	Without mucin	A. muciniphila	G3P4	DSM22959	A. muciniphila (DSM22959)	0	7e-05	WCA	WCA	0.329731	-5.25437	TRUE
WCA	Without mucin	A. muciniphila	G3P4	DSM22959	A. muciniphila (DSM22959)	0.30303	7e-05	WCA	WCA	0.329731	-5.25437	TRUE
WCA	Without mucin	A. muciniphila	G3P4	DSM22959	A. muciniphila (DSM22959)	0.606061	7e-05	WCA	WCA	0.329731	-5.25437	TRUE
WCA	Without mucin	A. muciniphila	G3P4	DSM22959	A. muciniphila (DSM22959)	0.909091	7e-05	WCA	WCA	0.329731	-5.25437	TRUE
WCA	Without mucin	A. muciniphila	G3P4	DSM22959	A. muciniphila (DSM22959)	1.21212	7e-05	WCA	WCA	0.329731	-5.25437	TRUE
WCA	Without mucin	A. muciniphila	G3P4	DSM22959	A. muciniphila (DSM22959)	1.51515	7e-05	WCA	WCA	0.329731	-5.25437	TRUE
WCA	Without mucin	A. muciniphila	G3P4	DSM22959	A. muciniphila (DSM22959)	1.81818	7e-05	WCA	WCA	0.329731	-5.25437	TRUE
WCA	Without mucin	A. muciniphila	G3P4	DSM22959	A. muciniphila (DSM22959)	2.12121	7e-05	WCA	WCA	0.329731	-5.25437	TRUE
WCA	Without mucin	A. muciniphila	G3P4	DSM22959	A. muciniphila (DSM22959)	2.42424	7e-05	WCA	WCA	0.329731	-5.25437	TRUE
WCA	Without mucin	A. muciniphila	G3P4	DSM22959	A. muciniphila (DSM22959)	2.72727	7e-05	WCA	WCA	0.329731	-5.25437	TRUE
WCA	Without mucin	A. muciniphila	G3P4	DSM22959	A. muciniphila (DSM22959)	3.0303	7e-05	WCA	WCA	0.329731	-5.25437	TRUE
WCA	Without mucin	A. muciniphila	G3P4	DSM22959	A. muciniphila (DSM22959)	3.33333	7e-05	WCA	WCA	0.329731	-5.25437	TRUE
WCA	Without mucin	A. muciniphila	G3P4	DSM22959	A. muciniphila (DSM22959)	3.63636	0.000101177	WCA	WCA	0.329731	-5.25437	TRUE
WCA	Without mucin	A. muciniphila	G3P4	DSM22959	A. muciniphila (DSM22959)	3.93939	0.000139451	WCA	WCA	0.329731	-5.25437	TRUE
WCA	Without mucin	A. muciniphila	G3P4	DSM22959	A. muciniphila (DSM22959)	4.24242	0.000186283	WCA	WCA	0.329731	-5.25437	TRUE
WCA	Without mucin	A. muciniphila	G3P4	DSM22959	A. muciniphila (DSM22959)	4.54545	0.000243587	WCA	WCA	0.329731	-5.25437	TRUE
WCA	Without mucin	A. muciniphila	G3P4	DSM22959	A. muciniphila (DSM22959)	4.84848	0.000313704	WCA	WCA	0.329731	-5.25437	TRUE
WCA	Without mucin	A. muciniphila	G3P4	DSM22959	A. muciniphila (DSM22959)	5.15152	0.000399499	WCA	WCA	0.329731	-5.25437	TRUE
WCA	Without mucin	A. muciniphila	G3P4	DSM22959	A. muciniphila (DSM22959)	5.45455	0.000504477	WCA	WCA	0.329731	-5.25437	TRUE
WCA	Without mucin	A. muciniphila	G3P4	DSM22959	A. muciniphila (DSM22959)	5.75758	0.000632927	WCA	WCA	0.329731	-5.25437	TRUE
WCA	Without mucin	A. muciniphila	G3P4	DSM22959	A. muciniphila (DSM22959)	6.06061	0.000790099	WCA	WCA	0.329731	-5.25437	TRUE
WCA	Without mucin	A. muciniphila	G3P4	DSM22959	A. muciniphila (DSM22959)	6.36364	0.000982413	WCA	WCA	0.329731	-5.25437	TRUE
WCA	Without mucin	A. muciniphila	G3P4	DSM22959	A. muciniphila (DSM22959)	6.66667	0.00121773	WCA	WCA	0.329731	-5.25437	TRUE
WCA	Without mucin	A. muciniphila	G3P4	DSM22959	A. muciniphila (DSM22959)	6.9697	0.00150566	WCA	WCA	0.329731	-5.25437	TRUE
WCA	Without mucin	A. muciniphila	G3P4	DSM22959	A. muciniphila (DSM22959)	7.27273	0.00185797	WCA	WCA	0.329731	-5.25437	TRUE
WCA	Without mucin	A. muciniphila	G3P4	DSM22959	A. muciniphila (DSM22959)	7.57576	0.00228906	WCA	WCA	0.329731	-5.25437	TRUE
WCA	Without mucin	A. muciniphila	G3P4	DSM22959	A. muciniphila (DSM22959)	7.87879	0.00281653	WCA	WCA	0.329731	-5.25437	TRUE
WCA	Without mucin	A. muciniphila	G3P4	DSM22959	A. muciniphila (DSM22959)	8.18182	0.00346195	WCA	WCA	0.329731	-5.25437	TRUE
WCA	Without mucin	A. muciniphila	G3P4	DSM22959	A. muciniphila (DSM22959)	8.48485	0.00425168	WCA	WCA	0.329731	-5.25437	TRUE
WCA	Without mucin	A. muciniphila	G3P4	DSM22959	A. muciniphila (DSM22959)	8.78788	0.00521799	WCA	WCA	0.329731	-5.25437	TRUE
WCA	Without mucin	A. muciniphila	G3P4	DSM22959	A. muciniphila (DSM22959)	9.09091	0.00640036	WCA	WCA	0.329731	-5.25437	TRUE
WCA	Without mucin	A. muciniphila	G3P4	DSM22959	A. muciniphila (DSM22959)	9.39394	0.0078471	WCA	WCA	0.329731	-5.25437	TRUE
WCA	Without mucin	A. muciniphila	G3P4	DSM22959	A. muciniphila (DSM22959)	9.69697	0.00961733	WCA	WCA	0.329731	-5.25437	TRUE
WCA	Without mucin	A. muciniphila	G3P4	DSM22959	A. muciniphila (DSM22959)	10	0.0117834	WCA	WCA	0.329731	-5.25437	FALSE
WCA	Without mucin	A. muciniphila	G3P4	DSM22959	A. muciniphila (DSM22959)	10.303	0.0144337	WCA	WCA	0.329731	-5.25437	FALSE
WCA	Without mucin	A. muciniphila	G3P4	DSM22959	A. muciniphila (DSM22959)	10.6061	0.0176767	WCA	WCA	0.329731	-5.25437	FALSE
WCA	Without mucin	A. muciniphila	G3P4	DSM22959	A. muciniphila (DSM22959)	10.9091	0.0216448	WCA	WCA	0.329731	-5.25437	FALSE
WCA	Without mucin	A. muciniphila	G3P4	DSM22959	A. muciniphila (DSM22959)	11.2121	0.0274592	WCA	WCA	0.329731	-5.25437	FALSE
WCA	Without mucin	A. muciniphila	G3P4	DSM22959	A. muciniphila (DSM22959)	11.5152	0.0353648	WCA	WCA	0.329731	-5.25437	FALSE
WCA	Without mucin	A. muciniphila	G3P4	DSM22959	A. muciniphila (DSM22959)	11.8182	0.0455407	WCA	WCA	0.329731	-5.25437	FALSE
WCA	Without mucin	A. muciniphila	G3P4	DSM22959	A. muciniphila (DSM22959)	12.1212	0.0575806	WCA	WCA	0.329731	-5.25437	FALSE
WCA	Without mucin	A. muciniphila	G3P4	DSM22959	A. muciniphila (DSM22959)	12.4242	0.0708375	WCA	WCA	0.329731	-5.25437	FALSE
WCA	Without mucin	A. muciniphila	G3P4	DSM22959	A. muciniphila (DSM22959)	12.7273	0.0871427	WCA	WCA	0.329731	-5.25437	FALSE
WCA	Without mucin	A. muciniphila	G3P4	DSM22959	A. muciniphila (DSM22959)	13.0303	0.106226	WCA	WCA	0.329731	-5.25437	FALSE
WCA	Without mucin	A. muciniphila	G3P4	DSM22959	A. muciniphila (DSM22959)	13.3333	0.119299	WCA	WCA	0.329731	-5.25437	FALSE
WCA	Without mucin	A. muciniphila	G3P4	DSM22959	A. muciniphila (DSM22959)	13.6364	0.13398	WCA	WCA	0.329731	-5.25437	FALSE
WCA	Without mucin	A. muciniphila	G3P4	DSM22959	A. muciniphila (DSM22959)	13.9394	0.150467	WCA	WCA	0.329731	-5.25437	FALSE
WCA	Without mucin	A. muciniphila	G3P4	DSM22959	A. muciniphila (DSM22959)	14.2424	0.164667	WCA	WCA	0.329731	-5.25437	FALSE
WCA	Without mucin	A. muciniphila	G3P4	DSM22959	A. muciniphila (DSM22959)	14.5455	0.179046	WCA	WCA	0.329731	-5.25437	FALSE
WCA	Without mucin	A. muciniphila	G3P4	DSM22959	A. muciniphila (DSM22959)	14.8485	0.194679	WCA	WCA	0.329731	-5.25437	FALSE
WCA	Without mucin	A. muciniphila	G3P4	DSM22959	A. muciniphila (DSM22959)	15.1515	0.209761	WCA	WCA	0.329731	-5.25437	FALSE
WCA	Without mucin	A. muciniphila	G3P4	DSM22959	A. muciniphila (DSM22959)	15.4545	0.223965	WCA	WCA	0.329731	-5.25437	FALSE
WCA	Without mucin	A. muciniphila	G3P4	DSM22959	A. muciniphila (DSM22959)	15.7576	0.239131	WCA	WCA	0.329731	-5.25437	FALSE
WCA	Without mucin	A. muciniphila	G3P4	DSM22959	A. muciniphila (DSM22959)	16.0606	0.255033	WCA	WCA	0.329731	-5.25437	FALSE
WCA	Without mucin	A. muciniphila	G3P4	DSM22959	A. muciniphila (DSM22959)	16.3636	0.270756	WCA	WCA	0.329731	-5.25437	FALSE
WCA	Without mucin	A. muciniphila	G3P4	DSM22959	A. muciniphila (DSM22959)	16.6667	0.287448	WCA	WCA	0.329731	-5.25437	FALSE
WCA	Without mucin	A. muciniphila	G3P4	DSM22959	A. muciniphila (DSM22959)	16.9697	0.305169	WCA	WCA	0.329731	-5.25437	FALSE
WCA	Without mucin	A. muciniphila	G3P4	DSM22959	A. muciniphila (DSM22959)	17.2727	0.322795	WCA	WCA	0.329731	-5.25437	FALSE
WCA	Without mucin	A. muciniphila	G3P4	DSM22959	A. muciniphila (DSM22959)	17.5758	0.341299	WCA	WCA	0.329731	-5.25437	FALSE
WCA	Without mucin	A. muciniphila	G3P4	DSM22959	A. muciniphila (DSM22959)	17.8788	0.360864	WCA	WCA	0.329731	-5.25437	FALSE
WCA	Without mucin	A. muciniphila	G3P4	DSM22959	A. muciniphila (DSM22959)	18.1818	0.380365	WCA	WCA	0.329731	-5.25437	FALSE
WCA	Without mucin	A. muciniphila	G3P4	DSM22959	A. muciniphila (DSM22959)	18.4848	0.400091	WCA	WCA	0.329731	-5.25437	FALSE
WCA	Without mucin	A. muciniphila	G3P4	DSM22959	A. muciniphila (DSM22959)	18.7879	0.420839	WCA	WCA	0.329731	-5.25437	FALSE
WCA	Without mucin	A. muciniphila	G3P4	DSM22959	A. muciniphila (DSM22959)	19.0909	0.441623	WCA	WCA	0.329731	-5.25437	FALSE
WCA	Without mucin	A. muciniphila	G3P4	DSM22959	A. muciniphila (DSM22959)	19.3939	0.460896	WCA	WCA	0.329731	-5.25437	FALSE
WCA	Without mucin	A. muciniphila	G3P4	DSM22959	A. muciniphila (DSM22959)	19.697	0.481009	WCA	WCA	0.329731	-5.25437	FALSE
WCA	Without mucin	A. muciniphila	G3P4	DSM22959	A. muciniphila (DSM22959)	20	0.502	WCA	WCA	0.329731	-5.25437	FALSE
WCA	Without mucin	A. muciniphila	G3P4	DSM22959	A. muciniphila (DSM22959)	20.303	0.52059	WCA	WCA	0.329731	-5.25437	FALSE
WCA	Without mucin	A. muciniphila	G3P4	DSM22959	A. muciniphila (DSM22959)	20.6061	0.539868	WCA	WCA	0.329731	-5.25437	FALSE
WCA	Without mucin	A. muciniphila	G3P4	DSM22959	A. muciniphila (DSM22959)	20.9091	0.559859	WCA	WCA	0.329731	-5.25437	FALSE
WCA	Without mucin	A. muciniphila	G3P4	DSM22959	A. muciniphila (DSM22959)	21.2121	0.577244	WCA	WCA	0.329731	-5.25437	FALSE
WCA	Without mucin	A. muciniphila	G3P4	DSM22959	A. muciniphila (DSM22959)	21.5152	0.593696	WCA	WCA	0.329731	-5.25437	FALSE
WCA	Without mucin	A. muciniphila	G3P4	DSM22959	A. muciniphila (DSM22959)	21.8182	0.610617	WCA	WCA	0.329731	-5.25437	FALSE
WCA	Without mucin	A. muciniphila	G3P4	DSM22959	A. muciniphila (DSM22959)	22.1212	0.627083	WCA	WCA	0.329731	-5.25437	FALSE
WCA	Without mucin	A. muciniphila	G3P4	DSM22959	A. muciniphila (DSM22959)	22.4242	0.642551	WCA	WCA	0.329731	-5.25437	FALSE
WCA	Without mucin	A. muciniphila	G3P4	DSM22959	A. muciniphila (DSM22959)	22.7273	0.658401	WCA	WCA	0.329731	-5.25437	FALSE
WCA	Without mucin	A. muciniphila	G3P4	DSM22959	A. muciniphila (DSM22959)	23.0303	0.674121	WCA	WCA	0.329731	-5.25437	FALSE
WCA	Without mucin	A. muciniphila	G3P4	DSM22959	A. muciniphila (DSM22959)	23.3333	0.685435	WCA	WCA	0.329731	-5.25437	FALSE
WCA	Without mucin	A. muciniphila	G3P4	DSM22959	A. muciniphila (DSM22959)	23.6364	0.69694	WCA	WCA	0.329731	-5.25437	FALSE
WCA	Without mucin	A. muciniphila	G3P4	DSM22959	A. muciniphila (DSM22959)	23.9394	0.708637	WCA	WCA	0.329731	-5.25437	FALSE
WCA	Without mucin	A. muciniphila	G3P4	DSM22959	A. muciniphila (DSM22959)	24.2424	0.718159	WCA	WCA	0.329731	-5.25437	FALSE
WCA	Without mucin	A. muciniphila	G3P4	DSM22959	A. muciniphila (DSM22959)	24.5455	0.72721	WCA	WCA	0.329731	-5.25437	FALSE
WCA	Without mucin	A. muciniphila	G3P4	DSM22959	A. muciniphila (DSM22959)	24.8485	0.736374	WCA	WCA	0.329731	-5.25437	FALSE
WCA	Without mucin	A. muciniphila	G3P4	DSM22959	A. muciniphila (DSM22959)	25.1515	0.7437	WCA	WCA	0.329731	-5.25437	FALSE
WCA	Without mucin	A. muciniphila	G3P4	DSM22959	A. muciniphila (DSM22959)	25.4545	0.749128	WCA	WCA	0.329731	-5.25437	FALSE
WCA	Without mucin	A. muciniphila	G3P4	DSM22959	A. muciniphila (DSM22959)	25.7576	0.754597	WCA	WCA	0.329731	-5.25437	FALSE
WCA	Without mucin	A. muciniphila	G3P4	DSM22959	A. muciniphila (DSM22959)	26.0606	0.759181	WCA	WCA	0.329731	-5.25437	FALSE
WCA	Without mucin	A. muciniphila	G3P4	DSM22959	A. muciniphila (DSM22959)	26.3636	0.76009	WCA	WCA	0.329731	-5.25437	FALSE
WCA	Without mucin	A. muciniphila	G3P4	DSM22959	A. muciniphila (DSM22959)	26.6667	0.760999	WCA	WCA	0.329731	-5.25437	FALSE
WCA	Without mucin	A. muciniphila	G3P4	DSM22959	A. muciniphila (DSM22959)	26.9697	0.761909	WCA	WCA	0.329731	-5.25437	FALSE
WCA	Without mucin	A. muciniphila	G3P4	DSM22959	A. muciniphila (DSM22959)	27.2727	0.761454	WCA	WCA	0.329731	-5.25437	FALSE
WCA	Without mucin	A. muciniphila	G3P4	DSM22959	A. muciniphila (DSM22959)	27.5758	0.760848	WCA	WCA	0.329731	-5.25437	FALSE
WCA	Without mucin	A. muciniphila	G3P4	DSM22959	A. muciniphila (DSM22959)	27.8788	0.760242	WCA	WCA	0.329731	-5.25437	FALSE
WCA	Without mucin	A. muciniphila	G3P4	DSM22959	A. muciniphila (DSM22959)	28.1818	0.757435	WCA	WCA	0.329731	-5.25437	FALSE
WCA	Without mucin	A. muciniphila	G3P4	DSM22959	A. muciniphila (DSM22959)	28.4848	0.75318	WCA	WCA	0.329731	-5.25437	FALSE
WCA	Without mucin	A. muciniphila	G3P4	DSM22959	A. muciniphila (DSM22959)	28.7879	0.748948	WCA	WCA	0.329731	-5.25437	FALSE
WCA	Without mucin	A. muciniphila	G3P4	DSM22959	A. muciniphila (DSM22959)	29.0909	0.744993	WCA	WCA	0.329731	-5.25437	FALSE
WCA	Without mucin	A. muciniphila	G3P4	DSM22959	A. muciniphila (DSM22959)	29.3939	0.741647	WCA	WCA	0.329731	-5.25437	FALSE
WCA	Without mucin	A. muciniphila	G3P4	DSM22959	A. muciniphila (DSM22959)	29.697	0.738316	WCA	WCA	0.329731	-5.25437	FALSE
WCA	Without mucin	A. muciniphila	G3P4	DSM22959	A. muciniphila (DSM22959)	30	0.735	WCA	WCA	0.329731	-5.25437	FALSE
WCA	Without mucin	A. muciniphila	G2P3	DSM22959	A. muciniphila (DSM22959)	0	7e-05	WCA	WCA	0.322092	-5.08744	TRUE
WCA	Without mucin	A. muciniphila	G2P3	DSM22959	A. muciniphila (DSM22959)	0.30303	7e-05	WCA	WCA	0.322092	-5.08744	TRUE
WCA	Without mucin	A. muciniphila	G2P3	DSM22959	A. muciniphila (DSM22959)	0.606061	7e-05	WCA	WCA	0.322092	-5.08744	TRUE
WCA	Without mucin	A. muciniphila	G2P3	DSM22959	A. muciniphila (DSM22959)	0.909091	7e-05	WCA	WCA	0.322092	-5.08744	TRUE
WCA	Without mucin	A. muciniphila	G2P3	DSM22959	A. muciniphila (DSM22959)	1.21212	7e-05	WCA	WCA	0.322092	-5.08744	TRUE
WCA	Without mucin	A. muciniphila	G2P3	DSM22959	A. muciniphila (DSM22959)	1.51515	7e-05	WCA	WCA	0.322092	-5.08744	TRUE
WCA	Without mucin	A. muciniphila	G2P3	DSM22959	A. muciniphila (DSM22959)	1.81818	7e-05	WCA	WCA	0.322092	-5.08744	TRUE
WCA	Without mucin	A. muciniphila	G2P3	DSM22959	A. muciniphila (DSM22959)	2.12121	7e-05	WCA	WCA	0.322092	-5.08744	TRUE
WCA	Without mucin	A. muciniphila	G2P3	DSM22959	A. muciniphila (DSM22959)	2.42424	7e-05	WCA	WCA	0.322092	-5.08744	TRUE
WCA	Without mucin	A. muciniphila	G2P3	DSM22959	A. muciniphila (DSM22959)	2.72727	7e-05	WCA	WCA	0.322092	-5.08744	TRUE
WCA	Without mucin	A. muciniphila	G2P3	DSM22959	A. muciniphila (DSM22959)	3.0303	8.28365e-05	WCA	WCA	0.322092	-5.08744	TRUE
WCA	Without mucin	A. muciniphila	G2P3	DSM22959	A. muciniphila (DSM22959)	3.33333	0.000116085	WCA	WCA	0.322092	-5.08744	TRUE
WCA	Without mucin	A. muciniphila	G2P3	DSM22959	A. muciniphila (DSM22959)	3.63636	0.000156567	WCA	WCA	0.322092	-5.08744	TRUE
WCA	Without mucin	A. muciniphila	G2P3	DSM22959	A. muciniphila (DSM22959)	3.93939	0.000205856	WCA	WCA	0.322092	-5.08744	TRUE
WCA	Without mucin	A. muciniphila	G2P3	DSM22959	A. muciniphila (DSM22959)	4.24242	0.000265867	WCA	WCA	0.322092	-5.08744	TRUE
WCA	Without mucin	A. muciniphila	G2P3	DSM22959	A. muciniphila (DSM22959)	4.54545	0.000338934	WCA	WCA	0.322092	-5.08744	TRUE
WCA	Without mucin	A. muciniphila	G2P3	DSM22959	A. muciniphila (DSM22959)	4.84848	0.000427896	WCA	WCA	0.322092	-5.08744	TRUE
WCA	Without mucin	A. muciniphila	G2P3	DSM22959	A. muciniphila (DSM22959)	5.15152	0.000536211	WCA	WCA	0.322092	-5.08744	TRUE
WCA	Without mucin	A. muciniphila	G2P3	DSM22959	A. muciniphila (DSM22959)	5.45455	0.000668089	WCA	WCA	0.322092	-5.08744	TRUE
WCA	Without mucin	A. muciniphila	G2P3	DSM22959	A. muciniphila (DSM22959)	5.75758	0.000828657	WCA	WCA	0.322092	-5.08744	TRUE
WCA	Without mucin	A. muciniphila	G2P3	DSM22959	A. muciniphila (DSM22959)	6.06061	0.00102416	WCA	WCA	0.322092	-5.08744	TRUE
WCA	Without mucin	A. muciniphila	G2P3	DSM22959	A. muciniphila (DSM22959)	6.36364	0.00126218	WCA	WCA	0.322092	-5.08744	TRUE
WCA	Without mucin	A. muciniphila	G2P3	DSM22959	A. muciniphila (DSM22959)	6.66667	0.001552	WCA	WCA	0.322092	-5.08744	TRUE
WCA	Without mucin	A. muciniphila	G2P3	DSM22959	A. muciniphila (DSM22959)	6.9697	0.00190485	WCA	WCA	0.322092	-5.08744	TRUE
WCA	Without mucin	A. muciniphila	G2P3	DSM22959	A. muciniphila (DSM22959)	7.27273	0.00233447	WCA	WCA	0.322092	-5.08744	TRUE
WCA	Without mucin	A. muciniphila	G2P3	DSM22959	A. muciniphila (DSM22959)	7.57576	0.00285756	WCA	WCA	0.322092	-5.08744	TRUE
WCA	Without mucin	A. muciniphila	G2P3	DSM22959	A. muciniphila (DSM22959)	7.87879	0.00349443	WCA	WCA	0.322092	-5.08744	TRUE
WCA	Without mucin	A. muciniphila	G2P3	DSM22959	A. muciniphila (DSM22959)	8.18182	0.00426986	WCA	WCA	0.322092	-5.08744	TRUE
WCA	Without mucin	A. muciniphila	G2P3	DSM22959	A. muciniphila (DSM22959)	8.48485	0.00521398	WCA	WCA	0.322092	-5.08744	TRUE
WCA	Without mucin	A. muciniphila	G2P3	DSM22959	A. muciniphila (DSM22959)	8.78788	0.00636348	WCA	WCA	0.322092	-5.08744	TRUE
WCA	Without mucin	A. muciniphila	G2P3	DSM22959	A. muciniphila (DSM22959)	9.09091	0.00776306	WCA	WCA	0.322092	-5.08744	TRUE
WCA	Without mucin	A. muciniphila	G2P3	DSM22959	A. muciniphila (DSM22959)	9.39394	0.00946711	WCA	WCA	0.322092	-5.08744	TRUE
WCA	Without mucin	A. muciniphila	G2P3	DSM22959	A. muciniphila (DSM22959)	9.69697	0.0115419	WCA	WCA	0.322092	-5.08744	FALSE
WCA	Without mucin	A. muciniphila	G2P3	DSM22959	A. muciniphila (DSM22959)	10	0.014068	WCA	WCA	0.322092	-5.08744	FALSE
WCA	Without mucin	A. muciniphila	G2P3	DSM22959	A. muciniphila (DSM22959)	10.303	0.0171436	WCA	WCA	0.322092	-5.08744	FALSE
WCA	Without mucin	A. muciniphila	G2P3	DSM22959	A. muciniphila (DSM22959)	10.6061	0.0208884	WCA	WCA	0.322092	-5.08744	FALSE
WCA	Without mucin	A. muciniphila	G2P3	DSM22959	A. muciniphila (DSM22959)	10.9091	0.0254478	WCA	WCA	0.322092	-5.08744	FALSE
WCA	Without mucin	A. muciniphila	G2P3	DSM22959	A. muciniphila (DSM22959)	11.2121	0.032745	WCA	WCA	0.322092	-5.08744	FALSE
WCA	Without mucin	A. muciniphila	G2P3	DSM22959	A. muciniphila (DSM22959)	11.5152	0.0431295	WCA	WCA	0.322092	-5.08744	FALSE
WCA	Without mucin	A. muciniphila	G2P3	DSM22959	A. muciniphila (DSM22959)	11.8182	0.0568002	WCA	WCA	0.322092	-5.08744	FALSE
WCA	Without mucin	A. muciniphila	G2P3	DSM22959	A. muciniphila (DSM22959)	12.1212	0.0718324	WCA	WCA	0.322092	-5.08744	FALSE
WCA	Without mucin	A. muciniphila	G2P3	DSM22959	A. muciniphila (DSM22959)	12.4242	0.085492	WCA	WCA	0.322092	-5.08744	FALSE
WCA	Without mucin	A. muciniphila	G2P3	DSM22959	A. muciniphila (DSM22959)	12.7273	0.101747	WCA	WCA	0.322092	-5.08744	FALSE
WCA	Without mucin	A. muciniphila	G2P3	DSM22959	A. muciniphila (DSM22959)	13.0303	0.120315	WCA	WCA	0.322092	-5.08744	FALSE
WCA	Without mucin	A. muciniphila	G2P3	DSM22959	A. muciniphila (DSM22959)	13.3333	0.134287	WCA	WCA	0.322092	-5.08744	FALSE
WCA	Without mucin	A. muciniphila	G2P3	DSM22959	A. muciniphila (DSM22959)	13.6364	0.14988	WCA	WCA	0.322092	-5.08744	FALSE
WCA	Without mucin	A. muciniphila	G2P3	DSM22959	A. muciniphila (DSM22959)	13.9394	0.167284	WCA	WCA	0.322092	-5.08744	FALSE
WCA	Without mucin	A. muciniphila	G2P3	DSM22959	A. muciniphila (DSM22959)	14.2424	0.182764	WCA	WCA	0.322092	-5.08744	FALSE
WCA	Without mucin	A. muciniphila	G2P3	DSM22959	A. muciniphila (DSM22959)	14.5455	0.198613	WCA	WCA	0.322092	-5.08744	FALSE
WCA	Without mucin	A. muciniphila	G2P3	DSM22959	A. muciniphila (DSM22959)	14.8485	0.215836	WCA	WCA	0.322092	-5.08744	FALSE
WCA	Without mucin	A. muciniphila	G2P3	DSM22959	A. muciniphila (DSM22959)	15.1515	0.232201	WCA	WCA	0.322092	-5.08744	FALSE
WCA	Without mucin	A. muciniphila	G2P3	DSM22959	A. muciniphila (DSM22959)	15.4545	0.247302	WCA	WCA	0.322092	-5.08744	FALSE
WCA	Without mucin	A. muciniphila	G2P3	DSM22959	A. muciniphila (DSM22959)	15.7576	0.263384	WCA	WCA	0.322092	-5.08744	FALSE
WCA	Without mucin	A. muciniphila	G2P3	DSM22959	A. muciniphila (DSM22959)	16.0606	0.280562	WCA	WCA	0.322092	-5.08744	FALSE
WCA	Without mucin	A. muciniphila	G2P3	DSM22959	A. muciniphila (DSM22959)	16.3636	0.299068	WCA	WCA	0.322092	-5.08744	FALSE
WCA	Without mucin	A. muciniphila	G2P3	DSM22959	A. muciniphila (DSM22959)	16.6667	0.318795	WCA	WCA	0.322092	-5.08744	FALSE
WCA	Without mucin	A. muciniphila	G2P3	DSM22959	A. muciniphila (DSM22959)	16.9697	0.339822	WCA	WCA	0.322092	-5.08744	FALSE
WCA	Without mucin	A. muciniphila	G2P3	DSM22959	A. muciniphila (DSM22959)	17.2727	0.35934	WCA	WCA	0.322092	-5.08744	FALSE
WCA	Without mucin	A. muciniphila	G2P3	DSM22959	A. muciniphila (DSM22959)	17.5758	0.37964	WCA	WCA	0.322092	-5.08744	FALSE
WCA	Without mucin	A. muciniphila	G2P3	DSM22959	A. muciniphila (DSM22959)	17.8788	0.401086	WCA	WCA	0.322092	-5.08744	FALSE
WCA	Without mucin	A. muciniphila	G2P3	DSM22959	A. muciniphila (DSM22959)	18.1818	0.421279	WCA	WCA	0.322092	-5.08744	FALSE
WCA	Without mucin	A. muciniphila	G2P3	DSM22959	A. muciniphila (DSM22959)	18.4848	0.440771	WCA	WCA	0.322092	-5.08744	FALSE
WCA	Without mucin	A. muciniphila	G2P3	DSM22959	A. muciniphila (DSM22959)	18.7879	0.461165	WCA	WCA	0.322092	-5.08744	FALSE
WCA	Without mucin	A. muciniphila	G2P3	DSM22959	A. muciniphila (DSM22959)	19.0909	0.482054	WCA	WCA	0.322092	-5.08744	FALSE
WCA	Without mucin	A. muciniphila	G2P3	DSM22959	A. muciniphila (DSM22959)	19.3939	0.502798	WCA	WCA	0.322092	-5.08744	FALSE
WCA	Without mucin	A. muciniphila	G2P3	DSM22959	A. muciniphila (DSM22959)	19.697	0.524433	WCA	WCA	0.322092	-5.08744	FALSE
WCA	Without mucin	A. muciniphila	G2P3	DSM22959	A. muciniphila (DSM22959)	20	0.547	WCA	WCA	0.322092	-5.08744	FALSE
WCA	Without mucin	A. muciniphila	G2P3	DSM22959	A. muciniphila (DSM22959)	20.303	0.565371	WCA	WCA	0.322092	-5.08744	FALSE
WCA	Without mucin	A. muciniphila	G2P3	DSM22959	A. muciniphila (DSM22959)	20.6061	0.584359	WCA	WCA	0.322092	-5.08744	FALSE
WCA	Without mucin	A. muciniphila	G2P3	DSM22959	A. muciniphila (DSM22959)	20.9091	0.603985	WCA	WCA	0.322092	-5.08744	FALSE
WCA	Without mucin	A. muciniphila	G2P3	DSM22959	A. muciniphila (DSM22959)	21.2121	0.621867	WCA	WCA	0.322092	-5.08744	FALSE
WCA	Without mucin	A. muciniphila	G2P3	DSM22959	A. muciniphila (DSM22959)	21.5152	0.639221	WCA	WCA	0.322092	-5.08744	FALSE
WCA	Without mucin	A. muciniphila	G2P3	DSM22959	A. muciniphila (DSM22959)	21.8182	0.657059	WCA	WCA	0.322092	-5.08744	FALSE
WCA	Without mucin	A. muciniphila	G2P3	DSM22959	A. muciniphila (DSM22959)	22.1212	0.673756	WCA	WCA	0.322092	-5.08744	FALSE
WCA	Without mucin	A. muciniphila	G2P3	DSM22959	A. muciniphila (DSM22959)	22.4242	0.688365	WCA	WCA	0.322092	-5.08744	FALSE
WCA	Without mucin	A. muciniphila	G2P3	DSM22959	A. muciniphila (DSM22959)	22.7273	0.703291	WCA	WCA	0.322092	-5.08744	FALSE
WCA	Without mucin	A. muciniphila	G2P3	DSM22959	A. muciniphila (DSM22959)	23.0303	0.718065	WCA	WCA	0.322092	-5.08744	FALSE
WCA	Without mucin	A. muciniphila	G2P3	DSM22959	A. muciniphila (DSM22959)	23.3333	0.728805	WCA	WCA	0.322092	-5.08744	FALSE
WCA	Without mucin	A. muciniphila	G2P3	DSM22959	A. muciniphila (DSM22959)	23.6364	0.739705	WCA	WCA	0.322092	-5.08744	FALSE
WCA	Without mucin	A. muciniphila	G2P3	DSM22959	A. muciniphila (DSM22959)	23.9394	0.750768	WCA	WCA	0.322092	-5.08744	FALSE
WCA	Without mucin	A. muciniphila	G2P3	DSM22959	A. muciniphila (DSM22959)	24.2424	0.759222	WCA	WCA	0.322092	-5.08744	FALSE
WCA	Without mucin	A. muciniphila	G2P3	DSM22959	A. muciniphila (DSM22959)	24.5455	0.767072	WCA	WCA	0.322092	-5.08744	FALSE
WCA	Without mucin	A. muciniphila	G2P3	DSM22959	A. muciniphila (DSM22959)	24.8485	0.775004	WCA	WCA	0.322092	-5.08744	FALSE
WCA	Without mucin	A. muciniphila	G2P3	DSM22959	A. muciniphila (DSM22959)	25.1515	0.780956	WCA	WCA	0.322092	-5.08744	FALSE
WCA	Without mucin	A. muciniphila	G2P3	DSM22959	A. muciniphila (DSM22959)	25.4545	0.784882	WCA	WCA	0.322092	-5.08744	FALSE
WCA	Without mucin	A. muciniphila	G2P3	DSM22959	A. muciniphila (DSM22959)	25.7576	0.788829	WCA	WCA	0.322092	-5.08744	FALSE
WCA	Without mucin	A. muciniphila	G2P3	DSM22959	A. muciniphila (DSM22959)	26.0606	0.792302	WCA	WCA	0.322092	-5.08744	FALSE
WCA	Without mucin	A. muciniphila	G2P3	DSM22959	A. muciniphila (DSM22959)	26.3636	0.793815	WCA	WCA	0.322092	-5.08744	FALSE
WCA	Without mucin	A. muciniphila	G2P3	DSM22959	A. muciniphila (DSM22959)	26.6667	0.79533	WCA	WCA	0.322092	-5.08744	FALSE
WCA	Without mucin	A. muciniphila	G2P3	DSM22959	A. muciniphila (DSM22959)	26.9697	0.796848	WCA	WCA	0.322092	-5.08744	FALSE
WCA	Without mucin	A. muciniphila	G2P3	DSM22959	A. muciniphila (DSM22959)	27.2727	0.795633	WCA	WCA	0.322092	-5.08744	FALSE
WCA	Without mucin	A. muciniphila	G2P3	DSM22959	A. muciniphila (DSM22959)	27.5758	0.794117	WCA	WCA	0.322092	-5.08744	FALSE
WCA	Without mucin	A. muciniphila	G2P3	DSM22959	A. muciniphila (DSM22959)	27.8788	0.792604	WCA	WCA	0.322092	-5.08744	FALSE
WCA	Without mucin	A. muciniphila	G2P3	DSM22959	A. muciniphila (DSM22959)	28.1818	0.78962	WCA	WCA	0.322092	-5.08744	FALSE
WCA	Without mucin	A. muciniphila	G2P3	DSM22959	A. muciniphila (DSM22959)	28.4848	0.78567	WCA	WCA	0.322092	-5.08744	FALSE
WCA	Without mucin	A. muciniphila	G2P3	DSM22959	A. muciniphila (DSM22959)	28.7879	0.78174	WCA	WCA	0.322092	-5.08744	FALSE
WCA	Without mucin	A. muciniphila	G2P3	DSM22959	A. muciniphila (DSM22959)	29.0909	0.778361	WCA	WCA	0.322092	-5.08744	FALSE
WCA	Without mucin	A. muciniphila	G2P3	DSM22959	A. muciniphila (DSM22959)	29.3939	0.776235	WCA	WCA	0.322092	-5.08744	FALSE
WCA	Without mucin	A. muciniphila	G2P3	DSM22959	A. muciniphila (DSM22959)	29.697	0.774115	WCA	WCA	0.322092	-5.08744	FALSE
WCA	Without mucin	A. muciniphila	G2P3	DSM22959	A. muciniphila (DSM22959)	30	0.772	WCA	WCA	0.322092	-5.08744	FALSE
WCA	Without mucin	A. muciniphila	G3P3	DSM22959	A. muciniphila (DSM22959)	0	7e-05	WCA	WCA	0.315722	-5.0535	TRUE
WCA	Without mucin	A. muciniphila	G3P3	DSM22959	A. muciniphila (DSM22959)	0.30303	7e-05	WCA	WCA	0.315722	-5.0535	TRUE
WCA	Without mucin	A. muciniphila	G3P3	DSM22959	A. muciniphila (DSM22959)	0.606061	7e-05	WCA	WCA	0.315722	-5.0535	TRUE
WCA	Without mucin	A. muciniphila	G3P3	DSM22959	A. muciniphila (DSM22959)	0.909091	7e-05	WCA	WCA	0.315722	-5.0535	TRUE
WCA	Without mucin	A. muciniphila	G3P3	DSM22959	A. muciniphila (DSM22959)	1.21212	7e-05	WCA	WCA	0.315722	-5.0535	TRUE
WCA	Without mucin	A. muciniphila	G3P3	DSM22959	A. muciniphila (DSM22959)	1.51515	7e-05	WCA	WCA	0.315722	-5.0535	TRUE
WCA	Without mucin	A. muciniphila	G3P3	DSM22959	A. muciniphila (DSM22959)	1.81818	7e-05	WCA	WCA	0.315722	-5.0535	TRUE
WCA	Without mucin	A. muciniphila	G3P3	DSM22959	A. muciniphila (DSM22959)	2.12121	7e-05	WCA	WCA	0.315722	-5.0535	TRUE
WCA	Without mucin	A. muciniphila	G3P3	DSM22959	A. muciniphila (DSM22959)	2.42424	7e-05	WCA	WCA	0.315722	-5.0535	TRUE
WCA	Without mucin	A. muciniphila	G3P3	DSM22959	A. muciniphila (DSM22959)	2.72727	7e-05	WCA	WCA	0.315722	-5.0535	TRUE
WCA	Without mucin	A. muciniphila	G3P3	DSM22959	A. muciniphila (DSM22959)	3.0303	8.73995e-05	WCA	WCA	0.315722	-5.0535	TRUE
WCA	Without mucin	A. muciniphila	G3P3	DSM22959	A. muciniphila (DSM22959)	3.33333	0.000120869	WCA	WCA	0.315722	-5.0535	TRUE
WCA	Without mucin	A. muciniphila	G3P3	DSM22959	A. muciniphila (DSM22959)	3.63636	0.000161455	WCA	WCA	0.315722	-5.0535	TRUE
WCA	Without mucin	A. muciniphila	G3P3	DSM22959	A. muciniphila (DSM22959)	3.93939	0.000210672	WCA	WCA	0.315722	-5.0535	TRUE
WCA	Without mucin	A. muciniphila	G3P3	DSM22959	A. muciniphila (DSM22959)	4.24242	0.000270354	WCA	WCA	0.315722	-5.0535	TRUE
WCA	Without mucin	A. muciniphila	G3P3	DSM22959	A. muciniphila (DSM22959)	4.54545	0.000342727	WCA	WCA	0.315722	-5.0535	TRUE
WCA	Without mucin	A. muciniphila	G3P3	DSM22959	A. muciniphila (DSM22959)	4.84848	0.00043049	WCA	WCA	0.315722	-5.0535	TRUE
WCA	Without mucin	A. muciniphila	G3P3	DSM22959	A. muciniphila (DSM22959)	5.15152	0.000536914	WCA	WCA	0.315722	-5.0535	TRUE
WCA	Without mucin	A. muciniphila	G3P3	DSM22959	A. muciniphila (DSM22959)	5.45455	0.000665968	WCA	WCA	0.315722	-5.0535	TRUE
WCA	Without mucin	A. muciniphila	G3P3	DSM22959	A. muciniphila (DSM22959)	5.75758	0.000822465	WCA	WCA	0.315722	-5.0535	TRUE
WCA	Without mucin	A. muciniphila	G3P3	DSM22959	A. muciniphila (DSM22959)	6.06061	0.00101224	WCA	WCA	0.315722	-5.0535	TRUE
WCA	Without mucin	A. muciniphila	G3P3	DSM22959	A. muciniphila (DSM22959)	6.36364	0.00124237	WCA	WCA	0.315722	-5.0535	TRUE
WCA	Without mucin	A. muciniphila	G3P3	DSM22959	A. muciniphila (DSM22959)	6.66667	0.00152143	WCA	WCA	0.315722	-5.0535	TRUE
WCA	Without mucin	A. muciniphila	G3P3	DSM22959	A. muciniphila (DSM22959)	6.9697	0.00185983	WCA	WCA	0.315722	-5.0535	TRUE
WCA	Without mucin	A. muciniphila	G3P3	DSM22959	A. muciniphila (DSM22959)	7.27273	0.00227019	WCA	WCA	0.315722	-5.0535	TRUE
WCA	Without mucin	A. muciniphila	G3P3	DSM22959	A. muciniphila (DSM22959)	7.57576	0.00276781	WCA	WCA	0.315722	-5.0535	TRUE
WCA	Without mucin	A. muciniphila	G3P3	DSM22959	A. muciniphila (DSM22959)	7.87879	0.00337124	WCA	WCA	0.315722	-5.0535	TRUE
WCA	Without mucin	A. muciniphila	G3P3	DSM22959	A. muciniphila (DSM22959)	8.18182	0.00410299	WCA	WCA	0.315722	-5.0535	TRUE
WCA	Without mucin	A. muciniphila	G3P3	DSM22959	A. muciniphila (DSM22959)	8.48485	0.00499033	WCA	WCA	0.315722	-5.0535	TRUE
WCA	Without mucin	A. muciniphila	G3P3	DSM22959	A. muciniphila (DSM22959)	8.78788	0.00606636	WCA	WCA	0.315722	-5.0535	TRUE
WCA	Without mucin	A. muciniphila	G3P3	DSM22959	A. muciniphila (DSM22959)	9.09091	0.0073712	WCA	WCA	0.315722	-5.0535	TRUE
WCA	Without mucin	A. muciniphila	G3P3	DSM22959	A. muciniphila (DSM22959)	9.39394	0.0089535	WCA	WCA	0.315722	-5.0535	TRUE
WCA	Without mucin	A. muciniphila	G3P3	DSM22959	A. muciniphila (DSM22959)	9.69697	0.0108723	WCA	WCA	0.315722	-5.0535	FALSE
WCA	Without mucin	A. muciniphila	G3P3	DSM22959	A. muciniphila (DSM22959)	10	0.013199	WCA	WCA	0.315722	-5.0535	FALSE
WCA	Without mucin	A. muciniphila	G3P3	DSM22959	A. muciniphila (DSM22959)	10.303	0.0160205	WCA	WCA	0.315722	-5.0535	FALSE
WCA	Without mucin	A. muciniphila	G3P3	DSM22959	A. muciniphila (DSM22959)	10.6061	0.019442	WCA	WCA	0.315722	-5.0535	FALSE
WCA	Without mucin	A. muciniphila	G3P3	DSM22959	A. muciniphila (DSM22959)	10.9091	0.0235911	WCA	WCA	0.315722	-5.0535	FALSE
WCA	Without mucin	A. muciniphila	G3P3	DSM22959	A. muciniphila (DSM22959)	11.2121	0.0301055	WCA	WCA	0.315722	-5.0535	FALSE
WCA	Without mucin	A. muciniphila	G3P3	DSM22959	A. muciniphila (DSM22959)	11.5152	0.0392539	WCA	WCA	0.315722	-5.0535	FALSE
WCA	Without mucin	A. muciniphila	G3P3	DSM22959	A. muciniphila (DSM22959)	11.8182	0.0511757	WCA	WCA	0.315722	-5.0535	FALSE
WCA	Without mucin	A. muciniphila	G3P3	DSM22959	A. muciniphila (DSM22959)	12.1212	0.0643593	WCA	WCA	0.315722	-5.0535	FALSE
WCA	Without mucin	A. muciniphila	G3P3	DSM22959	A. muciniphila (DSM22959)	12.4242	0.0766921	WCA	WCA	0.315722	-5.0535	FALSE
WCA	Without mucin	A. muciniphila	G3P3	DSM22959	A. muciniphila (DSM22959)	12.7273	0.0913856	WCA	WCA	0.315722	-5.0535	FALSE
WCA	Without mucin	A. muciniphila	G3P3	DSM22959	A. muciniphila (DSM22959)	13.0303	0.108144	WCA	WCA	0.315722	-5.0535	FALSE
WCA	Without mucin	A. muciniphila	G3P3	DSM22959	A. muciniphila (DSM22959)	13.3333	0.120284	WCA	WCA	0.315722	-5.0535	FALSE
WCA	Without mucin	A. muciniphila	G3P3	DSM22959	A. muciniphila (DSM22959)	13.6364	0.133785	WCA	WCA	0.315722	-5.0535	FALSE
WCA	Without mucin	A. muciniphila	G3P3	DSM22959	A. muciniphila (DSM22959)	13.9394	0.148801	WCA	WCA	0.315722	-5.0535	FALSE
WCA	Without mucin	A. muciniphila	G3P3	DSM22959	A. muciniphila (DSM22959)	14.2424	0.162849	WCA	WCA	0.315722	-5.0535	FALSE
WCA	Without mucin	A. muciniphila	G3P3	DSM22959	A. muciniphila (DSM22959)	14.5455	0.177506	WCA	WCA	0.315722	-5.0535	FALSE
WCA	Without mucin	A. muciniphila	G3P3	DSM22959	A. muciniphila (DSM22959)	14.8485	0.193481	WCA	WCA	0.315722	-5.0535	FALSE
WCA	Without mucin	A. muciniphila	G3P3	DSM22959	A. muciniphila (DSM22959)	15.1515	0.209259	WCA	WCA	0.315722	-5.0535	FALSE
WCA	Without mucin	A. muciniphila	G3P3	DSM22959	A. muciniphila (DSM22959)	15.4545	0.224568	WCA	WCA	0.315722	-5.0535	FALSE
WCA	Without mucin	A. muciniphila	G3P3	DSM22959	A. muciniphila (DSM22959)	15.7576	0.240996	WCA	WCA	0.315722	-5.0535	FALSE
WCA	Without mucin	A. muciniphila	G3P3	DSM22959	A. muciniphila (DSM22959)	16.0606	0.258386	WCA	WCA	0.315722	-5.0535	FALSE
WCA	Without mucin	A. muciniphila	G3P3	DSM22959	A. muciniphila (DSM22959)	16.3636	0.276001	WCA	WCA	0.315722	-5.0535	FALSE
WCA	Without mucin	A. muciniphila	G3P3	DSM22959	A. muciniphila (DSM22959)	16.6667	0.294818	WCA	WCA	0.315722	-5.0535	FALSE
WCA	Without mucin	A. muciniphila	G3P3	DSM22959	A. muciniphila (DSM22959)	16.9697	0.314916	WCA	WCA	0.315722	-5.0535	FALSE
WCA	Without mucin	A. muciniphila	G3P3	DSM22959	A. muciniphila (DSM22959)	17.2727	0.334018	WCA	WCA	0.315722	-5.0535	FALSE
WCA	Without mucin	A. muciniphila	G3P3	DSM22959	A. muciniphila (DSM22959)	17.5758	0.354001	WCA	WCA	0.315722	-5.0535	FALSE
WCA	Without mucin	A. muciniphila	G3P3	DSM22959	A. muciniphila (DSM22959)	17.8788	0.375178	WCA	WCA	0.315722	-5.0535	FALSE
WCA	Without mucin	A. muciniphila	G3P3	DSM22959	A. muciniphila (DSM22959)	18.1818	0.395871	WCA	WCA	0.315722	-5.0535	FALSE
WCA	Without mucin	A. muciniphila	G3P3	DSM22959	A. muciniphila (DSM22959)	18.4848	0.416478	WCA	WCA	0.315722	-5.0535	FALSE
WCA	Without mucin	A. muciniphila	G3P3	DSM22959	A. muciniphila (DSM22959)	18.7879	0.438157	WCA	WCA	0.315722	-5.0535	FALSE
WCA	Without mucin	A. muciniphila	G3P3	DSM22959	A. muciniphila (DSM22959)	19.0909	0.459877	WCA	WCA	0.315722	-5.0535	FALSE
WCA	Without mucin	A. muciniphila	G3P3	DSM22959	A. muciniphila (DSM22959)	19.3939	0.480023	WCA	WCA	0.315722	-5.0535	FALSE
WCA	Without mucin	A. muciniphila	G3P3	DSM22959	A. muciniphila (DSM22959)	19.697	0.501051	WCA	WCA	0.315722	-5.0535	FALSE
WCA	Without mucin	A. muciniphila	G3P3	DSM22959	A. muciniphila (DSM22959)	20	0.523	WCA	WCA	0.315722	-5.0535	FALSE
WCA	Without mucin	A. muciniphila	G3P3	DSM22959	A. muciniphila (DSM22959)	20.303	0.543569	WCA	WCA	0.315722	-5.0535	FALSE
WCA	Without mucin	A. muciniphila	G3P3	DSM22959	A. muciniphila (DSM22959)	20.6061	0.564947	WCA	WCA	0.315722	-5.0535	FALSE
WCA	Without mucin	A. muciniphila	G3P3	DSM22959	A. muciniphila (DSM22959)	20.9091	0.587166	WCA	WCA	0.315722	-5.0535	FALSE
WCA	Without mucin	A. muciniphila	G3P3	DSM22959	A. muciniphila (DSM22959)	21.2121	0.605461	WCA	WCA	0.315722	-5.0535	FALSE
WCA	Without mucin	A. muciniphila	G3P3	DSM22959	A. muciniphila (DSM22959)	21.5152	0.622218	WCA	WCA	0.315722	-5.0535	FALSE
WCA	Without mucin	A. muciniphila	G3P3	DSM22959	A. muciniphila (DSM22959)	21.8182	0.639439	WCA	WCA	0.315722	-5.0535	FALSE
WCA	Without mucin	A. muciniphila	G3P3	DSM22959	A. muciniphila (DSM22959)	22.1212	0.656205	WCA	WCA	0.315722	-5.0535	FALSE
WCA	Without mucin	A. muciniphila	G3P3	DSM22959	A. muciniphila (DSM22959)	22.4242	0.671979	WCA	WCA	0.315722	-5.0535	FALSE
WCA	Without mucin	A. muciniphila	G3P3	DSM22959	A. muciniphila (DSM22959)	22.7273	0.688131	WCA	WCA	0.315722	-5.0535	FALSE
WCA	Without mucin	A. muciniphila	G3P3	DSM22959	A. muciniphila (DSM22959)	23.0303	0.704266	WCA	WCA	0.315722	-5.0535	FALSE
WCA	Without mucin	A. muciniphila	G3P3	DSM22959	A. muciniphila (DSM22959)	23.3333	0.717051	WCA	WCA	0.315722	-5.0535	FALSE
WCA	Without mucin	A. muciniphila	G3P3	DSM22959	A. muciniphila (DSM22959)	23.6364	0.730068	WCA	WCA	0.315722	-5.0535	FALSE
WCA	Without mucin	A. muciniphila	G3P3	DSM22959	A. muciniphila (DSM22959)	23.9394	0.743321	WCA	WCA	0.315722	-5.0535	FALSE
WCA	Without mucin	A. muciniphila	G3P3	DSM22959	A. muciniphila (DSM22959)	24.2424	0.752458	WCA	WCA	0.315722	-5.0535	FALSE
WCA	Without mucin	A. muciniphila	G3P3	DSM22959	A. muciniphila (DSM22959)	24.5455	0.760608	WCA	WCA	0.315722	-5.0535	FALSE
WCA	Without mucin	A. muciniphila	G3P3	DSM22959	A. muciniphila (DSM22959)	24.8485	0.768847	WCA	WCA	0.315722	-5.0535	FALSE
WCA	Without mucin	A. muciniphila	G3P3	DSM22959	A. muciniphila (DSM22959)	25.1515	0.775849	WCA	WCA	0.315722	-5.0535	FALSE
WCA	Without mucin	A. muciniphila	G3P3	DSM22959	A. muciniphila (DSM22959)	25.4545	0.781579	WCA	WCA	0.315722	-5.0535	FALSE
WCA	Without mucin	A. muciniphila	G3P3	DSM22959	A. muciniphila (DSM22959)	25.7576	0.787351	WCA	WCA	0.315722	-5.0535	FALSE
WCA	Without mucin	A. muciniphila	G3P3	DSM22959	A. muciniphila (DSM22959)	26.0606	0.792483	WCA	WCA	0.315722	-5.0535	FALSE
WCA	Without mucin	A. muciniphila	G3P3	DSM22959	A. muciniphila (DSM22959)	26.3636	0.7949	WCA	WCA	0.315722	-5.0535	FALSE
WCA	Without mucin	A. muciniphila	G3P3	DSM22959	A. muciniphila (DSM22959)	26.6667	0.797324	WCA	WCA	0.315722	-5.0535	FALSE
WCA	Without mucin	A. muciniphila	G3P3	DSM22959	A. muciniphila (DSM22959)	26.9697	0.799756	WCA	WCA	0.315722	-5.0535	FALSE
WCA	Without mucin	A. muciniphila	G3P3	DSM22959	A. muciniphila (DSM22959)	27.2727	0.799181	WCA	WCA	0.315722	-5.0535	FALSE
WCA	Without mucin	A. muciniphila	G3P3	DSM22959	A. muciniphila (DSM22959)	27.5758	0.798271	WCA	WCA	0.315722	-5.0535	FALSE
WCA	Without mucin	A. muciniphila	G3P3	DSM22959	A. muciniphila (DSM22959)	27.8788	0.797363	WCA	WCA	0.315722	-5.0535	FALSE
WCA	Without mucin	A. muciniphila	G3P3	DSM22959	A. muciniphila (DSM22959)	28.1818	0.794805	WCA	WCA	0.315722	-5.0535	FALSE
WCA	Without mucin	A. muciniphila	G3P3	DSM22959	A. muciniphila (DSM22959)	28.4848	0.791159	WCA	WCA	0.315722	-5.0535	FALSE
WCA	Without mucin	A. muciniphila	G3P3	DSM22959	A. muciniphila (DSM22959)	28.7879	0.78753	WCA	WCA	0.315722	-5.0535	FALSE
WCA	Without mucin	A. muciniphila	G3P3	DSM22959	A. muciniphila (DSM22959)	29.0909	0.784361	WCA	WCA	0.315722	-5.0535	FALSE
WCA	Without mucin	A. muciniphila	G3P3	DSM22959	A. muciniphila (DSM22959)	29.3939	0.782235	WCA	WCA	0.315722	-5.0535	FALSE
WCA	Without mucin	A. muciniphila	G3P3	DSM22959	A. muciniphila (DSM22959)	29.697	0.780115	WCA	WCA	0.315722	-5.0535	FALSE
WCA	Without mucin	A. muciniphila	G3P3	DSM22959	A. muciniphila (DSM22959)	30	0.778	WCA	WCA	0.315722	-5.0535	FALSE
WCA	With mucin	C. secundus	E8P3	DSM28864/177	C. secundus (DSM28864/177)	0	7e-05	WCA	NA	NA	NA	TRUE
WCA	With mucin	C. secundus	E8P3	DSM28864/177	C. secundus (DSM28864/177)	0.30303	0.000201461	WCA	NA	NA	NA	TRUE
WCA	With mucin	C. secundus	E8P3	DSM28864/177	C. secundus (DSM28864/177)	0.606061	0.000456363	WCA	NA	NA	NA	TRUE
WCA	With mucin	C. secundus	E8P3	DSM28864/177	C. secundus (DSM28864/177)	0.909091	0.00095062	WCA	NA	NA	NA	TRUE
WCA	With mucin	C. secundus	E8P3	DSM28864/177	C. secundus (DSM28864/177)	1.21212	0.00190899	WCA	NA	NA	NA	TRUE
WCA	With mucin	C. secundus	E8P3	DSM28864/177	C. secundus (DSM28864/177)	1.51515	0.00376726	WCA	NA	NA	NA	TRUE
WCA	With mucin	C. secundus	E8P3	DSM28864/177	C. secundus (DSM28864/177)	1.81818	0.00737047	WCA	NA	NA	NA	TRUE
WCA	With mucin	C. secundus	E8P3	DSM28864/177	C. secundus (DSM28864/177)	2.12121	0.0123743	WCA	NA	NA	NA	FALSE
WCA	With mucin	C. secundus	E8P3	DSM28864/177	C. secundus (DSM28864/177)	2.42424	0.0166037	WCA	NA	NA	NA	FALSE
WCA	With mucin	C. secundus	E8P3	DSM28864/177	C. secundus (DSM28864/177)	2.72727	0.0222704	WCA	NA	NA	NA	FALSE
WCA	With mucin	C. secundus	E8P3	DSM28864/177	C. secundus (DSM28864/177)	3.0303	0.0293484	WCA	NA	NA	NA	FALSE
WCA	With mucin	C. secundus	E8P3	DSM28864/177	C. secundus (DSM28864/177)	3.33333	0.0330702	WCA	NA	NA	NA	FALSE
WCA	With mucin	C. secundus	E8P3	DSM28864/177	C. secundus (DSM28864/177)	3.63636	0.0372629	WCA	NA	NA	NA	FALSE
WCA	With mucin	C. secundus	E8P3	DSM28864/177	C. secundus (DSM28864/177)	3.93939	0.041986	WCA	NA	NA	NA	FALSE
WCA	With mucin	C. secundus	E8P3	DSM28864/177	C. secundus (DSM28864/177)	4.24242	0.0471724	WCA	NA	NA	NA	FALSE
WCA	With mucin	C. secundus	E8P3	DSM28864/177	C. secundus (DSM28864/177)	4.54545	0.0529608	WCA	NA	NA	NA	FALSE
WCA	With mucin	C. secundus	E8P3	DSM28864/177	C. secundus (DSM28864/177)	4.84848	0.0594585	WCA	NA	NA	NA	FALSE
WCA	With mucin	C. secundus	E8P3	DSM28864/177	C. secundus (DSM28864/177)	5.15152	0.0658071	WCA	NA	NA	NA	FALSE
WCA	With mucin	C. secundus	E8P3	DSM28864/177	C. secundus (DSM28864/177)	5.45455	0.0718018	WCA	NA	NA	NA	FALSE
WCA	With mucin	C. secundus	E8P3	DSM28864/177	C. secundus (DSM28864/177)	5.75758	0.0783419	WCA	NA	NA	NA	FALSE
WCA	With mucin	C. secundus	E8P3	DSM28864/177	C. secundus (DSM28864/177)	6.06061	0.0851927	WCA	NA	NA	NA	FALSE
WCA	With mucin	C. secundus	E8P3	DSM28864/177	C. secundus (DSM28864/177)	6.36364	0.0914152	WCA	NA	NA	NA	FALSE
WCA	With mucin	C. secundus	E8P3	DSM28864/177	C. secundus (DSM28864/177)	6.66667	0.0980917	WCA	NA	NA	NA	FALSE
WCA	With mucin	C. secundus	E8P3	DSM28864/177	C. secundus (DSM28864/177)	6.9697	0.105255	WCA	NA	NA	NA	FALSE
WCA	With mucin	C. secundus	E8P3	DSM28864/177	C. secundus (DSM28864/177)	7.27273	0.112302	WCA	NA	NA	NA	FALSE
WCA	With mucin	C. secundus	E8P3	DSM28864/177	C. secundus (DSM28864/177)	7.57576	0.119745	WCA	NA	NA	NA	FALSE
WCA	With mucin	C. secundus	E8P3	DSM28864/177	C. secundus (DSM28864/177)	7.87879	0.12768	WCA	NA	NA	NA	FALSE
WCA	With mucin	C. secundus	E8P3	DSM28864/177	C. secundus (DSM28864/177)	8.18182	0.133774	WCA	NA	NA	NA	FALSE
WCA	With mucin	C. secundus	E8P3	DSM28864/177	C. secundus (DSM28864/177)	8.48485	0.138528	WCA	NA	NA	NA	FALSE
WCA	With mucin	C. secundus	E8P3	DSM28864/177	C. secundus (DSM28864/177)	8.78788	0.14345	WCA	NA	NA	NA	FALSE
WCA	With mucin	C. secundus	E8P3	DSM28864/177	C. secundus (DSM28864/177)	9.09091	0.148304	WCA	NA	NA	NA	FALSE
WCA	With mucin	C. secundus	E8P3	DSM28864/177	C. secundus (DSM28864/177)	9.39394	0.152736	WCA	NA	NA	NA	FALSE
WCA	With mucin	C. secundus	E8P3	DSM28864/177	C. secundus (DSM28864/177)	9.69697	0.1573	WCA	NA	NA	NA	FALSE
WCA	With mucin	C. secundus	E8P3	DSM28864/177	C. secundus (DSM28864/177)	10	0.162	WCA	NA	NA	NA	FALSE
WCA	With mucin	C. secundus	E8P3	DSM28864/177	C. secundus (DSM28864/177)	10.303	0.166406	WCA	NA	NA	NA	FALSE
WCA	With mucin	C. secundus	E8P3	DSM28864/177	C. secundus (DSM28864/177)	10.6061	0.170932	WCA	NA	NA	NA	FALSE
WCA	With mucin	C. secundus	E8P3	DSM28864/177	C. secundus (DSM28864/177)	10.9091	0.175581	WCA	NA	NA	NA	FALSE
WCA	With mucin	C. secundus	E8P3	DSM28864/177	C. secundus (DSM28864/177)	11.2121	0.180477	WCA	NA	NA	NA	FALSE
WCA	With mucin	C. secundus	E8P3	DSM28864/177	C. secundus (DSM28864/177)	11.5152	0.185563	WCA	NA	NA	NA	FALSE
WCA	With mucin	C. secundus	E8P3	DSM28864/177	C. secundus (DSM28864/177)	11.8182	0.190792	WCA	NA	NA	NA	FALSE
WCA	With mucin	C. secundus	E8P3	DSM28864/177	C. secundus (DSM28864/177)	12.1212	0.195759	WCA	NA	NA	NA	FALSE
WCA	With mucin	C. secundus	E8P3	DSM28864/177	C. secundus (DSM28864/177)	12.4242	0.200228	WCA	NA	NA	NA	FALSE
WCA	With mucin	C. secundus	E8P3	DSM28864/177	C. secundus (DSM28864/177)	12.7273	0.204798	WCA	NA	NA	NA	FALSE
WCA	With mucin	C. secundus	E8P3	DSM28864/177	C. secundus (DSM28864/177)	13.0303	0.20958	WCA	NA	NA	NA	FALSE
WCA	With mucin	C. secundus	E8P3	DSM28864/177	C. secundus (DSM28864/177)	13.3333	0.215465	WCA	NA	NA	NA	FALSE
WCA	With mucin	C. secundus	E8P3	DSM28864/177	C. secundus (DSM28864/177)	13.6364	0.221515	WCA	NA	NA	NA	FALSE
WCA	With mucin	C. secundus	E8P3	DSM28864/177	C. secundus (DSM28864/177)	13.9394	0.227735	WCA	NA	NA	NA	FALSE
WCA	With mucin	C. secundus	E8P3	DSM28864/177	C. secundus (DSM28864/177)	14.2424	0.23115	WCA	NA	NA	NA	FALSE
WCA	With mucin	C. secundus	E8P3	DSM28864/177	C. secundus (DSM28864/177)	14.5455	0.233866	WCA	NA	NA	NA	FALSE
WCA	With mucin	C. secundus	E8P3	DSM28864/177	C. secundus (DSM28864/177)	14.8485	0.236614	WCA	NA	NA	NA	FALSE
WCA	With mucin	C. secundus	E8P3	DSM28864/177	C. secundus (DSM28864/177)	15.1515	0.237696	WCA	NA	NA	NA	FALSE
WCA	With mucin	C. secundus	E8P3	DSM28864/177	C. secundus (DSM28864/177)	15.4545	0.237089	WCA	NA	NA	NA	FALSE
WCA	With mucin	C. secundus	E8P3	DSM28864/177	C. secundus (DSM28864/177)	15.7576	0.236483	WCA	NA	NA	NA	FALSE
WCA	With mucin	C. secundus	E8P3	DSM28864/177	C. secundus (DSM28864/177)	16.0606	0.23606	WCA	NA	NA	NA	FALSE
WCA	With mucin	C. secundus	E8P3	DSM28864/177	C. secundus (DSM28864/177)	16.3636	0.236363	WCA	NA	NA	NA	FALSE
WCA	With mucin	C. secundus	E8P3	DSM28864/177	C. secundus (DSM28864/177)	16.6667	0.236666	WCA	NA	NA	NA	FALSE
WCA	With mucin	C. secundus	E8P3	DSM28864/177	C. secundus (DSM28864/177)	16.9697	0.23697	WCA	NA	NA	NA	FALSE
WCA	With mucin	C. secundus	E8P3	DSM28864/177	C. secundus (DSM28864/177)	17.2727	0.23507	WCA	NA	NA	NA	FALSE
WCA	With mucin	C. secundus	E8P3	DSM28864/177	C. secundus (DSM28864/177)	17.5758	0.232944	WCA	NA	NA	NA	FALSE
WCA	With mucin	C. secundus	E8P3	DSM28864/177	C. secundus (DSM28864/177)	17.8788	0.230837	WCA	NA	NA	NA	FALSE
WCA	With mucin	C. secundus	E8P3	DSM28864/177	C. secundus (DSM28864/177)	18.1818	0.228149	WCA	NA	NA	NA	FALSE
WCA	With mucin	C. secundus	E8P3	DSM28864/177	C. secundus (DSM28864/177)	18.4848	0.225096	WCA	NA	NA	NA	FALSE
WCA	With mucin	C. secundus	E8P3	DSM28864/177	C. secundus (DSM28864/177)	18.7879	0.222084	WCA	NA	NA	NA	FALSE
WCA	With mucin	C. secundus	E8P3	DSM28864/177	C. secundus (DSM28864/177)	19.0909	0.22	WCA	NA	NA	NA	FALSE
WCA	With mucin	C. secundus	E8P3	DSM28864/177	C. secundus (DSM28864/177)	19.3939	0.22	WCA	NA	NA	NA	FALSE
WCA	With mucin	C. secundus	E8P3	DSM28864/177	C. secundus (DSM28864/177)	19.697	0.22	WCA	NA	NA	NA	FALSE
WCA	With mucin	C. secundus	E8P3	DSM28864/177	C. secundus (DSM28864/177)	20	0.22	WCA	NA	NA	NA	FALSE
WCA	With mucin	C. secundus	E8P3	DSM28864/177	C. secundus (DSM28864/177)	20.303	0.222098	WCA	NA	NA	NA	FALSE
WCA	With mucin	C. secundus	E8P3	DSM28864/177	C. secundus (DSM28864/177)	20.6061	0.224216	WCA	NA	NA	NA	FALSE
WCA	With mucin	C. secundus	E8P3	DSM28864/177	C. secundus (DSM28864/177)	20.9091	0.226355	WCA	NA	NA	NA	FALSE
WCA	With mucin	C. secundus	E8P3	DSM28864/177	C. secundus (DSM28864/177)	21.2121	0.227633	WCA	NA	NA	NA	FALSE
WCA	With mucin	C. secundus	E8P3	DSM28864/177	C. secundus (DSM28864/177)	21.5152	0.228541	WCA	NA	NA	NA	FALSE
WCA	With mucin	C. secundus	E8P3	DSM28864/177	C. secundus (DSM28864/177)	21.8182	0.229452	WCA	NA	NA	NA	FALSE
WCA	With mucin	C. secundus	E8P3	DSM28864/177	C. secundus (DSM28864/177)	22.1212	0.229879	WCA	NA	NA	NA	FALSE
WCA	With mucin	C. secundus	E8P3	DSM28864/177	C. secundus (DSM28864/177)	22.4242	0.229575	WCA	NA	NA	NA	FALSE
WCA	With mucin	C. secundus	E8P3	DSM28864/177	C. secundus (DSM28864/177)	22.7273	0.229272	WCA	NA	NA	NA	FALSE
WCA	With mucin	C. secundus	E8P3	DSM28864/177	C. secundus (DSM28864/177)	23.0303	0.22869	WCA	NA	NA	NA	FALSE
WCA	With mucin	C. secundus	E8P3	DSM28864/177	C. secundus (DSM28864/177)	23.3333	0.225617	WCA	NA	NA	NA	FALSE
WCA	With mucin	C. secundus	E8P3	DSM28864/177	C. secundus (DSM28864/177)	23.6364	0.222585	WCA	NA	NA	NA	FALSE
WCA	With mucin	C. secundus	E8P3	DSM28864/177	C. secundus (DSM28864/177)	23.9394	0.219593	WCA	NA	NA	NA	FALSE
WCA	With mucin	C. secundus	E8P3	DSM28864/177	C. secundus (DSM28864/177)	24.2424	0.209948	WCA	NA	NA	NA	FALSE
WCA	With mucin	C. secundus	E8P3	DSM28864/177	C. secundus (DSM28864/177)	24.5455	0.199156	WCA	NA	NA	NA	FALSE
WCA	With mucin	C. secundus	E8P3	DSM28864/177	C. secundus (DSM28864/177)	24.8485	0.188919	WCA	NA	NA	NA	FALSE
WCA	With mucin	C. secundus	E8P3	DSM28864/177	C. secundus (DSM28864/177)	25.1515	0.185044	WCA	NA	NA	NA	FALSE
WCA	With mucin	C. secundus	E8P3	DSM28864/177	C. secundus (DSM28864/177)	25.4545	0.187149	WCA	NA	NA	NA	FALSE
WCA	With mucin	C. secundus	E8P3	DSM28864/177	C. secundus (DSM28864/177)	25.7576	0.189279	WCA	NA	NA	NA	FALSE
WCA	With mucin	C. secundus	E8P3	DSM28864/177	C. secundus (DSM28864/177)	26.0606	0.191764	WCA	NA	NA	NA	FALSE
WCA	With mucin	C. secundus	E8P3	DSM28864/177	C. secundus (DSM28864/177)	26.3636	0.195629	WCA	NA	NA	NA	FALSE
WCA	With mucin	C. secundus	E8P3	DSM28864/177	C. secundus (DSM28864/177)	26.6667	0.199571	WCA	NA	NA	NA	FALSE
WCA	With mucin	C. secundus	E8P3	DSM28864/177	C. secundus (DSM28864/177)	26.9697	0.203593	WCA	NA	NA	NA	FALSE
WCA	With mucin	C. secundus	E8P3	DSM28864/177	C. secundus (DSM28864/177)	27.2727	0.195949	WCA	NA	NA	NA	FALSE
WCA	With mucin	C. secundus	E8P3	DSM28864/177	C. secundus (DSM28864/177)	27.5758	0.187376	WCA	NA	NA	NA	FALSE
WCA	With mucin	C. secundus	E8P3	DSM28864/177	C. secundus (DSM28864/177)	27.8788	0.179178	WCA	NA	NA	NA	FALSE
WCA	With mucin	C. secundus	E8P3	DSM28864/177	C. secundus (DSM28864/177)	28.1818	0.175266	WCA	NA	NA	NA	FALSE
WCA	With mucin	C. secundus	E8P3	DSM28864/177	C. secundus (DSM28864/177)	28.4848	0.174049	WCA	NA	NA	NA	FALSE
WCA	With mucin	C. secundus	E8P3	DSM28864/177	C. secundus (DSM28864/177)	28.7879	0.172841	WCA	NA	NA	NA	FALSE
WCA	With mucin	C. secundus	E8P3	DSM28864/177	C. secundus (DSM28864/177)	29.0909	0.172	WCA	NA	NA	NA	FALSE
WCA	With mucin	C. secundus	E8P3	DSM28864/177	C. secundus (DSM28864/177)	29.3939	0.172	WCA	NA	NA	NA	FALSE
WCA	With mucin	C. secundus	E8P3	DSM28864/177	C. secundus (DSM28864/177)	29.697	0.172	WCA	NA	NA	NA	FALSE
WCA	With mucin	C. secundus	E8P3	DSM28864/177	C. secundus (DSM28864/177)	30	0.172	WCA	NA	NA	NA	FALSE
WCA	With mucin	C. secundus	E7P4	DSM28864/177	C. secundus (DSM28864/177)	0	7e-05	WCA	NA	NA	NA	TRUE
WCA	With mucin	C. secundus	E7P4	DSM28864/177	C. secundus (DSM28864/177)	0.30303	0.000136763	WCA	NA	NA	NA	TRUE
WCA	With mucin	C. secundus	E7P4	DSM28864/177	C. secundus (DSM28864/177)	0.606061	0.000235364	WCA	NA	NA	NA	TRUE
WCA	With mucin	C. secundus	E7P4	DSM28864/177	C. secundus (DSM28864/177)	0.909091	0.000380985	WCA	NA	NA	NA	TRUE
WCA	With mucin	C. secundus	E7P4	DSM28864/177	C. secundus (DSM28864/177)	1.21212	0.000596049	WCA	NA	NA	NA	TRUE
WCA	With mucin	C. secundus	E7P4	DSM28864/177	C. secundus (DSM28864/177)	1.51515	0.000913673	WCA	NA	NA	NA	TRUE
WCA	With mucin	C. secundus	E7P4	DSM28864/177	C. secundus (DSM28864/177)	1.81818	0.00138276	WCA	NA	NA	NA	TRUE
WCA	With mucin	C. secundus	E7P4	DSM28864/177	C. secundus (DSM28864/177)	2.12121	0.00207556	WCA	NA	NA	NA	TRUE
WCA	With mucin	C. secundus	E7P4	DSM28864/177	C. secundus (DSM28864/177)	2.42424	0.00309872	WCA	NA	NA	NA	TRUE
WCA	With mucin	C. secundus	E7P4	DSM28864/177	C. secundus (DSM28864/177)	2.72727	0.00460982	WCA	NA	NA	NA	TRUE
WCA	With mucin	C. secundus	E7P4	DSM28864/177	C. secundus (DSM28864/177)	3.0303	0.00684152	WCA	NA	NA	NA	TRUE
WCA	With mucin	C. secundus	E7P4	DSM28864/177	C. secundus (DSM28864/177)	3.33333	0.0101375	WCA	NA	NA	NA	FALSE
WCA	With mucin	C. secundus	E7P4	DSM28864/177	C. secundus (DSM28864/177)	3.63636	0.0150052	WCA	NA	NA	NA	FALSE
WCA	With mucin	C. secundus	E7P4	DSM28864/177	C. secundus (DSM28864/177)	3.93939	0.0221942	WCA	NA	NA	NA	FALSE
WCA	With mucin	C. secundus	E7P4	DSM28864/177	C. secundus (DSM28864/177)	4.24242	0.0259268	WCA	NA	NA	NA	FALSE
WCA	With mucin	C. secundus	E7P4	DSM28864/177	C. secundus (DSM28864/177)	4.54545	0.0285537	WCA	NA	NA	NA	FALSE
WCA	With mucin	C. secundus	E7P4	DSM28864/177	C. secundus (DSM28864/177)	4.84848	0.031446	WCA	NA	NA	NA	FALSE
WCA	With mucin	C. secundus	E7P4	DSM28864/177	C. secundus (DSM28864/177)	5.15152	0.0344706	WCA	NA	NA	NA	FALSE
WCA	With mucin	C. secundus	E7P4	DSM28864/177	C. secundus (DSM28864/177)	5.45455	0.0376108	WCA	NA	NA	NA	FALSE
WCA	With mucin	C. secundus	E7P4	DSM28864/177	C. secundus (DSM28864/177)	5.75758	0.0410365	WCA	NA	NA	NA	FALSE
WCA	With mucin	C. secundus	E7P4	DSM28864/177	C. secundus (DSM28864/177)	6.06061	0.044743	WCA	NA	NA	NA	FALSE
WCA	With mucin	C. secundus	E7P4	DSM28864/177	C. secundus (DSM28864/177)	6.36364	0.0486503	WCA	NA	NA	NA	FALSE
WCA	With mucin	C. secundus	E7P4	DSM28864/177	C. secundus (DSM28864/177)	6.66667	0.0528982	WCA	NA	NA	NA	FALSE
WCA	With mucin	C. secundus	E7P4	DSM28864/177	C. secundus (DSM28864/177)	6.9697	0.0575166	WCA	NA	NA	NA	FALSE
WCA	With mucin	C. secundus	E7P4	DSM28864/177	C. secundus (DSM28864/177)	7.27273	0.0608133	WCA	NA	NA	NA	FALSE
WCA	With mucin	C. secundus	E7P4	DSM28864/177	C. secundus (DSM28864/177)	7.57576	0.0640994	WCA	NA	NA	NA	FALSE
WCA	With mucin	C. secundus	E7P4	DSM28864/177	C. secundus (DSM28864/177)	7.87879	0.0675628	WCA	NA	NA	NA	FALSE
WCA	With mucin	C. secundus	E7P4	DSM28864/177	C. secundus (DSM28864/177)	8.18182	0.070881	WCA	NA	NA	NA	FALSE
WCA	With mucin	C. secundus	E7P4	DSM28864/177	C. secundus (DSM28864/177)	8.48485	0.0741306	WCA	NA	NA	NA	FALSE
WCA	With mucin	C. secundus	E7P4	DSM28864/177	C. secundus (DSM28864/177)	8.78788	0.0775289	WCA	NA	NA	NA	FALSE
WCA	With mucin	C. secundus	E7P4	DSM28864/177	C. secundus (DSM28864/177)	9.09091	0.0811816	WCA	NA	NA	NA	FALSE
WCA	With mucin	C. secundus	E7P4	DSM28864/177	C. secundus (DSM28864/177)	9.39394	0.0852475	WCA	NA	NA	NA	FALSE
WCA	With mucin	C. secundus	E7P4	DSM28864/177	C. secundus (DSM28864/177)	9.69697	0.0895169	WCA	NA	NA	NA	FALSE
WCA	With mucin	C. secundus	E7P4	DSM28864/177	C. secundus (DSM28864/177)	10	0.094	WCA	NA	NA	NA	FALSE
WCA	With mucin	C. secundus	E7P4	DSM28864/177	C. secundus (DSM28864/177)	10.303	0.0977633	WCA	NA	NA	NA	FALSE
WCA	With mucin	C. secundus	E7P4	DSM28864/177	C. secundus (DSM28864/177)	10.6061	0.101677	WCA	NA	NA	NA	FALSE
WCA	With mucin	C. secundus	E7P4	DSM28864/177	C. secundus (DSM28864/177)	10.9091	0.105747	WCA	NA	NA	NA	FALSE
WCA	With mucin	C. secundus	E7P4	DSM28864/177	C. secundus (DSM28864/177)	11.2121	0.11002	WCA	NA	NA	NA	FALSE
WCA	With mucin	C. secundus	E7P4	DSM28864/177	C. secundus (DSM28864/177)	11.5152	0.114482	WCA	NA	NA	NA	FALSE
WCA	With mucin	C. secundus	E7P4	DSM28864/177	C. secundus (DSM28864/177)	11.8182	0.119124	WCA	NA	NA	NA	FALSE
WCA	With mucin	C. secundus	E7P4	DSM28864/177	C. secundus (DSM28864/177)	12.1212	0.123617	WCA	NA	NA	NA	FALSE
WCA	With mucin	C. secundus	E7P4	DSM28864/177	C. secundus (DSM28864/177)	12.4242	0.127754	WCA	NA	NA	NA	FALSE
WCA	With mucin	C. secundus	E7P4	DSM28864/177	C. secundus (DSM28864/177)	12.7273	0.13203	WCA	NA	NA	NA	FALSE
WCA	With mucin	C. secundus	E7P4	DSM28864/177	C. secundus (DSM28864/177)	13.0303	0.136377	WCA	NA	NA	NA	FALSE
WCA	With mucin	C. secundus	E7P4	DSM28864/177	C. secundus (DSM28864/177)	13.3333	0.140202	WCA	NA	NA	NA	FALSE
WCA	With mucin	C. secundus	E7P4	DSM28864/177	C. secundus (DSM28864/177)	13.6364	0.144135	WCA	NA	NA	NA	FALSE
WCA	With mucin	C. secundus	E7P4	DSM28864/177	C. secundus (DSM28864/177)	13.9394	0.148178	WCA	NA	NA	NA	FALSE
WCA	With mucin	C. secundus	E7P4	DSM28864/177	C. secundus (DSM28864/177)	14.2424	0.150901	WCA	NA	NA	NA	FALSE
WCA	With mucin	C. secundus	E7P4	DSM28864/177	C. secundus (DSM28864/177)	14.5455	0.153312	WCA	NA	NA	NA	FALSE
WCA	With mucin	C. secundus	E7P4	DSM28864/177	C. secundus (DSM28864/177)	14.8485	0.155761	WCA	NA	NA	NA	FALSE
WCA	With mucin	C. secundus	E7P4	DSM28864/177	C. secundus (DSM28864/177)	15.1515	0.159045	WCA	NA	NA	NA	FALSE
WCA	With mucin	C. secundus	E7P4	DSM28864/177	C. secundus (DSM28864/177)	15.4545	0.163216	WCA	NA	NA	NA	FALSE
WCA	With mucin	C. secundus	E7P4	DSM28864/177	C. secundus (DSM28864/177)	15.7576	0.167496	WCA	NA	NA	NA	FALSE
WCA	With mucin	C. secundus	E7P4	DSM28864/177	C. secundus (DSM28864/177)	16.0606	0.170755	WCA	NA	NA	NA	FALSE
WCA	With mucin	C. secundus	E7P4	DSM28864/177	C. secundus (DSM28864/177)	16.3636	0.169534	WCA	NA	NA	NA	FALSE
WCA	With mucin	C. secundus	E7P4	DSM28864/177	C. secundus (DSM28864/177)	16.6667	0.168323	WCA	NA	NA	NA	FALSE
WCA	With mucin	C. secundus	E7P4	DSM28864/177	C. secundus (DSM28864/177)	16.9697	0.16712	WCA	NA	NA	NA	FALSE
WCA	With mucin	C. secundus	E7P4	DSM28864/177	C. secundus (DSM28864/177)	17.2727	0.170964	WCA	NA	NA	NA	FALSE
WCA	With mucin	C. secundus	E7P4	DSM28864/177	C. secundus (DSM28864/177)	17.5758	0.175479	WCA	NA	NA	NA	FALSE
WCA	With mucin	C. secundus	E7P4	DSM28864/177	C. secundus (DSM28864/177)	17.8788	0.180112	WCA	NA	NA	NA	FALSE
WCA	With mucin	C. secundus	E7P4	DSM28864/177	C. secundus (DSM28864/177)	18.1818	0.18565	WCA	NA	NA	NA	FALSE
WCA	With mucin	C. secundus	E7P4	DSM28864/177	C. secundus (DSM28864/177)	18.4848	0.191896	WCA	NA	NA	NA	FALSE
WCA	With mucin	C. secundus	E7P4	DSM28864/177	C. secundus (DSM28864/177)	18.7879	0.198352	WCA	NA	NA	NA	FALSE
WCA	With mucin	C. secundus	E7P4	DSM28864/177	C. secundus (DSM28864/177)	19.0909	0.202909	WCA	NA	NA	NA	FALSE
WCA	With mucin	C. secundus	E7P4	DSM28864/177	C. secundus (DSM28864/177)	19.3939	0.202605	WCA	NA	NA	NA	FALSE
WCA	With mucin	C. secundus	E7P4	DSM28864/177	C. secundus (DSM28864/177)	19.697	0.202303	WCA	NA	NA	NA	FALSE
WCA	With mucin	C. secundus	E7P4	DSM28864/177	C. secundus (DSM28864/177)	20	0.202	WCA	NA	NA	NA	FALSE
WCA	With mucin	C. secundus	E7P4	DSM28864/177	C. secundus (DSM28864/177)	20.303	0.198916	WCA	NA	NA	NA	FALSE
WCA	With mucin	C. secundus	E7P4	DSM28864/177	C. secundus (DSM28864/177)	20.6061	0.195879	WCA	NA	NA	NA	FALSE
WCA	With mucin	C. secundus	E7P4	DSM28864/177	C. secundus (DSM28864/177)	20.9091	0.192888	WCA	NA	NA	NA	FALSE
WCA	With mucin	C. secundus	E7P4	DSM28864/177	C. secundus (DSM28864/177)	21.2121	0.189166	WCA	NA	NA	NA	FALSE
WCA	With mucin	C. secundus	E7P4	DSM28864/177	C. secundus (DSM28864/177)	21.5152	0.185189	WCA	NA	NA	NA	FALSE
WCA	With mucin	C. secundus	E7P4	DSM28864/177	C. secundus (DSM28864/177)	21.8182	0.181296	WCA	NA	NA	NA	FALSE
WCA	With mucin	C. secundus	E7P4	DSM28864/177	C. secundus (DSM28864/177)	22.1212	0.17851	WCA	NA	NA	NA	FALSE
WCA	With mucin	C. secundus	E7P4	DSM28864/177	C. secundus (DSM28864/177)	22.4242	0.177292	WCA	NA	NA	NA	FALSE
WCA	With mucin	C. secundus	E7P4	DSM28864/177	C. secundus (DSM28864/177)	22.7273	0.176082	WCA	NA	NA	NA	FALSE
WCA	With mucin	C. secundus	E7P4	DSM28864/177	C. secundus (DSM28864/177)	23.0303	0.175179	WCA	NA	NA	NA	FALSE
WCA	With mucin	C. secundus	E7P4	DSM28864/177	C. secundus (DSM28864/177)	23.3333	0.176978	WCA	NA	NA	NA	FALSE
WCA	With mucin	C. secundus	E7P4	DSM28864/177	C. secundus (DSM28864/177)	23.6364	0.178795	WCA	NA	NA	NA	FALSE
WCA	With mucin	C. secundus	E7P4	DSM28864/177	C. secundus (DSM28864/177)	23.9394	0.180631	WCA	NA	NA	NA	FALSE
WCA	With mucin	C. secundus	E7P4	DSM28864/177	C. secundus (DSM28864/177)	24.2424	0.179527	WCA	NA	NA	NA	FALSE
WCA	With mucin	C. secundus	E7P4	DSM28864/177	C. secundus (DSM28864/177)	24.5455	0.177702	WCA	NA	NA	NA	FALSE
WCA	With mucin	C. secundus	E7P4	DSM28864/177	C. secundus (DSM28864/177)	24.8485	0.175896	WCA	NA	NA	NA	FALSE
WCA	With mucin	C. secundus	E7P4	DSM28864/177	C. secundus (DSM28864/177)	25.1515	0.174695	WCA	NA	NA	NA	FALSE
WCA	With mucin	C. secundus	E7P4	DSM28864/177	C. secundus (DSM28864/177)	25.4545	0.174088	WCA	NA	NA	NA	FALSE
WCA	With mucin	C. secundus	E7P4	DSM28864/177	C. secundus (DSM28864/177)	25.7576	0.173483	WCA	NA	NA	NA	FALSE
WCA	With mucin	C. secundus	E7P4	DSM28864/177	C. secundus (DSM28864/177)	26.0606	0.172377	WCA	NA	NA	NA	FALSE
WCA	With mucin	C. secundus	E7P4	DSM28864/177	C. secundus (DSM28864/177)	26.3636	0.169295	WCA	NA	NA	NA	FALSE
WCA	With mucin	C. secundus	E7P4	DSM28864/177	C. secundus (DSM28864/177)	26.6667	0.166267	WCA	NA	NA	NA	FALSE
WCA	With mucin	C. secundus	E7P4	DSM28864/177	C. secundus (DSM28864/177)	26.9697	0.163294	WCA	NA	NA	NA	FALSE
WCA	With mucin	C. secundus	E7P4	DSM28864/177	C. secundus (DSM28864/177)	27.2727	0.159056	WCA	NA	NA	NA	FALSE
WCA	With mucin	C. secundus	E7P4	DSM28864/177	C. secundus (DSM28864/177)	27.5758	0.154786	WCA	NA	NA	NA	FALSE
WCA	With mucin	C. secundus	E7P4	DSM28864/177	C. secundus (DSM28864/177)	27.8788	0.150631	WCA	NA	NA	NA	FALSE
WCA	With mucin	C. secundus	E7P4	DSM28864/177	C. secundus (DSM28864/177)	28.1818	0.137294	WCA	NA	NA	NA	FALSE
WCA	With mucin	C. secundus	E7P4	DSM28864/177	C. secundus (DSM28864/177)	28.4848	0.119791	WCA	NA	NA	NA	FALSE
WCA	With mucin	C. secundus	E7P4	DSM28864/177	C. secundus (DSM28864/177)	28.7879	0.104518	WCA	NA	NA	NA	FALSE
WCA	With mucin	C. secundus	E7P4	DSM28864/177	C. secundus (DSM28864/177)	29.0909	0.0963539	WCA	NA	NA	NA	FALSE
WCA	With mucin	C. secundus	E7P4	DSM28864/177	C. secundus (DSM28864/177)	29.3939	0.101008	WCA	NA	NA	NA	FALSE
WCA	With mucin	C. secundus	E7P4	DSM28864/177	C. secundus (DSM28864/177)	29.697	0.105886	WCA	NA	NA	NA	FALSE
WCA	With mucin	C. secundus	E7P4	DSM28864/177	C. secundus (DSM28864/177)	30	0.111	WCA	NA	NA	NA	FALSE
WCA	With mucin	C. secundus	E8P4	DSM28864/177	C. secundus (DSM28864/177)	0	7e-05	WCA	NA	NA	NA	TRUE
WCA	With mucin	C. secundus	E8P4	DSM28864/177	C. secundus (DSM28864/177)	0.30303	0.000135409	WCA	NA	NA	NA	TRUE
WCA	With mucin	C. secundus	E8P4	DSM28864/177	C. secundus (DSM28864/177)	0.606061	0.000231376	WCA	NA	NA	NA	TRUE
WCA	With mucin	C. secundus	E8P4	DSM28864/177	C. secundus (DSM28864/177)	0.909091	0.00037218	WCA	NA	NA	NA	TRUE
WCA	With mucin	C. secundus	E8P4	DSM28864/177	C. secundus (DSM28864/177)	1.21212	0.000578769	WCA	NA	NA	NA	TRUE
WCA	With mucin	C. secundus	E8P4	DSM28864/177	C. secundus (DSM28864/177)	1.51515	0.000881876	WCA	NA	NA	NA	TRUE
WCA	With mucin	C. secundus	E8P4	DSM28864/177	C. secundus (DSM28864/177)	1.81818	0.0013266	WCA	NA	NA	NA	TRUE
WCA	With mucin	C. secundus	E8P4	DSM28864/177	C. secundus (DSM28864/177)	2.12121	0.00197909	WCA	NA	NA	NA	TRUE
WCA	With mucin	C. secundus	E8P4	DSM28864/177	C. secundus (DSM28864/177)	2.42424	0.00293644	WCA	NA	NA	NA	TRUE
WCA	With mucin	C. secundus	E8P4	DSM28864/177	C. secundus (DSM28864/177)	2.72727	0.00434105	WCA	NA	NA	NA	TRUE
WCA	With mucin	C. secundus	E8P4	DSM28864/177	C. secundus (DSM28864/177)	3.0303	0.00640192	WCA	NA	NA	NA	TRUE
WCA	With mucin	C. secundus	E8P4	DSM28864/177	C. secundus (DSM28864/177)	3.33333	0.00942562	WCA	NA	NA	NA	TRUE
WCA	With mucin	C. secundus	E8P4	DSM28864/177	C. secundus (DSM28864/177)	3.63636	0.013862	WCA	NA	NA	NA	FALSE
WCA	With mucin	C. secundus	E8P4	DSM28864/177	C. secundus (DSM28864/177)	3.93939	0.0203711	WCA	NA	NA	NA	FALSE
WCA	With mucin	C. secundus	E8P4	DSM28864/177	C. secundus (DSM28864/177)	4.24242	0.0242733	WCA	NA	NA	NA	FALSE
WCA	With mucin	C. secundus	E8P4	DSM28864/177	C. secundus (DSM28864/177)	4.54545	0.027447	WCA	NA	NA	NA	FALSE
WCA	With mucin	C. secundus	E8P4	DSM28864/177	C. secundus (DSM28864/177)	4.84848	0.0310345	WCA	NA	NA	NA	FALSE
WCA	With mucin	C. secundus	E8P4	DSM28864/177	C. secundus (DSM28864/177)	5.15152	0.0344706	WCA	NA	NA	NA	FALSE
WCA	With mucin	C. secundus	E8P4	DSM28864/177	C. secundus (DSM28864/177)	5.45455	0.0376108	WCA	NA	NA	NA	FALSE
WCA	With mucin	C. secundus	E8P4	DSM28864/177	C. secundus (DSM28864/177)	5.75758	0.0410365	WCA	NA	NA	NA	FALSE
WCA	With mucin	C. secundus	E8P4	DSM28864/177	C. secundus (DSM28864/177)	6.06061	0.0446959	WCA	NA	NA	NA	FALSE
WCA	With mucin	C. secundus	E8P4	DSM28864/177	C. secundus (DSM28864/177)	6.36364	0.0483435	WCA	NA	NA	NA	FALSE
WCA	With mucin	C. secundus	E8P4	DSM28864/177	C. secundus (DSM28864/177)	6.66667	0.0522884	WCA	NA	NA	NA	FALSE
WCA	With mucin	C. secundus	E8P4	DSM28864/177	C. secundus (DSM28864/177)	6.9697	0.0565547	WCA	NA	NA	NA	FALSE
WCA	With mucin	C. secundus	E8P4	DSM28864/177	C. secundus (DSM28864/177)	7.27273	0.060049	WCA	NA	NA	NA	FALSE
WCA	With mucin	C. secundus	E8P4	DSM28864/177	C. secundus (DSM28864/177)	7.57576	0.0636283	WCA	NA	NA	NA	FALSE
WCA	With mucin	C. secundus	E8P4	DSM28864/177	C. secundus (DSM28864/177)	7.87879	0.0674206	WCA	NA	NA	NA	FALSE
WCA	With mucin	C. secundus	E8P4	DSM28864/177	C. secundus (DSM28864/177)	8.18182	0.070881	WCA	NA	NA	NA	FALSE
WCA	With mucin	C. secundus	E8P4	DSM28864/177	C. secundus (DSM28864/177)	8.48485	0.0741306	WCA	NA	NA	NA	FALSE
WCA	With mucin	C. secundus	E8P4	DSM28864/177	C. secundus (DSM28864/177)	8.78788	0.0775289	WCA	NA	NA	NA	FALSE
WCA	With mucin	C. secundus	E8P4	DSM28864/177	C. secundus (DSM28864/177)	9.09091	0.0811027	WCA	NA	NA	NA	FALSE
WCA	With mucin	C. secundus	E8P4	DSM28864/177	C. secundus (DSM28864/177)	9.39394	0.0848891	WCA	NA	NA	NA	FALSE
WCA	With mucin	C. secundus	E8P4	DSM28864/177	C. secundus (DSM28864/177)	9.69697	0.0888521	WCA	NA	NA	NA	FALSE
WCA	With mucin	C. secundus	E8P4	DSM28864/177	C. secundus (DSM28864/177)	10	0.093	WCA	NA	NA	NA	FALSE
WCA	With mucin	C. secundus	E8P4	DSM28864/177	C. secundus (DSM28864/177)	10.303	0.0959233	WCA	NA	NA	NA	FALSE
WCA	With mucin	C. secundus	E8P4	DSM28864/177	C. secundus (DSM28864/177)	10.6061	0.0989384	WCA	NA	NA	NA	FALSE
WCA	With mucin	C. secundus	E8P4	DSM28864/177	C. secundus (DSM28864/177)	10.9091	0.102048	WCA	NA	NA	NA	FALSE
WCA	With mucin	C. secundus	E8P4	DSM28864/177	C. secundus (DSM28864/177)	11.2121	0.105436	WCA	NA	NA	NA	FALSE
WCA	With mucin	C. secundus	E8P4	DSM28864/177	C. secundus (DSM28864/177)	11.5152	0.109017	WCA	NA	NA	NA	FALSE
WCA	With mucin	C. secundus	E8P4	DSM28864/177	C. secundus (DSM28864/177)	11.8182	0.112719	WCA	NA	NA	NA	FALSE
WCA	With mucin	C. secundus	E8P4	DSM28864/177	C. secundus (DSM28864/177)	12.1212	0.116055	WCA	NA	NA	NA	FALSE
WCA	With mucin	C. secundus	E8P4	DSM28864/177	C. secundus (DSM28864/177)	12.4242	0.118736	WCA	NA	NA	NA	FALSE
WCA	With mucin	C. secundus	E8P4	DSM28864/177	C. secundus (DSM28864/177)	12.7273	0.121478	WCA	NA	NA	NA	FALSE
WCA	With mucin	C. secundus	E8P4	DSM28864/177	C. secundus (DSM28864/177)	13.0303	0.124292	WCA	NA	NA	NA	FALSE
WCA	With mucin	C. secundus	E8P4	DSM28864/177	C. secundus (DSM28864/177)	13.3333	0.127248	WCA	NA	NA	NA	FALSE
WCA	With mucin	C. secundus	E8P4	DSM28864/177	C. secundus (DSM28864/177)	13.6364	0.130274	WCA	NA	NA	NA	FALSE
WCA	With mucin	C. secundus	E8P4	DSM28864/177	C. secundus (DSM28864/177)	13.9394	0.133372	WCA	NA	NA	NA	FALSE
WCA	With mucin	C. secundus	E8P4	DSM28864/177	C. secundus (DSM28864/177)	14.2424	0.135431	WCA	NA	NA	NA	FALSE
WCA	With mucin	C. secundus	E8P4	DSM28864/177	C. secundus (DSM28864/177)	14.5455	0.13724	WCA	NA	NA	NA	FALSE
WCA	With mucin	C. secundus	E8P4	DSM28864/177	C. secundus (DSM28864/177)	14.8485	0.139074	WCA	NA	NA	NA	FALSE
WCA	With mucin	C. secundus	E8P4	DSM28864/177	C. secundus (DSM28864/177)	15.1515	0.142036	WCA	NA	NA	NA	FALSE
WCA	With mucin	C. secundus	E8P4	DSM28864/177	C. secundus (DSM28864/177)	15.4545	0.146199	WCA	NA	NA	NA	FALSE
WCA	With mucin	C. secundus	E8P4	DSM28864/177	C. secundus (DSM28864/177)	15.7576	0.150483	WCA	NA	NA	NA	FALSE
WCA	With mucin	C. secundus	E8P4	DSM28864/177	C. secundus (DSM28864/177)	16.0606	0.154357	WCA	NA	NA	NA	FALSE
WCA	With mucin	C. secundus	E8P4	DSM28864/177	C. secundus (DSM28864/177)	16.3636	0.156155	WCA	NA	NA	NA	FALSE
WCA	With mucin	C. secundus	E8P4	DSM28864/177	C. secundus (DSM28864/177)	16.6667	0.157974	WCA	NA	NA	NA	FALSE
WCA	With mucin	C. secundus	E8P4	DSM28864/177	C. secundus (DSM28864/177)	16.9697	0.159815	WCA	NA	NA	NA	FALSE
WCA	With mucin	C. secundus	E8P4	DSM28864/177	C. secundus (DSM28864/177)	17.2727	0.162406	WCA	NA	NA	NA	FALSE
WCA	With mucin	C. secundus	E8P4	DSM28864/177	C. secundus (DSM28864/177)	17.5758	0.165122	WCA	NA	NA	NA	FALSE
WCA	With mucin	C. secundus	E8P4	DSM28864/177	C. secundus (DSM28864/177)	17.8788	0.167883	WCA	NA	NA	NA	FALSE
WCA	With mucin	C. secundus	E8P4	DSM28864/177	C. secundus (DSM28864/177)	18.1818	0.170949	WCA	NA	NA	NA	FALSE
WCA	With mucin	C. secundus	E8P4	DSM28864/177	C. secundus (DSM28864/177)	18.4848	0.174247	WCA	NA	NA	NA	FALSE
WCA	With mucin	C. secundus	E8P4	DSM28864/177	C. secundus (DSM28864/177)	18.7879	0.177608	WCA	NA	NA	NA	FALSE
WCA	With mucin	C. secundus	E8P4	DSM28864/177	C. secundus (DSM28864/177)	19.0909	0.18	WCA	NA	NA	NA	FALSE
WCA	With mucin	C. secundus	E8P4	DSM28864/177	C. secundus (DSM28864/177)	19.3939	0.18	WCA	NA	NA	NA	FALSE
WCA	With mucin	C. secundus	E8P4	DSM28864/177	C. secundus (DSM28864/177)	19.697	0.18	WCA	NA	NA	NA	FALSE
WCA	With mucin	C. secundus	E8P4	DSM28864/177	C. secundus (DSM28864/177)	20	0.18	WCA	NA	NA	NA	FALSE
WCA	With mucin	C. secundus	E8P4	DSM28864/177	C. secundus (DSM28864/177)	20.303	0.182973	WCA	NA	NA	NA	FALSE
WCA	With mucin	C. secundus	E8P4	DSM28864/177	C. secundus (DSM28864/177)	20.6061	0.185996	WCA	NA	NA	NA	FALSE
WCA	With mucin	C. secundus	E8P4	DSM28864/177	C. secundus (DSM28864/177)	20.9091	0.189068	WCA	NA	NA	NA	FALSE
WCA	With mucin	C. secundus	E8P4	DSM28864/177	C. secundus (DSM28864/177)	21.2121	0.18487	WCA	NA	NA	NA	FALSE
WCA	With mucin	C. secundus	E8P4	DSM28864/177	C. secundus (DSM28864/177)	21.5152	0.177781	WCA	NA	NA	NA	FALSE
WCA	With mucin	C. secundus	E8P4	DSM28864/177	C. secundus (DSM28864/177)	21.8182	0.170964	WCA	NA	NA	NA	FALSE
WCA	With mucin	C. secundus	E8P4	DSM28864/177	C. secundus (DSM28864/177)	22.1212	0.16974	WCA	NA	NA	NA	FALSE
WCA	With mucin	C. secundus	E8P4	DSM28864/177	C. secundus (DSM28864/177)	22.4242	0.17679	WCA	NA	NA	NA	FALSE
WCA	With mucin	C. secundus	E8P4	DSM28864/177	C. secundus (DSM28864/177)	22.7273	0.184132	WCA	NA	NA	NA	FALSE
WCA	With mucin	C. secundus	E8P4	DSM28864/177	C. secundus (DSM28864/177)	23.0303	0.191438	WCA	NA	NA	NA	FALSE
WCA	With mucin	C. secundus	E8P4	DSM28864/177	C. secundus (DSM28864/177)	23.3333	0.195875	WCA	NA	NA	NA	FALSE
WCA	With mucin	C. secundus	E8P4	DSM28864/177	C. secundus (DSM28864/177)	23.6364	0.200414	WCA	NA	NA	NA	FALSE
WCA	With mucin	C. secundus	E8P4	DSM28864/177	C. secundus (DSM28864/177)	23.9394	0.205058	WCA	NA	NA	NA	FALSE
WCA	With mucin	C. secundus	E8P4	DSM28864/177	C. secundus (DSM28864/177)	24.2424	0.204777	WCA	NA	NA	NA	FALSE
WCA	With mucin	C. secundus	E8P4	DSM28864/177	C. secundus (DSM28864/177)	24.5455	0.203258	WCA	NA	NA	NA	FALSE
WCA	With mucin	C. secundus	E8P4	DSM28864/177	C. secundus (DSM28864/177)	24.8485	0.20175	WCA	NA	NA	NA	FALSE
WCA	With mucin	C. secundus	E8P4	DSM28864/177	C. secundus (DSM28864/177)	25.1515	0.201	WCA	NA	NA	NA	FALSE
WCA	With mucin	C. secundus	E8P4	DSM28864/177	C. secundus (DSM28864/177)	25.4545	0.201	WCA	NA	NA	NA	FALSE
WCA	With mucin	C. secundus	E8P4	DSM28864/177	C. secundus (DSM28864/177)	25.7576	0.201	WCA	NA	NA	NA	FALSE
WCA	With mucin	C. secundus	E8P4	DSM28864/177	C. secundus (DSM28864/177)	26.0606	0.201181	WCA	NA	NA	NA	FALSE
WCA	With mucin	C. secundus	E8P4	DSM28864/177	C. secundus (DSM28864/177)	26.3636	0.202086	WCA	NA	NA	NA	FALSE
WCA	With mucin	C. secundus	E8P4	DSM28864/177	C. secundus (DSM28864/177)	26.6667	0.202995	WCA	NA	NA	NA	FALSE
WCA	With mucin	C. secundus	E8P4	DSM28864/177	C. secundus (DSM28864/177)	26.9697	0.203908	WCA	NA	NA	NA	FALSE
WCA	With mucin	C. secundus	E8P4	DSM28864/177	C. secundus (DSM28864/177)	27.2727	0.198339	WCA	NA	NA	NA	FALSE
WCA	With mucin	C. secundus	E8P4	DSM28864/177	C. secundus (DSM28864/177)	27.5758	0.192234	WCA	NA	NA	NA	FALSE
WCA	With mucin	C. secundus	E8P4	DSM28864/177	C. secundus (DSM28864/177)	27.8788	0.186316	WCA	NA	NA	NA	FALSE
WCA	With mucin	C. secundus	E8P4	DSM28864/177	C. secundus (DSM28864/177)	28.1818	0.173456	WCA	NA	NA	NA	FALSE
WCA	With mucin	C. secundus	E8P4	DSM28864/177	C. secundus (DSM28864/177)	28.4848	0.157207	WCA	NA	NA	NA	FALSE
WCA	With mucin	C. secundus	E8P4	DSM28864/177	C. secundus (DSM28864/177)	28.7879	0.14248	WCA	NA	NA	NA	FALSE
WCA	With mucin	C. secundus	E8P4	DSM28864/177	C. secundus (DSM28864/177)	29.0909	0.132631	WCA	NA	NA	NA	FALSE
WCA	With mucin	C. secundus	E8P4	DSM28864/177	C. secundus (DSM28864/177)	29.3939	0.13141	WCA	NA	NA	NA	FALSE
WCA	With mucin	C. secundus	E8P4	DSM28864/177	C. secundus (DSM28864/177)	29.697	0.130199	WCA	NA	NA	NA	FALSE
WCA	With mucin	C. secundus	E8P4	DSM28864/177	C. secundus (DSM28864/177)	30	0.129	WCA	NA	NA	NA	FALSE
WCA	Without mucin	C. secundus	E1P4	DSM28864/177	C. secundus (DSM28864/177)	0	7e-05	WCA	WCA	0.125906	-3.59983	TRUE
WCA	Without mucin	C. secundus	E1P4	DSM28864/177	C. secundus (DSM28864/177)	0.30303	8.4691e-05	WCA	WCA	0.125906	-3.59983	TRUE
WCA	Without mucin	C. secundus	E1P4	DSM28864/177	C. secundus (DSM28864/177)	0.606061	0.000100924	WCA	WCA	0.125906	-3.59983	TRUE
WCA	Without mucin	C. secundus	E1P4	DSM28864/177	C. secundus (DSM28864/177)	0.909091	0.000118859	WCA	WCA	0.125906	-3.59983	TRUE
WCA	Without mucin	C. secundus	E1P4	DSM28864/177	C. secundus (DSM28864/177)	1.21212	0.000138678	WCA	WCA	0.125906	-3.59983	TRUE
WCA	Without mucin	C. secundus	E1P4	DSM28864/177	C. secundus (DSM28864/177)	1.51515	0.000160575	WCA	WCA	0.125906	-3.59983	TRUE
WCA	Without mucin	C. secundus	E1P4	DSM28864/177	C. secundus (DSM28864/177)	1.81818	0.000184771	WCA	WCA	0.125906	-3.59983	TRUE
WCA	Without mucin	C. secundus	E1P4	DSM28864/177	C. secundus (DSM28864/177)	2.12121	0.000211505	WCA	WCA	0.125906	-3.59983	TRUE
WCA	Without mucin	C. secundus	E1P4	DSM28864/177	C. secundus (DSM28864/177)	2.42424	0.000241045	WCA	WCA	0.125906	-3.59983	TRUE
WCA	Without mucin	C. secundus	E1P4	DSM28864/177	C. secundus (DSM28864/177)	2.72727	0.000273685	WCA	WCA	0.125906	-3.59983	TRUE
WCA	Without mucin	C. secundus	E1P4	DSM28864/177	C. secundus (DSM28864/177)	3.0303	0.00030975	WCA	WCA	0.125906	-3.59983	TRUE
WCA	Without mucin	C. secundus	E1P4	DSM28864/177	C. secundus (DSM28864/177)	3.33333	0.000349599	WCA	WCA	0.125906	-3.59983	TRUE
WCA	Without mucin	C. secundus	E1P4	DSM28864/177	C. secundus (DSM28864/177)	3.63636	0.00039363	WCA	WCA	0.125906	-3.59983	TRUE
WCA	Without mucin	C. secundus	E1P4	DSM28864/177	C. secundus (DSM28864/177)	3.93939	0.000442281	WCA	WCA	0.125906	-3.59983	TRUE
WCA	Without mucin	C. secundus	E1P4	DSM28864/177	C. secundus (DSM28864/177)	4.24242	0.000496037	WCA	WCA	0.125906	-3.59983	TRUE
WCA	Without mucin	C. secundus	E1P4	DSM28864/177	C. secundus (DSM28864/177)	4.54545	0.000555435	WCA	WCA	0.125906	-3.59983	TRUE
WCA	Without mucin	C. secundus	E1P4	DSM28864/177	C. secundus (DSM28864/177)	4.84848	0.000621065	WCA	WCA	0.125906	-3.59983	TRUE
WCA	Without mucin	C. secundus	E1P4	DSM28864/177	C. secundus (DSM28864/177)	5.15152	0.000693582	WCA	WCA	0.125906	-3.59983	TRUE
WCA	Without mucin	C. secundus	E1P4	DSM28864/177	C. secundus (DSM28864/177)	5.45455	0.000773709	WCA	WCA	0.125906	-3.59983	TRUE
WCA	Without mucin	C. secundus	E1P4	DSM28864/177	C. secundus (DSM28864/177)	5.75758	0.000862244	WCA	WCA	0.125906	-3.59983	TRUE
WCA	Without mucin	C. secundus	E1P4	DSM28864/177	C. secundus (DSM28864/177)	6.06061	0.00096007	WCA	WCA	0.125906	-3.59983	TRUE
WCA	Without mucin	C. secundus	E1P4	DSM28864/177	C. secundus (DSM28864/177)	6.36364	0.00106816	WCA	WCA	0.125906	-3.59983	TRUE
WCA	Without mucin	C. secundus	E1P4	DSM28864/177	C. secundus (DSM28864/177)	6.66667	0.00118759	WCA	WCA	0.125906	-3.59983	TRUE
WCA	Without mucin	C. secundus	E1P4	DSM28864/177	C. secundus (DSM28864/177)	6.9697	0.00131956	WCA	WCA	0.125906	-3.59983	TRUE
WCA	Without mucin	C. secundus	E1P4	DSM28864/177	C. secundus (DSM28864/177)	7.27273	0.00146537	WCA	WCA	0.125906	-3.59983	TRUE
WCA	Without mucin	C. secundus	E1P4	DSM28864/177	C. secundus (DSM28864/177)	7.57576	0.00162649	WCA	WCA	0.125906	-3.59983	TRUE
WCA	Without mucin	C. secundus	E1P4	DSM28864/177	C. secundus (DSM28864/177)	7.87879	0.00180451	WCA	WCA	0.125906	-3.59983	TRUE
WCA	Without mucin	C. secundus	E1P4	DSM28864/177	C. secundus (DSM28864/177)	8.18182	0.00200121	WCA	WCA	0.125906	-3.59983	TRUE
WCA	Without mucin	C. secundus	E1P4	DSM28864/177	C. secundus (DSM28864/177)	8.48485	0.00221856	WCA	WCA	0.125906	-3.59983	TRUE
WCA	Without mucin	C. secundus	E1P4	DSM28864/177	C. secundus (DSM28864/177)	8.78788	0.00245871	WCA	WCA	0.125906	-3.59983	TRUE
WCA	Without mucin	C. secundus	E1P4	DSM28864/177	C. secundus (DSM28864/177)	9.09091	0.00272406	WCA	WCA	0.125906	-3.59983	TRUE
WCA	Without mucin	C. secundus	E1P4	DSM28864/177	C. secundus (DSM28864/177)	9.39394	0.00301726	WCA	WCA	0.125906	-3.59983	TRUE
WCA	Without mucin	C. secundus	E1P4	DSM28864/177	C. secundus (DSM28864/177)	9.69697	0.00334122	WCA	WCA	0.125906	-3.59983	TRUE
WCA	Without mucin	C. secundus	E1P4	DSM28864/177	C. secundus (DSM28864/177)	10	0.00369918	WCA	WCA	0.125906	-3.59983	TRUE
WCA	Without mucin	C. secundus	E1P4	DSM28864/177	C. secundus (DSM28864/177)	10.303	0.0040947	WCA	WCA	0.125906	-3.59983	TRUE
WCA	Without mucin	C. secundus	E1P4	DSM28864/177	C. secundus (DSM28864/177)	10.6061	0.00453172	WCA	WCA	0.125906	-3.59983	TRUE
WCA	Without mucin	C. secundus	E1P4	DSM28864/177	C. secundus (DSM28864/177)	10.9091	0.00501461	WCA	WCA	0.125906	-3.59983	TRUE
WCA	Without mucin	C. secundus	E1P4	DSM28864/177	C. secundus (DSM28864/177)	11.2121	0.00554816	WCA	WCA	0.125906	-3.59983	TRUE
WCA	Without mucin	C. secundus	E1P4	DSM28864/177	C. secundus (DSM28864/177)	11.5152	0.00613771	WCA	WCA	0.125906	-3.59983	TRUE
WCA	Without mucin	C. secundus	E1P4	DSM28864/177	C. secundus (DSM28864/177)	11.8182	0.00678912	WCA	WCA	0.125906	-3.59983	TRUE
WCA	Without mucin	C. secundus	E1P4	DSM28864/177	C. secundus (DSM28864/177)	12.1212	0.00750888	WCA	WCA	0.125906	-3.59983	TRUE
WCA	Without mucin	C. secundus	E1P4	DSM28864/177	C. secundus (DSM28864/177)	12.4242	0.00830418	WCA	WCA	0.125906	-3.59983	TRUE
WCA	Without mucin	C. secundus	E1P4	DSM28864/177	C. secundus (DSM28864/177)	12.7273	0.00918292	WCA	WCA	0.125906	-3.59983	TRUE
WCA	Without mucin	C. secundus	E1P4	DSM28864/177	C. secundus (DSM28864/177)	13.0303	0.0101539	WCA	WCA	0.125906	-3.59983	FALSE
WCA	Without mucin	C. secundus	E1P4	DSM28864/177	C. secundus (DSM28864/177)	13.3333	0.0112267	WCA	WCA	0.125906	-3.59983	FALSE
WCA	Without mucin	C. secundus	E1P4	DSM28864/177	C. secundus (DSM28864/177)	13.6364	0.0124122	WCA	WCA	0.125906	-3.59983	FALSE
WCA	Without mucin	C. secundus	E1P4	DSM28864/177	C. secundus (DSM28864/177)	13.9394	0.013722	WCA	WCA	0.125906	-3.59983	FALSE
WCA	Without mucin	C. secundus	E1P4	DSM28864/177	C. secundus (DSM28864/177)	14.2424	0.015447	WCA	WCA	0.125906	-3.59983	FALSE
WCA	Without mucin	C. secundus	E1P4	DSM28864/177	C. secundus (DSM28864/177)	14.5455	0.0174668	WCA	WCA	0.125906	-3.59983	FALSE
WCA	Without mucin	C. secundus	E1P4	DSM28864/177	C. secundus (DSM28864/177)	14.8485	0.0197495	WCA	WCA	0.125906	-3.59983	FALSE
WCA	Without mucin	C. secundus	E1P4	DSM28864/177	C. secundus (DSM28864/177)	15.1515	0.0215623	WCA	WCA	0.125906	-3.59983	FALSE
WCA	Without mucin	C. secundus	E1P4	DSM28864/177	C. secundus (DSM28864/177)	15.4545	0.0227323	WCA	WCA	0.125906	-3.59983	FALSE
WCA	Without mucin	C. secundus	E1P4	DSM28864/177	C. secundus (DSM28864/177)	15.7576	0.0239655	WCA	WCA	0.125906	-3.59983	FALSE
WCA	Without mucin	C. secundus	E1P4	DSM28864/177	C. secundus (DSM28864/177)	16.0606	0.0254704	WCA	WCA	0.125906	-3.59983	FALSE
WCA	Without mucin	C. secundus	E1P4	DSM28864/177	C. secundus (DSM28864/177)	16.3636	0.0279583	WCA	WCA	0.125906	-3.59983	FALSE
WCA	Without mucin	C. secundus	E1P4	DSM28864/177	C. secundus (DSM28864/177)	16.6667	0.0306886	WCA	WCA	0.125906	-3.59983	FALSE
WCA	Without mucin	C. secundus	E1P4	DSM28864/177	C. secundus (DSM28864/177)	16.9697	0.0336848	WCA	WCA	0.125906	-3.59983	FALSE
WCA	Without mucin	C. secundus	E1P4	DSM28864/177	C. secundus (DSM28864/177)	17.2727	0.0350473	WCA	WCA	0.125906	-3.59983	FALSE
WCA	Without mucin	C. secundus	E1P4	DSM28864/177	C. secundus (DSM28864/177)	17.5758	0.0362487	WCA	WCA	0.125906	-3.59983	FALSE
WCA	Without mucin	C. secundus	E1P4	DSM28864/177	C. secundus (DSM28864/177)	17.8788	0.0374912	WCA	WCA	0.125906	-3.59983	FALSE
WCA	Without mucin	C. secundus	E1P4	DSM28864/177	C. secundus (DSM28864/177)	18.1818	0.0388638	WCA	WCA	0.125906	-3.59983	FALSE
WCA	Without mucin	C. secundus	E1P4	DSM28864/177	C. secundus (DSM28864/177)	18.4848	0.0403473	WCA	WCA	0.125906	-3.59983	FALSE
WCA	Without mucin	C. secundus	E1P4	DSM28864/177	C. secundus (DSM28864/177)	18.7879	0.0418872	WCA	WCA	0.125906	-3.59983	FALSE
WCA	Without mucin	C. secundus	E1P4	DSM28864/177	C. secundus (DSM28864/177)	19.0909	0.0435137	WCA	WCA	0.125906	-3.59983	FALSE
WCA	Without mucin	C. secundus	E1P4	DSM28864/177	C. secundus (DSM28864/177)	19.3939	0.0452707	WCA	WCA	0.125906	-3.59983	FALSE
WCA	Without mucin	C. secundus	E1P4	DSM28864/177	C. secundus (DSM28864/177)	19.697	0.0470985	WCA	WCA	0.125906	-3.59983	FALSE
WCA	Without mucin	C. secundus	E1P4	DSM28864/177	C. secundus (DSM28864/177)	20	0.049	WCA	WCA	0.125906	-3.59983	FALSE
WCA	Without mucin	C. secundus	E1P4	DSM28864/177	C. secundus (DSM28864/177)	20.303	0.0504643	WCA	WCA	0.125906	-3.59983	FALSE
WCA	Without mucin	C. secundus	E1P4	DSM28864/177	C. secundus (DSM28864/177)	20.6061	0.0519722	WCA	WCA	0.125906	-3.59983	FALSE
WCA	Without mucin	C. secundus	E1P4	DSM28864/177	C. secundus (DSM28864/177)	20.9091	0.0535251	WCA	WCA	0.125906	-3.59983	FALSE
WCA	Without mucin	C. secundus	E1P4	DSM28864/177	C. secundus (DSM28864/177)	21.2121	0.0554145	WCA	WCA	0.125906	-3.59983	FALSE
WCA	Without mucin	C. secundus	E1P4	DSM28864/177	C. secundus (DSM28864/177)	21.5152	0.0574996	WCA	WCA	0.125906	-3.59983	FALSE
WCA	Without mucin	C. secundus	E1P4	DSM28864/177	C. secundus (DSM28864/177)	21.8182	0.0596631	WCA	WCA	0.125906	-3.59983	FALSE
WCA	Without mucin	C. secundus	E1P4	DSM28864/177	C. secundus (DSM28864/177)	22.1212	0.0614714	WCA	WCA	0.125906	-3.59983	FALSE
WCA	Without mucin	C. secundus	E1P4	DSM28864/177	C. secundus (DSM28864/177)	22.4242	0.062666	WCA	WCA	0.125906	-3.59983	FALSE
WCA	Without mucin	C. secundus	E1P4	DSM28864/177	C. secundus (DSM28864/177)	22.7273	0.0638838	WCA	WCA	0.125906	-3.59983	FALSE
WCA	Without mucin	C. secundus	E1P4	DSM28864/177	C. secundus (DSM28864/177)	23.0303	0.0652559	WCA	WCA	0.125906	-3.59983	FALSE
WCA	Without mucin	C. secundus	E1P4	DSM28864/177	C. secundus (DSM28864/177)	23.3333	0.0678714	WCA	WCA	0.125906	-3.59983	FALSE
WCA	Without mucin	C. secundus	E1P4	DSM28864/177	C. secundus (DSM28864/177)	23.6364	0.0705916	WCA	WCA	0.125906	-3.59983	FALSE
WCA	Without mucin	C. secundus	E1P4	DSM28864/177	C. secundus (DSM28864/177)	23.9394	0.0734207	WCA	WCA	0.125906	-3.59983	FALSE
WCA	Without mucin	C. secundus	E1P4	DSM28864/177	C. secundus (DSM28864/177)	24.2424	0.0742412	WCA	WCA	0.125906	-3.59983	FALSE
WCA	Without mucin	C. secundus	E1P4	DSM28864/177	C. secundus (DSM28864/177)	24.5455	0.0745438	WCA	WCA	0.125906	-3.59983	FALSE
WCA	Without mucin	C. secundus	E1P4	DSM28864/177	C. secundus (DSM28864/177)	24.8485	0.0748476	WCA	WCA	0.125906	-3.59983	FALSE
WCA	Without mucin	C. secundus	E1P4	DSM28864/177	C. secundus (DSM28864/177)	25.1515	0.0751507	WCA	WCA	0.125906	-3.59983	FALSE
WCA	Without mucin	C. secundus	E1P4	DSM28864/177	C. secundus (DSM28864/177)	25.4545	0.0754529	WCA	WCA	0.125906	-3.59983	FALSE
WCA	Without mucin	C. secundus	E1P4	DSM28864/177	C. secundus (DSM28864/177)	25.7576	0.0757564	WCA	WCA	0.125906	-3.59983	FALSE
WCA	Without mucin	C. secundus	E1P4	DSM28864/177	C. secundus (DSM28864/177)	26.0606	0.0760602	WCA	WCA	0.125906	-3.59983	FALSE
WCA	Without mucin	C. secundus	E1P4	DSM28864/177	C. secundus (DSM28864/177)	26.3636	0.0763621	WCA	WCA	0.125906	-3.59983	FALSE
WCA	Without mucin	C. secundus	E1P4	DSM28864/177	C. secundus (DSM28864/177)	26.6667	0.0766652	WCA	WCA	0.125906	-3.59983	FALSE
WCA	Without mucin	C. secundus	E1P4	DSM28864/177	C. secundus (DSM28864/177)	26.9697	0.0769695	WCA	WCA	0.125906	-3.59983	FALSE
WCA	Without mucin	C. secundus	E1P4	DSM28864/177	C. secundus (DSM28864/177)	27.2727	0.076726	WCA	WCA	0.125906	-3.59983	FALSE
WCA	Without mucin	C. secundus	E1P4	DSM28864/177	C. secundus (DSM28864/177)	27.5758	0.0764226	WCA	WCA	0.125906	-3.59983	FALSE
WCA	Without mucin	C. secundus	E1P4	DSM28864/177	C. secundus (DSM28864/177)	27.8788	0.0761205	WCA	WCA	0.125906	-3.59983	FALSE
WCA	Without mucin	C. secundus	E1P4	DSM28864/177	C. secundus (DSM28864/177)	28.1818	0.0752566	WCA	WCA	0.125906	-3.59983	FALSE
WCA	Without mucin	C. secundus	E1P4	DSM28864/177	C. secundus (DSM28864/177)	28.4848	0.0740336	WCA	WCA	0.125906	-3.59983	FALSE
WCA	Without mucin	C. secundus	E1P4	DSM28864/177	C. secundus (DSM28864/177)	28.7879	0.0728305	WCA	WCA	0.125906	-3.59983	FALSE
WCA	Without mucin	C. secundus	E1P4	DSM28864/177	C. secundus (DSM28864/177)	29.0909	0.0715305	WCA	WCA	0.125906	-3.59983	FALSE
WCA	Without mucin	C. secundus	E1P4	DSM28864/177	C. secundus (DSM28864/177)	29.3939	0.0699873	WCA	WCA	0.125906	-3.59983	FALSE
WCA	Without mucin	C. secundus	E1P4	DSM28864/177	C. secundus (DSM28864/177)	29.697	0.0684774	WCA	WCA	0.125906	-3.59983	FALSE
WCA	Without mucin	C. secundus	E1P4	DSM28864/177	C. secundus (DSM28864/177)	30	0.067	WCA	WCA	0.125906	-3.59983	FALSE
WCA	Without mucin	C. secundus	E2P3	DSM28864/177	C. secundus (DSM28864/177)	0	7e-05	WCA	WCA	0.121519	-3.61307	TRUE
WCA	Without mucin	C. secundus	E2P3	DSM28864/177	C. secundus (DSM28864/177)	0.30303	8.40785e-05	WCA	WCA	0.121519	-3.61307	TRUE
WCA	Without mucin	C. secundus	E2P3	DSM28864/177	C. secundus (DSM28864/177)	0.606061	9.95727e-05	WCA	WCA	0.121519	-3.61307	TRUE
WCA	Without mucin	C. secundus	E2P3	DSM28864/177	C. secundus (DSM28864/177)	0.909091	0.000116625	WCA	WCA	0.121519	-3.61307	TRUE
WCA	Without mucin	C. secundus	E2P3	DSM28864/177	C. secundus (DSM28864/177)	1.21212	0.000135392	WCA	WCA	0.121519	-3.61307	TRUE
WCA	Without mucin	C. secundus	E2P3	DSM28864/177	C. secundus (DSM28864/177)	1.51515	0.000156046	WCA	WCA	0.121519	-3.61307	TRUE
WCA	Without mucin	C. secundus	E2P3	DSM28864/177	C. secundus (DSM28864/177)	1.81818	0.000178778	WCA	WCA	0.121519	-3.61307	TRUE
WCA	Without mucin	C. secundus	E2P3	DSM28864/177	C. secundus (DSM28864/177)	2.12121	0.000203795	WCA	WCA	0.121519	-3.61307	TRUE
WCA	Without mucin	C. secundus	E2P3	DSM28864/177	C. secundus (DSM28864/177)	2.42424	0.000231328	WCA	WCA	0.121519	-3.61307	TRUE
WCA	Without mucin	C. secundus	E2P3	DSM28864/177	C. secundus (DSM28864/177)	2.72727	0.000261629	WCA	WCA	0.121519	-3.61307	TRUE
WCA	Without mucin	C. secundus	E2P3	DSM28864/177	C. secundus (DSM28864/177)	3.0303	0.000294978	WCA	WCA	0.121519	-3.61307	TRUE
WCA	Without mucin	C. secundus	E2P3	DSM28864/177	C. secundus (DSM28864/177)	3.33333	0.000331681	WCA	WCA	0.121519	-3.61307	TRUE
WCA	Without mucin	C. secundus	E2P3	DSM28864/177	C. secundus (DSM28864/177)	3.63636	0.000372074	WCA	WCA	0.121519	-3.61307	TRUE
WCA	Without mucin	C. secundus	E2P3	DSM28864/177	C. secundus (DSM28864/177)	3.93939	0.000416529	WCA	WCA	0.121519	-3.61307	TRUE
WCA	Without mucin	C. secundus	E2P3	DSM28864/177	C. secundus (DSM28864/177)	4.24242	0.000465455	WCA	WCA	0.121519	-3.61307	TRUE
WCA	Without mucin	C. secundus	E2P3	DSM28864/177	C. secundus (DSM28864/177)	4.54545	0.0005193	WCA	WCA	0.121519	-3.61307	TRUE
WCA	Without mucin	C. secundus	E2P3	DSM28864/177	C. secundus (DSM28864/177)	4.84848	0.00057856	WCA	WCA	0.121519	-3.61307	TRUE
WCA	Without mucin	C. secundus	E2P3	DSM28864/177	C. secundus (DSM28864/177)	5.15152	0.00064378	WCA	WCA	0.121519	-3.61307	TRUE
WCA	Without mucin	C. secundus	E2P3	DSM28864/177	C. secundus (DSM28864/177)	5.45455	0.000715558	WCA	WCA	0.121519	-3.61307	TRUE
WCA	Without mucin	C. secundus	E2P3	DSM28864/177	C. secundus (DSM28864/177)	5.75758	0.000794554	WCA	WCA	0.121519	-3.61307	TRUE
WCA	Without mucin	C. secundus	E2P3	DSM28864/177	C. secundus (DSM28864/177)	6.06061	0.000881494	WCA	WCA	0.121519	-3.61307	TRUE
WCA	Without mucin	C. secundus	E2P3	DSM28864/177	C. secundus (DSM28864/177)	6.36364	0.000977176	WCA	WCA	0.121519	-3.61307	TRUE
WCA	Without mucin	C. secundus	E2P3	DSM28864/177	C. secundus (DSM28864/177)	6.66667	0.00108248	WCA	WCA	0.121519	-3.61307	TRUE
WCA	Without mucin	C. secundus	E2P3	DSM28864/177	C. secundus (DSM28864/177)	6.9697	0.00119837	WCA	WCA	0.121519	-3.61307	TRUE
WCA	Without mucin	C. secundus	E2P3	DSM28864/177	C. secundus (DSM28864/177)	7.27273	0.00132592	WCA	WCA	0.121519	-3.61307	TRUE
WCA	Without mucin	C. secundus	E2P3	DSM28864/177	C. secundus (DSM28864/177)	7.57576	0.0014663	WCA	WCA	0.121519	-3.61307	TRUE
WCA	Without mucin	C. secundus	E2P3	DSM28864/177	C. secundus (DSM28864/177)	7.87879	0.00162079	WCA	WCA	0.121519	-3.61307	TRUE
WCA	Without mucin	C. secundus	E2P3	DSM28864/177	C. secundus (DSM28864/177)	8.18182	0.00179082	WCA	WCA	0.121519	-3.61307	TRUE
WCA	Without mucin	C. secundus	E2P3	DSM28864/177	C. secundus (DSM28864/177)	8.48485	0.00197794	WCA	WCA	0.121519	-3.61307	TRUE
WCA	Without mucin	C. secundus	E2P3	DSM28864/177	C. secundus (DSM28864/177)	8.78788	0.00218388	WCA	WCA	0.121519	-3.61307	TRUE
WCA	Without mucin	C. secundus	E2P3	DSM28864/177	C. secundus (DSM28864/177)	9.09091	0.00241053	WCA	WCA	0.121519	-3.61307	TRUE
WCA	Without mucin	C. secundus	E2P3	DSM28864/177	C. secundus (DSM28864/177)	9.39394	0.00265998	WCA	WCA	0.121519	-3.61307	TRUE
WCA	Without mucin	C. secundus	E2P3	DSM28864/177	C. secundus (DSM28864/177)	9.69697	0.0029345	WCA	WCA	0.121519	-3.61307	TRUE
WCA	Without mucin	C. secundus	E2P3	DSM28864/177	C. secundus (DSM28864/177)	10	0.00323664	WCA	WCA	0.121519	-3.61307	TRUE
WCA	Without mucin	C. secundus	E2P3	DSM28864/177	C. secundus (DSM28864/177)	10.303	0.00356915	WCA	WCA	0.121519	-3.61307	TRUE
WCA	Without mucin	C. secundus	E2P3	DSM28864/177	C. secundus (DSM28864/177)	10.6061	0.00393511	WCA	WCA	0.121519	-3.61307	TRUE
WCA	Without mucin	C. secundus	E2P3	DSM28864/177	C. secundus (DSM28864/177)	10.9091	0.00433786	WCA	WCA	0.121519	-3.61307	TRUE
WCA	Without mucin	C. secundus	E2P3	DSM28864/177	C. secundus (DSM28864/177)	11.2121	0.00478112	WCA	WCA	0.121519	-3.61307	TRUE
WCA	Without mucin	C. secundus	E2P3	DSM28864/177	C. secundus (DSM28864/177)	11.5152	0.00526895	WCA	WCA	0.121519	-3.61307	TRUE
WCA	Without mucin	C. secundus	E2P3	DSM28864/177	C. secundus (DSM28864/177)	11.8182	0.00580584	WCA	WCA	0.121519	-3.61307	TRUE
WCA	Without mucin	C. secundus	E2P3	DSM28864/177	C. secundus (DSM28864/177)	12.1212	0.00639672	WCA	WCA	0.121519	-3.61307	TRUE
WCA	Without mucin	C. secundus	E2P3	DSM28864/177	C. secundus (DSM28864/177)	12.4242	0.00704701	WCA	WCA	0.121519	-3.61307	TRUE
WCA	Without mucin	C. secundus	E2P3	DSM28864/177	C. secundus (DSM28864/177)	12.7273	0.0077627	WCA	WCA	0.121519	-3.61307	TRUE
WCA	Without mucin	C. secundus	E2P3	DSM28864/177	C. secundus (DSM28864/177)	13.0303	0.00855036	WCA	WCA	0.121519	-3.61307	TRUE
WCA	Without mucin	C. secundus	E2P3	DSM28864/177	C. secundus (DSM28864/177)	13.3333	0.00941723	WCA	WCA	0.121519	-3.61307	TRUE
WCA	Without mucin	C. secundus	E2P3	DSM28864/177	C. secundus (DSM28864/177)	13.6364	0.0103713	WCA	WCA	0.121519	-3.61307	FALSE
WCA	Without mucin	C. secundus	E2P3	DSM28864/177	C. secundus (DSM28864/177)	13.9394	0.0114212	WCA	WCA	0.121519	-3.61307	FALSE
WCA	Without mucin	C. secundus	E2P3	DSM28864/177	C. secundus (DSM28864/177)	14.2424	0.0125768	WCA	WCA	0.121519	-3.61307	FALSE
WCA	Without mucin	C. secundus	E2P3	DSM28864/177	C. secundus (DSM28864/177)	14.5455	0.0138486	WCA	WCA	0.121519	-3.61307	FALSE
WCA	Without mucin	C. secundus	E2P3	DSM28864/177	C. secundus (DSM28864/177)	14.8485	0.0152482	WCA	WCA	0.121519	-3.61307	FALSE
WCA	Without mucin	C. secundus	E2P3	DSM28864/177	C. secundus (DSM28864/177)	15.1515	0.0167914	WCA	WCA	0.121519	-3.61307	FALSE
WCA	Without mucin	C. secundus	E2P3	DSM28864/177	C. secundus (DSM28864/177)	15.4545	0.0184929	WCA	WCA	0.121519	-3.61307	FALSE
WCA	Without mucin	C. secundus	E2P3	DSM28864/177	C. secundus (DSM28864/177)	15.7576	0.0203662	WCA	WCA	0.121519	-3.61307	FALSE
WCA	Without mucin	C. secundus	E2P3	DSM28864/177	C. secundus (DSM28864/177)	16.0606	0.022324	WCA	WCA	0.121519	-3.61307	FALSE
WCA	Without mucin	C. secundus	E2P3	DSM28864/177	C. secundus (DSM28864/177)	16.3636	0.0240169	WCA	WCA	0.121519	-3.61307	FALSE
WCA	Without mucin	C. secundus	E2P3	DSM28864/177	C. secundus (DSM28864/177)	16.6667	0.0258377	WCA	WCA	0.121519	-3.61307	FALSE
WCA	Without mucin	C. secundus	E2P3	DSM28864/177	C. secundus (DSM28864/177)	16.9697	0.0277962	WCA	WCA	0.121519	-3.61307	FALSE
WCA	Without mucin	C. secundus	E2P3	DSM28864/177	C. secundus (DSM28864/177)	17.2727	0.0304325	WCA	WCA	0.121519	-3.61307	FALSE
WCA	Without mucin	C. secundus	E2P3	DSM28864/177	C. secundus (DSM28864/177)	17.5758	0.0333833	WCA	WCA	0.121519	-3.61307	FALSE
WCA	Without mucin	C. secundus	E2P3	DSM28864/177	C. secundus (DSM28864/177)	17.8788	0.0366195	WCA	WCA	0.121519	-3.61307	FALSE
WCA	Without mucin	C. secundus	E2P3	DSM28864/177	C. secundus (DSM28864/177)	18.1818	0.0381799	WCA	WCA	0.121519	-3.61307	FALSE
WCA	Without mucin	C. secundus	E2P3	DSM28864/177	C. secundus (DSM28864/177)	18.4848	0.0384816	WCA	WCA	0.121519	-3.61307	FALSE
WCA	Without mucin	C. secundus	E2P3	DSM28864/177	C. secundus (DSM28864/177)	18.7879	0.0387857	WCA	WCA	0.121519	-3.61307	FALSE
WCA	Without mucin	C. secundus	E2P3	DSM28864/177	C. secundus (DSM28864/177)	19.0909	0.0395898	WCA	WCA	0.121519	-3.61307	FALSE
WCA	Without mucin	C. secundus	E2P3	DSM28864/177	C. secundus (DSM28864/177)	19.3939	0.0416207	WCA	WCA	0.121519	-3.61307	FALSE
WCA	Without mucin	C. secundus	E2P3	DSM28864/177	C. secundus (DSM28864/177)	19.697	0.0437557	WCA	WCA	0.121519	-3.61307	FALSE
WCA	Without mucin	C. secundus	E2P3	DSM28864/177	C. secundus (DSM28864/177)	20	0.046	WCA	WCA	0.121519	-3.61307	FALSE
WCA	Without mucin	C. secundus	E2P3	DSM28864/177	C. secundus (DSM28864/177)	20.303	0.0480177	WCA	WCA	0.121519	-3.61307	FALSE
WCA	Without mucin	C. secundus	E2P3	DSM28864/177	C. secundus (DSM28864/177)	20.6061	0.0501237	WCA	WCA	0.121519	-3.61307	FALSE
WCA	Without mucin	C. secundus	E2P3	DSM28864/177	C. secundus (DSM28864/177)	20.9091	0.0523219	WCA	WCA	0.121519	-3.61307	FALSE
WCA	Without mucin	C. secundus	E2P3	DSM28864/177	C. secundus (DSM28864/177)	21.2121	0.0546044	WCA	WCA	0.121519	-3.61307	FALSE
WCA	Without mucin	C. secundus	E2P3	DSM28864/177	C. secundus (DSM28864/177)	21.5152	0.0569809	WCA	WCA	0.121519	-3.61307	FALSE
WCA	Without mucin	C. secundus	E2P3	DSM28864/177	C. secundus (DSM28864/177)	21.8182	0.0594607	WCA	WCA	0.121519	-3.61307	FALSE
WCA	Without mucin	C. secundus	E2P3	DSM28864/177	C. secundus (DSM28864/177)	22.1212	0.0611203	WCA	WCA	0.121519	-3.61307	FALSE
WCA	Without mucin	C. secundus	E2P3	DSM28864/177	C. secundus (DSM28864/177)	22.4242	0.0614223	WCA	WCA	0.121519	-3.61307	FALSE
WCA	Without mucin	C. secundus	E2P3	DSM28864/177	C. secundus (DSM28864/177)	22.7273	0.0617257	WCA	WCA	0.121519	-3.61307	FALSE
WCA	Without mucin	C. secundus	E2P3	DSM28864/177	C. secundus (DSM28864/177)	23.0303	0.0622552	WCA	WCA	0.121519	-3.61307	FALSE
WCA	Without mucin	C. secundus	E2P3	DSM28864/177	C. secundus (DSM28864/177)	23.3333	0.0648657	WCA	WCA	0.121519	-3.61307	FALSE
WCA	Without mucin	C. secundus	E2P3	DSM28864/177	C. secundus (DSM28864/177)	23.6364	0.0675855	WCA	WCA	0.121519	-3.61307	FALSE
WCA	Without mucin	C. secundus	E2P3	DSM28864/177	C. secundus (DSM28864/177)	23.9394	0.0704192	WCA	WCA	0.121519	-3.61307	FALSE
WCA	Without mucin	C. secundus	E2P3	DSM28864/177	C. secundus (DSM28864/177)	24.2424	0.0717159	WCA	WCA	0.121519	-3.61307	FALSE
WCA	Without mucin	C. secundus	E2P3	DSM28864/177	C. secundus (DSM28864/177)	24.5455	0.072621	WCA	WCA	0.121519	-3.61307	FALSE
WCA	Without mucin	C. secundus	E2P3	DSM28864/177	C. secundus (DSM28864/177)	24.8485	0.0735374	WCA	WCA	0.121519	-3.61307	FALSE
WCA	Without mucin	C. secundus	E2P3	DSM28864/177	C. secundus (DSM28864/177)	25.1515	0.0744469	WCA	WCA	0.121519	-3.61307	FALSE
WCA	Without mucin	C. secundus	E2P3	DSM28864/177	C. secundus (DSM28864/177)	25.4545	0.0753489	WCA	WCA	0.121519	-3.61307	FALSE
WCA	Without mucin	C. secundus	E2P3	DSM28864/177	C. secundus (DSM28864/177)	25.7576	0.0762618	WCA	WCA	0.121519	-3.61307	FALSE
WCA	Without mucin	C. secundus	E2P3	DSM28864/177	C. secundus (DSM28864/177)	26.0606	0.0774071	WCA	WCA	0.121519	-3.61307	FALSE
WCA	Without mucin	C. secundus	E2P3	DSM28864/177	C. secundus (DSM28864/177)	26.3636	0.0794753	WCA	WCA	0.121519	-3.61307	FALSE
WCA	Without mucin	C. secundus	E2P3	DSM28864/177	C. secundus (DSM28864/177)	26.6667	0.0815987	WCA	WCA	0.121519	-3.61307	FALSE
WCA	Without mucin	C. secundus	E2P3	DSM28864/177	C. secundus (DSM28864/177)	26.9697	0.0837788	WCA	WCA	0.121519	-3.61307	FALSE
WCA	Without mucin	C. secundus	E2P3	DSM28864/177	C. secundus (DSM28864/177)	27.2727	0.083171	WCA	WCA	0.121519	-3.61307	FALSE
WCA	Without mucin	C. secundus	E2P3	DSM28864/177	C. secundus (DSM28864/177)	27.5758	0.0822594	WCA	WCA	0.121519	-3.61307	FALSE
WCA	Without mucin	C. secundus	E2P3	DSM28864/177	C. secundus (DSM28864/177)	27.8788	0.0813579	WCA	WCA	0.121519	-3.61307	FALSE
WCA	Without mucin	C. secundus	E2P3	DSM28864/177	C. secundus (DSM28864/177)	28.1818	0.08136	WCA	WCA	0.121519	-3.61307	FALSE
WCA	Without mucin	C. secundus	E2P3	DSM28864/177	C. secundus (DSM28864/177)	28.4848	0.0819636	WCA	WCA	0.121519	-3.61307	FALSE
WCA	Without mucin	C. secundus	E2P3	DSM28864/177	C. secundus (DSM28864/177)	28.7879	0.0825717	WCA	WCA	0.121519	-3.61307	FALSE
WCA	Without mucin	C. secundus	E2P3	DSM28864/177	C. secundus (DSM28864/177)	29.0909	0.0829086	WCA	WCA	0.121519	-3.61307	FALSE
WCA	Without mucin	C. secundus	E2P3	DSM28864/177	C. secundus (DSM28864/177)	29.3939	0.0826046	WCA	WCA	0.121519	-3.61307	FALSE
WCA	Without mucin	C. secundus	E2P3	DSM28864/177	C. secundus (DSM28864/177)	29.697	0.0823018	WCA	WCA	0.121519	-3.61307	FALSE
WCA	Without mucin	C. secundus	E2P3	DSM28864/177	C. secundus (DSM28864/177)	30	0.082	WCA	WCA	0.121519	-3.61307	FALSE
WCA	Without mucin	C. secundus	E3P4	DSM28864/177	C. secundus (DSM28864/177)	0	7e-05	WCA	WCA	0.150515	-4.19521	TRUE
WCA	Without mucin	C. secundus	E3P4	DSM28864/177	C. secundus (DSM28864/177)	0.30303	7.14706e-05	WCA	WCA	0.150515	-4.19521	TRUE
WCA	Without mucin	C. secundus	E3P4	DSM28864/177	C. secundus (DSM28864/177)	0.606061	8.47772e-05	WCA	WCA	0.150515	-4.19521	TRUE
WCA	Without mucin	C. secundus	E3P4	DSM28864/177	C. secundus (DSM28864/177)	0.909091	9.93355e-05	WCA	WCA	0.150515	-4.19521	TRUE
WCA	Without mucin	C. secundus	E3P4	DSM28864/177	C. secundus (DSM28864/177)	1.21212	0.000115263	WCA	WCA	0.150515	-4.19521	TRUE
WCA	Without mucin	C. secundus	E3P4	DSM28864/177	C. secundus (DSM28864/177)	1.51515	0.000132689	WCA	WCA	0.150515	-4.19521	TRUE
WCA	Without mucin	C. secundus	E3P4	DSM28864/177	C. secundus (DSM28864/177)	1.81818	0.000151754	WCA	WCA	0.150515	-4.19521	TRUE
WCA	Without mucin	C. secundus	E3P4	DSM28864/177	C. secundus (DSM28864/177)	2.12121	0.000172611	WCA	WCA	0.150515	-4.19521	TRUE
WCA	Without mucin	C. secundus	E3P4	DSM28864/177	C. secundus (DSM28864/177)	2.42424	0.000195431	WCA	WCA	0.150515	-4.19521	TRUE
WCA	Without mucin	C. secundus	E3P4	DSM28864/177	C. secundus (DSM28864/177)	2.72727	0.000220398	WCA	WCA	0.150515	-4.19521	TRUE
WCA	Without mucin	C. secundus	E3P4	DSM28864/177	C. secundus (DSM28864/177)	3.0303	0.000247712	WCA	WCA	0.150515	-4.19521	TRUE
WCA	Without mucin	C. secundus	E3P4	DSM28864/177	C. secundus (DSM28864/177)	3.33333	0.000277596	WCA	WCA	0.150515	-4.19521	TRUE
WCA	Without mucin	C. secundus	E3P4	DSM28864/177	C. secundus (DSM28864/177)	3.63636	0.000310291	WCA	WCA	0.150515	-4.19521	TRUE
WCA	Without mucin	C. secundus	E3P4	DSM28864/177	C. secundus (DSM28864/177)	3.93939	0.00034606	WCA	WCA	0.150515	-4.19521	TRUE
WCA	Without mucin	C. secundus	E3P4	DSM28864/177	C. secundus (DSM28864/177)	4.24242	0.000385195	WCA	WCA	0.150515	-4.19521	TRUE
WCA	Without mucin	C. secundus	E3P4	DSM28864/177	C. secundus (DSM28864/177)	4.54545	0.00042801	WCA	WCA	0.150515	-4.19521	TRUE
WCA	Without mucin	C. secundus	E3P4	DSM28864/177	C. secundus (DSM28864/177)	4.84848	0.000474853	WCA	WCA	0.150515	-4.19521	TRUE
WCA	Without mucin	C. secundus	E3P4	DSM28864/177	C. secundus (DSM28864/177)	5.15152	0.000526101	WCA	WCA	0.150515	-4.19521	TRUE
WCA	Without mucin	C. secundus	E3P4	DSM28864/177	C. secundus (DSM28864/177)	5.45455	0.00058217	WCA	WCA	0.150515	-4.19521	TRUE
WCA	Without mucin	C. secundus	E3P4	DSM28864/177	C. secundus (DSM28864/177)	5.75758	0.000643513	WCA	WCA	0.150515	-4.19521	TRUE
WCA	Without mucin	C. secundus	E3P4	DSM28864/177	C. secundus (DSM28864/177)	6.06061	0.000710625	WCA	WCA	0.150515	-4.19521	TRUE
WCA	Without mucin	C. secundus	E3P4	DSM28864/177	C. secundus (DSM28864/177)	6.36364	0.00078405	WCA	WCA	0.150515	-4.19521	TRUE
WCA	Without mucin	C. secundus	E3P4	DSM28864/177	C. secundus (DSM28864/177)	6.66667	0.000864381	WCA	WCA	0.150515	-4.19521	TRUE
WCA	Without mucin	C. secundus	E3P4	DSM28864/177	C. secundus (DSM28864/177)	6.9697	0.000952269	WCA	WCA	0.150515	-4.19521	TRUE
WCA	Without mucin	C. secundus	E3P4	DSM28864/177	C. secundus (DSM28864/177)	7.27273	0.00104842	WCA	WCA	0.150515	-4.19521	TRUE
WCA	Without mucin	C. secundus	E3P4	DSM28864/177	C. secundus (DSM28864/177)	7.57576	0.00115362	WCA	WCA	0.150515	-4.19521	TRUE
WCA	Without mucin	C. secundus	E3P4	DSM28864/177	C. secundus (DSM28864/177)	7.87879	0.00126871	WCA	WCA	0.150515	-4.19521	TRUE
WCA	Without mucin	C. secundus	E3P4	DSM28864/177	C. secundus (DSM28864/177)	8.18182	0.00139463	WCA	WCA	0.150515	-4.19521	TRUE
WCA	Without mucin	C. secundus	E3P4	DSM28864/177	C. secundus (DSM28864/177)	8.48485	0.00153239	WCA	WCA	0.150515	-4.19521	TRUE
WCA	Without mucin	C. secundus	E3P4	DSM28864/177	C. secundus (DSM28864/177)	8.78788	0.00168311	WCA	WCA	0.150515	-4.19521	TRUE
WCA	Without mucin	C. secundus	E3P4	DSM28864/177	C. secundus (DSM28864/177)	9.09091	0.00184801	WCA	WCA	0.150515	-4.19521	TRUE
WCA	Without mucin	C. secundus	E3P4	DSM28864/177	C. secundus (DSM28864/177)	9.39394	0.00202842	WCA	WCA	0.150515	-4.19521	TRUE
WCA	Without mucin	C. secundus	E3P4	DSM28864/177	C. secundus (DSM28864/177)	9.69697	0.00222579	WCA	WCA	0.150515	-4.19521	TRUE
WCA	Without mucin	C. secundus	E3P4	DSM28864/177	C. secundus (DSM28864/177)	10	0.00244173	WCA	WCA	0.150515	-4.19521	TRUE
WCA	Without mucin	C. secundus	E3P4	DSM28864/177	C. secundus (DSM28864/177)	10.303	0.00267799	WCA	WCA	0.150515	-4.19521	TRUE
WCA	Without mucin	C. secundus	E3P4	DSM28864/177	C. secundus (DSM28864/177)	10.6061	0.00293646	WCA	WCA	0.150515	-4.19521	TRUE
WCA	Without mucin	C. secundus	E3P4	DSM28864/177	C. secundus (DSM28864/177)	10.9091	0.00321924	WCA	WCA	0.150515	-4.19521	TRUE
WCA	Without mucin	C. secundus	E3P4	DSM28864/177	C. secundus (DSM28864/177)	11.2121	0.00352863	WCA	WCA	0.150515	-4.19521	TRUE
WCA	Without mucin	C. secundus	E3P4	DSM28864/177	C. secundus (DSM28864/177)	11.5152	0.00386711	WCA	WCA	0.150515	-4.19521	TRUE
WCA	Without mucin	C. secundus	E3P4	DSM28864/177	C. secundus (DSM28864/177)	11.8182	0.00423743	WCA	WCA	0.150515	-4.19521	TRUE
WCA	Without mucin	C. secundus	E3P4	DSM28864/177	C. secundus (DSM28864/177)	12.1212	0.00464259	WCA	WCA	0.150515	-4.19521	TRUE
WCA	Without mucin	C. secundus	E3P4	DSM28864/177	C. secundus (DSM28864/177)	12.4242	0.00508585	WCA	WCA	0.150515	-4.19521	TRUE
WCA	Without mucin	C. secundus	E3P4	DSM28864/177	C. secundus (DSM28864/177)	12.7273	0.00557081	WCA	WCA	0.150515	-4.19521	TRUE
WCA	Without mucin	C. secundus	E3P4	DSM28864/177	C. secundus (DSM28864/177)	13.0303	0.00610138	WCA	WCA	0.150515	-4.19521	TRUE
WCA	Without mucin	C. secundus	E3P4	DSM28864/177	C. secundus (DSM28864/177)	13.3333	0.00668185	WCA	WCA	0.150515	-4.19521	TRUE
WCA	Without mucin	C. secundus	E3P4	DSM28864/177	C. secundus (DSM28864/177)	13.6364	0.00731693	WCA	WCA	0.150515	-4.19521	TRUE
WCA	Without mucin	C. secundus	E3P4	DSM28864/177	C. secundus (DSM28864/177)	13.9394	0.00801174	WCA	WCA	0.150515	-4.19521	TRUE
WCA	Without mucin	C. secundus	E3P4	DSM28864/177	C. secundus (DSM28864/177)	14.2424	0.0087719	WCA	WCA	0.150515	-4.19521	TRUE
WCA	Without mucin	C. secundus	E3P4	DSM28864/177	C. secundus (DSM28864/177)	14.5455	0.00960356	WCA	WCA	0.150515	-4.19521	TRUE
WCA	Without mucin	C. secundus	E3P4	DSM28864/177	C. secundus (DSM28864/177)	14.8485	0.0105134	WCA	WCA	0.150515	-4.19521	FALSE
WCA	Without mucin	C. secundus	E3P4	DSM28864/177	C. secundus (DSM28864/177)	15.1515	0.0118532	WCA	WCA	0.150515	-4.19521	FALSE
WCA	Without mucin	C. secundus	E3P4	DSM28864/177	C. secundus (DSM28864/177)	15.4545	0.0137618	WCA	WCA	0.150515	-4.19521	FALSE
WCA	Without mucin	C. secundus	E3P4	DSM28864/177	C. secundus (DSM28864/177)	15.7576	0.015976	WCA	WCA	0.150515	-4.19521	FALSE
WCA	Without mucin	C. secundus	E3P4	DSM28864/177	C. secundus (DSM28864/177)	16.0606	0.0182203	WCA	WCA	0.150515	-4.19521	FALSE
WCA	Without mucin	C. secundus	E3P4	DSM28864/177	C. secundus (DSM28864/177)	16.3636	0.0193629	WCA	WCA	0.150515	-4.19521	FALSE
WCA	Without mucin	C. secundus	E3P4	DSM28864/177	C. secundus (DSM28864/177)	16.6667	0.0205769	WCA	WCA	0.150515	-4.19521	FALSE
WCA	Without mucin	C. secundus	E3P4	DSM28864/177	C. secundus (DSM28864/177)	16.9697	0.0218667	WCA	WCA	0.150515	-4.19521	FALSE
WCA	Without mucin	C. secundus	E3P4	DSM28864/177	C. secundus (DSM28864/177)	17.2727	0.023496	WCA	WCA	0.150515	-4.19521	FALSE
WCA	Without mucin	C. secundus	E3P4	DSM28864/177	C. secundus (DSM28864/177)	17.5758	0.0252775	WCA	WCA	0.150515	-4.19521	FALSE
WCA	Without mucin	C. secundus	E3P4	DSM28864/177	C. secundus (DSM28864/177)	17.8788	0.0271936	WCA	WCA	0.150515	-4.19521	FALSE
WCA	Without mucin	C. secundus	E3P4	DSM28864/177	C. secundus (DSM28864/177)	18.1818	0.0290063	WCA	WCA	0.150515	-4.19521	FALSE
WCA	Without mucin	C. secundus	E3P4	DSM28864/177	C. secundus (DSM28864/177)	18.4848	0.0307642	WCA	WCA	0.150515	-4.19521	FALSE
WCA	Without mucin	C. secundus	E3P4	DSM28864/177	C. secundus (DSM28864/177)	18.7879	0.0326284	WCA	WCA	0.150515	-4.19521	FALSE
WCA	Without mucin	C. secundus	E3P4	DSM28864/177	C. secundus (DSM28864/177)	19.0909	0.0340897	WCA	WCA	0.150515	-4.19521	FALSE
WCA	Without mucin	C. secundus	E3P4	DSM28864/177	C. secundus (DSM28864/177)	19.3939	0.0343905	WCA	WCA	0.150515	-4.19521	FALSE
WCA	Without mucin	C. secundus	E3P4	DSM28864/177	C. secundus (DSM28864/177)	19.697	0.0346939	WCA	WCA	0.150515	-4.19521	FALSE
WCA	Without mucin	C. secundus	E3P4	DSM28864/177	C. secundus (DSM28864/177)	20	0.035	WCA	WCA	0.150515	-4.19521	FALSE
WCA	Without mucin	C. secundus	E3P4	DSM28864/177	C. secundus (DSM28864/177)	20.303	0.0369884	WCA	WCA	0.150515	-4.19521	FALSE
WCA	Without mucin	C. secundus	E3P4	DSM28864/177	C. secundus (DSM28864/177)	20.6061	0.0390895	WCA	WCA	0.150515	-4.19521	FALSE
WCA	Without mucin	C. secundus	E3P4	DSM28864/177	C. secundus (DSM28864/177)	20.9091	0.0413097	WCA	WCA	0.150515	-4.19521	FALSE
WCA	Without mucin	C. secundus	E3P4	DSM28864/177	C. secundus (DSM28864/177)	21.2121	0.0426192	WCA	WCA	0.150515	-4.19521	FALSE
WCA	Without mucin	C. secundus	E3P4	DSM28864/177	C. secundus (DSM28864/177)	21.5152	0.0435196	WCA	WCA	0.150515	-4.19521	FALSE
WCA	Without mucin	C. secundus	E3P4	DSM28864/177	C. secundus (DSM28864/177)	21.8182	0.0444391	WCA	WCA	0.150515	-4.19521	FALSE
WCA	Without mucin	C. secundus	E3P4	DSM28864/177	C. secundus (DSM28864/177)	22.1212	0.0455784	WCA	WCA	0.150515	-4.19521	FALSE
WCA	Without mucin	C. secundus	E3P4	DSM28864/177	C. secundus (DSM28864/177)	22.4242	0.0470572	WCA	WCA	0.150515	-4.19521	FALSE
WCA	Without mucin	C. secundus	E3P4	DSM28864/177	C. secundus (DSM28864/177)	22.7273	0.0485838	WCA	WCA	0.150515	-4.19521	FALSE
WCA	Without mucin	C. secundus	E3P4	DSM28864/177	C. secundus (DSM28864/177)	23.0303	0.0501989	WCA	WCA	0.150515	-4.19521	FALSE
WCA	Without mucin	C. secundus	E3P4	DSM28864/177	C. secundus (DSM28864/177)	23.3333	0.0522323	WCA	WCA	0.150515	-4.19521	FALSE
WCA	Without mucin	C. secundus	E3P4	DSM28864/177	C. secundus (DSM28864/177)	23.6364	0.054348	WCA	WCA	0.150515	-4.19521	FALSE
WCA	Without mucin	C. secundus	E3P4	DSM28864/177	C. secundus (DSM28864/177)	23.9394	0.0565492	WCA	WCA	0.150515	-4.19521	FALSE
WCA	Without mucin	C. secundus	E3P4	DSM28864/177	C. secundus (DSM28864/177)	24.2424	0.0577132	WCA	WCA	0.150515	-4.19521	FALSE
WCA	Without mucin	C. secundus	E3P4	DSM28864/177	C. secundus (DSM28864/177)	24.5455	0.0586173	WCA	WCA	0.150515	-4.19521	FALSE
WCA	Without mucin	C. secundus	E3P4	DSM28864/177	C. secundus (DSM28864/177)	24.8485	0.0595355	WCA	WCA	0.150515	-4.19521	FALSE
WCA	Without mucin	C. secundus	E3P4	DSM28864/177	C. secundus (DSM28864/177)	25.1515	0.0604452	WCA	WCA	0.150515	-4.19521	FALSE
WCA	Without mucin	C. secundus	E3P4	DSM28864/177	C. secundus (DSM28864/177)	25.4545	0.0613455	WCA	WCA	0.150515	-4.19521	FALSE
WCA	Without mucin	C. secundus	E3P4	DSM28864/177	C. secundus (DSM28864/177)	25.7576	0.0622592	WCA	WCA	0.150515	-4.19521	FALSE
WCA	Without mucin	C. secundus	E3P4	DSM28864/177	C. secundus (DSM28864/177)	26.0606	0.0635119	WCA	WCA	0.150515	-4.19521	FALSE
WCA	Without mucin	C. secundus	E3P4	DSM28864/177	C. secundus (DSM28864/177)	26.3636	0.0661347	WCA	WCA	0.150515	-4.19521	FALSE
WCA	Without mucin	C. secundus	E3P4	DSM28864/177	C. secundus (DSM28864/177)	26.6667	0.0688657	WCA	WCA	0.150515	-4.19521	FALSE
WCA	Without mucin	C. secundus	E3P4	DSM28864/177	C. secundus (DSM28864/177)	26.9697	0.0717093	WCA	WCA	0.150515	-4.19521	FALSE
WCA	Without mucin	C. secundus	E3P4	DSM28864/177	C. secundus (DSM28864/177)	27.2727	0.0711691	WCA	WCA	0.150515	-4.19521	FALSE
WCA	Without mucin	C. secundus	E3P4	DSM28864/177	C. secundus (DSM28864/177)	27.5758	0.0702572	WCA	WCA	0.150515	-4.19521	FALSE
WCA	Without mucin	C. secundus	E3P4	DSM28864/177	C. secundus (DSM28864/177)	27.8788	0.0693569	WCA	WCA	0.150515	-4.19521	FALSE
WCA	Without mucin	C. secundus	E3P4	DSM28864/177	C. secundus (DSM28864/177)	28.1818	0.0697106	WCA	WCA	0.150515	-4.19521	FALSE
WCA	Without mucin	C. secundus	E3P4	DSM28864/177	C. secundus (DSM28864/177)	28.4848	0.0709113	WCA	WCA	0.150515	-4.19521	FALSE
WCA	Without mucin	C. secundus	E3P4	DSM28864/177	C. secundus (DSM28864/177)	28.7879	0.0721326	WCA	WCA	0.150515	-4.19521	FALSE
WCA	Without mucin	C. secundus	E3P4	DSM28864/177	C. secundus (DSM28864/177)	29.0909	0.0724331	WCA	WCA	0.150515	-4.19521	FALSE
WCA	Without mucin	C. secundus	E3P4	DSM28864/177	C. secundus (DSM28864/177)	29.3939	0.0705748	WCA	WCA	0.150515	-4.19521	FALSE
WCA	Without mucin	C. secundus	E3P4	DSM28864/177	C. secundus (DSM28864/177)	29.697	0.0687642	WCA	WCA	0.150515	-4.19521	FALSE
WCA	Without mucin	C. secundus	E3P4	DSM28864/177	C. secundus (DSM28864/177)	30	0.067	WCA	WCA	0.150515	-4.19521	FALSE
WCA	With mucin	E. tayi	F3P1	DSM26961	E. tayi (DSM26961)	0	7e-05	WCA	NA	NA	NA	TRUE
WCA	With mucin	E. tayi	F3P1	DSM26961	E. tayi (DSM26961)	0.30303	0.000126229	WCA	NA	NA	NA	TRUE
WCA	With mucin	E. tayi	F3P1	DSM26961	E. tayi (DSM26961)	0.606061	0.000205041	WCA	NA	NA	NA	TRUE
WCA	With mucin	E. tayi	F3P1	DSM26961	E. tayi (DSM26961)	0.909091	0.000315507	WCA	NA	NA	NA	TRUE
WCA	With mucin	E. tayi	F3P1	DSM26961	E. tayi (DSM26961)	1.21212	0.00047034	WCA	NA	NA	NA	TRUE
WCA	With mucin	E. tayi	F3P1	DSM26961	E. tayi (DSM26961)	1.51515	0.000687359	WCA	NA	NA	NA	TRUE
WCA	With mucin	E. tayi	F3P1	DSM26961	E. tayi (DSM26961)	1.81818	0.000991541	WCA	NA	NA	NA	TRUE
WCA	With mucin	E. tayi	F3P1	DSM26961	E. tayi (DSM26961)	2.12121	0.00141789	WCA	NA	NA	NA	TRUE
WCA	With mucin	E. tayi	F3P1	DSM26961	E. tayi (DSM26961)	2.42424	0.00201548	WCA	NA	NA	NA	TRUE
WCA	With mucin	E. tayi	F3P1	DSM26961	E. tayi (DSM26961)	2.72727	0.00285308	WCA	NA	NA	NA	TRUE
WCA	With mucin	E. tayi	F3P1	DSM26961	E. tayi (DSM26961)	3.0303	0.00402709	WCA	NA	NA	NA	TRUE
WCA	With mucin	E. tayi	F3P1	DSM26961	E. tayi (DSM26961)	3.33333	0.00567263	WCA	NA	NA	NA	TRUE
WCA	With mucin	E. tayi	F3P1	DSM26961	E. tayi (DSM26961)	3.63636	0.00797907	WCA	NA	NA	NA	TRUE
WCA	With mucin	E. tayi	F3P1	DSM26961	E. tayi (DSM26961)	3.93939	0.0112118	WCA	NA	NA	NA	FALSE
WCA	With mucin	E. tayi	F3P1	DSM26961	E. tayi (DSM26961)	4.24242	0.0140525	WCA	NA	NA	NA	FALSE
WCA	With mucin	E. tayi	F3P1	DSM26961	E. tayi (DSM26961)	4.54545	0.0171156	WCA	NA	NA	NA	FALSE
WCA	With mucin	E. tayi	F3P1	DSM26961	E. tayi (DSM26961)	4.84848	0.0208432	WCA	NA	NA	NA	FALSE
WCA	With mucin	E. tayi	F3P1	DSM26961	E. tayi (DSM26961)	5.15152	0.0240645	WCA	NA	NA	NA	FALSE
WCA	With mucin	E. tayi	F3P1	DSM26961	E. tayi (DSM26961)	5.45455	0.026343	WCA	NA	NA	NA	FALSE
WCA	With mucin	E. tayi	F3P1	DSM26961	E. tayi (DSM26961)	5.75758	0.0288366	WCA	NA	NA	NA	FALSE
WCA	With mucin	E. tayi	F3P1	DSM26961	E. tayi (DSM26961)	6.06061	0.0314344	WCA	NA	NA	NA	FALSE
WCA	With mucin	E. tayi	F3P1	DSM26961	E. tayi (DSM26961)	6.36364	0.0336994	WCA	NA	NA	NA	FALSE
WCA	With mucin	E. tayi	F3P1	DSM26961	E. tayi (DSM26961)	6.66667	0.0361273	WCA	NA	NA	NA	FALSE
WCA	With mucin	E. tayi	F3P1	DSM26961	E. tayi (DSM26961)	6.9697	0.0387297	WCA	NA	NA	NA	FALSE
WCA	With mucin	E. tayi	F3P1	DSM26961	E. tayi (DSM26961)	7.27273	0.0417347	WCA	NA	NA	NA	FALSE
WCA	With mucin	E. tayi	F3P1	DSM26961	E. tayi (DSM26961)	7.57576	0.0449984	WCA	NA	NA	NA	FALSE
WCA	With mucin	E. tayi	F3P1	DSM26961	E. tayi (DSM26961)	7.87879	0.0485169	WCA	NA	NA	NA	FALSE
WCA	With mucin	E. tayi	F3P1	DSM26961	E. tayi (DSM26961)	8.18182	0.051841	WCA	NA	NA	NA	FALSE
WCA	With mucin	E. tayi	F3P1	DSM26961	E. tayi (DSM26961)	8.48485	0.055061	WCA	NA	NA	NA	FALSE
WCA	With mucin	E. tayi	F3P1	DSM26961	E. tayi (DSM26961)	8.78788	0.0584807	WCA	NA	NA	NA	FALSE
WCA	With mucin	E. tayi	F3P1	DSM26961	E. tayi (DSM26961)	9.09091	0.0616873	WCA	NA	NA	NA	FALSE
WCA	With mucin	E. tayi	F3P1	DSM26961	E. tayi (DSM26961)	9.39394	0.0640345	WCA	NA	NA	NA	FALSE
WCA	With mucin	E. tayi	F3P1	DSM26961	E. tayi (DSM26961)	9.69697	0.0664709	WCA	NA	NA	NA	FALSE
WCA	With mucin	E. tayi	F3P1	DSM26961	E. tayi (DSM26961)	10	0.069	WCA	NA	NA	NA	FALSE
WCA	With mucin	E. tayi	F3P1	DSM26961	E. tayi (DSM26961)	10.303	0.0716118	WCA	NA	NA	NA	FALSE
WCA	With mucin	E. tayi	F3P1	DSM26961	E. tayi (DSM26961)	10.6061	0.0743224	WCA	NA	NA	NA	FALSE
WCA	With mucin	E. tayi	F3P1	DSM26961	E. tayi (DSM26961)	10.9091	0.0771355	WCA	NA	NA	NA	FALSE
WCA	With mucin	E. tayi	F3P1	DSM26961	E. tayi (DSM26961)	11.2121	0.0802137	WCA	NA	NA	NA	FALSE
WCA	With mucin	E. tayi	F3P1	DSM26961	E. tayi (DSM26961)	11.5152	0.0834855	WCA	NA	NA	NA	FALSE
WCA	With mucin	E. tayi	F3P1	DSM26961	E. tayi (DSM26961)	11.8182	0.0868907	WCA	NA	NA	NA	FALSE
WCA	With mucin	E. tayi	F3P1	DSM26961	E. tayi (DSM26961)	12.1212	0.0908016	WCA	NA	NA	NA	FALSE
WCA	With mucin	E. tayi	F3P1	DSM26961	E. tayi (DSM26961)	12.4242	0.0954666	WCA	NA	NA	NA	FALSE
WCA	With mucin	E. tayi	F3P1	DSM26961	E. tayi (DSM26961)	12.7273	0.100371	WCA	NA	NA	NA	FALSE
WCA	With mucin	E. tayi	F3P1	DSM26961	E. tayi (DSM26961)	13.0303	0.105556	WCA	NA	NA	NA	FALSE
WCA	With mucin	E. tayi	F3P1	DSM26961	E. tayi (DSM26961)	13.3333	0.111283	WCA	NA	NA	NA	FALSE
WCA	With mucin	E. tayi	F3P1	DSM26961	E. tayi (DSM26961)	13.6364	0.117321	WCA	NA	NA	NA	FALSE
WCA	With mucin	E. tayi	F3P1	DSM26961	E. tayi (DSM26961)	13.9394	0.123686	WCA	NA	NA	NA	FALSE
WCA	With mucin	E. tayi	F3P1	DSM26961	E. tayi (DSM26961)	14.2424	0.129796	WCA	NA	NA	NA	FALSE
WCA	With mucin	E. tayi	F3P1	DSM26961	E. tayi (DSM26961)	14.5455	0.13605	WCA	NA	NA	NA	FALSE
WCA	With mucin	E. tayi	F3P1	DSM26961	E. tayi (DSM26961)	14.8485	0.142605	WCA	NA	NA	NA	FALSE
WCA	With mucin	E. tayi	F3P1	DSM26961	E. tayi (DSM26961)	15.1515	0.146151	WCA	NA	NA	NA	FALSE
WCA	With mucin	E. tayi	F3P1	DSM26961	E. tayi (DSM26961)	15.4545	0.146454	WCA	NA	NA	NA	FALSE
WCA	With mucin	E. tayi	F3P1	DSM26961	E. tayi (DSM26961)	15.7576	0.146757	WCA	NA	NA	NA	FALSE
WCA	With mucin	E. tayi	F3P1	DSM26961	E. tayi (DSM26961)	16.0606	0.147978	WCA	NA	NA	NA	FALSE
WCA	With mucin	E. tayi	F3P1	DSM26961	E. tayi (DSM26961)	16.3636	0.152968	WCA	NA	NA	NA	FALSE
WCA	With mucin	E. tayi	F3P1	DSM26961	E. tayi (DSM26961)	16.6667	0.158126	WCA	NA	NA	NA	FALSE
WCA	With mucin	E. tayi	F3P1	DSM26961	E. tayi (DSM26961)	16.9697	0.163457	WCA	NA	NA	NA	FALSE
WCA	With mucin	E. tayi	F3P1	DSM26961	E. tayi (DSM26961)	17.2727	0.16693	WCA	NA	NA	NA	FALSE
WCA	With mucin	E. tayi	F3P1	DSM26961	E. tayi (DSM26961)	17.5758	0.170246	WCA	NA	NA	NA	FALSE
WCA	With mucin	E. tayi	F3P1	DSM26961	E. tayi (DSM26961)	17.8788	0.173628	WCA	NA	NA	NA	FALSE
WCA	With mucin	E. tayi	F3P1	DSM26961	E. tayi (DSM26961)	18.1818	0.178809	WCA	NA	NA	NA	FALSE
WCA	With mucin	E. tayi	F3P1	DSM26961	E. tayi (DSM26961)	18.4848	0.185342	WCA	NA	NA	NA	FALSE
WCA	With mucin	E. tayi	F3P1	DSM26961	E. tayi (DSM26961)	18.7879	0.192113	WCA	NA	NA	NA	FALSE
WCA	With mucin	E. tayi	F3P1	DSM26961	E. tayi (DSM26961)	19.0909	0.19539	WCA	NA	NA	NA	FALSE
WCA	With mucin	E. tayi	F3P1	DSM26961	E. tayi (DSM26961)	19.3939	0.190119	WCA	NA	NA	NA	FALSE
WCA	With mucin	E. tayi	F3P1	DSM26961	E. tayi (DSM26961)	19.697	0.184991	WCA	NA	NA	NA	FALSE
WCA	With mucin	E. tayi	F3P1	DSM26961	E. tayi (DSM26961)	20	0.18	WCA	NA	NA	NA	FALSE
WCA	With mucin	E. tayi	F3P1	DSM26961	E. tayi (DSM26961)	20.303	0.138618	WCA	NA	NA	NA	FALSE
WCA	With mucin	E. tayi	F3P1	DSM26961	E. tayi (DSM26961)	20.6061	0.106746	WCA	NA	NA	NA	FALSE
WCA	With mucin	E. tayi	F3P1	DSM26961	E. tayi (DSM26961)	20.9091	0.0821986	WCA	NA	NA	NA	FALSE
WCA	With mucin	E. tayi	F3P1	DSM26961	E. tayi (DSM26961)	21.2121	0.0791435	WCA	NA	NA	NA	FALSE
WCA	With mucin	E. tayi	F3P1	DSM26961	E. tayi (DSM26961)	21.5152	0.0838609	WCA	NA	NA	NA	FALSE
WCA	With mucin	E. tayi	F3P1	DSM26961	E. tayi (DSM26961)	21.8182	0.0888592	WCA	NA	NA	NA	FALSE
WCA	With mucin	E. tayi	F3P1	DSM26961	E. tayi (DSM26961)	22.1212	0.0987943	WCA	NA	NA	NA	FALSE
WCA	With mucin	E. tayi	F3P1	DSM26961	E. tayi (DSM26961)	22.4242	0.118055	WCA	NA	NA	NA	FALSE
WCA	With mucin	E. tayi	F3P1	DSM26961	E. tayi (DSM26961)	22.7273	0.141068	WCA	NA	NA	NA	FALSE
WCA	With mucin	E. tayi	F3P1	DSM26961	E. tayi (DSM26961)	23.0303	0.168565	WCA	NA	NA	NA	FALSE
WCA	With mucin	E. tayi	F3P1	DSM26961	E. tayi (DSM26961)	23.3333	0.201419	WCA	NA	NA	NA	FALSE
WCA	With mucin	E. tayi	F3P1	DSM26961	E. tayi (DSM26961)	23.6364	0.240674	WCA	NA	NA	NA	FALSE
WCA	With mucin	E. tayi	F3P1	DSM26961	E. tayi (DSM26961)	23.9394	0.287576	WCA	NA	NA	NA	FALSE
WCA	With mucin	E. tayi	F3P1	DSM26961	E. tayi (DSM26961)	24.2424	0.350066	WCA	NA	NA	NA	FALSE
WCA	With mucin	E. tayi	F3P1	DSM26961	E. tayi (DSM26961)	24.5455	0.428118	WCA	NA	NA	NA	FALSE
WCA	With mucin	E. tayi	F3P1	DSM26961	E. tayi (DSM26961)	24.8485	0.523569	WCA	NA	NA	NA	FALSE
WCA	With mucin	E. tayi	F3P1	DSM26961	E. tayi (DSM26961)	25.1515	0.588271	WCA	NA	NA	NA	FALSE
WCA	With mucin	E. tayi	F3P1	DSM26961	E. tayi (DSM26961)	25.4545	0.607261	WCA	NA	NA	NA	FALSE
WCA	With mucin	E. tayi	F3P1	DSM26961	E. tayi (DSM26961)	25.7576	0.626863	WCA	NA	NA	NA	FALSE
WCA	With mucin	E. tayi	F3P1	DSM26961	E. tayi (DSM26961)	26.0606	0.648393	WCA	NA	NA	NA	FALSE
WCA	With mucin	E. tayi	F3P1	DSM26961	E. tayi (DSM26961)	26.3636	0.676041	WCA	NA	NA	NA	FALSE
WCA	With mucin	E. tayi	F3P1	DSM26961	E. tayi (DSM26961)	26.6667	0.704868	WCA	NA	NA	NA	FALSE
WCA	With mucin	E. tayi	F3P1	DSM26961	E. tayi (DSM26961)	26.9697	0.734925	WCA	NA	NA	NA	FALSE
WCA	With mucin	E. tayi	F3P1	DSM26961	E. tayi (DSM26961)	27.2727	0.752869	WCA	NA	NA	NA	FALSE
WCA	With mucin	E. tayi	F3P1	DSM26961	E. tayi (DSM26961)	27.5758	0.769741	WCA	NA	NA	NA	FALSE
WCA	With mucin	E. tayi	F3P1	DSM26961	E. tayi (DSM26961)	27.8788	0.786992	WCA	NA	NA	NA	FALSE
WCA	With mucin	E. tayi	F3P1	DSM26961	E. tayi (DSM26961)	28.1818	0.807138	WCA	NA	NA	NA	FALSE
WCA	With mucin	E. tayi	F3P1	DSM26961	E. tayi (DSM26961)	28.4848	0.829519	WCA	NA	NA	NA	FALSE
WCA	With mucin	E. tayi	F3P1	DSM26961	E. tayi (DSM26961)	28.7879	0.85252	WCA	NA	NA	NA	FALSE
WCA	With mucin	E. tayi	F3P1	DSM26961	E. tayi (DSM26961)	29.0909	0.875396	WCA	NA	NA	NA	FALSE
WCA	With mucin	E. tayi	F3P1	DSM26961	E. tayi (DSM26961)	29.3939	0.897057	WCA	NA	NA	NA	FALSE
WCA	With mucin	E. tayi	F3P1	DSM26961	E. tayi (DSM26961)	29.697	0.919254	WCA	NA	NA	NA	FALSE
WCA	With mucin	E. tayi	F3P1	DSM26961	E. tayi (DSM26961)	30	0.942	WCA	NA	NA	NA	FALSE
WCA	With mucin	E. tayi	G3P1	DSM26961	E. tayi (DSM26961)	0	7e-05	WCA	NA	NA	NA	TRUE
WCA	With mucin	E. tayi	G3P1	DSM26961	E. tayi (DSM26961)	0.30303	0.000127416	WCA	NA	NA	NA	TRUE
WCA	With mucin	E. tayi	G3P1	DSM26961	E. tayi (DSM26961)	0.606061	0.000208378	WCA	NA	NA	NA	TRUE
WCA	With mucin	E. tayi	G3P1	DSM26961	E. tayi (DSM26961)	0.909091	0.000322544	WCA	NA	NA	NA	TRUE
WCA	With mucin	E. tayi	G3P1	DSM26961	E. tayi (DSM26961)	1.21212	0.000483532	WCA	NA	NA	NA	TRUE
WCA	With mucin	E. tayi	G3P1	DSM26961	E. tayi (DSM26961)	1.51515	0.000710542	WCA	NA	NA	NA	TRUE
WCA	With mucin	E. tayi	G3P1	DSM26961	E. tayi (DSM26961)	1.81818	0.00103065	WCA	NA	NA	NA	TRUE
WCA	With mucin	E. tayi	G3P1	DSM26961	E. tayi (DSM26961)	2.12121	0.00148204	WCA	NA	NA	NA	TRUE
WCA	With mucin	E. tayi	G3P1	DSM26961	E. tayi (DSM26961)	2.42424	0.00211855	WCA	NA	NA	NA	TRUE
WCA	With mucin	E. tayi	G3P1	DSM26961	E. tayi (DSM26961)	2.72727	0.0030161	WCA	NA	NA	NA	TRUE
WCA	With mucin	E. tayi	G3P1	DSM26961	E. tayi (DSM26961)	3.0303	0.00428175	WCA	NA	NA	NA	TRUE
WCA	With mucin	E. tayi	G3P1	DSM26961	E. tayi (DSM26961)	3.33333	0.00606646	WCA	NA	NA	NA	TRUE
WCA	With mucin	E. tayi	G3P1	DSM26961	E. tayi (DSM26961)	3.63636	0.00858309	WCA	NA	NA	NA	TRUE
WCA	With mucin	E. tayi	G3P1	DSM26961	E. tayi (DSM26961)	3.93939	0.0121318	WCA	NA	NA	NA	FALSE
WCA	With mucin	E. tayi	G3P1	DSM26961	E. tayi (DSM26961)	4.24242	0.0153815	WCA	NA	NA	NA	FALSE
WCA	With mucin	E. tayi	G3P1	DSM26961	E. tayi (DSM26961)	4.54545	0.0189775	WCA	NA	NA	NA	FALSE
WCA	With mucin	E. tayi	G3P1	DSM26961	E. tayi (DSM26961)	4.84848	0.0234105	WCA	NA	NA	NA	FALSE
WCA	With mucin	E. tayi	G3P1	DSM26961	E. tayi (DSM26961)	5.15152	0.0277544	WCA	NA	NA	NA	FALSE
WCA	With mucin	E. tayi	G3P1	DSM26961	E. tayi (DSM26961)	5.45455	0.0316253	WCA	NA	NA	NA	FALSE
WCA	With mucin	E. tayi	G3P1	DSM26961	E. tayi (DSM26961)	5.75758	0.0360347	WCA	NA	NA	NA	FALSE
WCA	With mucin	E. tayi	G3P1	DSM26961	E. tayi (DSM26961)	6.06061	0.0405934	WCA	NA	NA	NA	FALSE
WCA	With mucin	E. tayi	G3P1	DSM26961	E. tayi (DSM26961)	6.36364	0.043695	WCA	NA	NA	NA	FALSE
WCA	With mucin	E. tayi	G3P1	DSM26961	E. tayi (DSM26961)	6.66667	0.0470332	WCA	NA	NA	NA	FALSE
WCA	With mucin	E. tayi	G3P1	DSM26961	E. tayi (DSM26961)	6.9697	0.050626	WCA	NA	NA	NA	FALSE
WCA	With mucin	E. tayi	G3P1	DSM26961	E. tayi (DSM26961)	7.27273	0.0547157	WCA	NA	NA	NA	FALSE
WCA	With mucin	E. tayi	G3P1	DSM26961	E. tayi (DSM26961)	7.57576	0.0591622	WCA	NA	NA	NA	FALSE
WCA	With mucin	E. tayi	G3P1	DSM26961	E. tayi (DSM26961)	7.87879	0.0639695	WCA	NA	NA	NA	FALSE
WCA	With mucin	E. tayi	G3P1	DSM26961	E. tayi (DSM26961)	8.18182	0.0681933	WCA	NA	NA	NA	FALSE
WCA	With mucin	E. tayi	G3P1	DSM26961	E. tayi (DSM26961)	8.48485	0.0720119	WCA	NA	NA	NA	FALSE
WCA	With mucin	E. tayi	G3P1	DSM26961	E. tayi (DSM26961)	8.78788	0.076044	WCA	NA	NA	NA	FALSE
WCA	With mucin	E. tayi	G3P1	DSM26961	E. tayi (DSM26961)	9.09091	0.0801805	WCA	NA	NA	NA	FALSE
WCA	With mucin	E. tayi	G3P1	DSM26961	E. tayi (DSM26961)	9.39394	0.0842444	WCA	NA	NA	NA	FALSE
WCA	With mucin	E. tayi	G3P1	DSM26961	E. tayi (DSM26961)	9.69697	0.0885141	WCA	NA	NA	NA	FALSE
WCA	With mucin	E. tayi	G3P1	DSM26961	E. tayi (DSM26961)	10	0.093	WCA	NA	NA	NA	FALSE
WCA	With mucin	E. tayi	G3P1	DSM26961	E. tayi (DSM26961)	10.303	0.0959233	WCA	NA	NA	NA	FALSE
WCA	With mucin	E. tayi	G3P1	DSM26961	E. tayi (DSM26961)	10.6061	0.0989384	WCA	NA	NA	NA	FALSE
WCA	With mucin	E. tayi	G3P1	DSM26961	E. tayi (DSM26961)	10.9091	0.102048	WCA	NA	NA	NA	FALSE
WCA	With mucin	E. tayi	G3P1	DSM26961	E. tayi (DSM26961)	11.2121	0.104847	WCA	NA	NA	NA	FALSE
WCA	With mucin	E. tayi	G3P1	DSM26961	E. tayi (DSM26961)	11.5152	0.107542	WCA	NA	NA	NA	FALSE
WCA	With mucin	E. tayi	G3P1	DSM26961	E. tayi (DSM26961)	11.8182	0.110307	WCA	NA	NA	NA	FALSE
WCA	With mucin	E. tayi	G3P1	DSM26961	E. tayi (DSM26961)	12.1212	0.112595	WCA	NA	NA	NA	FALSE
WCA	With mucin	E. tayi	G3P1	DSM26961	E. tayi (DSM26961)	12.4242	0.114095	WCA	NA	NA	NA	FALSE
WCA	With mucin	E. tayi	G3P1	DSM26961	E. tayi (DSM26961)	12.7273	0.115615	WCA	NA	NA	NA	FALSE
WCA	With mucin	E. tayi	G3P1	DSM26961	E. tayi (DSM26961)	13.0303	0.117319	WCA	NA	NA	NA	FALSE
WCA	With mucin	E. tayi	G3P1	DSM26961	E. tayi (DSM26961)	13.3333	0.120557	WCA	NA	NA	NA	FALSE
WCA	With mucin	E. tayi	G3P1	DSM26961	E. tayi (DSM26961)	13.6364	0.123885	WCA	NA	NA	NA	FALSE
WCA	With mucin	E. tayi	G3P1	DSM26961	E. tayi (DSM26961)	13.9394	0.127305	WCA	NA	NA	NA	FALSE
WCA	With mucin	E. tayi	G3P1	DSM26961	E. tayi (DSM26961)	14.2424	0.128482	WCA	NA	NA	NA	FALSE
WCA	With mucin	E. tayi	G3P1	DSM26961	E. tayi (DSM26961)	14.5455	0.129087	WCA	NA	NA	NA	FALSE
WCA	With mucin	E. tayi	G3P1	DSM26961	E. tayi (DSM26961)	14.8485	0.129695	WCA	NA	NA	NA	FALSE
WCA	With mucin	E. tayi	G3P1	DSM26961	E. tayi (DSM26961)	15.1515	0.131182	WCA	NA	NA	NA	FALSE
WCA	With mucin	E. tayi	G3P1	DSM26961	E. tayi (DSM26961)	15.4545	0.133577	WCA	NA	NA	NA	FALSE
WCA	With mucin	E. tayi	G3P1	DSM26961	E. tayi (DSM26961)	15.7576	0.136017	WCA	NA	NA	NA	FALSE
WCA	With mucin	E. tayi	G3P1	DSM26961	E. tayi (DSM26961)	16.0606	0.138643	WCA	NA	NA	NA	FALSE
WCA	With mucin	E. tayi	G3P1	DSM26961	E. tayi (DSM26961)	16.3636	0.141903	WCA	NA	NA	NA	FALSE
WCA	With mucin	E. tayi	G3P1	DSM26961	E. tayi (DSM26961)	16.6667	0.145239	WCA	NA	NA	NA	FALSE
WCA	With mucin	E. tayi	G3P1	DSM26961	E. tayi (DSM26961)	16.9697	0.148654	WCA	NA	NA	NA	FALSE
WCA	With mucin	E. tayi	G3P1	DSM26961	E. tayi (DSM26961)	17.2727	0.151923	WCA	NA	NA	NA	FALSE
WCA	With mucin	E. tayi	G3P1	DSM26961	E. tayi (DSM26961)	17.5758	0.155238	WCA	NA	NA	NA	FALSE
WCA	With mucin	E. tayi	G3P1	DSM26961	E. tayi (DSM26961)	17.8788	0.158625	WCA	NA	NA	NA	FALSE
WCA	With mucin	E. tayi	G3P1	DSM26961	E. tayi (DSM26961)	18.1818	0.164761	WCA	NA	NA	NA	FALSE
WCA	With mucin	E. tayi	G3P1	DSM26961	E. tayi (DSM26961)	18.4848	0.173013	WCA	NA	NA	NA	FALSE
WCA	With mucin	E. tayi	G3P1	DSM26961	E. tayi (DSM26961)	18.7879	0.181678	WCA	NA	NA	NA	FALSE
WCA	With mucin	E. tayi	G3P1	DSM26961	E. tayi (DSM26961)	19.0909	0.184402	WCA	NA	NA	NA	FALSE
WCA	With mucin	E. tayi	G3P1	DSM26961	E. tayi (DSM26961)	19.3939	0.172899	WCA	NA	NA	NA	FALSE
WCA	With mucin	E. tayi	G3P1	DSM26961	E. tayi (DSM26961)	19.697	0.162113	WCA	NA	NA	NA	FALSE
WCA	With mucin	E. tayi	G3P1	DSM26961	E. tayi (DSM26961)	20	0.152	WCA	NA	NA	NA	FALSE
WCA	With mucin	E. tayi	G3P1	DSM26961	E. tayi (DSM26961)	20.303	0.149215	WCA	NA	NA	NA	FALSE
WCA	With mucin	E. tayi	G3P1	DSM26961	E. tayi (DSM26961)	20.6061	0.14648	WCA	NA	NA	NA	FALSE
WCA	With mucin	E. tayi	G3P1	DSM26961	E. tayi (DSM26961)	20.9091	0.143796	WCA	NA	NA	NA	FALSE
WCA	With mucin	E. tayi	G3P1	DSM26961	E. tayi (DSM26961)	21.2121	0.163124	WCA	NA	NA	NA	FALSE
WCA	With mucin	E. tayi	G3P1	DSM26961	E. tayi (DSM26961)	21.5152	0.196879	WCA	NA	NA	NA	FALSE
WCA	With mucin	E. tayi	G3P1	DSM26961	E. tayi (DSM26961)	21.8182	0.237617	WCA	NA	NA	NA	FALSE
WCA	With mucin	E. tayi	G3P1	DSM26961	E. tayi (DSM26961)	22.1212	0.28609	WCA	NA	NA	NA	FALSE
WCA	With mucin	E. tayi	G3P1	DSM26961	E. tayi (DSM26961)	22.4242	0.343205	WCA	NA	NA	NA	FALSE
WCA	With mucin	E. tayi	G3P1	DSM26961	E. tayi (DSM26961)	22.7273	0.411719	WCA	NA	NA	NA	FALSE
WCA	With mucin	E. tayi	G3P1	DSM26961	E. tayi (DSM26961)	23.0303	0.483671	WCA	NA	NA	NA	FALSE
WCA	With mucin	E. tayi	G3P1	DSM26961	E. tayi (DSM26961)	23.3333	0.470575	WCA	NA	NA	NA	FALSE
WCA	With mucin	E. tayi	G3P1	DSM26961	E. tayi (DSM26961)	23.6364	0.457835	WCA	NA	NA	NA	FALSE
WCA	With mucin	E. tayi	G3P1	DSM26961	E. tayi (DSM26961)	23.9394	0.445439	WCA	NA	NA	NA	FALSE
WCA	With mucin	E. tayi	G3P1	DSM26961	E. tayi (DSM26961)	24.2424	0.455304	WCA	NA	NA	NA	FALSE
WCA	With mucin	E. tayi	G3P1	DSM26961	E. tayi (DSM26961)	24.5455	0.471166	WCA	NA	NA	NA	FALSE
WCA	With mucin	E. tayi	G3P1	DSM26961	E. tayi (DSM26961)	24.8485	0.48758	WCA	NA	NA	NA	FALSE
WCA	With mucin	E. tayi	G3P1	DSM26961	E. tayi (DSM26961)	25.1515	0.503828	WCA	NA	NA	NA	FALSE
WCA	With mucin	E. tayi	G3P1	DSM26961	E. tayi (DSM26961)	25.4545	0.519855	WCA	NA	NA	NA	FALSE
WCA	With mucin	E. tayi	G3P1	DSM26961	E. tayi (DSM26961)	25.7576	0.536392	WCA	NA	NA	NA	FALSE
WCA	With mucin	E. tayi	G3P1	DSM26961	E. tayi (DSM26961)	26.0606	0.5557	WCA	NA	NA	NA	FALSE
WCA	With mucin	E. tayi	G3P1	DSM26961	E. tayi (DSM26961)	26.3636	0.5851	WCA	NA	NA	NA	FALSE
WCA	With mucin	E. tayi	G3P1	DSM26961	E. tayi (DSM26961)	26.6667	0.616055	WCA	NA	NA	NA	FALSE
WCA	With mucin	E. tayi	G3P1	DSM26961	E. tayi (DSM26961)	26.9697	0.648647	WCA	NA	NA	NA	FALSE
WCA	With mucin	E. tayi	G3P1	DSM26961	E. tayi (DSM26961)	27.2727	0.672155	WCA	NA	NA	NA	FALSE
WCA	With mucin	E. tayi	G3P1	DSM26961	E. tayi (DSM26961)	27.5758	0.695281	WCA	NA	NA	NA	FALSE
WCA	With mucin	E. tayi	G3P1	DSM26961	E. tayi (DSM26961)	27.8788	0.719203	WCA	NA	NA	NA	FALSE
WCA	With mucin	E. tayi	G3P1	DSM26961	E. tayi (DSM26961)	28.1818	0.743433	WCA	NA	NA	NA	FALSE
WCA	With mucin	E. tayi	G3P1	DSM26961	E. tayi (DSM26961)	28.4848	0.768126	WCA	NA	NA	NA	FALSE
WCA	With mucin	E. tayi	G3P1	DSM26961	E. tayi (DSM26961)	28.7879	0.793639	WCA	NA	NA	NA	FALSE
WCA	With mucin	E. tayi	G3P1	DSM26961	E. tayi (DSM26961)	29.0909	0.815644	WCA	NA	NA	NA	FALSE
WCA	With mucin	E. tayi	G3P1	DSM26961	E. tayi (DSM26961)	29.3939	0.827911	WCA	NA	NA	NA	FALSE
WCA	With mucin	E. tayi	G3P1	DSM26961	E. tayi (DSM26961)	29.697	0.840362	WCA	NA	NA	NA	FALSE
WCA	With mucin	E. tayi	G3P1	DSM26961	E. tayi (DSM26961)	30	0.853	WCA	NA	NA	NA	FALSE
WCA	With mucin	E. tayi	E3P1	DSM26961	E. tayi (DSM26961)	0	7e-05	WCA	NA	NA	NA	TRUE
WCA	With mucin	E. tayi	E3P1	DSM26961	E. tayi (DSM26961)	0.30303	0.000113415	WCA	NA	NA	NA	TRUE
WCA	With mucin	E. tayi	E3P1	DSM26961	E. tayi (DSM26961)	0.606061	0.000170294	WCA	NA	NA	NA	TRUE
WCA	With mucin	E. tayi	E3P1	DSM26961	E. tayi (DSM26961)	0.909091	0.000244812	WCA	NA	NA	NA	TRUE
WCA	With mucin	E. tayi	E3P1	DSM26961	E. tayi (DSM26961)	1.21212	0.000342439	WCA	NA	NA	NA	TRUE
WCA	With mucin	E. tayi	E3P1	DSM26961	E. tayi (DSM26961)	1.51515	0.00047034	WCA	NA	NA	NA	TRUE
WCA	With mucin	E. tayi	E3P1	DSM26961	E. tayi (DSM26961)	1.81818	0.000637905	WCA	NA	NA	NA	TRUE
WCA	With mucin	E. tayi	E3P1	DSM26961	E. tayi (DSM26961)	2.12121	0.000857434	WCA	NA	NA	NA	TRUE
WCA	With mucin	E. tayi	E3P1	DSM26961	E. tayi (DSM26961)	2.42424	0.00114504	WCA	NA	NA	NA	TRUE
WCA	With mucin	E. tayi	E3P1	DSM26961	E. tayi (DSM26961)	2.72727	0.00152184	WCA	NA	NA	NA	TRUE
WCA	With mucin	E. tayi	E3P1	DSM26961	E. tayi (DSM26961)	3.0303	0.00201548	WCA	NA	NA	NA	TRUE
WCA	With mucin	E. tayi	E3P1	DSM26961	E. tayi (DSM26961)	3.33333	0.00266221	WCA	NA	NA	NA	TRUE
WCA	With mucin	E. tayi	E3P1	DSM26961	E. tayi (DSM26961)	3.63636	0.0035095	WCA	NA	NA	NA	TRUE
WCA	With mucin	E. tayi	E3P1	DSM26961	E. tayi (DSM26961)	3.93939	0.00461954	WCA	NA	NA	NA	TRUE
WCA	With mucin	E. tayi	E3P1	DSM26961	E. tayi (DSM26961)	4.24242	0.00607381	WCA	NA	NA	NA	TRUE
WCA	With mucin	E. tayi	E3P1	DSM26961	E. tayi (DSM26961)	4.54545	0.00797907	WCA	NA	NA	NA	TRUE
WCA	With mucin	E. tayi	E3P1	DSM26961	E. tayi (DSM26961)	4.84848	0.0104752	WCA	NA	NA	NA	FALSE
WCA	With mucin	E. tayi	E3P1	DSM26961	E. tayi (DSM26961)	5.15152	0.0130631	WCA	NA	NA	NA	FALSE
WCA	With mucin	E. tayi	E3P1	DSM26961	E. tayi (DSM26961)	5.45455	0.0154785	WCA	NA	NA	NA	FALSE
WCA	With mucin	E. tayi	E3P1	DSM26961	E. tayi (DSM26961)	5.75758	0.0183381	WCA	NA	NA	NA	FALSE
WCA	With mucin	E. tayi	E3P1	DSM26961	E. tayi (DSM26961)	6.06061	0.021415	WCA	NA	NA	NA	FALSE
WCA	With mucin	E. tayi	E3P1	DSM26961	E. tayi (DSM26961)	6.36364	0.0236161	WCA	NA	NA	NA	FALSE
WCA	With mucin	E. tayi	E3P1	DSM26961	E. tayi (DSM26961)	6.66667	0.0260427	WCA	NA	NA	NA	FALSE
WCA	With mucin	E. tayi	E3P1	DSM26961	E. tayi (DSM26961)	6.9697	0.0287179	WCA	NA	NA	NA	FALSE
WCA	With mucin	E. tayi	E3P1	DSM26961	E. tayi (DSM26961)	7.27273	0.031659	WCA	NA	NA	NA	FALSE
WCA	With mucin	E. tayi	E3P1	DSM26961	E. tayi (DSM26961)	7.57576	0.0348996	WCA	NA	NA	NA	FALSE
WCA	With mucin	E. tayi	E3P1	DSM26961	E. tayi (DSM26961)	7.87879	0.0384712	WCA	NA	NA	NA	FALSE
WCA	With mucin	E. tayi	E3P1	DSM26961	E. tayi (DSM26961)	8.18182	0.0426611	WCA	NA	NA	NA	FALSE
WCA	With mucin	E. tayi	E3P1	DSM26961	E. tayi (DSM26961)	8.48485	0.0474949	WCA	NA	NA	NA	FALSE
WCA	With mucin	E. tayi	E3P1	DSM26961	E. tayi (DSM26961)	8.78788	0.0528754	WCA	NA	NA	NA	FALSE
WCA	With mucin	E. tayi	E3P1	DSM26961	E. tayi (DSM26961)	9.09091	0.058649	WCA	NA	NA	NA	FALSE
WCA	With mucin	E. tayi	E3P1	DSM26961	E. tayi (DSM26961)	9.39394	0.0644975	WCA	NA	NA	NA	FALSE
WCA	With mucin	E. tayi	E3P1	DSM26961	E. tayi (DSM26961)	9.69697	0.0709285	WCA	NA	NA	NA	FALSE
WCA	With mucin	E. tayi	E3P1	DSM26961	E. tayi (DSM26961)	10	0.078	WCA	NA	NA	NA	FALSE
WCA	With mucin	E. tayi	E3P1	DSM26961	E. tayi (DSM26961)	10.303	0.0833271	WCA	NA	NA	NA	FALSE
WCA	With mucin	E. tayi	E3P1	DSM26961	E. tayi (DSM26961)	10.6061	0.0890178	WCA	NA	NA	NA	FALSE
WCA	With mucin	E. tayi	E3P1	DSM26961	E. tayi (DSM26961)	10.9091	0.0950967	WCA	NA	NA	NA	FALSE
WCA	With mucin	E. tayi	E3P1	DSM26961	E. tayi (DSM26961)	11.2121	0.10038	WCA	NA	NA	NA	FALSE
WCA	With mucin	E. tayi	E3P1	DSM26961	E. tayi (DSM26961)	11.5152	0.105415	WCA	NA	NA	NA	FALSE
WCA	With mucin	E. tayi	E3P1	DSM26961	E. tayi (DSM26961)	11.8182	0.110702	WCA	NA	NA	NA	FALSE
WCA	With mucin	E. tayi	E3P1	DSM26961	E. tayi (DSM26961)	12.1212	0.115502	WCA	NA	NA	NA	FALSE
WCA	With mucin	E. tayi	E3P1	DSM26961	E. tayi (DSM26961)	12.4242	0.119344	WCA	NA	NA	NA	FALSE
WCA	With mucin	E. tayi	E3P1	DSM26961	E. tayi (DSM26961)	12.7273	0.123314	WCA	NA	NA	NA	FALSE
WCA	With mucin	E. tayi	E3P1	DSM26961	E. tayi (DSM26961)	13.0303	0.127564	WCA	NA	NA	NA	FALSE
WCA	With mucin	E. tayi	E3P1	DSM26961	E. tayi (DSM26961)	13.3333	0.133345	WCA	NA	NA	NA	FALSE
WCA	With mucin	E. tayi	E3P1	DSM26961	E. tayi (DSM26961)	13.6364	0.139387	WCA	NA	NA	NA	FALSE
WCA	With mucin	E. tayi	E3P1	DSM26961	E. tayi (DSM26961)	13.9394	0.145703	WCA	NA	NA	NA	FALSE
WCA	With mucin	E. tayi	E3P1	DSM26961	E. tayi (DSM26961)	14.2424	0.149133	WCA	NA	NA	NA	FALSE
WCA	With mucin	E. tayi	E3P1	DSM26961	E. tayi (DSM26961)	14.5455	0.151843	WCA	NA	NA	NA	FALSE
WCA	With mucin	E. tayi	E3P1	DSM26961	E. tayi (DSM26961)	14.8485	0.154602	WCA	NA	NA	NA	FALSE
WCA	With mucin	E. tayi	E3P1	DSM26961	E. tayi (DSM26961)	15.1515	0.157619	WCA	NA	NA	NA	FALSE
WCA	With mucin	E. tayi	E3P1	DSM26961	E. tayi (DSM26961)	15.4545	0.160907	WCA	NA	NA	NA	FALSE
WCA	With mucin	E. tayi	E3P1	DSM26961	E. tayi (DSM26961)	15.7576	0.164264	WCA	NA	NA	NA	FALSE
WCA	With mucin	E. tayi	E3P1	DSM26961	E. tayi (DSM26961)	16.0606	0.168149	WCA	NA	NA	NA	FALSE
WCA	With mucin	E. tayi	E3P1	DSM26961	E. tayi (DSM26961)	16.3636	0.174012	WCA	NA	NA	NA	FALSE
WCA	With mucin	E. tayi	E3P1	DSM26961	E. tayi (DSM26961)	16.6667	0.180081	WCA	NA	NA	NA	FALSE
WCA	With mucin	E. tayi	E3P1	DSM26961	E. tayi (DSM26961)	16.9697	0.18636	WCA	NA	NA	NA	FALSE
WCA	With mucin	E. tayi	E3P1	DSM26961	E. tayi (DSM26961)	17.2727	0.194499	WCA	NA	NA	NA	FALSE
WCA	With mucin	E. tayi	E3P1	DSM26961	E. tayi (DSM26961)	17.5758	0.203185	WCA	NA	NA	NA	FALSE
WCA	With mucin	E. tayi	E3P1	DSM26961	E. tayi (DSM26961)	17.8788	0.212258	WCA	NA	NA	NA	FALSE
WCA	With mucin	E. tayi	E3P1	DSM26961	E. tayi (DSM26961)	18.1818	0.20832	WCA	NA	NA	NA	FALSE
WCA	With mucin	E. tayi	E3P1	DSM26961	E. tayi (DSM26961)	18.4848	0.196121	WCA	NA	NA	NA	FALSE
WCA	With mucin	E. tayi	E3P1	DSM26961	E. tayi (DSM26961)	18.7879	0.184637	WCA	NA	NA	NA	FALSE
WCA	With mucin	E. tayi	E3P1	DSM26961	E. tayi (DSM26961)	19.0909	0.183361	WCA	NA	NA	NA	FALSE
WCA	With mucin	E. tayi	E3P1	DSM26961	E. tayi (DSM26961)	19.3939	0.206263	WCA	NA	NA	NA	FALSE
WCA	With mucin	E. tayi	E3P1	DSM26961	E. tayi (DSM26961)	19.697	0.232023	WCA	NA	NA	NA	FALSE
WCA	With mucin	E. tayi	E3P1	DSM26961	E. tayi (DSM26961)	20	0.261	WCA	NA	NA	NA	FALSE
WCA	With mucin	E. tayi	E3P1	DSM26961	E. tayi (DSM26961)	20.303	0.239992	WCA	NA	NA	NA	FALSE
WCA	With mucin	E. tayi	E3P1	DSM26961	E. tayi (DSM26961)	20.6061	0.220674	WCA	NA	NA	NA	FALSE
WCA	With mucin	E. tayi	E3P1	DSM26961	E. tayi (DSM26961)	20.9091	0.202911	WCA	NA	NA	NA	FALSE
WCA	With mucin	E. tayi	E3P1	DSM26961	E. tayi (DSM26961)	21.2121	0.186577	WCA	NA	NA	NA	FALSE
WCA	With mucin	E. tayi	E3P1	DSM26961	E. tayi (DSM26961)	21.5152	0.171558	WCA	NA	NA	NA	FALSE
WCA	With mucin	E. tayi	E3P1	DSM26961	E. tayi (DSM26961)	21.8182	0.157747	WCA	NA	NA	NA	FALSE
WCA	With mucin	E. tayi	E3P1	DSM26961	E. tayi (DSM26961)	22.1212	0.16418	WCA	NA	NA	NA	FALSE
WCA	With mucin	E. tayi	E3P1	DSM26961	E. tayi (DSM26961)	22.4242	0.205771	WCA	NA	NA	NA	FALSE
WCA	With mucin	E. tayi	E3P1	DSM26961	E. tayi (DSM26961)	22.7273	0.257894	WCA	NA	NA	NA	FALSE
WCA	With mucin	E. tayi	E3P1	DSM26961	E. tayi (DSM26961)	23.0303	0.321751	WCA	NA	NA	NA	FALSE
WCA	With mucin	E. tayi	E3P1	DSM26961	E. tayi (DSM26961)	23.3333	0.385342	WCA	NA	NA	NA	FALSE
WCA	With mucin	E. tayi	E3P1	DSM26961	E. tayi (DSM26961)	23.6364	0.461497	WCA	NA	NA	NA	FALSE
WCA	With mucin	E. tayi	E3P1	DSM26961	E. tayi (DSM26961)	23.9394	0.552701	WCA	NA	NA	NA	FALSE
WCA	With mucin	E. tayi	E3P1	DSM26961	E. tayi (DSM26961)	24.2424	0.407195	WCA	NA	NA	NA	FALSE
WCA	With mucin	E. tayi	E3P1	DSM26961	E. tayi (DSM26961)	24.5455	0.265675	WCA	NA	NA	NA	FALSE
WCA	With mucin	E. tayi	E3P1	DSM26961	E. tayi (DSM26961)	24.8485	0.173331	WCA	NA	NA	NA	FALSE
WCA	With mucin	E. tayi	E3P1	DSM26961	E. tayi (DSM26961)	25.1515	0.159279	WCA	NA	NA	NA	FALSE
WCA	With mucin	E. tayi	E3P1	DSM26961	E. tayi (DSM26961)	25.4545	0.206161	WCA	NA	NA	NA	FALSE
WCA	With mucin	E. tayi	E3P1	DSM26961	E. tayi (DSM26961)	25.7576	0.266838	WCA	NA	NA	NA	FALSE
WCA	With mucin	E. tayi	E3P1	DSM26961	E. tayi (DSM26961)	26.0606	0.341497	WCA	NA	NA	NA	FALSE
WCA	With mucin	E. tayi	E3P1	DSM26961	E. tayi (DSM26961)	26.3636	0.417781	WCA	NA	NA	NA	FALSE
WCA	With mucin	E. tayi	E3P1	DSM26961	E. tayi (DSM26961)	26.6667	0.511103	WCA	NA	NA	NA	FALSE
WCA	With mucin	E. tayi	E3P1	DSM26961	E. tayi (DSM26961)	26.9697	0.625266	WCA	NA	NA	NA	FALSE
WCA	With mucin	E. tayi	E3P1	DSM26961	E. tayi (DSM26961)	27.2727	0.660884	WCA	NA	NA	NA	FALSE
WCA	With mucin	E. tayi	E3P1	DSM26961	E. tayi (DSM26961)	27.5758	0.687274	WCA	NA	NA	NA	FALSE
WCA	With mucin	E. tayi	E3P1	DSM26961	E. tayi (DSM26961)	27.8788	0.714718	WCA	NA	NA	NA	FALSE
WCA	With mucin	E. tayi	E3P1	DSM26961	E. tayi (DSM26961)	28.1818	0.744701	WCA	NA	NA	NA	FALSE
WCA	With mucin	E. tayi	E3P1	DSM26961	E. tayi (DSM26961)	28.4848	0.776947	WCA	NA	NA	NA	FALSE
WCA	With mucin	E. tayi	E3P1	DSM26961	E. tayi (DSM26961)	28.7879	0.810588	WCA	NA	NA	NA	FALSE
WCA	With mucin	E. tayi	E3P1	DSM26961	E. tayi (DSM26961)	29.0909	0.827787	WCA	NA	NA	NA	FALSE
WCA	With mucin	E. tayi	E3P1	DSM26961	E. tayi (DSM26961)	29.3939	0.804192	WCA	NA	NA	NA	FALSE
WCA	With mucin	E. tayi	E3P1	DSM26961	E. tayi (DSM26961)	29.697	0.781269	WCA	NA	NA	NA	FALSE
WCA	With mucin	E. tayi	E3P1	DSM26961	E. tayi (DSM26961)	30	0.759	WCA	NA	NA	NA	FALSE
WCA	Without mucin	E. tayi	B3P1	DSM26961	E. tayi (DSM26961)	0	7e-05	WCA	WCA	0.0880456	-3.09907	TRUE
WCA	Without mucin	E. tayi	B3P1	DSM26961	E. tayi (DSM26961)	0.30303	9.91583e-05	WCA	WCA	0.0880456	-3.09907	TRUE
WCA	Without mucin	E. tayi	B3P1	DSM26961	E. tayi (DSM26961)	0.606061	0.00013439	WCA	WCA	0.0880456	-3.09907	TRUE
WCA	Without mucin	E. tayi	B3P1	DSM26961	E. tayi (DSM26961)	0.909091	0.000176959	WCA	WCA	0.0880456	-3.09907	TRUE
WCA	Without mucin	E. tayi	B3P1	DSM26961	E. tayi (DSM26961)	1.21212	0.000228394	WCA	WCA	0.0880456	-3.09907	TRUE
WCA	Without mucin	E. tayi	B3P1	DSM26961	E. tayi (DSM26961)	1.51515	0.000290541	WCA	WCA	0.0880456	-3.09907	TRUE
WCA	Without mucin	E. tayi	B3P1	DSM26961	E. tayi (DSM26961)	1.81818	0.000365632	WCA	WCA	0.0880456	-3.09907	TRUE
WCA	Without mucin	E. tayi	B3P1	DSM26961	E. tayi (DSM26961)	2.12121	0.000456363	WCA	WCA	0.0880456	-3.09907	TRUE
WCA	Without mucin	E. tayi	B3P1	DSM26961	E. tayi (DSM26961)	2.42424	0.000565991	WCA	WCA	0.0880456	-3.09907	TRUE
WCA	Without mucin	E. tayi	B3P1	DSM26961	E. tayi (DSM26961)	2.72727	0.000698451	WCA	WCA	0.0880456	-3.09907	TRUE
WCA	Without mucin	E. tayi	B3P1	DSM26961	E. tayi (DSM26961)	3.0303	0.000858499	WCA	WCA	0.0880456	-3.09907	TRUE
WCA	Without mucin	E. tayi	B3P1	DSM26961	E. tayi (DSM26961)	3.33333	0.00105188	WCA	WCA	0.0880456	-3.09907	TRUE
WCA	Without mucin	E. tayi	B3P1	DSM26961	E. tayi (DSM26961)	3.63636	0.00128554	WCA	WCA	0.0880456	-3.09907	TRUE
WCA	Without mucin	E. tayi	B3P1	DSM26961	E. tayi (DSM26961)	3.93939	0.00156786	WCA	WCA	0.0880456	-3.09907	TRUE
WCA	Without mucin	E. tayi	B3P1	DSM26961	E. tayi (DSM26961)	4.24242	0.00190899	WCA	WCA	0.0880456	-3.09907	TRUE
WCA	Without mucin	E. tayi	B3P1	DSM26961	E. tayi (DSM26961)	4.54545	0.00232116	WCA	WCA	0.0880456	-3.09907	TRUE
WCA	Without mucin	E. tayi	B3P1	DSM26961	E. tayi (DSM26961)	4.84848	0.00281917	WCA	WCA	0.0880456	-3.09907	TRUE
WCA	Without mucin	E. tayi	B3P1	DSM26961	E. tayi (DSM26961)	5.15152	0.00342091	WCA	WCA	0.0880456	-3.09907	TRUE
WCA	Without mucin	E. tayi	B3P1	DSM26961	E. tayi (DSM26961)	5.45455	0.00414798	WCA	WCA	0.0880456	-3.09907	TRUE
WCA	Without mucin	E. tayi	B3P1	DSM26961	E. tayi (DSM26961)	5.75758	0.00502647	WCA	WCA	0.0880456	-3.09907	TRUE
WCA	Without mucin	E. tayi	B3P1	DSM26961	E. tayi (DSM26961)	6.06061	0.00608793	WCA	WCA	0.0880456	-3.09907	TRUE
WCA	Without mucin	E. tayi	B3P1	DSM26961	E. tayi (DSM26961)	6.36364	0.00737047	WCA	WCA	0.0880456	-3.09907	TRUE
WCA	Without mucin	E. tayi	B3P1	DSM26961	E. tayi (DSM26961)	6.66667	0.00892013	WCA	WCA	0.0880456	-3.09907	TRUE
WCA	Without mucin	E. tayi	B3P1	DSM26961	E. tayi (DSM26961)	6.9697	0.0107925	WCA	WCA	0.0880456	-3.09907	FALSE
WCA	Without mucin	E. tayi	B3P1	DSM26961	E. tayi (DSM26961)	7.27273	0.0117482	WCA	WCA	0.0880456	-3.09907	FALSE
WCA	Without mucin	E. tayi	B3P1	DSM26961	E. tayi (DSM26961)	7.57576	0.012639	WCA	WCA	0.0880456	-3.09907	FALSE
WCA	Without mucin	E. tayi	B3P1	DSM26961	E. tayi (DSM26961)	7.87879	0.0135969	WCA	WCA	0.0880456	-3.09907	FALSE
WCA	Without mucin	E. tayi	B3P1	DSM26961	E. tayi (DSM26961)	8.18182	0.0143441	WCA	WCA	0.0880456	-3.09907	FALSE
WCA	Without mucin	E. tayi	B3P1	DSM26961	E. tayi (DSM26961)	8.48485	0.0149365	WCA	WCA	0.0880456	-3.09907	FALSE
WCA	Without mucin	E. tayi	B3P1	DSM26961	E. tayi (DSM26961)	8.78788	0.0155533	WCA	WCA	0.0880456	-3.09907	FALSE
WCA	Without mucin	E. tayi	B3P1	DSM26961	E. tayi (DSM26961)	9.09091	0.016252	WCA	WCA	0.0880456	-3.09907	FALSE
WCA	Without mucin	E. tayi	B3P1	DSM26961	E. tayi (DSM26961)	9.39394	0.0171209	WCA	WCA	0.0880456	-3.09907	FALSE
WCA	Without mucin	E. tayi	B3P1	DSM26961	E. tayi (DSM26961)	9.69697	0.0180361	WCA	WCA	0.0880456	-3.09907	FALSE
WCA	Without mucin	E. tayi	B3P1	DSM26961	E. tayi (DSM26961)	10	0.019	WCA	WCA	0.0880456	-3.09907	FALSE
WCA	Without mucin	E. tayi	B3P1	DSM26961	E. tayi (DSM26961)	10.303	0.0195851	WCA	WCA	0.0880456	-3.09907	FALSE
WCA	Without mucin	E. tayi	B3P1	DSM26961	E. tayi (DSM26961)	10.6061	0.0201882	WCA	WCA	0.0880456	-3.09907	FALSE
WCA	Without mucin	E. tayi	B3P1	DSM26961	E. tayi (DSM26961)	10.9091	0.0208098	WCA	WCA	0.0880456	-3.09907	FALSE
WCA	Without mucin	E. tayi	B3P1	DSM26961	E. tayi (DSM26961)	11.2121	0.0212083	WCA	WCA	0.0880456	-3.09907	FALSE
WCA	Without mucin	E. tayi	B3P1	DSM26961	E. tayi (DSM26961)	11.5152	0.0215094	WCA	WCA	0.0880456	-3.09907	FALSE
WCA	Without mucin	E. tayi	B3P1	DSM26961	E. tayi (DSM26961)	11.8182	0.0218147	WCA	WCA	0.0880456	-3.09907	FALSE
WCA	Without mucin	E. tayi	B3P1	DSM26961	E. tayi (DSM26961)	12.1212	0.0224501	WCA	WCA	0.0880456	-3.09907	FALSE
WCA	Without mucin	E. tayi	B3P1	DSM26961	E. tayi (DSM26961)	12.4242	0.023616	WCA	WCA	0.0880456	-3.09907	FALSE
WCA	Without mucin	E. tayi	B3P1	DSM26961	E. tayi (DSM26961)	12.7273	0.0248422	WCA	WCA	0.0880456	-3.09907	FALSE
WCA	Without mucin	E. tayi	B3P1	DSM26961	E. tayi (DSM26961)	13.0303	0.0260585	WCA	WCA	0.0880456	-3.09907	FALSE
WCA	Without mucin	E. tayi	B3P1	DSM26961	E. tayi (DSM26961)	13.3333	0.0266503	WCA	WCA	0.0880456	-3.09907	FALSE
WCA	Without mucin	E. tayi	B3P1	DSM26961	E. tayi (DSM26961)	13.6364	0.0272556	WCA	WCA	0.0880456	-3.09907	FALSE
WCA	Without mucin	E. tayi	B3P1	DSM26961	E. tayi (DSM26961)	13.9394	0.0278745	WCA	WCA	0.0880456	-3.09907	FALSE
WCA	Without mucin	E. tayi	B3P1	DSM26961	E. tayi (DSM26961)	14.2424	0.0299577	WCA	WCA	0.0880456	-3.09907	FALSE
WCA	Without mucin	E. tayi	B3P1	DSM26961	E. tayi (DSM26961)	14.5455	0.032598	WCA	WCA	0.0880456	-3.09907	FALSE
WCA	Without mucin	E. tayi	B3P1	DSM26961	E. tayi (DSM26961)	14.8485	0.0354704	WCA	WCA	0.0880456	-3.09907	FALSE
WCA	Without mucin	E. tayi	B3P1	DSM26961	E. tayi (DSM26961)	15.1515	0.0337091	WCA	WCA	0.0880456	-3.09907	FALSE
WCA	Without mucin	E. tayi	B3P1	DSM26961	E. tayi (DSM26961)	15.4545	0.0279777	WCA	WCA	0.0880456	-3.09907	FALSE
WCA	Without mucin	E. tayi	B3P1	DSM26961	E. tayi (DSM26961)	15.7576	0.0232188	WCA	WCA	0.0880456	-3.09907	FALSE
WCA	Without mucin	E. tayi	B3P1	DSM26961	E. tayi (DSM26961)	16.0606	0.0203207	WCA	WCA	0.0880456	-3.09907	FALSE
WCA	Without mucin	E. tayi	B3P1	DSM26961	E. tayi (DSM26961)	16.3636	0.0220026	WCA	WCA	0.0880456	-3.09907	FALSE
WCA	Without mucin	E. tayi	B3P1	DSM26961	E. tayi (DSM26961)	16.6667	0.0238233	WCA	WCA	0.0880456	-3.09907	FALSE
WCA	Without mucin	E. tayi	B3P1	DSM26961	E. tayi (DSM26961)	16.9697	0.0257942	WCA	WCA	0.0880456	-3.09907	FALSE
WCA	Without mucin	E. tayi	B3P1	DSM26961	E. tayi (DSM26961)	17.2727	0.0270349	WCA	WCA	0.0880456	-3.09907	FALSE
WCA	Without mucin	E. tayi	B3P1	DSM26961	E. tayi (DSM26961)	17.5758	0.0282331	WCA	WCA	0.0880456	-3.09907	FALSE
WCA	Without mucin	E. tayi	B3P1	DSM26961	E. tayi (DSM26961)	17.8788	0.0294842	WCA	WCA	0.0880456	-3.09907	FALSE
WCA	Without mucin	E. tayi	B3P1	DSM26961	E. tayi (DSM26961)	18.1818	0.0321642	WCA	WCA	0.0880456	-3.09907	FALSE
WCA	Without mucin	E. tayi	B3P1	DSM26961	E. tayi (DSM26961)	18.4848	0.0361229	WCA	WCA	0.0880456	-3.09907	FALSE
WCA	Without mucin	E. tayi	B3P1	DSM26961	E. tayi (DSM26961)	18.7879	0.0405677	WCA	WCA	0.0880456	-3.09907	FALSE
WCA	Without mucin	E. tayi	B3P1	DSM26961	E. tayi (DSM26961)	19.0909	0.0462421	WCA	WCA	0.0880456	-3.09907	FALSE
WCA	Without mucin	E. tayi	B3P1	DSM26961	E. tayi (DSM26961)	19.3939	0.054573	WCA	WCA	0.0880456	-3.09907	FALSE
WCA	Without mucin	E. tayi	B3P1	DSM26961	E. tayi (DSM26961)	19.697	0.0644024	WCA	WCA	0.0880456	-3.09907	FALSE
WCA	Without mucin	E. tayi	B3P1	DSM26961	E. tayi (DSM26961)	20	0.076	WCA	WCA	0.0880456	-3.09907	FALSE
WCA	Without mucin	E. tayi	B3P1	DSM26961	E. tayi (DSM26961)	20.303	0.0750781	WCA	WCA	0.0880456	-3.09907	FALSE
WCA	Without mucin	E. tayi	B3P1	DSM26961	E. tayi (DSM26961)	20.6061	0.0741674	WCA	WCA	0.0880456	-3.09907	FALSE
WCA	Without mucin	E. tayi	B3P1	DSM26961	E. tayi (DSM26961)	20.9091	0.0732678	WCA	WCA	0.0880456	-3.09907	FALSE
WCA	Without mucin	E. tayi	B3P1	DSM26961	E. tayi (DSM26961)	21.2121	0.0755826	WCA	WCA	0.0880456	-3.09907	FALSE
WCA	Without mucin	E. tayi	B3P1	DSM26961	E. tayi (DSM26961)	21.5152	0.0794311	WCA	WCA	0.0880456	-3.09907	FALSE
WCA	Without mucin	E. tayi	B3P1	DSM26961	E. tayi (DSM26961)	21.8182	0.0834753	WCA	WCA	0.0880456	-3.09907	FALSE
WCA	Without mucin	E. tayi	B3P1	DSM26961	E. tayi (DSM26961)	22.1212	0.0883081	WCA	WCA	0.0880456	-3.09907	FALSE
WCA	Without mucin	E. tayi	B3P1	DSM26961	E. tayi (DSM26961)	22.4242	0.0943528	WCA	WCA	0.0880456	-3.09907	FALSE
WCA	Without mucin	E. tayi	B3P1	DSM26961	E. tayi (DSM26961)	22.7273	0.100811	WCA	WCA	0.0880456	-3.09907	FALSE
WCA	Without mucin	E. tayi	B3P1	DSM26961	E. tayi (DSM26961)	23.0303	0.107531	WCA	WCA	0.0880456	-3.09907	FALSE
WCA	Without mucin	E. tayi	B3P1	DSM26961	E. tayi (DSM26961)	23.3333	0.112992	WCA	WCA	0.0880456	-3.09907	FALSE
WCA	Without mucin	E. tayi	B3P1	DSM26961	E. tayi (DSM26961)	23.6364	0.118729	WCA	WCA	0.0880456	-3.09907	FALSE
WCA	Without mucin	E. tayi	B3P1	DSM26961	E. tayi (DSM26961)	23.9394	0.124758	WCA	WCA	0.0880456	-3.09907	FALSE
WCA	Without mucin	E. tayi	B3P1	DSM26961	E. tayi (DSM26961)	24.2424	0.135875	WCA	WCA	0.0880456	-3.09907	FALSE
WCA	Without mucin	E. tayi	B3P1	DSM26961	E. tayi (DSM26961)	24.5455	0.149312	WCA	WCA	0.0880456	-3.09907	FALSE
WCA	Without mucin	E. tayi	B3P1	DSM26961	E. tayi (DSM26961)	24.8485	0.164078	WCA	WCA	0.0880456	-3.09907	FALSE
WCA	Without mucin	E. tayi	B3P1	DSM26961	E. tayi (DSM26961)	25.1515	0.172302	WCA	WCA	0.0880456	-3.09907	FALSE
WCA	Without mucin	E. tayi	B3P1	DSM26961	E. tayi (DSM26961)	25.4545	0.172906	WCA	WCA	0.0880456	-3.09907	FALSE
WCA	Without mucin	E. tayi	B3P1	DSM26961	E. tayi (DSM26961)	25.7576	0.173513	WCA	WCA	0.0880456	-3.09907	FALSE
WCA	Without mucin	E. tayi	B3P1	DSM26961	E. tayi (DSM26961)	26.0606	0.177107	WCA	WCA	0.0880456	-3.09907	FALSE
WCA	Without mucin	E. tayi	B3P1	DSM26961	E. tayi (DSM26961)	26.3636	0.193492	WCA	WCA	0.0880456	-3.09907	FALSE
WCA	Without mucin	E. tayi	B3P1	DSM26961	E. tayi (DSM26961)	26.6667	0.211392	WCA	WCA	0.0880456	-3.09907	FALSE
WCA	Without mucin	E. tayi	B3P1	DSM26961	E. tayi (DSM26961)	26.9697	0.230948	WCA	WCA	0.0880456	-3.09907	FALSE
WCA	Without mucin	E. tayi	B3P1	DSM26961	E. tayi (DSM26961)	27.2727	0.265292	WCA	WCA	0.0880456	-3.09907	FALSE
WCA	Without mucin	E. tayi	B3P1	DSM26961	E. tayi (DSM26961)	27.5758	0.306446	WCA	WCA	0.0880456	-3.09907	FALSE
WCA	Without mucin	E. tayi	B3P1	DSM26961	E. tayi (DSM26961)	27.8788	0.353982	WCA	WCA	0.0880456	-3.09907	FALSE
WCA	Without mucin	E. tayi	B3P1	DSM26961	E. tayi (DSM26961)	28.1818	0.358992	WCA	WCA	0.0880456	-3.09907	FALSE
WCA	Without mucin	E. tayi	B3P1	DSM26961	E. tayi (DSM26961)	28.4848	0.333815	WCA	WCA	0.0880456	-3.09907	FALSE
WCA	Without mucin	E. tayi	B3P1	DSM26961	E. tayi (DSM26961)	28.7879	0.310404	WCA	WCA	0.0880456	-3.09907	FALSE
WCA	Without mucin	E. tayi	B3P1	DSM26961	E. tayi (DSM26961)	29.0909	0.312802	WCA	WCA	0.0880456	-3.09907	FALSE
WCA	Without mucin	E. tayi	B3P1	DSM26961	E. tayi (DSM26961)	29.3939	0.380273	WCA	WCA	0.0880456	-3.09907	FALSE
WCA	Without mucin	E. tayi	B3P1	DSM26961	E. tayi (DSM26961)	29.697	0.462293	WCA	WCA	0.0880456	-3.09907	FALSE
WCA	Without mucin	E. tayi	B3P1	DSM26961	E. tayi (DSM26961)	30	0.562	WCA	WCA	0.0880456	-3.09907	FALSE
WCA	Without mucin	E. tayi	A3P1	DSM26961	E. tayi (DSM26961)	0	7e-05	WCA	WCA	0.110924	-3.11294	TRUE
WCA	Without mucin	E. tayi	A3P1	DSM26961	E. tayi (DSM26961)	0.30303	9.91583e-05	WCA	WCA	0.110924	-3.11294	TRUE
WCA	Without mucin	E. tayi	A3P1	DSM26961	E. tayi (DSM26961)	0.606061	0.00013439	WCA	WCA	0.110924	-3.11294	TRUE
WCA	Without mucin	E. tayi	A3P1	DSM26961	E. tayi (DSM26961)	0.909091	0.000176959	WCA	WCA	0.110924	-3.11294	TRUE
WCA	Without mucin	E. tayi	A3P1	DSM26961	E. tayi (DSM26961)	1.21212	0.000228394	WCA	WCA	0.110924	-3.11294	TRUE
WCA	Without mucin	E. tayi	A3P1	DSM26961	E. tayi (DSM26961)	1.51515	0.000290541	WCA	WCA	0.110924	-3.11294	TRUE
WCA	Without mucin	E. tayi	A3P1	DSM26961	E. tayi (DSM26961)	1.81818	0.000365632	WCA	WCA	0.110924	-3.11294	TRUE
WCA	Without mucin	E. tayi	A3P1	DSM26961	E. tayi (DSM26961)	2.12121	0.000456363	WCA	WCA	0.110924	-3.11294	TRUE
WCA	Without mucin	E. tayi	A3P1	DSM26961	E. tayi (DSM26961)	2.42424	0.000565991	WCA	WCA	0.110924	-3.11294	TRUE
WCA	Without mucin	E. tayi	A3P1	DSM26961	E. tayi (DSM26961)	2.72727	0.000698451	WCA	WCA	0.110924	-3.11294	TRUE
WCA	Without mucin	E. tayi	A3P1	DSM26961	E. tayi (DSM26961)	3.0303	0.000858499	WCA	WCA	0.110924	-3.11294	TRUE
WCA	Without mucin	E. tayi	A3P1	DSM26961	E. tayi (DSM26961)	3.33333	0.00105188	WCA	WCA	0.110924	-3.11294	TRUE
WCA	Without mucin	E. tayi	A3P1	DSM26961	E. tayi (DSM26961)	3.63636	0.00128554	WCA	WCA	0.110924	-3.11294	TRUE
WCA	Without mucin	E. tayi	A3P1	DSM26961	E. tayi (DSM26961)	3.93939	0.00156786	WCA	WCA	0.110924	-3.11294	TRUE
WCA	Without mucin	E. tayi	A3P1	DSM26961	E. tayi (DSM26961)	4.24242	0.00190899	WCA	WCA	0.110924	-3.11294	TRUE
WCA	Without mucin	E. tayi	A3P1	DSM26961	E. tayi (DSM26961)	4.54545	0.00232116	WCA	WCA	0.110924	-3.11294	TRUE
WCA	Without mucin	E. tayi	A3P1	DSM26961	E. tayi (DSM26961)	4.84848	0.00281917	WCA	WCA	0.110924	-3.11294	TRUE
WCA	Without mucin	E. tayi	A3P1	DSM26961	E. tayi (DSM26961)	5.15152	0.00342091	WCA	WCA	0.110924	-3.11294	TRUE
WCA	Without mucin	E. tayi	A3P1	DSM26961	E. tayi (DSM26961)	5.45455	0.00414798	WCA	WCA	0.110924	-3.11294	TRUE
WCA	Without mucin	E. tayi	A3P1	DSM26961	E. tayi (DSM26961)	5.75758	0.00502647	WCA	WCA	0.110924	-3.11294	TRUE
WCA	Without mucin	E. tayi	A3P1	DSM26961	E. tayi (DSM26961)	6.06061	0.00608793	WCA	WCA	0.110924	-3.11294	TRUE
WCA	Without mucin	E. tayi	A3P1	DSM26961	E. tayi (DSM26961)	6.36364	0.00737047	WCA	WCA	0.110924	-3.11294	TRUE
WCA	Without mucin	E. tayi	A3P1	DSM26961	E. tayi (DSM26961)	6.66667	0.00892013	WCA	WCA	0.110924	-3.11294	TRUE
WCA	Without mucin	E. tayi	A3P1	DSM26961	E. tayi (DSM26961)	6.9697	0.0107925	WCA	WCA	0.110924	-3.11294	FALSE
WCA	Without mucin	E. tayi	A3P1	DSM26961	E. tayi (DSM26961)	7.27273	0.0117482	WCA	WCA	0.110924	-3.11294	FALSE
WCA	Without mucin	E. tayi	A3P1	DSM26961	E. tayi (DSM26961)	7.57576	0.012639	WCA	WCA	0.110924	-3.11294	FALSE
WCA	Without mucin	E. tayi	A3P1	DSM26961	E. tayi (DSM26961)	7.87879	0.0135969	WCA	WCA	0.110924	-3.11294	FALSE
WCA	Without mucin	E. tayi	A3P1	DSM26961	E. tayi (DSM26961)	8.18182	0.0143441	WCA	WCA	0.110924	-3.11294	FALSE
WCA	Without mucin	E. tayi	A3P1	DSM26961	E. tayi (DSM26961)	8.48485	0.0149365	WCA	WCA	0.110924	-3.11294	FALSE
WCA	Without mucin	E. tayi	A3P1	DSM26961	E. tayi (DSM26961)	8.78788	0.0155533	WCA	WCA	0.110924	-3.11294	FALSE
WCA	Without mucin	E. tayi	A3P1	DSM26961	E. tayi (DSM26961)	9.09091	0.0161723	WCA	WCA	0.110924	-3.11294	FALSE
WCA	Without mucin	E. tayi	A3P1	DSM26961	E. tayi (DSM26961)	9.39394	0.01676	WCA	WCA	0.110924	-3.11294	FALSE
WCA	Without mucin	E. tayi	A3P1	DSM26961	E. tayi (DSM26961)	9.69697	0.017369	WCA	WCA	0.110924	-3.11294	FALSE
WCA	Without mucin	E. tayi	A3P1	DSM26961	E. tayi (DSM26961)	10	0.018	WCA	WCA	0.110924	-3.11294	FALSE
WCA	Without mucin	E. tayi	A3P1	DSM26961	E. tayi (DSM26961)	10.303	0.0182974	WCA	WCA	0.110924	-3.11294	FALSE
WCA	Without mucin	E. tayi	A3P1	DSM26961	E. tayi (DSM26961)	10.6061	0.0185996	WCA	WCA	0.110924	-3.11294	FALSE
WCA	Without mucin	E. tayi	A3P1	DSM26961	E. tayi (DSM26961)	10.9091	0.0189068	WCA	WCA	0.110924	-3.11294	FALSE
WCA	Without mucin	E. tayi	A3P1	DSM26961	E. tayi (DSM26961)	11.2121	0.0194077	WCA	WCA	0.110924	-3.11294	FALSE
WCA	Without mucin	E. tayi	A3P1	DSM26961	E. tayi (DSM26961)	11.5152	0.0200054	WCA	WCA	0.110924	-3.11294	FALSE
WCA	Without mucin	E. tayi	A3P1	DSM26961	E. tayi (DSM26961)	11.8182	0.0206214	WCA	WCA	0.110924	-3.11294	FALSE
WCA	Without mucin	E. tayi	A3P1	DSM26961	E. tayi (DSM26961)	12.1212	0.0212329	WCA	WCA	0.110924	-3.11294	FALSE
WCA	Without mucin	E. tayi	A3P1	DSM26961	E. tayi (DSM26961)	12.4242	0.0218264	WCA	WCA	0.110924	-3.11294	FALSE
WCA	Without mucin	E. tayi	A3P1	DSM26961	E. tayi (DSM26961)	12.7273	0.0224364	WCA	WCA	0.110924	-3.11294	FALSE
WCA	Without mucin	E. tayi	A3P1	DSM26961	E. tayi (DSM26961)	13.0303	0.0231121	WCA	WCA	0.110924	-3.11294	FALSE
WCA	Without mucin	E. tayi	A3P1	DSM26961	E. tayi (DSM26961)	13.3333	0.0242629	WCA	WCA	0.110924	-3.11294	FALSE
WCA	Without mucin	E. tayi	A3P1	DSM26961	E. tayi (DSM26961)	13.6364	0.025471	WCA	WCA	0.110924	-3.11294	FALSE
WCA	Without mucin	E. tayi	A3P1	DSM26961	E. tayi (DSM26961)	13.9394	0.0267389	WCA	WCA	0.110924	-3.11294	FALSE
WCA	Without mucin	E. tayi	A3P1	DSM26961	E. tayi (DSM26961)	14.2424	0.0291438	WCA	WCA	0.110924	-3.11294	FALSE
WCA	Without mucin	E. tayi	A3P1	DSM26961	E. tayi (DSM26961)	14.5455	0.0320638	WCA	WCA	0.110924	-3.11294	FALSE
WCA	Without mucin	E. tayi	A3P1	DSM26961	E. tayi (DSM26961)	14.8485	0.0352756	WCA	WCA	0.110924	-3.11294	FALSE
WCA	Without mucin	E. tayi	A3P1	DSM26961	E. tayi (DSM26961)	15.1515	0.038114	WCA	WCA	0.110924	-3.11294	FALSE
WCA	Without mucin	E. tayi	A3P1	DSM26961	E. tayi (DSM26961)	15.4545	0.0404433	WCA	WCA	0.110924	-3.11294	FALSE
WCA	Without mucin	E. tayi	A3P1	DSM26961	E. tayi (DSM26961)	15.7576	0.0429147	WCA	WCA	0.110924	-3.11294	FALSE
WCA	Without mucin	E. tayi	A3P1	DSM26961	E. tayi (DSM26961)	16.0606	0.0431227	WCA	WCA	0.110924	-3.11294	FALSE
WCA	Without mucin	E. tayi	A3P1	DSM26961	E. tayi (DSM26961)	16.3636	0.0348461	WCA	WCA	0.110924	-3.11294	FALSE
WCA	Without mucin	E. tayi	A3P1	DSM26961	E. tayi (DSM26961)	16.6667	0.0281555	WCA	WCA	0.110924	-3.11294	FALSE
WCA	Without mucin	E. tayi	A3P1	DSM26961	E. tayi (DSM26961)	16.9697	0.0227469	WCA	WCA	0.110924	-3.11294	FALSE
WCA	Without mucin	E. tayi	A3P1	DSM26961	E. tayi (DSM26961)	17.2727	0.0183747	WCA	WCA	0.110924	-3.11294	FALSE
WCA	Without mucin	E. tayi	A3P1	DSM26961	E. tayi (DSM26961)	17.5758	0.0148403	WCA	WCA	0.110924	-3.11294	FALSE
WCA	Without mucin	E. tayi	A3P1	DSM26961	E. tayi (DSM26961)	17.8788	0.0119832	WCA	WCA	0.110924	-3.11294	FALSE
WCA	Without mucin	E. tayi	A3P1	DSM26961	E. tayi (DSM26961)	18.1818	0.0121506	WCA	WCA	0.110924	-3.11294	FALSE
WCA	Without mucin	E. tayi	A3P1	DSM26961	E. tayi (DSM26961)	18.4848	0.0143402	WCA	WCA	0.110924	-3.11294	FALSE
WCA	Without mucin	E. tayi	A3P1	DSM26961	E. tayi (DSM26961)	18.7879	0.0169221	WCA	WCA	0.110924	-3.11294	FALSE
WCA	Without mucin	E. tayi	A3P1	DSM26961	E. tayi (DSM26961)	19.0909	0.020033	WCA	WCA	0.110924	-3.11294	FALSE
WCA	Without mucin	E. tayi	A3P1	DSM26961	E. tayi (DSM26961)	19.3939	0.023898	WCA	WCA	0.110924	-3.11294	FALSE
WCA	Without mucin	E. tayi	A3P1	DSM26961	E. tayi (DSM26961)	19.697	0.028506	WCA	WCA	0.110924	-3.11294	FALSE
WCA	Without mucin	E. tayi	A3P1	DSM26961	E. tayi (DSM26961)	20	0.034	WCA	WCA	0.110924	-3.11294	FALSE
WCA	Without mucin	E. tayi	A3P1	DSM26961	E. tayi (DSM26961)	20.303	0.0413802	WCA	WCA	0.110924	-3.11294	FALSE
WCA	Without mucin	E. tayi	A3P1	DSM26961	E. tayi (DSM26961)	20.6061	0.050359	WCA	WCA	0.110924	-3.11294	FALSE
WCA	Without mucin	E. tayi	A3P1	DSM26961	E. tayi (DSM26961)	20.9091	0.0612828	WCA	WCA	0.110924	-3.11294	FALSE
WCA	Without mucin	E. tayi	A3P1	DSM26961	E. tayi (DSM26961)	21.2121	0.067192	WCA	WCA	0.110924	-3.11294	FALSE
WCA	Without mucin	E. tayi	A3P1	DSM26961	E. tayi (DSM26961)	21.5152	0.070452	WCA	WCA	0.110924	-3.11294	FALSE
WCA	Without mucin	E. tayi	A3P1	DSM26961	E. tayi (DSM26961)	21.8182	0.0738701	WCA	WCA	0.110924	-3.11294	FALSE
WCA	Without mucin	E. tayi	A3P1	DSM26961	E. tayi (DSM26961)	22.1212	0.0741475	WCA	WCA	0.110924	-3.11294	FALSE
WCA	Without mucin	E. tayi	A3P1	DSM26961	E. tayi (DSM26961)	22.4242	0.0697114	WCA	WCA	0.110924	-3.11294	FALSE
WCA	Without mucin	E. tayi	A3P1	DSM26961	E. tayi (DSM26961)	22.7273	0.0655403	WCA	WCA	0.110924	-3.11294	FALSE
WCA	Without mucin	E. tayi	A3P1	DSM26961	E. tayi (DSM26961)	23.0303	0.0615595	WCA	WCA	0.110924	-3.11294	FALSE
WCA	Without mucin	E. tayi	A3P1	DSM26961	E. tayi (DSM26961)	23.3333	0.0573231	WCA	WCA	0.110924	-3.11294	FALSE
WCA	Without mucin	E. tayi	A3P1	DSM26961	E. tayi (DSM26961)	23.6364	0.0533779	WCA	WCA	0.110924	-3.11294	FALSE
WCA	Without mucin	E. tayi	A3P1	DSM26961	E. tayi (DSM26961)	23.9394	0.0497039	WCA	WCA	0.110924	-3.11294	FALSE
WCA	Without mucin	E. tayi	A3P1	DSM26961	E. tayi (DSM26961)	24.2424	0.0520785	WCA	WCA	0.110924	-3.11294	FALSE
WCA	Without mucin	E. tayi	A3P1	DSM26961	E. tayi (DSM26961)	24.5455	0.0561997	WCA	WCA	0.110924	-3.11294	FALSE
WCA	Without mucin	E. tayi	A3P1	DSM26961	E. tayi (DSM26961)	24.8485	0.0606465	WCA	WCA	0.110924	-3.11294	FALSE
WCA	Without mucin	E. tayi	A3P1	DSM26961	E. tayi (DSM26961)	25.1515	0.067258	WCA	WCA	0.110924	-3.11294	FALSE
WCA	Without mucin	E. tayi	A3P1	DSM26961	E. tayi (DSM26961)	25.4545	0.0766559	WCA	WCA	0.110924	-3.11294	FALSE
WCA	Without mucin	E. tayi	A3P1	DSM26961	E. tayi (DSM26961)	25.7576	0.0873656	WCA	WCA	0.110924	-3.11294	FALSE
WCA	Without mucin	E. tayi	A3P1	DSM26961	E. tayi (DSM26961)	26.0606	0.0987828	WCA	WCA	0.110924	-3.11294	FALSE
WCA	Without mucin	E. tayi	A3P1	DSM26961	E. tayi (DSM26961)	26.3636	0.1082	WCA	WCA	0.110924	-3.11294	FALSE
WCA	Without mucin	E. tayi	A3P1	DSM26961	E. tayi (DSM26961)	26.6667	0.118515	WCA	WCA	0.110924	-3.11294	FALSE
WCA	Without mucin	E. tayi	A3P1	DSM26961	E. tayi (DSM26961)	26.9697	0.129813	WCA	WCA	0.110924	-3.11294	FALSE
WCA	Without mucin	E. tayi	A3P1	DSM26961	E. tayi (DSM26961)	27.2727	0.143076	WCA	WCA	0.110924	-3.11294	FALSE
WCA	Without mucin	E. tayi	A3P1	DSM26961	E. tayi (DSM26961)	27.5758	0.157803	WCA	WCA	0.110924	-3.11294	FALSE
WCA	Without mucin	E. tayi	A3P1	DSM26961	E. tayi (DSM26961)	27.8788	0.174045	WCA	WCA	0.110924	-3.11294	FALSE
WCA	Without mucin	E. tayi	A3P1	DSM26961	E. tayi (DSM26961)	28.1818	0.182429	WCA	WCA	0.110924	-3.11294	FALSE
WCA	Without mucin	E. tayi	A3P1	DSM26961	E. tayi (DSM26961)	28.4848	0.184836	WCA	WCA	0.110924	-3.11294	FALSE
WCA	Without mucin	E. tayi	A3P1	DSM26961	E. tayi (DSM26961)	28.7879	0.187274	WCA	WCA	0.110924	-3.11294	FALSE
WCA	Without mucin	E. tayi	A3P1	DSM26961	E. tayi (DSM26961)	29.0909	0.195163	WCA	WCA	0.110924	-3.11294	FALSE
WCA	Without mucin	E. tayi	A3P1	DSM26961	E. tayi (DSM26961)	29.3939	0.217196	WCA	WCA	0.110924	-3.11294	FALSE
WCA	Without mucin	E. tayi	A3P1	DSM26961	E. tayi (DSM26961)	29.697	0.241714	WCA	WCA	0.110924	-3.11294	FALSE
WCA	Without mucin	E. tayi	A3P1	DSM26961	E. tayi (DSM26961)	30	0.269	WCA	WCA	0.110924	-3.11294	FALSE
WCA	Without mucin	E. tayi	C3P1	DSM26961	E. tayi (DSM26961)	0	7e-05	WCA	WCA	0.109422	-3.28569	TRUE
WCA	Without mucin	E. tayi	C3P1	DSM26961	E. tayi (DSM26961)	0.30303	9.97928e-05	WCA	WCA	0.109422	-3.28569	TRUE
WCA	Without mucin	E. tayi	C3P1	DSM26961	E. tayi (DSM26961)	0.606061	0.000135926	WCA	WCA	0.109422	-3.28569	TRUE
WCA	Without mucin	E. tayi	C3P1	DSM26961	E. tayi (DSM26961)	0.909091	0.000179748	WCA	WCA	0.109422	-3.28569	TRUE
WCA	Without mucin	E. tayi	C3P1	DSM26961	E. tayi (DSM26961)	1.21212	0.000232896	WCA	WCA	0.109422	-3.28569	TRUE
WCA	Without mucin	E. tayi	C3P1	DSM26961	E. tayi (DSM26961)	1.51515	0.000297354	WCA	WCA	0.109422	-3.28569	TRUE
WCA	Without mucin	E. tayi	C3P1	DSM26961	E. tayi (DSM26961)	1.81818	0.000375529	WCA	WCA	0.109422	-3.28569	TRUE
WCA	Without mucin	E. tayi	C3P1	DSM26961	E. tayi (DSM26961)	2.12121	0.00047034	WCA	WCA	0.109422	-3.28569	TRUE
WCA	Without mucin	E. tayi	C3P1	DSM26961	E. tayi (DSM26961)	2.42424	0.000585328	WCA	WCA	0.109422	-3.28569	TRUE
WCA	Without mucin	E. tayi	C3P1	DSM26961	E. tayi (DSM26961)	2.72727	0.000724785	WCA	WCA	0.109422	-3.28569	TRUE
WCA	Without mucin	E. tayi	C3P1	DSM26961	E. tayi (DSM26961)	3.0303	0.00089392	WCA	WCA	0.109422	-3.28569	TRUE
WCA	Without mucin	E. tayi	C3P1	DSM26961	E. tayi (DSM26961)	3.33333	0.00109905	WCA	WCA	0.109422	-3.28569	TRUE
WCA	Without mucin	E. tayi	C3P1	DSM26961	E. tayi (DSM26961)	3.63636	0.00134783	WCA	WCA	0.109422	-3.28569	TRUE
WCA	Without mucin	E. tayi	C3P1	DSM26961	E. tayi (DSM26961)	3.93939	0.00164955	WCA	WCA	0.109422	-3.28569	TRUE
WCA	Without mucin	E. tayi	C3P1	DSM26961	E. tayi (DSM26961)	4.24242	0.00201548	WCA	WCA	0.109422	-3.28569	TRUE
WCA	Without mucin	E. tayi	C3P1	DSM26961	E. tayi (DSM26961)	4.54545	0.00245928	WCA	WCA	0.109422	-3.28569	TRUE
WCA	Without mucin	E. tayi	C3P1	DSM26961	E. tayi (DSM26961)	4.84848	0.00299753	WCA	WCA	0.109422	-3.28569	TRUE
WCA	Without mucin	E. tayi	C3P1	DSM26961	E. tayi (DSM26961)	5.15152	0.00365032	WCA	WCA	0.109422	-3.28569	TRUE
WCA	Without mucin	E. tayi	C3P1	DSM26961	E. tayi (DSM26961)	5.45455	0.00444203	WCA	WCA	0.109422	-3.28569	TRUE
WCA	Without mucin	E. tayi	C3P1	DSM26961	E. tayi (DSM26961)	5.75758	0.00540221	WCA	WCA	0.109422	-3.28569	TRUE
WCA	Without mucin	E. tayi	C3P1	DSM26961	E. tayi (DSM26961)	6.06061	0.00656673	WCA	WCA	0.109422	-3.28569	TRUE
WCA	Without mucin	E. tayi	C3P1	DSM26961	E. tayi (DSM26961)	6.36364	0.00797907	WCA	WCA	0.109422	-3.28569	TRUE
WCA	Without mucin	E. tayi	C3P1	DSM26961	E. tayi (DSM26961)	6.66667	0.00969196	WCA	WCA	0.109422	-3.28569	TRUE
WCA	Without mucin	E. tayi	C3P1	DSM26961	E. tayi (DSM26961)	6.9697	0.0117694	WCA	WCA	0.109422	-3.28569	FALSE
WCA	Without mucin	E. tayi	C3P1	DSM26961	E. tayi (DSM26961)	7.27273	0.0125154	WCA	WCA	0.109422	-3.28569	FALSE
WCA	Without mucin	E. tayi	C3P1	DSM26961	E. tayi (DSM26961)	7.57576	0.0131139	WCA	WCA	0.109422	-3.28569	FALSE
WCA	Without mucin	E. tayi	C3P1	DSM26961	E. tayi (DSM26961)	7.87879	0.0137409	WCA	WCA	0.109422	-3.28569	FALSE
WCA	Without mucin	E. tayi	C3P1	DSM26961	E. tayi (DSM26961)	8.18182	0.0143441	WCA	WCA	0.109422	-3.28569	FALSE
WCA	Without mucin	E. tayi	C3P1	DSM26961	E. tayi (DSM26961)	8.48485	0.0149365	WCA	WCA	0.109422	-3.28569	FALSE
WCA	Without mucin	E. tayi	C3P1	DSM26961	E. tayi (DSM26961)	8.78788	0.0155533	WCA	WCA	0.109422	-3.28569	FALSE
WCA	Without mucin	E. tayi	C3P1	DSM26961	E. tayi (DSM26961)	9.09091	0.016	WCA	WCA	0.109422	-3.28569	FALSE
WCA	Without mucin	E. tayi	C3P1	DSM26961	E. tayi (DSM26961)	9.39394	0.016	WCA	WCA	0.109422	-3.28569	FALSE
WCA	Without mucin	E. tayi	C3P1	DSM26961	E. tayi (DSM26961)	9.69697	0.016	WCA	WCA	0.109422	-3.28569	FALSE
WCA	Without mucin	E. tayi	C3P1	DSM26961	E. tayi (DSM26961)	10	0.016	WCA	WCA	0.109422	-3.28569	FALSE
WCA	Without mucin	E. tayi	C3P1	DSM26961	E. tayi (DSM26961)	10.303	0.016	WCA	WCA	0.109422	-3.28569	FALSE
WCA	Without mucin	E. tayi	C3P1	DSM26961	E. tayi (DSM26961)	10.6061	0.016	WCA	WCA	0.109422	-3.28569	FALSE
WCA	Without mucin	E. tayi	C3P1	DSM26961	E. tayi (DSM26961)	10.9091	0.016	WCA	WCA	0.109422	-3.28569	FALSE
WCA	Without mucin	E. tayi	C3P1	DSM26961	E. tayi (DSM26961)	11.2121	0.0164049	WCA	WCA	0.109422	-3.28569	FALSE
WCA	Without mucin	E. tayi	C3P1	DSM26961	E. tayi (DSM26961)	11.5152	0.017001	WCA	WCA	0.109422	-3.28569	FALSE
WCA	Without mucin	E. tayi	C3P1	DSM26961	E. tayi (DSM26961)	11.8182	0.0176187	WCA	WCA	0.109422	-3.28569	FALSE
WCA	Without mucin	E. tayi	C3P1	DSM26961	E. tayi (DSM26961)	12.1212	0.0182314	WCA	WCA	0.109422	-3.28569	FALSE
WCA	Without mucin	E. tayi	C3P1	DSM26961	E. tayi (DSM26961)	12.4242	0.0188229	WCA	WCA	0.109422	-3.28569	FALSE
WCA	Without mucin	E. tayi	C3P1	DSM26961	E. tayi (DSM26961)	12.7273	0.0194336	WCA	WCA	0.109422	-3.28569	FALSE
WCA	Without mucin	E. tayi	C3P1	DSM26961	E. tayi (DSM26961)	13.0303	0.0201597	WCA	WCA	0.109422	-3.28569	FALSE
WCA	Without mucin	E. tayi	C3P1	DSM26961	E. tayi (DSM26961)	13.3333	0.0218284	WCA	WCA	0.109422	-3.28569	FALSE
WCA	Without mucin	E. tayi	C3P1	DSM26961	E. tayi (DSM26961)	13.6364	0.0236347	WCA	WCA	0.109422	-3.28569	FALSE
WCA	Without mucin	E. tayi	C3P1	DSM26961	E. tayi (DSM26961)	13.9394	0.02559	WCA	WCA	0.109422	-3.28569	FALSE
WCA	Without mucin	E. tayi	C3P1	DSM26961	E. tayi (DSM26961)	14.2424	0.026	WCA	WCA	0.109422	-3.28569	FALSE
WCA	Without mucin	E. tayi	C3P1	DSM26961	E. tayi (DSM26961)	14.5455	0.026	WCA	WCA	0.109422	-3.28569	FALSE
WCA	Without mucin	E. tayi	C3P1	DSM26961	E. tayi (DSM26961)	14.8485	0.026	WCA	WCA	0.109422	-3.28569	FALSE
WCA	Without mucin	E. tayi	C3P1	DSM26961	E. tayi (DSM26961)	15.1515	0.0264338	WCA	WCA	0.109422	-3.28569	FALSE
WCA	Without mucin	E. tayi	C3P1	DSM26961	E. tayi (DSM26961)	15.4545	0.0273232	WCA	WCA	0.109422	-3.28569	FALSE
WCA	Without mucin	E. tayi	C3P1	DSM26961	E. tayi (DSM26961)	15.7576	0.0282424	WCA	WCA	0.109422	-3.28569	FALSE
WCA	Without mucin	E. tayi	C3P1	DSM26961	E. tayi (DSM26961)	16.0606	0.0294791	WCA	WCA	0.109422	-3.28569	FALSE
WCA	Without mucin	E. tayi	C3P1	DSM26961	E. tayi (DSM26961)	16.3636	0.0319957	WCA	WCA	0.109422	-3.28569	FALSE
WCA	Without mucin	E. tayi	C3P1	DSM26961	E. tayi (DSM26961)	16.6667	0.0347266	WCA	WCA	0.109422	-3.28569	FALSE
WCA	Without mucin	E. tayi	C3P1	DSM26961	E. tayi (DSM26961)	16.9697	0.0376901	WCA	WCA	0.109422	-3.28569	FALSE
WCA	Without mucin	E. tayi	C3P1	DSM26961	E. tayi (DSM26961)	17.2727	0.0405003	WCA	WCA	0.109422	-3.28569	FALSE
WCA	Without mucin	E. tayi	C3P1	DSM26961	E. tayi (DSM26961)	17.5758	0.0434714	WCA	WCA	0.109422	-3.28569	FALSE
WCA	Without mucin	E. tayi	C3P1	DSM26961	E. tayi (DSM26961)	17.8788	0.0466601	WCA	WCA	0.109422	-3.28569	FALSE
WCA	Without mucin	E. tayi	C3P1	DSM26961	E. tayi (DSM26961)	18.1818	0.04763	WCA	WCA	0.109422	-3.28569	FALSE
WCA	Without mucin	E. tayi	C3P1	DSM26961	E. tayi (DSM26961)	18.4848	0.0470197	WCA	WCA	0.109422	-3.28569	FALSE
WCA	Without mucin	E. tayi	C3P1	DSM26961	E. tayi (DSM26961)	18.7879	0.0464172	WCA	WCA	0.109422	-3.28569	FALSE
WCA	Without mucin	E. tayi	C3P1	DSM26961	E. tayi (DSM26961)	19.0909	0.0479128	WCA	WCA	0.109422	-3.28569	FALSE
WCA	Without mucin	E. tayi	C3P1	DSM26961	E. tayi (DSM26961)	19.3939	0.0548809	WCA	WCA	0.109422	-3.28569	FALSE
WCA	Without mucin	E. tayi	C3P1	DSM26961	E. tayi (DSM26961)	19.697	0.062861	WCA	WCA	0.109422	-3.28569	FALSE
WCA	Without mucin	E. tayi	C3P1	DSM26961	E. tayi (DSM26961)	20	0.072	WCA	WCA	0.109422	-3.28569	FALSE
WCA	Without mucin	E. tayi	C3P1	DSM26961	E. tayi (DSM26961)	20.303	0.0593268	WCA	WCA	0.109422	-3.28569	FALSE
WCA	Without mucin	E. tayi	C3P1	DSM26961	E. tayi (DSM26961)	20.6061	0.0488821	WCA	WCA	0.109422	-3.28569	FALSE
WCA	Without mucin	E. tayi	C3P1	DSM26961	E. tayi (DSM26961)	20.9091	0.0402741	WCA	WCA	0.109422	-3.28569	FALSE
WCA	Without mucin	E. tayi	C3P1	DSM26961	E. tayi (DSM26961)	21.2121	0.0431276	WCA	WCA	0.109422	-3.28569	FALSE
WCA	Without mucin	E. tayi	C3P1	DSM26961	E. tayi (DSM26961)	21.5152	0.0516735	WCA	WCA	0.109422	-3.28569	FALSE
WCA	Without mucin	E. tayi	C3P1	DSM26961	E. tayi (DSM26961)	21.8182	0.06191	WCA	WCA	0.109422	-3.28569	FALSE
WCA	Without mucin	E. tayi	C3P1	DSM26961	E. tayi (DSM26961)	22.1212	0.0732523	WCA	WCA	0.109422	-3.28569	FALSE
WCA	Without mucin	E. tayi	C3P1	DSM26961	E. tayi (DSM26961)	22.4242	0.0850638	WCA	WCA	0.109422	-3.28569	FALSE
WCA	Without mucin	E. tayi	C3P1	DSM26961	E. tayi (DSM26961)	22.7273	0.098778	WCA	WCA	0.109422	-3.28569	FALSE
WCA	Without mucin	E. tayi	C3P1	DSM26961	E. tayi (DSM26961)	23.0303	0.114775	WCA	WCA	0.109422	-3.28569	FALSE
WCA	Without mucin	E. tayi	C3P1	DSM26961	E. tayi (DSM26961)	23.3333	0.134136	WCA	WCA	0.109422	-3.28569	FALSE
WCA	Without mucin	E. tayi	C3P1	DSM26961	E. tayi (DSM26961)	23.6364	0.156761	WCA	WCA	0.109422	-3.28569	FALSE
WCA	Without mucin	E. tayi	C3P1	DSM26961	E. tayi (DSM26961)	23.9394	0.1832	WCA	WCA	0.109422	-3.28569	FALSE
WCA	Without mucin	E. tayi	C3P1	DSM26961	E. tayi (DSM26961)	24.2424	0.169634	WCA	WCA	0.109422	-3.28569	FALSE
WCA	Without mucin	E. tayi	C3P1	DSM26961	E. tayi (DSM26961)	24.5455	0.148192	WCA	WCA	0.109422	-3.28569	FALSE
WCA	Without mucin	E. tayi	C3P1	DSM26961	E. tayi (DSM26961)	24.8485	0.129459	WCA	WCA	0.109422	-3.28569	FALSE
WCA	Without mucin	E. tayi	C3P1	DSM26961	E. tayi (DSM26961)	25.1515	0.127511	WCA	WCA	0.109422	-3.28569	FALSE
WCA	Without mucin	E. tayi	C3P1	DSM26961	E. tayi (DSM26961)	25.4545	0.141601	WCA	WCA	0.109422	-3.28569	FALSE
WCA	Without mucin	E. tayi	C3P1	DSM26961	E. tayi (DSM26961)	25.7576	0.157247	WCA	WCA	0.109422	-3.28569	FALSE
WCA	Without mucin	E. tayi	C3P1	DSM26961	E. tayi (DSM26961)	26.0606	0.170312	WCA	WCA	0.109422	-3.28569	FALSE
WCA	Without mucin	E. tayi	C3P1	DSM26961	E. tayi (DSM26961)	26.3636	0.166915	WCA	WCA	0.109422	-3.28569	FALSE
WCA	Without mucin	E. tayi	C3P1	DSM26961	E. tayi (DSM26961)	26.6667	0.163586	WCA	WCA	0.109422	-3.28569	FALSE
WCA	Without mucin	E. tayi	C3P1	DSM26961	E. tayi (DSM26961)	26.9697	0.160323	WCA	WCA	0.109422	-3.28569	FALSE
WCA	Without mucin	E. tayi	C3P1	DSM26961	E. tayi (DSM26961)	27.2727	0.170271	WCA	WCA	0.109422	-3.28569	FALSE
WCA	Without mucin	E. tayi	C3P1	DSM26961	E. tayi (DSM26961)	27.5758	0.182459	WCA	WCA	0.109422	-3.28569	FALSE
WCA	Without mucin	E. tayi	C3P1	DSM26961	E. tayi (DSM26961)	27.8788	0.195518	WCA	WCA	0.109422	-3.28569	FALSE
WCA	Without mucin	E. tayi	C3P1	DSM26961	E. tayi (DSM26961)	28.1818	0.209887	WCA	WCA	0.109422	-3.28569	FALSE
WCA	Without mucin	E. tayi	C3P1	DSM26961	E. tayi (DSM26961)	28.4848	0.225581	WCA	WCA	0.109422	-3.28569	FALSE
WCA	Without mucin	E. tayi	C3P1	DSM26961	E. tayi (DSM26961)	28.7879	0.242448	WCA	WCA	0.109422	-3.28569	FALSE
WCA	Without mucin	E. tayi	C3P1	DSM26961	E. tayi (DSM26961)	29.0909	0.259262	WCA	WCA	0.109422	-3.28569	FALSE
WCA	Without mucin	E. tayi	C3P1	DSM26961	E. tayi (DSM26961)	29.3939	0.273989	WCA	WCA	0.109422	-3.28569	FALSE
WCA	Without mucin	E. tayi	C3P1	DSM26961	E. tayi (DSM26961)	29.697	0.289553	WCA	WCA	0.109422	-3.28569	FALSE
WCA	Without mucin	E. tayi	C3P1	DSM26961	E. tayi (DSM26961)	30	0.306	WCA	WCA	0.109422	-3.28569	FALSE
WCA	With mucin	H. hathewayi	E6P1	DSM13479	H. hathewayi (DSM13479)	0	7e-05	WCA	NA	NA	NA	TRUE
WCA	With mucin	H. hathewayi	E6P1	DSM13479	H. hathewayi (DSM13479)	0.30303	0.000121251	WCA	NA	NA	NA	TRUE
WCA	With mucin	H. hathewayi	E6P1	DSM13479	H. hathewayi (DSM13479)	0.606061	0.000191264	WCA	NA	NA	NA	TRUE
WCA	With mucin	H. hathewayi	E6P1	DSM13479	H. hathewayi (DSM13479)	0.909091	0.000286907	WCA	NA	NA	NA	TRUE
WCA	With mucin	H. hathewayi	E6P1	DSM13479	H. hathewayi (DSM13479)	1.21212	0.000417563	WCA	NA	NA	NA	TRUE
WCA	With mucin	H. hathewayi	E6P1	DSM13479	H. hathewayi (DSM13479)	1.51515	0.000596049	WCA	NA	NA	NA	TRUE
WCA	With mucin	H. hathewayi	E6P1	DSM13479	H. hathewayi (DSM13479)	1.81818	0.000839875	WCA	NA	NA	NA	TRUE
WCA	With mucin	H. hathewayi	E6P1	DSM13479	H. hathewayi (DSM13479)	2.12121	0.00117296	WCA	NA	NA	NA	TRUE
WCA	With mucin	H. hathewayi	E6P1	DSM13479	H. hathewayi (DSM13479)	2.42424	0.00162798	WCA	NA	NA	NA	TRUE
WCA	With mucin	H. hathewayi	E6P1	DSM13479	H. hathewayi (DSM13479)	2.72727	0.00224958	WCA	NA	NA	NA	TRUE
WCA	With mucin	H. hathewayi	E6P1	DSM13479	H. hathewayi (DSM13479)	3.0303	0.00309872	WCA	NA	NA	NA	TRUE
WCA	With mucin	H. hathewayi	E6P1	DSM13479	H. hathewayi (DSM13479)	3.33333	0.00425873	WCA	NA	NA	NA	TRUE
WCA	With mucin	H. hathewayi	E6P1	DSM13479	H. hathewayi (DSM13479)	3.63636	0.00584338	WCA	NA	NA	NA	TRUE
WCA	With mucin	H. hathewayi	E6P1	DSM13479	H. hathewayi (DSM13479)	3.93939	0.00800814	WCA	NA	NA	NA	TRUE
WCA	With mucin	H. hathewayi	E6P1	DSM13479	H. hathewayi (DSM13479)	4.24242	0.0109654	WCA	NA	NA	NA	FALSE
WCA	With mucin	H. hathewayi	E6P1	DSM13479	H. hathewayi (DSM13479)	4.54545	0.0150052	WCA	NA	NA	NA	FALSE
WCA	With mucin	H. hathewayi	E6P1	DSM13479	H. hathewayi (DSM13479)	4.84848	0.0205239	WCA	NA	NA	NA	FALSE
WCA	With mucin	H. hathewayi	E6P1	DSM13479	H. hathewayi (DSM13479)	5.15152	0.0250696	WCA	NA	NA	NA	FALSE
WCA	With mucin	H. hathewayi	E6P1	DSM13479	H. hathewayi (DSM13479)	5.45455	0.0273535	WCA	NA	NA	NA	FALSE
WCA	With mucin	H. hathewayi	E6P1	DSM13479	H. hathewayi (DSM13479)	5.75758	0.0298449	WCA	NA	NA	NA	FALSE
WCA	With mucin	H. hathewayi	E6P1	DSM13479	H. hathewayi (DSM13479)	6.06061	0.0324358	WCA	NA	NA	NA	FALSE
WCA	With mucin	H. hathewayi	E6P1	DSM13479	H. hathewayi (DSM13479)	6.36364	0.0347052	WCA	NA	NA	NA	FALSE
WCA	With mucin	H. hathewayi	E6P1	DSM13479	H. hathewayi (DSM13479)	6.66667	0.0371331	WCA	NA	NA	NA	FALSE
WCA	With mucin	H. hathewayi	E6P1	DSM13479	H. hathewayi (DSM13479)	6.9697	0.0397305	WCA	NA	NA	NA	FALSE
WCA	With mucin	H. hathewayi	E6P1	DSM13479	H. hathewayi (DSM13479)	7.27273	0.0420395	WCA	NA	NA	NA	FALSE
WCA	With mucin	H. hathewayi	E6P1	DSM13479	H. hathewayi (DSM13479)	7.57576	0.0444275	WCA	NA	NA	NA	FALSE
WCA	With mucin	H. hathewayi	E6P1	DSM13479	H. hathewayi (DSM13479)	7.87879	0.046951	WCA	NA	NA	NA	FALSE
WCA	With mucin	H. hathewayi	E6P1	DSM13479	H. hathewayi (DSM13479)	8.18182	0.0493645	WCA	NA	NA	NA	FALSE
WCA	With mucin	H. hathewayi	E6P1	DSM13479	H. hathewayi (DSM13479)	8.48485	0.0517252	WCA	NA	NA	NA	FALSE
WCA	With mucin	H. hathewayi	E6P1	DSM13479	H. hathewayi (DSM13479)	8.78788	0.0541986	WCA	NA	NA	NA	FALSE
WCA	With mucin	H. hathewayi	E6P1	DSM13479	H. hathewayi (DSM13479)	9.09091	0.0568428	WCA	NA	NA	NA	FALSE
WCA	With mucin	H. hathewayi	E6P1	DSM13479	H. hathewayi (DSM13479)	9.39394	0.0597447	WCA	NA	NA	NA	FALSE
WCA	With mucin	H. hathewayi	E6P1	DSM13479	H. hathewayi (DSM13479)	9.69697	0.0627946	WCA	NA	NA	NA	FALSE
WCA	With mucin	H. hathewayi	E6P1	DSM13479	H. hathewayi (DSM13479)	10	0.066	WCA	NA	NA	NA	FALSE
WCA	With mucin	H. hathewayi	E6P1	DSM13479	H. hathewayi (DSM13479)	10.303	0.0691563	WCA	NA	NA	NA	FALSE
WCA	With mucin	H. hathewayi	E6P1	DSM13479	H. hathewayi (DSM13479)	10.6061	0.0724634	WCA	NA	NA	NA	FALSE
WCA	With mucin	H. hathewayi	E6P1	DSM13479	H. hathewayi (DSM13479)	10.9091	0.0759285	WCA	NA	NA	NA	FALSE
WCA	With mucin	H. hathewayi	E6P1	DSM13479	H. hathewayi (DSM13479)	11.2121	0.0795908	WCA	NA	NA	NA	FALSE
WCA	With mucin	H. hathewayi	E6P1	DSM13479	H. hathewayi (DSM13479)	11.5152	0.0834438	WCA	NA	NA	NA	FALSE
WCA	With mucin	H. hathewayi	E6P1	DSM13479	H. hathewayi (DSM13479)	11.8182	0.0874832	WCA	NA	NA	NA	FALSE
WCA	With mucin	H. hathewayi	E6P1	DSM13479	H. hathewayi (DSM13479)	12.1212	0.0916975	WCA	NA	NA	NA	FALSE
WCA	With mucin	H. hathewayi	E6P1	DSM13479	H. hathewayi (DSM13479)	12.4242	0.0960827	WCA	NA	NA	NA	FALSE
WCA	With mucin	H. hathewayi	E6P1	DSM13479	H. hathewayi (DSM13479)	12.7273	0.100677	WCA	NA	NA	NA	FALSE
WCA	With mucin	H. hathewayi	E6P1	DSM13479	H. hathewayi (DSM13479)	13.0303	0.105706	WCA	NA	NA	NA	FALSE
WCA	With mucin	H. hathewayi	E6P1	DSM13479	H. hathewayi (DSM13479)	13.3333	0.113036	WCA	NA	NA	NA	FALSE
WCA	With mucin	H. hathewayi	E6P1	DSM13479	H. hathewayi (DSM13479)	13.6364	0.120874	WCA	NA	NA	NA	FALSE
WCA	With mucin	H. hathewayi	E6P1	DSM13479	H. hathewayi (DSM13479)	13.9394	0.129255	WCA	NA	NA	NA	FALSE
WCA	With mucin	H. hathewayi	E6P1	DSM13479	H. hathewayi (DSM13479)	14.2424	0.134711	WCA	NA	NA	NA	FALSE
WCA	With mucin	H. hathewayi	E6P1	DSM13479	H. hathewayi (DSM13479)	14.5455	0.139498	WCA	NA	NA	NA	FALSE
WCA	With mucin	H. hathewayi	E6P1	DSM13479	H. hathewayi (DSM13479)	14.8485	0.144456	WCA	NA	NA	NA	FALSE
WCA	With mucin	H. hathewayi	E6P1	DSM13479	H. hathewayi (DSM13479)	15.1515	0.148758	WCA	NA	NA	NA	FALSE
WCA	With mucin	H. hathewayi	E6P1	DSM13479	H. hathewayi (DSM13479)	15.4545	0.152338	WCA	NA	NA	NA	FALSE
WCA	With mucin	H. hathewayi	E6P1	DSM13479	H. hathewayi (DSM13479)	15.7576	0.156004	WCA	NA	NA	NA	FALSE
WCA	With mucin	H. hathewayi	E6P1	DSM13479	H. hathewayi (DSM13479)	16.0606	0.159474	WCA	NA	NA	NA	FALSE
WCA	With mucin	H. hathewayi	E6P1	DSM13479	H. hathewayi (DSM13479)	16.3636	0.161864	WCA	NA	NA	NA	FALSE
WCA	With mucin	H. hathewayi	E6P1	DSM13479	H. hathewayi (DSM13479)	16.6667	0.16429	WCA	NA	NA	NA	FALSE
WCA	With mucin	H. hathewayi	E6P1	DSM13479	H. hathewayi (DSM13479)	16.9697	0.166752	WCA	NA	NA	NA	FALSE
WCA	With mucin	H. hathewayi	E6P1	DSM13479	H. hathewayi (DSM13479)	17.2727	0.168349	WCA	NA	NA	NA	FALSE
WCA	With mucin	H. hathewayi	E6P1	DSM13479	H. hathewayi (DSM13479)	17.5758	0.169861	WCA	NA	NA	NA	FALSE
WCA	With mucin	H. hathewayi	E6P1	DSM13479	H. hathewayi (DSM13479)	17.8788	0.171386	WCA	NA	NA	NA	FALSE
WCA	With mucin	H. hathewayi	E6P1	DSM13479	H. hathewayi (DSM13479)	18.1818	0.172	WCA	NA	NA	NA	FALSE
WCA	With mucin	H. hathewayi	E6P1	DSM13479	H. hathewayi (DSM13479)	18.4848	0.172	WCA	NA	NA	NA	FALSE
WCA	With mucin	H. hathewayi	E6P1	DSM13479	H. hathewayi (DSM13479)	18.7879	0.172	WCA	NA	NA	NA	FALSE
WCA	With mucin	H. hathewayi	E6P1	DSM13479	H. hathewayi (DSM13479)	19.0909	0.173396	WCA	NA	NA	NA	FALSE
WCA	With mucin	H. hathewayi	E6P1	DSM13479	H. hathewayi (DSM13479)	19.3939	0.178134	WCA	NA	NA	NA	FALSE
WCA	With mucin	H. hathewayi	E6P1	DSM13479	H. hathewayi (DSM13479)	19.697	0.183	WCA	NA	NA	NA	FALSE
WCA	With mucin	H. hathewayi	E6P1	DSM13479	H. hathewayi (DSM13479)	20	0.188	WCA	NA	NA	NA	FALSE
WCA	With mucin	H. hathewayi	E6P1	DSM13479	H. hathewayi (DSM13479)	20.303	0.194971	WCA	NA	NA	NA	FALSE
WCA	With mucin	H. hathewayi	E6P1	DSM13479	H. hathewayi (DSM13479)	20.6061	0.2022	WCA	NA	NA	NA	FALSE
WCA	With mucin	H. hathewayi	E6P1	DSM13479	H. hathewayi (DSM13479)	20.9091	0.209697	WCA	NA	NA	NA	FALSE
WCA	With mucin	H. hathewayi	E6P1	DSM13479	H. hathewayi (DSM13479)	21.2121	0.219917	WCA	NA	NA	NA	FALSE
WCA	With mucin	H. hathewayi	E6P1	DSM13479	H. hathewayi (DSM13479)	21.5152	0.231743	WCA	NA	NA	NA	FALSE
WCA	With mucin	H. hathewayi	E6P1	DSM13479	H. hathewayi (DSM13479)	21.8182	0.244204	WCA	NA	NA	NA	FALSE
WCA	With mucin	H. hathewayi	E6P1	DSM13479	H. hathewayi (DSM13479)	22.1212	0.257382	WCA	NA	NA	NA	FALSE
WCA	With mucin	H. hathewayi	E6P1	DSM13479	H. hathewayi (DSM13479)	22.4242	0.271347	WCA	NA	NA	NA	FALSE
WCA	With mucin	H. hathewayi	E6P1	DSM13479	H. hathewayi (DSM13479)	22.7273	0.286069	WCA	NA	NA	NA	FALSE
WCA	With mucin	H. hathewayi	E6P1	DSM13479	H. hathewayi (DSM13479)	23.0303	0.301483	WCA	NA	NA	NA	FALSE
WCA	With mucin	H. hathewayi	E6P1	DSM13479	H. hathewayi (DSM13479)	23.3333	0.316718	WCA	NA	NA	NA	FALSE
WCA	With mucin	H. hathewayi	E6P1	DSM13479	H. hathewayi (DSM13479)	23.6364	0.332723	WCA	NA	NA	NA	FALSE
WCA	With mucin	H. hathewayi	E6P1	DSM13479	H. hathewayi (DSM13479)	23.9394	0.349537	WCA	NA	NA	NA	FALSE
WCA	With mucin	H. hathewayi	E6P1	DSM13479	H. hathewayi (DSM13479)	24.2424	0.369668	WCA	NA	NA	NA	FALSE
WCA	With mucin	H. hathewayi	E6P1	DSM13479	H. hathewayi (DSM13479)	24.5455	0.391614	WCA	NA	NA	NA	FALSE
WCA	With mucin	H. hathewayi	E6P1	DSM13479	H. hathewayi (DSM13479)	24.8485	0.414863	WCA	NA	NA	NA	FALSE
[truncated: 517 more rows]
