# Supplementary material for: Cayman enables large-scale analysis of gut microbiome carbohydrate-active enzyme repertoires
Source: Nat Microbiol. 2026 Apr 24;11(6):1739–53. doi: 10.1038/s41564-026-02318-2 (PMC13236585; doi:10.1038/s41564-026-02318-2)
Supplement: Supplementary file 13 — Quality control metrics of RNA-seq data of bacteria grown with and without mucin. [file 41564_2026_2318_MOESM13_ESM.xlsx]

## Sheet: Sheet1
tax_raw	sample	total_reads_million	aligned_percentage	mismatch_percentage	aligned_uniquely_percentage	species	strain	replicate	treatment	total_reads	treatmant
E_tayi_DSM26961	CONTROL_REP1	17.2962	98.13	0.14	97.67	Eisenbergiella tayi	Eisenbergiella tayi (DMS26961)	REP1	Without mucin	17296211	Without mucin
E_tayi_DSM26961	CONTROL_REP2	14.8097	98.89	0.13	98.35	Eisenbergiella tayi	Eisenbergiella tayi (DMS26961)	REP2	Without mucin	14809717	Without mucin
E_tayi_DSM26961	CONTROL_REP3	15.4636	98.26	0.13	97.9	Eisenbergiella tayi	Eisenbergiella tayi (DMS26961)	REP3	Without mucin	15463644	Without mucin
E_tayi_DSM26961	TREATMENT_REP1	20.2014	98.21	0.13	97.94	Eisenbergiella tayi	Eisenbergiella tayi (DMS26961)	REP1	With mucin	20201382	With mucin
E_tayi_DSM26961	TREATMENT_REP2	19.7238	98.45	0.14	97.93	Eisenbergiella tayi	Eisenbergiella tayi (DMS26961)	REP2	With mucin	19723788	With mucin
E_tayi_DSM26961	TREATMENT_REP3	22.5065	98.53	0.13	97.92	Eisenbergiella tayi	Eisenbergiella tayi (DMS26961)	REP3	With mucin	22506473	With mucin
H_hathewayi_DSM13479	CONTROL_REP1	14.9612	93.12	1.28	26.56	Hungatella hathewayi	Hungatella hathewayi (DMS13479)	REP1	Without mucin	14961165	Without mucin
H_hathewayi_DSM13479	CONTROL_REP2	8.18076	94.04	0.12	88.27	Hungatella hathewayi	Hungatella hathewayi (DMS13479)	REP2	Without mucin	8180764	Without mucin
H_hathewayi_DSM13479	CONTROL_REP3	6.58941	95.99	0.14	91.26	Hungatella hathewayi	Hungatella hathewayi (DMS13479)	REP3	Without mucin	6589407	Without mucin
H_hathewayi_DSM13479	TREATMENT_REP1	14.8143	99.5	0.15	94.48	Hungatella hathewayi	Hungatella hathewayi (DMS13479)	REP1	With mucin	14814297	With mucin
H_hathewayi_DSM13479	TREATMENT_REP2	14.3325	99.78	0.13	98.45	Hungatella hathewayi	Hungatella hathewayi (DMS13479)	REP2	With mucin	14332515	With mucin
H_hathewayi_DSM13479	TREATMENT_REP3	17.4996	99.77	0.14	98.14	Hungatella hathewayi	Hungatella hathewayi (DMS13479)	REP3	With mucin	17499571	With mucin
