# Supplementary material for: Cayman enables large-scale analysis of gut microbiome carbohydrate-active enzyme repertoires
Source: Nat Microbiol. 2026 Apr 24;11(6):1739–53. doi: 10.1038/s41564-026-02318-2 (PMC13236585; doi:10.1038/s41564-026-02318-2)
Supplement: Supplementary file 15 — CAZyme richness statistics of all CAZymes, for dietary fibres and summary enrichment statistics of carbohydrate classes in LMIS/HIS individuals. [file 41564_2026_2318_MOESM15_ESM.xlsx]

## Sheet: Extended_Data_Fig6a
Sample	Unique_CAZyme_count	Income_Status	study_name_info_n
A01_02_1FE	275	LMIS	PasolliE_2019 (n=111)
A02_01_1FE	259	LMIS	PasolliE_2019 (n=111)
A03_01_1FE	244	LMIS	PasolliE_2019 (n=111)
A04_01_1FE	272	LMIS	PasolliE_2019 (n=111)
A04_04_1FE	263	LMIS	PasolliE_2019 (n=111)
A05_01_1FE	264	LMIS	PasolliE_2019 (n=111)
A06_01_1FE	203	LMIS	PasolliE_2019 (n=111)
A07_01_1FE	279	LMIS	PasolliE_2019 (n=111)
A08_01_1FE	287	LMIS	PasolliE_2019 (n=111)
A09_01_1FE	246	LMIS	PasolliE_2019 (n=111)
A09_02_1FE	235	LMIS	PasolliE_2019 (n=111)
A10_01_1FE	208	LMIS	PasolliE_2019 (n=111)
A10_02_1FE	287	LMIS	PasolliE_2019 (n=111)
A11_01_1FE	223	LMIS	PasolliE_2019 (n=111)
A13_01_1FE	291	LMIS	PasolliE_2019 (n=111)
A13_03_1FE	265	LMIS	PasolliE_2019 (n=111)
A14_01_1FE	240	LMIS	PasolliE_2019 (n=111)
A15_02_1FE	261	LMIS	PasolliE_2019 (n=111)
A19_01_1FE	276	LMIS	PasolliE_2019 (n=111)
A20_01_1FE	262	LMIS	PasolliE_2019 (n=111)
A20_03_1FE	234	LMIS	PasolliE_2019 (n=111)
A22_01_1FE	255	LMIS	PasolliE_2019 (n=111)
A23_01_1FE	259	LMIS	PasolliE_2019 (n=111)
A24_02_1FE	292	LMIS	PasolliE_2019 (n=111)
A24_04_1FE	252	LMIS	PasolliE_2019 (n=111)
A25_01_1FE	253	LMIS	PasolliE_2019 (n=111)
A27_02_1FE	293	LMIS	PasolliE_2019 (n=111)
A28_02_1FE	283	LMIS	PasolliE_2019 (n=111)
A29_01_1FE	279	LMIS	PasolliE_2019 (n=111)
A32_01_1FE	301	LMIS	PasolliE_2019 (n=111)
A34_01_1FE	264	LMIS	PasolliE_2019 (n=111)
A34_02_1FE	253	LMIS	PasolliE_2019 (n=111)
A35_01_1FE	240	LMIS	PasolliE_2019 (n=111)
A36_01_1FE	269	LMIS	PasolliE_2019 (n=111)
A36_02_1FE	257	LMIS	PasolliE_2019 (n=111)
A39_01_1FE	256	LMIS	PasolliE_2019 (n=111)
A39_02_1FE	290	LMIS	PasolliE_2019 (n=111)
A39_04_1FE	212	LMIS	PasolliE_2019 (n=111)
A40_02_1FE	287	LMIS	PasolliE_2019 (n=111)
A41_01_1FE	254	LMIS	PasolliE_2019 (n=111)
A42_02_1FE	253	LMIS	PasolliE_2019 (n=111)
A43_02_1FE	270	LMIS	PasolliE_2019 (n=111)
A44_01_1FE	248	LMIS	PasolliE_2019 (n=111)
A45_02_1FE	277	LMIS	PasolliE_2019 (n=111)
A46_01_1FE	280	LMIS	PasolliE_2019 (n=111)
A46_02_1FE	279	LMIS	PasolliE_2019 (n=111)
A47_01_1FE	221	LMIS	PasolliE_2019 (n=111)
A47_02_1FE	241	LMIS	PasolliE_2019 (n=111)
A48_01_1FE	278	LMIS	PasolliE_2019 (n=111)
A48_05_1FE	248	LMIS	PasolliE_2019 (n=111)
A49_01_1FE	236	LMIS	PasolliE_2019 (n=111)
A53_01_1FE	277	LMIS	PasolliE_2019 (n=111)
A54_02_1FE	273	LMIS	PasolliE_2019 (n=111)
A55_01_1FE	276	LMIS	PasolliE_2019 (n=111)
A55_02_1FE	270	LMIS	PasolliE_2019 (n=111)
A56_01_1FE	287	LMIS	PasolliE_2019 (n=111)
A58_01_1FE	285	LMIS	PasolliE_2019 (n=111)
A58_03_1FE	233	LMIS	PasolliE_2019 (n=111)
A59_01_1FE	248	LMIS	PasolliE_2019 (n=111)
A62_01_1FE	273	LMIS	PasolliE_2019 (n=111)
A62_03_1FE	254	LMIS	PasolliE_2019 (n=111)
A66_02_1FE	260	LMIS	PasolliE_2019 (n=111)
A67_01_1FE	277	LMIS	PasolliE_2019 (n=111)
A68_01_1FE	204	LMIS	PasolliE_2019 (n=111)
A69_01_1FE	268	LMIS	PasolliE_2019 (n=111)
A69_02_1FE	239	LMIS	PasolliE_2019 (n=111)
A70_01_1FE	288	LMIS	PasolliE_2019 (n=111)
A70_03_1FE	257	LMIS	PasolliE_2019 (n=111)
A72_01_1FE	295	LMIS	PasolliE_2019 (n=111)
A72_02_1FE	263	LMIS	PasolliE_2019 (n=111)
A73_01_1FE	273	LMIS	PasolliE_2019 (n=111)
A73_02_1FE	259	LMIS	PasolliE_2019 (n=111)
A75_02_1FE	272	LMIS	PasolliE_2019 (n=111)
A79_02_1FE	256	LMIS	PasolliE_2019 (n=111)
A81_01_1FE	298	LMIS	PasolliE_2019 (n=111)
A81_03_1FE	296	LMIS	PasolliE_2019 (n=111)
A82_02_1FE	261	LMIS	PasolliE_2019 (n=111)
A83_02_1FE	266	LMIS	PasolliE_2019 (n=111)
A85_01_1FE	268	LMIS	PasolliE_2019 (n=111)
A88_02_1FE	248	LMIS	PasolliE_2019 (n=111)
A89_01_1FE	289	LMIS	PasolliE_2019 (n=111)
A89_02_1FE	281	LMIS	PasolliE_2019 (n=111)
A90_03_1FE	270	LMIS	PasolliE_2019 (n=111)
A90_04_1FE	283	LMIS	PasolliE_2019 (n=111)
A91_01_1FE	283	LMIS	PasolliE_2019 (n=111)
A91_02_1FE	268	LMIS	PasolliE_2019 (n=111)
A92_01_1FE	268	LMIS	PasolliE_2019 (n=111)
A93_01_1FE	219	LMIS	PasolliE_2019 (n=111)
A94_01_1FE	266	LMIS	PasolliE_2019 (n=111)
A94_02_1FE	295	LMIS	PasolliE_2019 (n=111)
A94_03_1FE	283	LMIS	PasolliE_2019 (n=111)
A95_01_1FE	271	LMIS	PasolliE_2019 (n=111)
BGI-06A	262	HIS	QinJ_2012 (n=173)
BGI-15A	310	HIS	QinJ_2012 (n=173)
BGI-17A	307	HIS	QinJ_2012 (n=173)
BGI-27A	298	HIS	QinJ_2012 (n=173)
BGI-28A	298	HIS	QinJ_2012 (n=173)
BGI-33A	292	HIS	QinJ_2012 (n=173)
BGI-34A	311	HIS	QinJ_2012 (n=173)
BGI001A	251	HIS	QinJ_2012 (n=173)
BGI002A	322	HIS	QinJ_2012 (n=173)
BGI003A	290	HIS	QinJ_2012 (n=173)
BGI089A	289	HIS	QinJ_2012 (n=173)
C16-20002-TZ	297	LMIS	TettAJ_2019_a (n=36)
C16-20003-TZ	283	LMIS	TettAJ_2019_a (n=36)
C16-20005-GH	264	LMIS	TettAJ_2019_b (n=23)
C16-20005-TZ	301	LMIS	TettAJ_2019_a (n=36)
C16-20006-GH	257	LMIS	TettAJ_2019_b (n=23)
C16-20009-GH	275	LMIS	TettAJ_2019_b (n=23)
C16-20010-GH	286	LMIS	TettAJ_2019_b (n=23)
C16-20029-GH	291	LMIS	TettAJ_2019_b (n=23)
C16-20030-GH	268	LMIS	TettAJ_2019_b (n=23)
C16-20047-GH	304	LMIS	TettAJ_2019_b (n=23)
C16-20048-GH	322	LMIS	TettAJ_2019_b (n=23)
C16-20065-GH	278	LMIS	TettAJ_2019_b (n=23)
C16-20066-GH	276	LMIS	TettAJ_2019_b (n=23)
C16-20070-TZ	238	LMIS	TettAJ_2019_a (n=36)
C16-20071-TZ	266	LMIS	TettAJ_2019_a (n=36)
C16-20108-GH	275	LMIS	TettAJ_2019_b (n=23)
C16-20117-TZ	301	LMIS	TettAJ_2019_a (n=36)
C16-20118-TZ	226	LMIS	TettAJ_2019_a (n=36)
C16-20124-GH	295	LMIS	TettAJ_2019_b (n=23)
C16-20125-GH	306	LMIS	TettAJ_2019_b (n=23)
C16-20152-TZ	315	LMIS	TettAJ_2019_a (n=36)
C16-20153-TZ	293	LMIS	TettAJ_2019_a (n=36)
C16-20197-TZ	289	LMIS	TettAJ_2019_a (n=36)
C16-20211-TZ	292	LMIS	TettAJ_2019_a (n=36)
C16-20212-TZ	272	LMIS	TettAJ_2019_a (n=36)
C16-20215-TZ	275	LMIS	TettAJ_2019_a (n=36)
C16-20237-TZ	291	LMIS	TettAJ_2019_a (n=36)
C16-20238-TZ	293	LMIS	TettAJ_2019_a (n=36)
C16-20241-GH	245	LMIS	TettAJ_2019_b (n=23)
C16-20242-GH	269	LMIS	TettAJ_2019_b (n=23)
C16-20246-TZ	286	LMIS	TettAJ_2019_a (n=36)
C16-20248-TZ	301	LMIS	TettAJ_2019_a (n=36)
C16-20273-GH	267	LMIS	TettAJ_2019_b (n=23)
C16-20274-GH	263	LMIS	TettAJ_2019_b (n=23)
C16-20288-GH	305	LMIS	TettAJ_2019_b (n=23)
C16-20292-GH	287	LMIS	TettAJ_2019_b (n=23)
C16-20340-TZ	278	LMIS	TettAJ_2019_a (n=36)
C16-20345-TZ	300	LMIS	TettAJ_2019_a (n=36)
C16-20346-TZ	248	LMIS	TettAJ_2019_a (n=36)
C16-20362-GH	284	LMIS	TettAJ_2019_b (n=23)
C16-20363-GH	264	LMIS	TettAJ_2019_b (n=23)
C16-20371-TZ	276	LMIS	TettAJ_2019_a (n=36)
C16-20374-GH	288	LMIS	TettAJ_2019_b (n=23)
C16-20375-GH	304	LMIS	TettAJ_2019_b (n=23)
C16-20415-TZ	176	LMIS	TettAJ_2019_a (n=36)
C16-20416-TZ	268	LMIS	TettAJ_2019_a (n=36)
C16-20437-TZ	293	LMIS	TettAJ_2019_a (n=36)
C16-20438-TZ	309	LMIS	TettAJ_2019_a (n=36)
C16-20470-TZ	242	LMIS	TettAJ_2019_a (n=36)
C16-20471-TZ	301	LMIS	TettAJ_2019_a (n=36)
C16-20473-TZ	267	LMIS	TettAJ_2019_a (n=36)
C16-20491-TZ	218	LMIS	TettAJ_2019_a (n=36)
C16-20554-TZ	317	LMIS	TettAJ_2019_a (n=36)
C16-20558-TZ	277	LMIS	TettAJ_2019_a (n=36)
C16-20625-TZ	271	LMIS	TettAJ_2019_a (n=36)
C16-20626-TZ	282	LMIS	TettAJ_2019_a (n=36)
C16-20627-TZ	324	LMIS	TettAJ_2019_a (n=36)
C16-20645-TZ	295	LMIS	TettAJ_2019_a (n=36)
C16-20646-TZ	275	LMIS	TettAJ_2019_a (n=36)
CM_A01_M0_18	275	LMIS	TettAJ_2019_c (n=24)
CM_A04_M0_18	250	LMIS	TettAJ_2019_c (n=24)
CM_A06_M0_18	284	LMIS	TettAJ_2019_c (n=24)
CM_D02_M0_18	299	LMIS	TettAJ_2019_c (n=24)
CM_D03_M0_18	287	LMIS	TettAJ_2019_c (n=24)
CM_D04_M0_18	284	LMIS	TettAJ_2019_c (n=24)
CM_D05_M0_18	306	LMIS	TettAJ_2019_c (n=24)
CM_D06_M0_18	282	LMIS	TettAJ_2019_c (n=24)
CM_D07_M0_18	281	LMIS	TettAJ_2019_c (n=24)
CM_D08_M0_18	302	LMIS	TettAJ_2019_c (n=24)
CM_D09_M0_18	271	LMIS	TettAJ_2019_c (n=24)
CM_D10_M0_18	294	LMIS	TettAJ_2019_c (n=24)
CM_D11_M0_18	288	LMIS	TettAJ_2019_c (n=24)
CM_D13_M0_18	254	LMIS	TettAJ_2019_c (n=24)
CM_D15_M0_18	271	LMIS	TettAJ_2019_c (n=24)
CM_D21_M0_18	285	LMIS	TettAJ_2019_c (n=24)
CM_D24_M0_18	261	LMIS	TettAJ_2019_c (n=24)
CM_D26_M0_18	289	LMIS	TettAJ_2019_c (n=24)
CM_D33_M0_18	301	LMIS	TettAJ_2019_c (n=24)
CM_D39_M0_18	280	LMIS	TettAJ_2019_c (n=24)
CM_D40_M0_18	282	LMIS	TettAJ_2019_c (n=24)
CM_D43_M0_18	226	LMIS	TettAJ_2019_c (n=24)
CM_D48_M0_18	284	LMIS	TettAJ_2019_c (n=24)
CM_D50_M0_18	309	LMIS	TettAJ_2019_c (n=24)
DRR127488	303	HIS	YachidaS_2019 (n=246)
DRR127524	308	HIS	YachidaS_2019 (n=246)
DRR127532	304	HIS	YachidaS_2019 (n=246)
DRR127535	319	HIS	YachidaS_2019 (n=246)
DRR127537	257	HIS	YachidaS_2019 (n=246)
DRR127546	292	HIS	YachidaS_2019 (n=246)
DRR127552	271	HIS	YachidaS_2019 (n=246)
DRR127583	301	HIS	YachidaS_2019 (n=246)
DRR127588	285	HIS	YachidaS_2019 (n=246)
DRR127596	298	HIS	YachidaS_2019 (n=246)
DRR127597	311	HIS	YachidaS_2019 (n=246)
DRR127613	313	HIS	YachidaS_2019 (n=246)
DRR127616	314	HIS	YachidaS_2019 (n=246)
DRR127619	271	HIS	YachidaS_2019 (n=246)
DRR127628	305	HIS	YachidaS_2019 (n=246)
DRR127634	285	HIS	YachidaS_2019 (n=246)
DRR127649	324	HIS	YachidaS_2019 (n=246)
DRR127672	270	HIS	YachidaS_2019 (n=246)
DRR127683	261	HIS	YachidaS_2019 (n=246)
DRR127692	328	HIS	YachidaS_2019 (n=246)
DRR127704	298	HIS	YachidaS_2019 (n=246)
DRR127707	280	HIS	YachidaS_2019 (n=246)
DRR127713	257	HIS	YachidaS_2019 (n=246)
DRR127721	267	HIS	YachidaS_2019 (n=246)
DRR127724	264	HIS	YachidaS_2019 (n=246)
DRR127728	293	HIS	YachidaS_2019 (n=246)
DRR127731	285	HIS	YachidaS_2019 (n=246)
DRR127736	283	HIS	YachidaS_2019 (n=246)
DRR127748	274	HIS	YachidaS_2019 (n=246)
DRR127751	241	HIS	YachidaS_2019 (n=246)
DRR127752	286	HIS	YachidaS_2019 (n=246)
DRR127755	308	HIS	YachidaS_2019 (n=246)
DRR127756	301	HIS	YachidaS_2019 (n=246)
DRR127762	309	HIS	YachidaS_2019 (n=246)
DRR127763	313	HIS	YachidaS_2019 (n=246)
DRR127776	282	HIS	YachidaS_2019 (n=246)
DRR127777	312	HIS	YachidaS_2019 (n=246)
DRR162775	273	HIS	YachidaS_2019 (n=246)
DRR162776	281	HIS	YachidaS_2019 (n=246)
DRR171467	273	HIS	YachidaS_2019 (n=246)
DRR171469	311	HIS	YachidaS_2019 (n=246)
DRR171474	274	HIS	YachidaS_2019 (n=246)
DRR171477	302	HIS	YachidaS_2019 (n=246)
DRR171479	289	HIS	YachidaS_2019 (n=246)
DRR171487	303	HIS	YachidaS_2019 (n=246)
DRR171488	279	HIS	YachidaS_2019 (n=246)
DRR171497	322	HIS	YachidaS_2019 (n=246)
DRR171499	298	HIS	YachidaS_2019 (n=246)
DRR171500	325	HIS	YachidaS_2019 (n=246)
DRR171503	283	HIS	YachidaS_2019 (n=246)
DRR171506	280	HIS	YachidaS_2019 (n=246)
DRR171509	302	HIS	YachidaS_2019 (n=246)
DRR171513	294	HIS	YachidaS_2019 (n=246)
DRR171514	295	HIS	YachidaS_2019 (n=246)
DRR171515	283	HIS	YachidaS_2019 (n=246)
DRR171517	299	HIS	YachidaS_2019 (n=246)
DRR171518	278	HIS	YachidaS_2019 (n=246)
DRR171523	300	HIS	YachidaS_2019 (n=246)
DRR171525	286	HIS	YachidaS_2019 (n=246)
DRR171527	298	HIS	YachidaS_2019 (n=246)
DRR171530	273	HIS	YachidaS_2019 (n=246)
DRR171538	319	HIS	YachidaS_2019 (n=246)
DRR171539	321	HIS	YachidaS_2019 (n=246)
DRR171543	299	HIS	YachidaS_2019 (n=246)
DRR171545	322	HIS	YachidaS_2019 (n=246)
DRR171546	271	HIS	YachidaS_2019 (n=246)
DRR171552	268	HIS	YachidaS_2019 (n=246)
DRR171555	301	HIS	YachidaS_2019 (n=246)
DRR171560	278	HIS	YachidaS_2019 (n=246)
DRR171563	286	HIS	YachidaS_2019 (n=246)
DRR171567	307	HIS	YachidaS_2019 (n=246)
DRR171568	306	HIS	YachidaS_2019 (n=246)
DRR171569	318	HIS	YachidaS_2019 (n=246)
DRR171571	289	HIS	YachidaS_2019 (n=246)
DRR171572	321	HIS	YachidaS_2019 (n=246)
DRR171576	202	HIS	YachidaS_2019 (n=246)
DRR171578	278	HIS	YachidaS_2019 (n=246)
DRR171580	302	HIS	YachidaS_2019 (n=246)
DRR171581	297	HIS	YachidaS_2019 (n=246)
DRR171585	300	HIS	YachidaS_2019 (n=246)
DRR171586	308	HIS	YachidaS_2019 (n=246)
DRR171587	289	HIS	YachidaS_2019 (n=246)
DRR171588	302	HIS	YachidaS_2019 (n=246)
DRR171589	284	HIS	YachidaS_2019 (n=246)
DRR171591	302	HIS	YachidaS_2019 (n=246)
DRR171592	271	HIS	YachidaS_2019 (n=246)
DRR171594	266	HIS	YachidaS_2019 (n=246)
DRR171598	323	HIS	YachidaS_2019 (n=246)
DRR171599	285	HIS	YachidaS_2019 (n=246)
DRR171601	281	HIS	YachidaS_2019 (n=246)
DRR171604	308	HIS	YachidaS_2019 (n=246)
DRR171605	310	HIS	YachidaS_2019 (n=246)
DRR171606	305	HIS	YachidaS_2019 (n=246)
DRR171607	288	HIS	YachidaS_2019 (n=246)
DRR171608	301	HIS	YachidaS_2019 (n=246)
DRR171610	325	HIS	YachidaS_2019 (n=246)
DRR171613	308	HIS	YachidaS_2019 (n=246)
DRR171616	274	HIS	YachidaS_2019 (n=246)
DRR171617	274	HIS	YachidaS_2019 (n=246)
DRR171619	318	HIS	YachidaS_2019 (n=246)
DRR171620	311	HIS	YachidaS_2019 (n=246)
DRR171621	332	HIS	YachidaS_2019 (n=246)
DRR171623	278	HIS	YachidaS_2019 (n=246)
DRR171624	290	HIS	YachidaS_2019 (n=246)
DRR171625	319	HIS	YachidaS_2019 (n=246)
DRR171626	289	HIS	YachidaS_2019 (n=246)
DRR171628	328	HIS	YachidaS_2019 (n=246)
DRR171629	276	HIS	YachidaS_2019 (n=246)
DRR171631	280	HIS	YachidaS_2019 (n=246)
DRR171637	286	HIS	YachidaS_2019 (n=246)
DRR171639	290	HIS	YachidaS_2019 (n=246)
DRR171640	294	HIS	YachidaS_2019 (n=246)
DRR171641	283	HIS	YachidaS_2019 (n=246)
DRR171642	301	HIS	YachidaS_2019 (n=246)
DRR171643	277	HIS	YachidaS_2019 (n=246)
DRR171644	279	HIS	YachidaS_2019 (n=246)
DRR171645	321	HIS	YachidaS_2019 (n=246)
DRR171646	288	HIS	YachidaS_2019 (n=246)
DRR171647	261	HIS	YachidaS_2019 (n=246)
DRR171648	301	HIS	YachidaS_2019 (n=246)
DRR171650	303	HIS	YachidaS_2019 (n=246)
DRR171651	317	HIS	YachidaS_2019 (n=246)
DRR171652	308	HIS	YachidaS_2019 (n=246)
DRR171653	290	HIS	YachidaS_2019 (n=246)
DRR171654	305	HIS	YachidaS_2019 (n=246)
DRR171655	300	HIS	YachidaS_2019 (n=246)
DRR171656	306	HIS	YachidaS_2019 (n=246)
DRR171657	311	HIS	YachidaS_2019 (n=246)
DRR171659	297	HIS	YachidaS_2019 (n=246)
DRR171662	287	HIS	YachidaS_2019 (n=246)
DRR171663	271	HIS	YachidaS_2019 (n=246)
DRR171673	319	HIS	YachidaS_2019 (n=246)
DRR171676	318	HIS	YachidaS_2019 (n=246)
DRR171686	305	HIS	YachidaS_2019 (n=246)
DRR171689	320	HIS	YachidaS_2019 (n=246)
DRR171691	308	HIS	YachidaS_2019 (n=246)
DRR171694	305	HIS	YachidaS_2019 (n=246)
DRR171698	296	HIS	YachidaS_2019 (n=246)
DRR171700	287	HIS	YachidaS_2019 (n=246)
DRR171705	328	HIS	YachidaS_2019 (n=246)
DRR171710	256	HIS	YachidaS_2019 (n=246)
DRR171711	298	HIS	YachidaS_2019 (n=246)
DRR171712	322	HIS	YachidaS_2019 (n=246)
DRR171713	308	HIS	YachidaS_2019 (n=246)
DRR171714	268	HIS	YachidaS_2019 (n=246)
DRR171715	296	HIS	YachidaS_2019 (n=246)
DRR171716	298	HIS	YachidaS_2019 (n=246)
DRR171717	287	HIS	YachidaS_2019 (n=246)
DRR171718	170	HIS	YachidaS_2019 (n=246)
DRR171719	286	HIS	YachidaS_2019 (n=246)
DRR171720	290	HIS	YachidaS_2019 (n=246)
DRR171721	290	HIS	YachidaS_2019 (n=246)
DRR171722	278	HIS	YachidaS_2019 (n=246)
DRR171723	239	HIS	YachidaS_2019 (n=246)
DRR171724	282	HIS	YachidaS_2019 (n=246)
DRR171725	310	HIS	YachidaS_2019 (n=246)
DRR171726	304	HIS	YachidaS_2019 (n=246)
DRR171727	302	HIS	YachidaS_2019 (n=246)
DRR171733	284	HIS	YachidaS_2019 (n=246)
DRR171737	295	HIS	YachidaS_2019 (n=246)
DRR171741	321	HIS	YachidaS_2019 (n=246)
DRR171745	288	HIS	YachidaS_2019 (n=246)
DRR171747	306	HIS	YachidaS_2019 (n=246)
DRR171755	308	HIS	YachidaS_2019 (n=246)
DRR171762	287	HIS	YachidaS_2019 (n=246)
DRR171763	317	HIS	YachidaS_2019 (n=246)
DRR171765	315	HIS	YachidaS_2019 (n=246)
DRR171770	299	HIS	YachidaS_2019 (n=246)
DRR171771	293	HIS	YachidaS_2019 (n=246)
DRR171772	282	HIS	YachidaS_2019 (n=246)
DRR171773	309	HIS	YachidaS_2019 (n=246)
DRR171777	316	HIS	YachidaS_2019 (n=246)
DRR171779	316	HIS	YachidaS_2019 (n=246)
DRR171782	313	HIS	YachidaS_2019 (n=246)
DRR171783	270	HIS	YachidaS_2019 (n=246)
DRR171786	296	HIS	YachidaS_2019 (n=246)
DRR171791	331	HIS	YachidaS_2019 (n=246)
DRR171793	292	HIS	YachidaS_2019 (n=246)
DRR171796	320	HIS	YachidaS_2019 (n=246)
DRR171798	208	HIS	YachidaS_2019 (n=246)
DRR171801	305	HIS	YachidaS_2019 (n=246)
DRR171802	303	HIS	YachidaS_2019 (n=246)
DRR171807	252	HIS	YachidaS_2019 (n=246)
DRR171810	292	HIS	YachidaS_2019 (n=246)
DRR171812	314	HIS	YachidaS_2019 (n=246)
DRR171813	312	HIS	YachidaS_2019 (n=246)
DRR171816	238	HIS	YachidaS_2019 (n=246)
DRR171817	305	HIS	YachidaS_2019 (n=246)
DRR171821	297	HIS	YachidaS_2019 (n=246)
DRR171825	314	HIS	YachidaS_2019 (n=246)
DRR171829	264	HIS	YachidaS_2019 (n=246)
DRR171833	296	HIS	YachidaS_2019 (n=246)
DRR171834	291	HIS	YachidaS_2019 (n=246)
DRR171838	296	HIS	YachidaS_2019 (n=246)
DRR171840	302	HIS	YachidaS_2019 (n=246)
DRR171842	277	HIS	YachidaS_2019 (n=246)
DRR171843	308	HIS	YachidaS_2019 (n=246)
DRR171845	264	HIS	YachidaS_2019 (n=246)
DRR171849	267	HIS	YachidaS_2019 (n=246)
DRR171850	307	HIS	YachidaS_2019 (n=246)
DRR171852	266	HIS	YachidaS_2019 (n=246)
DRR171855	291	HIS	YachidaS_2019 (n=246)
DRR171856	285	HIS	YachidaS_2019 (n=246)
DRR171862	309	HIS	YachidaS_2019 (n=246)
DRR171863	276	HIS	YachidaS_2019 (n=246)
DRR171864	282	HIS	YachidaS_2019 (n=246)
DRR171865	282	HIS	YachidaS_2019 (n=246)
DRR171870	302	HIS	YachidaS_2019 (n=246)
DRR171872	312	HIS	YachidaS_2019 (n=246)
DRR171876	247	HIS	YachidaS_2019 (n=246)
DRR171886	326	HIS	YachidaS_2019 (n=246)
DRR171890	292	HIS	YachidaS_2019 (n=246)
DRR171897	256	HIS	YachidaS_2019 (n=246)
DRR171899	281	HIS	YachidaS_2019 (n=246)
DRR171902	276	HIS	YachidaS_2019 (n=246)
DRR171915	316	HIS	YachidaS_2019 (n=246)
DRR171917	271	HIS	YachidaS_2019 (n=246)
DRR171919	297	HIS	YachidaS_2019 (n=246)
DRR171921	309	HIS	YachidaS_2019 (n=246)
DRR171922	299	HIS	YachidaS_2019 (n=246)
DRR171923	318	HIS	YachidaS_2019 (n=246)
DRR171925	320	HIS	YachidaS_2019 (n=246)
DRR171928	293	HIS	YachidaS_2019 (n=246)
DRR171930	318	HIS	YachidaS_2019 (n=246)
DRR171931	289	HIS	YachidaS_2019 (n=246)
DRR171933	336	HIS	YachidaS_2019 (n=246)
DRR171934	316	HIS	YachidaS_2019 (n=246)
DRR171935	309	HIS	YachidaS_2019 (n=246)
DRR171936	288	HIS	YachidaS_2019 (n=246)
DRR171938	320	HIS	YachidaS_2019 (n=246)
DRR171939	299	HIS	YachidaS_2019 (n=246)
DRR171941	311	HIS	YachidaS_2019 (n=246)
DRR171942	304	HIS	YachidaS_2019 (n=246)
DRR171943	281	HIS	YachidaS_2019 (n=246)
DRR171948	300	HIS	YachidaS_2019 (n=246)
DRR171950	282	HIS	YachidaS_2019 (n=246)
DRR171951	295	HIS	YachidaS_2019 (n=246)
DRR171952	324	HIS	YachidaS_2019 (n=246)
DRR171953	297	HIS	YachidaS_2019 (n=246)
DRR171954	307	HIS	YachidaS_2019 (n=246)
DRR171957	311	HIS	YachidaS_2019 (n=246)
DRR171959	323	HIS	YachidaS_2019 (n=246)
DRR171964	315	HIS	YachidaS_2019 (n=246)
DRR171965	257	HIS	YachidaS_2019 (n=246)
DRR173016	282	HIS	YachidaS_2019 (n=246)
DRR173017	251	HIS	YachidaS_2019 (n=246)
ERR2619707	277	LMIS	LokmerA_2019 (n=57)
ERR2619708	264	LMIS	LokmerA_2019 (n=57)
ERR2619709	287	LMIS	LokmerA_2019 (n=57)
ERR2619710	287	LMIS	LokmerA_2019 (n=57)
ERR2619711	278	LMIS	LokmerA_2019 (n=57)
ERR2619712	259	LMIS	LokmerA_2019 (n=57)
ERR2619713	127	LMIS	LokmerA_2019 (n=57)
ERR2619714	267	LMIS	LokmerA_2019 (n=57)
ERR2619715	275	LMIS	LokmerA_2019 (n=57)
ERR2619716	275	LMIS	LokmerA_2019 (n=57)
ERR2619717	293	LMIS	LokmerA_2019 (n=57)
ERR2619718	226	LMIS	LokmerA_2019 (n=57)
ERR2619719	261	LMIS	LokmerA_2019 (n=57)
ERR2619720	273	LMIS	LokmerA_2019 (n=57)
ERR2619721	305	LMIS	LokmerA_2019 (n=57)
ERR2619722	307	LMIS	LokmerA_2019 (n=57)
ERR2619723	254	LMIS	LokmerA_2019 (n=57)
ERR2619724	272	LMIS	LokmerA_2019 (n=57)
ERR2619725	287	LMIS	LokmerA_2019 (n=57)
ERR2619726	305	LMIS	LokmerA_2019 (n=57)
ERR2619727	304	LMIS	LokmerA_2019 (n=57)
ERR2619728	277	LMIS	LokmerA_2019 (n=57)
ERR2619729	294	LMIS	LokmerA_2019 (n=57)
ERR2619730	274	LMIS	LokmerA_2019 (n=57)
ERR2619731	286	LMIS	LokmerA_2019 (n=57)
ERR2619732	276	LMIS	LokmerA_2019 (n=57)
ERR2619733	272	LMIS	LokmerA_2019 (n=57)
ERR2619734	287	LMIS	LokmerA_2019 (n=57)
ERR2619735	309	LMIS	LokmerA_2019 (n=57)
ERR2619736	296	LMIS	LokmerA_2019 (n=57)
ERR2619737	292	LMIS	LokmerA_2019 (n=57)
ERR2619738	304	LMIS	LokmerA_2019 (n=57)
ERR2619739	281	LMIS	LokmerA_2019 (n=57)
ERR2619740	296	LMIS	LokmerA_2019 (n=57)
ERR2619741	300	LMIS	LokmerA_2019 (n=57)
ERR2619742	249	LMIS	LokmerA_2019 (n=57)
ERR2619743	284	LMIS	LokmerA_2019 (n=57)
ERR2619744	272	LMIS	LokmerA_2019 (n=57)
ERR2619745	303	LMIS	LokmerA_2019 (n=57)
ERR2619746	270	LMIS	LokmerA_2019 (n=57)
ERR2619747	292	LMIS	LokmerA_2019 (n=57)
ERR2619748	270	LMIS	LokmerA_2019 (n=57)
ERR2619749	236	LMIS	LokmerA_2019 (n=57)
ERR2619750	300	LMIS	LokmerA_2019 (n=57)
ERR2619751	280	LMIS	LokmerA_2019 (n=57)
ERR2619752	282	LMIS	LokmerA_2019 (n=57)
ERR2619753	271	LMIS	LokmerA_2019 (n=57)
ERR2619754	292	LMIS	LokmerA_2019 (n=57)
ERR2619755	291	LMIS	LokmerA_2019 (n=57)
ERR2619756	242	LMIS	LokmerA_2019 (n=57)
ERR2619757	268	LMIS	LokmerA_2019 (n=57)
ERR2619758	230	LMIS	LokmerA_2019 (n=57)
ERR2619759	269	LMIS	LokmerA_2019 (n=57)
ERR2619760	292	LMIS	LokmerA_2019 (n=57)
ERR2619761	281	LMIS	LokmerA_2019 (n=57)
ERR2619762	238	LMIS	LokmerA_2019 (n=57)
ERR2619763	244	LMIS	LokmerA_2019 (n=57)
ERR4330026	265	HIS	AsnicarF_2021 (n=1096)
ERR4330027	301	HIS	AsnicarF_2021 (n=1096)
ERR4330028	322	HIS	AsnicarF_2021 (n=1096)
ERR4330029	313	HIS	AsnicarF_2021 (n=1096)
ERR4330030	315	HIS	AsnicarF_2021 (n=1096)
ERR4330031	318	HIS	AsnicarF_2021 (n=1096)
ERR4330032	300	HIS	AsnicarF_2021 (n=1096)
ERR4330033	314	HIS	AsnicarF_2021 (n=1096)
ERR4330034	328	HIS	AsnicarF_2021 (n=1096)
ERR4330035	311	HIS	AsnicarF_2021 (n=1096)
ERR4330036	303	HIS	AsnicarF_2021 (n=1096)
ERR4330037	308	HIS	AsnicarF_2021 (n=1096)
ERR4330038	288	HIS	AsnicarF_2021 (n=1096)
ERR4330039	293	HIS	AsnicarF_2021 (n=1096)
ERR4330040	313	HIS	AsnicarF_2021 (n=1096)
ERR4330041	311	HIS	AsnicarF_2021 (n=1096)
ERR4330042	302	HIS	AsnicarF_2021 (n=1096)
ERR4330043	315	HIS	AsnicarF_2021 (n=1096)
ERR4330044	324	HIS	AsnicarF_2021 (n=1096)
ERR4330045	312	HIS	AsnicarF_2021 (n=1096)
ERR4330046	321	HIS	AsnicarF_2021 (n=1096)
ERR4330047	286	HIS	AsnicarF_2021 (n=1096)
ERR4330048	286	HIS	AsnicarF_2021 (n=1096)
ERR4330049	313	HIS	AsnicarF_2021 (n=1096)
ERR4330050	298	HIS	AsnicarF_2021 (n=1096)
ERR4330051	306	HIS	AsnicarF_2021 (n=1096)
ERR4330052	316	HIS	AsnicarF_2021 (n=1096)
ERR4330053	317	HIS	AsnicarF_2021 (n=1096)
ERR4330054	297	HIS	AsnicarF_2021 (n=1096)
ERR4330055	308	HIS	AsnicarF_2021 (n=1096)
ERR4330056	302	HIS	AsnicarF_2021 (n=1096)
ERR4330057	301	HIS	AsnicarF_2021 (n=1096)
ERR4330058	320	HIS	AsnicarF_2021 (n=1096)
ERR4330059	308	HIS	AsnicarF_2021 (n=1096)
ERR4330060	309	HIS	AsnicarF_2021 (n=1096)
ERR4330061	322	HIS	AsnicarF_2021 (n=1096)
ERR4330062	319	HIS	AsnicarF_2021 (n=1096)
ERR4330063	304	HIS	AsnicarF_2021 (n=1096)
ERR4330064	306	HIS	AsnicarF_2021 (n=1096)
ERR4330065	299	HIS	AsnicarF_2021 (n=1096)
ERR4330066	318	HIS	AsnicarF_2021 (n=1096)
ERR4330067	299	HIS	AsnicarF_2021 (n=1096)
ERR4330068	326	HIS	AsnicarF_2021 (n=1096)
ERR4330069	309	HIS	AsnicarF_2021 (n=1096)
ERR4330070	332	HIS	AsnicarF_2021 (n=1096)
ERR4330071	275	HIS	AsnicarF_2021 (n=1096)
ERR4330072	279	HIS	AsnicarF_2021 (n=1096)
ERR4330073	311	HIS	AsnicarF_2021 (n=1096)
ERR4330074	294	HIS	AsnicarF_2021 (n=1096)
ERR4330075	311	HIS	AsnicarF_2021 (n=1096)
ERR4330076	297	HIS	AsnicarF_2021 (n=1096)
ERR4330077	288	HIS	AsnicarF_2021 (n=1096)
ERR4330078	306	HIS	AsnicarF_2021 (n=1096)
ERR4330079	276	HIS	AsnicarF_2021 (n=1096)
ERR4330080	321	HIS	AsnicarF_2021 (n=1096)
ERR4330081	293	HIS	AsnicarF_2021 (n=1096)
ERR4330082	320	HIS	AsnicarF_2021 (n=1096)
ERR4330083	298	HIS	AsnicarF_2021 (n=1096)
ERR4330084	314	HIS	AsnicarF_2021 (n=1096)
ERR4330085	306	HIS	AsnicarF_2021 (n=1096)
ERR4330086	311	HIS	AsnicarF_2021 (n=1096)
ERR4330087	296	HIS	AsnicarF_2021 (n=1096)
ERR4330088	276	HIS	AsnicarF_2021 (n=1096)
ERR4330089	266	HIS	AsnicarF_2021 (n=1096)
ERR4330090	266	HIS	AsnicarF_2021 (n=1096)
ERR4330091	254	HIS	AsnicarF_2021 (n=1096)
ERR4330092	306	HIS	AsnicarF_2021 (n=1096)
ERR4330093	316	HIS	AsnicarF_2021 (n=1096)
ERR4330094	329	HIS	AsnicarF_2021 (n=1096)
ERR4330095	309	HIS	AsnicarF_2021 (n=1096)
ERR4330096	296	HIS	AsnicarF_2021 (n=1096)
ERR4330097	321	HIS	AsnicarF_2021 (n=1096)
ERR4330098	307	HIS	AsnicarF_2021 (n=1096)
ERR4330099	304	HIS	AsnicarF_2021 (n=1096)
ERR4330100	308	HIS	AsnicarF_2021 (n=1096)
ERR4330101	324	HIS	AsnicarF_2021 (n=1096)
ERR4330102	300	HIS	AsnicarF_2021 (n=1096)
ERR4330103	317	HIS	AsnicarF_2021 (n=1096)
ERR4330104	294	HIS	AsnicarF_2021 (n=1096)
ERR4330105	275	HIS	AsnicarF_2021 (n=1096)
ERR4330106	307	HIS	AsnicarF_2021 (n=1096)
ERR4330107	313	HIS	AsnicarF_2021 (n=1096)
ERR4330108	294	HIS	AsnicarF_2021 (n=1096)
ERR4330109	288	HIS	AsnicarF_2021 (n=1096)
ERR4330110	318	HIS	AsnicarF_2021 (n=1096)
ERR4330111	311	HIS	AsnicarF_2021 (n=1096)
ERR4330112	327	HIS	AsnicarF_2021 (n=1096)
ERR4330113	336	HIS	AsnicarF_2021 (n=1096)
ERR4330114	294	HIS	AsnicarF_2021 (n=1096)
ERR4330115	328	HIS	AsnicarF_2021 (n=1096)
ERR4330116	319	HIS	AsnicarF_2021 (n=1096)
ERR4330117	303	HIS	AsnicarF_2021 (n=1096)
ERR4330118	296	HIS	AsnicarF_2021 (n=1096)
ERR4330119	283	HIS	AsnicarF_2021 (n=1096)
ERR4330120	318	HIS	AsnicarF_2021 (n=1096)
ERR4330121	306	HIS	AsnicarF_2021 (n=1096)
ERR4330122	304	HIS	AsnicarF_2021 (n=1096)
ERR4330123	320	HIS	AsnicarF_2021 (n=1096)
ERR4330124	319	HIS	AsnicarF_2021 (n=1096)
ERR4333869	289	HIS	AsnicarF_2021 (n=1096)
ERR4333870	333	HIS	AsnicarF_2021 (n=1096)
ERR4333871	313	HIS	AsnicarF_2021 (n=1096)
ERR4333872	318	HIS	AsnicarF_2021 (n=1096)
ERR4333873	294	HIS	AsnicarF_2021 (n=1096)
ERR4333874	297	HIS	AsnicarF_2021 (n=1096)
ERR4333875	301	HIS	AsnicarF_2021 (n=1096)
ERR4333876	317	HIS	AsnicarF_2021 (n=1096)
ERR4333877	317	HIS	AsnicarF_2021 (n=1096)
ERR4333878	321	HIS	AsnicarF_2021 (n=1096)
ERR4333879	300	HIS	AsnicarF_2021 (n=1096)
ERR4333880	308	HIS	AsnicarF_2021 (n=1096)
ERR4333881	307	HIS	AsnicarF_2021 (n=1096)
ERR4333882	298	HIS	AsnicarF_2021 (n=1096)
ERR4333883	302	HIS	AsnicarF_2021 (n=1096)
ERR4333884	291	HIS	AsnicarF_2021 (n=1096)
ERR4333885	294	HIS	AsnicarF_2021 (n=1096)
ERR4333886	319	HIS	AsnicarF_2021 (n=1096)
ERR4333887	288	HIS	AsnicarF_2021 (n=1096)
ERR4333888	312	HIS	AsnicarF_2021 (n=1096)
ERR4333889	302	HIS	AsnicarF_2021 (n=1096)
ERR4333890	295	HIS	AsnicarF_2021 (n=1096)
ERR4333891	317	HIS	AsnicarF_2021 (n=1096)
ERR4333892	313	HIS	AsnicarF_2021 (n=1096)
ERR4333893	326	HIS	AsnicarF_2021 (n=1096)
ERR4333894	317	HIS	AsnicarF_2021 (n=1096)
ERR4333895	296	HIS	AsnicarF_2021 (n=1096)
ERR4333896	295	HIS	AsnicarF_2021 (n=1096)
ERR4333897	295	HIS	AsnicarF_2021 (n=1096)
ERR4333898	326	HIS	AsnicarF_2021 (n=1096)
ERR4333899	303	HIS	AsnicarF_2021 (n=1096)
ERR4333900	317	HIS	AsnicarF_2021 (n=1096)
ERR4333901	334	HIS	AsnicarF_2021 (n=1096)
ERR4333902	301	HIS	AsnicarF_2021 (n=1096)
ERR4333903	322	HIS	AsnicarF_2021 (n=1096)
ERR4333904	303	HIS	AsnicarF_2021 (n=1096)
ERR4333905	298	HIS	AsnicarF_2021 (n=1096)
ERR4333906	331	HIS	AsnicarF_2021 (n=1096)
ERR4333907	307	HIS	AsnicarF_2021 (n=1096)
ERR4333908	308	HIS	AsnicarF_2021 (n=1096)
ERR4333909	313	HIS	AsnicarF_2021 (n=1096)
ERR4333910	297	HIS	AsnicarF_2021 (n=1096)
ERR4333911	325	HIS	AsnicarF_2021 (n=1096)
ERR4333912	323	HIS	AsnicarF_2021 (n=1096)
ERR4333913	295	HIS	AsnicarF_2021 (n=1096)
ERR4333914	306	HIS	AsnicarF_2021 (n=1096)
ERR4333915	301	HIS	AsnicarF_2021 (n=1096)
ERR4333916	308	HIS	AsnicarF_2021 (n=1096)
ERR4333917	338	HIS	AsnicarF_2021 (n=1096)
ERR4333918	328	HIS	AsnicarF_2021 (n=1096)
ERR4333919	313	HIS	AsnicarF_2021 (n=1096)
ERR4333920	308	HIS	AsnicarF_2021 (n=1096)
ERR4333921	322	HIS	AsnicarF_2021 (n=1096)
ERR4333922	323	HIS	AsnicarF_2021 (n=1096)
ERR4333923	304	HIS	AsnicarF_2021 (n=1096)
ERR4333924	290	HIS	AsnicarF_2021 (n=1096)
ERR4333925	248	HIS	AsnicarF_2021 (n=1096)
ERR4333926	304	HIS	AsnicarF_2021 (n=1096)
ERR4333927	298	HIS	AsnicarF_2021 (n=1096)
ERR4333928	307	HIS	AsnicarF_2021 (n=1096)
ERR4333929	319	HIS	AsnicarF_2021 (n=1096)
ERR4333930	317	HIS	AsnicarF_2021 (n=1096)
ERR4333931	297	HIS	AsnicarF_2021 (n=1096)
ERR4333932	303	HIS	AsnicarF_2021 (n=1096)
ERR4333933	304	HIS	AsnicarF_2021 (n=1096)
ERR4333934	319	HIS	AsnicarF_2021 (n=1096)
ERR4333935	311	HIS	AsnicarF_2021 (n=1096)
ERR4333936	296	HIS	AsnicarF_2021 (n=1096)
ERR4333937	299	HIS	AsnicarF_2021 (n=1096)
ERR4333938	329	HIS	AsnicarF_2021 (n=1096)
ERR4333939	289	HIS	AsnicarF_2021 (n=1096)
ERR4333940	318	HIS	AsnicarF_2021 (n=1096)
ERR4333941	311	HIS	AsnicarF_2021 (n=1096)
ERR4333942	307	HIS	AsnicarF_2021 (n=1096)
ERR4333943	322	HIS	AsnicarF_2021 (n=1096)
ERR4333944	314	HIS	AsnicarF_2021 (n=1096)
ERR4333945	316	HIS	AsnicarF_2021 (n=1096)
ERR4333946	312	HIS	AsnicarF_2021 (n=1096)
ERR4333947	301	HIS	AsnicarF_2021 (n=1096)
ERR4333948	257	HIS	AsnicarF_2021 (n=1096)
ERR4333949	317	HIS	AsnicarF_2021 (n=1096)
ERR4333950	301	HIS	AsnicarF_2021 (n=1096)
ERR4333951	307	HIS	AsnicarF_2021 (n=1096)
ERR4333952	302	HIS	AsnicarF_2021 (n=1096)
ERR4333953	304	HIS	AsnicarF_2021 (n=1096)
ERR4333954	308	HIS	AsnicarF_2021 (n=1096)
ERR4333955	312	HIS	AsnicarF_2021 (n=1096)
ERR4333956	328	HIS	AsnicarF_2021 (n=1096)
ERR4333957	323	HIS	AsnicarF_2021 (n=1096)
ERR4333958	295	HIS	AsnicarF_2021 (n=1096)
ERR4333959	307	HIS	AsnicarF_2021 (n=1096)
ERR4333960	318	HIS	AsnicarF_2021 (n=1096)
ERR4333961	316	HIS	AsnicarF_2021 (n=1096)
ERR4333962	291	HIS	AsnicarF_2021 (n=1096)
ERR4333963	316	HIS	AsnicarF_2021 (n=1096)
ERR4333964	282	HIS	AsnicarF_2021 (n=1096)
ERR4333965	302	HIS	AsnicarF_2021 (n=1096)
ERR4333966	314	HIS	AsnicarF_2021 (n=1096)
ERR4333967	313	HIS	AsnicarF_2021 (n=1096)
ERR4333968	317	HIS	AsnicarF_2021 (n=1096)
ERR4333969	331	HIS	AsnicarF_2021 (n=1096)
ERR4333970	305	HIS	AsnicarF_2021 (n=1096)
ERR4333971	314	HIS	AsnicarF_2021 (n=1096)
ERR4333972	297	HIS	AsnicarF_2021 (n=1096)
ERR4333973	305	HIS	AsnicarF_2021 (n=1096)
ERR4333974	317	HIS	AsnicarF_2021 (n=1096)
ERR4333975	328	HIS	AsnicarF_2021 (n=1096)
ERR4333976	273	HIS	AsnicarF_2021 (n=1096)
ERR4333977	306	HIS	AsnicarF_2021 (n=1096)
ERR4333978	285	HIS	AsnicarF_2021 (n=1096)
ERR4333979	291	HIS	AsnicarF_2021 (n=1096)
ERR4333980	311	HIS	AsnicarF_2021 (n=1096)
ERR4333981	294	HIS	AsnicarF_2021 (n=1096)
ERR4333982	311	HIS	AsnicarF_2021 (n=1096)
ERR4333983	322	HIS	AsnicarF_2021 (n=1096)
ERR4333984	327	HIS	AsnicarF_2021 (n=1096)
ERR4333985	273	HIS	AsnicarF_2021 (n=1096)
ERR4333986	306	HIS	AsnicarF_2021 (n=1096)
ERR4333987	300	HIS	AsnicarF_2021 (n=1096)
ERR4333988	293	HIS	AsnicarF_2021 (n=1096)
ERR4333989	312	HIS	AsnicarF_2021 (n=1096)
ERR4333990	296	HIS	AsnicarF_2021 (n=1096)
ERR4333991	310	HIS	AsnicarF_2021 (n=1096)
ERR4333992	314	HIS	AsnicarF_2021 (n=1096)
ERR4333993	321	HIS	AsnicarF_2021 (n=1096)
ERR4333994	276	HIS	AsnicarF_2021 (n=1096)
ERR4333995	295	HIS	AsnicarF_2021 (n=1096)
ERR4333996	287	HIS	AsnicarF_2021 (n=1096)
ERR4333997	315	HIS	AsnicarF_2021 (n=1096)
ERR4333998	326	HIS	AsnicarF_2021 (n=1096)
ERR4333999	310	HIS	AsnicarF_2021 (n=1096)
ERR4334000	312	HIS	AsnicarF_2021 (n=1096)
ERR4334001	319	HIS	AsnicarF_2021 (n=1096)
ERR4334002	309	HIS	AsnicarF_2021 (n=1096)
ERR4334003	313	HIS	AsnicarF_2021 (n=1096)
ERR4334004	315	HIS	AsnicarF_2021 (n=1096)
ERR4334005	317	HIS	AsnicarF_2021 (n=1096)
ERR4334006	310	HIS	AsnicarF_2021 (n=1096)
ERR4334007	307	HIS	AsnicarF_2021 (n=1096)
ERR4334008	321	HIS	AsnicarF_2021 (n=1096)
ERR4334009	311	HIS	AsnicarF_2021 (n=1096)
ERR4334010	309	HIS	AsnicarF_2021 (n=1096)
ERR4334011	309	HIS	AsnicarF_2021 (n=1096)
ERR4334012	283	HIS	AsnicarF_2021 (n=1096)
ERR4334013	310	HIS	AsnicarF_2021 (n=1096)
ERR4334014	294	HIS	AsnicarF_2021 (n=1096)
ERR4334015	308	HIS	AsnicarF_2021 (n=1096)
ERR4334016	317	HIS	AsnicarF_2021 (n=1096)
ERR4334017	305	HIS	AsnicarF_2021 (n=1096)
ERR4334018	282	HIS	AsnicarF_2021 (n=1096)
ERR4334019	306	HIS	AsnicarF_2021 (n=1096)
ERR4334020	287	HIS	AsnicarF_2021 (n=1096)
ERR4334021	316	HIS	AsnicarF_2021 (n=1096)
ERR4334022	324	HIS	AsnicarF_2021 (n=1096)
ERR4334023	307	HIS	AsnicarF_2021 (n=1096)
ERR4334024	321	HIS	AsnicarF_2021 (n=1096)
ERR4334025	307	HIS	AsnicarF_2021 (n=1096)
ERR4334026	317	HIS	AsnicarF_2021 (n=1096)
ERR4334027	312	HIS	AsnicarF_2021 (n=1096)
ERR4334028	314	HIS	AsnicarF_2021 (n=1096)
ERR4334029	304	HIS	AsnicarF_2021 (n=1096)
ERR4334030	278	HIS	AsnicarF_2021 (n=1096)
ERR4334031	307	HIS	AsnicarF_2021 (n=1096)
ERR4334032	314	HIS	AsnicarF_2021 (n=1096)
ERR4334033	298	HIS	AsnicarF_2021 (n=1096)
ERR4334034	284	HIS	AsnicarF_2021 (n=1096)
ERR4334035	312	HIS	AsnicarF_2021 (n=1096)
ERR4334036	306	HIS	AsnicarF_2021 (n=1096)
ERR4334037	309	HIS	AsnicarF_2021 (n=1096)
ERR4334038	323	HIS	AsnicarF_2021 (n=1096)
ERR4334039	324	HIS	AsnicarF_2021 (n=1096)
ERR4334040	317	HIS	AsnicarF_2021 (n=1096)
ERR4334041	329	HIS	AsnicarF_2021 (n=1096)
ERR4334042	321	HIS	AsnicarF_2021 (n=1096)
ERR4334043	310	HIS	AsnicarF_2021 (n=1096)
ERR4334044	312	HIS	AsnicarF_2021 (n=1096)
ERR4334045	293	HIS	AsnicarF_2021 (n=1096)
ERR4334046	299	HIS	AsnicarF_2021 (n=1096)
ERR4334047	300	HIS	AsnicarF_2021 (n=1096)
ERR4334048	298	HIS	AsnicarF_2021 (n=1096)
ERR4334049	317	HIS	AsnicarF_2021 (n=1096)
ERR4334050	301	HIS	AsnicarF_2021 (n=1096)
ERR4334051	317	HIS	AsnicarF_2021 (n=1096)
ERR4334052	317	HIS	AsnicarF_2021 (n=1096)
ERR4334053	303	HIS	AsnicarF_2021 (n=1096)
ERR4334054	284	HIS	AsnicarF_2021 (n=1096)
ERR4334055	311	HIS	AsnicarF_2021 (n=1096)
ERR4334056	323	HIS	AsnicarF_2021 (n=1096)
ERR4334057	318	HIS	AsnicarF_2021 (n=1096)
ERR4334058	307	HIS	AsnicarF_2021 (n=1096)
ERR4334059	315	HIS	AsnicarF_2021 (n=1096)
ERR4334060	302	HIS	AsnicarF_2021 (n=1096)
ERR4334061	328	HIS	AsnicarF_2021 (n=1096)
ERR4334062	297	HIS	AsnicarF_2021 (n=1096)
ERR4334063	300	HIS	AsnicarF_2021 (n=1096)
ERR4334064	310	HIS	AsnicarF_2021 (n=1096)
ERR4334065	313	HIS	AsnicarF_2021 (n=1096)
ERR4334066	326	HIS	AsnicarF_2021 (n=1096)
ERR4334067	313	HIS	AsnicarF_2021 (n=1096)
ERR4334068	280	HIS	AsnicarF_2021 (n=1096)
ERR4334069	317	HIS	AsnicarF_2021 (n=1096)
ERR4334070	295	HIS	AsnicarF_2021 (n=1096)
ERR4334071	321	HIS	AsnicarF_2021 (n=1096)
ERR4334072	319	HIS	AsnicarF_2021 (n=1096)
ERR4334073	322	HIS	AsnicarF_2021 (n=1096)
ERR4334074	305	HIS	AsnicarF_2021 (n=1096)
ERR4334075	314	HIS	AsnicarF_2021 (n=1096)
ERR4334076	324	HIS	AsnicarF_2021 (n=1096)
ERR4334077	324	HIS	AsnicarF_2021 (n=1096)
ERR4334078	299	HIS	AsnicarF_2021 (n=1096)
ERR4334079	311	HIS	AsnicarF_2021 (n=1096)
ERR4334080	315	HIS	AsnicarF_2021 (n=1096)
ERR4334081	304	HIS	AsnicarF_2021 (n=1096)
ERR4334082	311	HIS	AsnicarF_2021 (n=1096)
ERR4334083	326	HIS	AsnicarF_2021 (n=1096)
ERR4334084	310	HIS	AsnicarF_2021 (n=1096)
ERR4334085	316	HIS	AsnicarF_2021 (n=1096)
ERR4334086	317	HIS	AsnicarF_2021 (n=1096)
ERR4334087	312	HIS	AsnicarF_2021 (n=1096)
ERR4334088	303	HIS	AsnicarF_2021 (n=1096)
ERR4334089	325	HIS	AsnicarF_2021 (n=1096)
ERR4334090	307	HIS	AsnicarF_2021 (n=1096)
ERR4334091	307	HIS	AsnicarF_2021 (n=1096)
ERR4334092	310	HIS	AsnicarF_2021 (n=1096)
ERR4334093	319	HIS	AsnicarF_2021 (n=1096)
ERR4334094	313	HIS	AsnicarF_2021 (n=1096)
ERR4334095	303	HIS	AsnicarF_2021 (n=1096)
ERR4334096	309	HIS	AsnicarF_2021 (n=1096)
ERR4334097	323	HIS	AsnicarF_2021 (n=1096)
ERR4334098	310	HIS	AsnicarF_2021 (n=1096)
ERR4334099	292	HIS	AsnicarF_2021 (n=1096)
ERR4334100	295	HIS	AsnicarF_2021 (n=1096)
ERR4334101	312	HIS	AsnicarF_2021 (n=1096)
ERR4334102	289	HIS	AsnicarF_2021 (n=1096)
ERR4334103	311	HIS	AsnicarF_2021 (n=1096)
ERR4334104	327	HIS	AsnicarF_2021 (n=1096)
ERR4334105	310	HIS	AsnicarF_2021 (n=1096)
ERR4334106	314	HIS	AsnicarF_2021 (n=1096)
ERR4334107	309	HIS	AsnicarF_2021 (n=1096)
ERR4334108	310	HIS	AsnicarF_2021 (n=1096)
ERR4334109	319	HIS	AsnicarF_2021 (n=1096)
ERR4334110	317	HIS	AsnicarF_2021 (n=1096)
ERR4334111	308	HIS	AsnicarF_2021 (n=1096)
ERR4334112	306	HIS	AsnicarF_2021 (n=1096)
ERR4334113	312	HIS	AsnicarF_2021 (n=1096)
ERR4334114	302	HIS	AsnicarF_2021 (n=1096)
ERR4334115	288	HIS	AsnicarF_2021 (n=1096)
ERR4334116	311	HIS	AsnicarF_2021 (n=1096)
ERR4334117	305	HIS	AsnicarF_2021 (n=1096)
ERR4334118	295	HIS	AsnicarF_2021 (n=1096)
ERR4334119	289	HIS	AsnicarF_2021 (n=1096)
ERR4334120	315	HIS	AsnicarF_2021 (n=1096)
ERR4334121	320	HIS	AsnicarF_2021 (n=1096)
ERR4334122	329	HIS	AsnicarF_2021 (n=1096)
ERR4334123	284	HIS	AsnicarF_2021 (n=1096)
ERR4334124	289	HIS	AsnicarF_2021 (n=1096)
ERR4334125	326	HIS	AsnicarF_2021 (n=1096)
ERR4334126	308	HIS	AsnicarF_2021 (n=1096)
ERR4334127	303	HIS	AsnicarF_2021 (n=1096)
ERR4334128	314	HIS	AsnicarF_2021 (n=1096)
ERR4334129	316	HIS	AsnicarF_2021 (n=1096)
ERR4334130	310	HIS	AsnicarF_2021 (n=1096)
ERR4334131	306	HIS	AsnicarF_2021 (n=1096)
ERR4334132	280	HIS	AsnicarF_2021 (n=1096)
ERR4334133	329	HIS	AsnicarF_2021 (n=1096)
ERR4334134	270	HIS	AsnicarF_2021 (n=1096)
ERR4334135	311	HIS	AsnicarF_2021 (n=1096)
ERR4334136	292	HIS	AsnicarF_2021 (n=1096)
ERR4334137	324	HIS	AsnicarF_2021 (n=1096)
ERR4334138	293	HIS	AsnicarF_2021 (n=1096)
ERR4334139	317	HIS	AsnicarF_2021 (n=1096)
ERR4334140	310	HIS	AsnicarF_2021 (n=1096)
ERR4334141	307	HIS	AsnicarF_2021 (n=1096)
ERR4334142	298	HIS	AsnicarF_2021 (n=1096)
ERR4334143	315	HIS	AsnicarF_2021 (n=1096)
ERR4334144	317	HIS	AsnicarF_2021 (n=1096)
ERR4334145	309	HIS	AsnicarF_2021 (n=1096)
ERR4334146	304	HIS	AsnicarF_2021 (n=1096)
ERR4334147	308	HIS	AsnicarF_2021 (n=1096)
ERR4334148	312	HIS	AsnicarF_2021 (n=1096)
ERR4334149	301	HIS	AsnicarF_2021 (n=1096)
ERR4334150	319	HIS	AsnicarF_2021 (n=1096)
ERR4334151	312	HIS	AsnicarF_2021 (n=1096)
ERR4334152	316	HIS	AsnicarF_2021 (n=1096)
ERR4334153	322	HIS	AsnicarF_2021 (n=1096)
ERR4334154	266	HIS	AsnicarF_2021 (n=1096)
ERR4334155	295	HIS	AsnicarF_2021 (n=1096)
ERR4334156	306	HIS	AsnicarF_2021 (n=1096)
ERR4334157	305	HIS	AsnicarF_2021 (n=1096)
ERR4334158	312	HIS	AsnicarF_2021 (n=1096)
ERR4334159	315	HIS	AsnicarF_2021 (n=1096)
ERR4334160	312	HIS	AsnicarF_2021 (n=1096)
ERR4334161	305	HIS	AsnicarF_2021 (n=1096)
ERR4334162	328	HIS	AsnicarF_2021 (n=1096)
ERR4334163	307	HIS	AsnicarF_2021 (n=1096)
ERR4334164	311	HIS	AsnicarF_2021 (n=1096)
ERR4334165	321	HIS	AsnicarF_2021 (n=1096)
ERR4334166	301	HIS	AsnicarF_2021 (n=1096)
ERR4334167	297	HIS	AsnicarF_2021 (n=1096)
ERR4334168	318	HIS	AsnicarF_2021 (n=1096)
ERR4334169	300	HIS	AsnicarF_2021 (n=1096)
ERR4334170	307	HIS	AsnicarF_2021 (n=1096)
ERR4334171	303	HIS	AsnicarF_2021 (n=1096)
ERR4334172	311	HIS	AsnicarF_2021 (n=1096)
ERR4334173	323	HIS	AsnicarF_2021 (n=1096)
ERR4334174	307	HIS	AsnicarF_2021 (n=1096)
ERR4334175	302	HIS	AsnicarF_2021 (n=1096)
ERR4334176	319	HIS	AsnicarF_2021 (n=1096)
ERR4334177	310	HIS	AsnicarF_2021 (n=1096)
ERR4334178	314	HIS	AsnicarF_2021 (n=1096)
ERR4334179	318	HIS	AsnicarF_2021 (n=1096)
ERR4334180	306	HIS	AsnicarF_2021 (n=1096)
ERR4334181	315	HIS	AsnicarF_2021 (n=1096)
ERR4334182	322	HIS	AsnicarF_2021 (n=1096)
ERR4334183	320	HIS	AsnicarF_2021 (n=1096)
ERR4334184	278	HIS	AsnicarF_2021 (n=1096)
ERR4334185	307	HIS	AsnicarF_2021 (n=1096)
ERR4334186	311	HIS	AsnicarF_2021 (n=1096)
ERR4334187	314	HIS	AsnicarF_2021 (n=1096)
ERR4334188	299	HIS	AsnicarF_2021 (n=1096)
ERR4334189	305	HIS	AsnicarF_2021 (n=1096)
ERR4334190	290	HIS	AsnicarF_2021 (n=1096)
ERR4334191	290	HIS	AsnicarF_2021 (n=1096)
ERR4334192	310	HIS	AsnicarF_2021 (n=1096)
ERR4334193	320	HIS	AsnicarF_2021 (n=1096)
ERR4334194	301	HIS	AsnicarF_2021 (n=1096)
ERR4334195	320	HIS	AsnicarF_2021 (n=1096)
ERR4334196	272	HIS	AsnicarF_2021 (n=1096)
ERR4334197	294	HIS	AsnicarF_2021 (n=1096)
ERR4334198	315	HIS	AsnicarF_2021 (n=1096)
ERR4334199	313	HIS	AsnicarF_2021 (n=1096)
ERR4334200	313	HIS	AsnicarF_2021 (n=1096)
ERR4334201	304	HIS	AsnicarF_2021 (n=1096)
ERR4334202	332	HIS	AsnicarF_2021 (n=1096)
ERR4334203	306	HIS	AsnicarF_2021 (n=1096)
ERR4334205	324	HIS	AsnicarF_2021 (n=1096)
ERR4334206	315	HIS	AsnicarF_2021 (n=1096)
ERR4334207	313	HIS	AsnicarF_2021 (n=1096)
ERR4334208	294	HIS	AsnicarF_2021 (n=1096)
ERR4334209	316	HIS	AsnicarF_2021 (n=1096)
ERR4334210	306	HIS	AsnicarF_2021 (n=1096)
ERR4334211	302	HIS	AsnicarF_2021 (n=1096)
ERR4334212	299	HIS	AsnicarF_2021 (n=1096)
ERR4334213	311	HIS	AsnicarF_2021 (n=1096)
ERR4334214	307	HIS	AsnicarF_2021 (n=1096)
ERR4334215	331	HIS	AsnicarF_2021 (n=1096)
ERR4334216	287	HIS	AsnicarF_2021 (n=1096)
ERR4334217	319	HIS	AsnicarF_2021 (n=1096)
ERR4334218	322	HIS	AsnicarF_2021 (n=1096)
ERR4334219	320	HIS	AsnicarF_2021 (n=1096)
ERR4334220	309	HIS	AsnicarF_2021 (n=1096)
ERR4334221	312	HIS	AsnicarF_2021 (n=1096)
ERR4334222	311	HIS	AsnicarF_2021 (n=1096)
ERR4334223	287	HIS	AsnicarF_2021 (n=1096)
ERR4334224	314	HIS	AsnicarF_2021 (n=1096)
ERR4334225	320	HIS	AsnicarF_2021 (n=1096)
ERR4334226	317	HIS	AsnicarF_2021 (n=1096)
ERR4334227	320	HIS	AsnicarF_2021 (n=1096)
ERR4334228	307	HIS	AsnicarF_2021 (n=1096)
ERR4334229	312	HIS	AsnicarF_2021 (n=1096)
ERR4334230	314	HIS	AsnicarF_2021 (n=1096)
ERR4334231	329	HIS	AsnicarF_2021 (n=1096)
ERR4334232	300	HIS	AsnicarF_2021 (n=1096)
ERR4334233	311	HIS	AsnicarF_2021 (n=1096)
ERR4334234	319	HIS	AsnicarF_2021 (n=1096)
ERR4334235	330	HIS	AsnicarF_2021 (n=1096)
ERR4334236	323	HIS	AsnicarF_2021 (n=1096)
ERR4334237	314	HIS	AsnicarF_2021 (n=1096)
ERR4334238	303	HIS	AsnicarF_2021 (n=1096)
ERR4334239	329	HIS	AsnicarF_2021 (n=1096)
ERR4334240	296	HIS	AsnicarF_2021 (n=1096)
ERR4334241	329	HIS	AsnicarF_2021 (n=1096)
ERR4334242	331	HIS	AsnicarF_2021 (n=1096)
ERR4334243	296	HIS	AsnicarF_2021 (n=1096)
ERR4334244	301	HIS	AsnicarF_2021 (n=1096)
ERR4334245	330	HIS	AsnicarF_2021 (n=1096)
ERR4334246	315	HIS	AsnicarF_2021 (n=1096)
ERR4334247	322	HIS	AsnicarF_2021 (n=1096)
ERR4334248	319	HIS	AsnicarF_2021 (n=1096)
ERR4334249	299	HIS	AsnicarF_2021 (n=1096)
ERR4334250	321	HIS	AsnicarF_2021 (n=1096)
ERR4334251	323	HIS	AsnicarF_2021 (n=1096)
ERR4334252	297	HIS	AsnicarF_2021 (n=1096)
ERR4334253	248	HIS	AsnicarF_2021 (n=1096)
ERR4334254	322	HIS	AsnicarF_2021 (n=1096)
ERR4334255	312	HIS	AsnicarF_2021 (n=1096)
ERR4334256	304	HIS	AsnicarF_2021 (n=1096)
ERR4334257	310	HIS	AsnicarF_2021 (n=1096)
ERR4334258	310	HIS	AsnicarF_2021 (n=1096)
ERR4334259	318	HIS	AsnicarF_2021 (n=1096)
ERR4334260	315	HIS	AsnicarF_2021 (n=1096)
ERR4334261	316	HIS	AsnicarF_2021 (n=1096)
ERR4334262	325	HIS	AsnicarF_2021 (n=1096)
ERR4334263	316	HIS	AsnicarF_2021 (n=1096)
ERR4334264	323	HIS	AsnicarF_2021 (n=1096)
ERR4334265	312	HIS	AsnicarF_2021 (n=1096)
ERR4334266	288	HIS	AsnicarF_2021 (n=1096)
ERR4334267	284	HIS	AsnicarF_2021 (n=1096)
ERR4334268	308	HIS	AsnicarF_2021 (n=1096)
ERR4335019	293	HIS	AsnicarF_2021 (n=1096)
ERR4335020	282	HIS	AsnicarF_2021 (n=1096)
ERR4335021	305	HIS	AsnicarF_2021 (n=1096)
ERR4335022	313	HIS	AsnicarF_2021 (n=1096)
ERR4335023	322	HIS	AsnicarF_2021 (n=1096)
ERR4335024	276	HIS	AsnicarF_2021 (n=1096)
ERR4335025	294	HIS	AsnicarF_2021 (n=1096)
ERR4335026	307	HIS	AsnicarF_2021 (n=1096)
ERR4335027	319	HIS	AsnicarF_2021 (n=1096)
ERR4335028	279	HIS	AsnicarF_2021 (n=1096)
ERR4335029	307	HIS	AsnicarF_2021 (n=1096)
ERR4335030	300	HIS	AsnicarF_2021 (n=1096)
ERR4335031	292	HIS	AsnicarF_2021 (n=1096)
ERR4335032	286	HIS	AsnicarF_2021 (n=1096)
ERR4335033	312	HIS	AsnicarF_2021 (n=1096)
ERR4335034	320	HIS	AsnicarF_2021 (n=1096)
ERR4335035	307	HIS	AsnicarF_2021 (n=1096)
ERR4335036	302	HIS	AsnicarF_2021 (n=1096)
ERR4335037	331	HIS	AsnicarF_2021 (n=1096)
ERR4335038	300	HIS	AsnicarF_2021 (n=1096)
ERR4335039	288	HIS	AsnicarF_2021 (n=1096)
ERR4335040	316	HIS	AsnicarF_2021 (n=1096)
ERR4335041	287	HIS	AsnicarF_2021 (n=1096)
ERR4335042	287	HIS	AsnicarF_2021 (n=1096)
ERR4335043	329	HIS	AsnicarF_2021 (n=1096)
ERR4335044	320	HIS	AsnicarF_2021 (n=1096)
ERR4335045	325	HIS	AsnicarF_2021 (n=1096)
ERR4335046	324	HIS	AsnicarF_2021 (n=1096)
ERR4335047	262	HIS	AsnicarF_2021 (n=1096)
ERR4335048	313	HIS	AsnicarF_2021 (n=1096)
ERR4335049	312	HIS	AsnicarF_2021 (n=1096)
ERR4335050	299	HIS	AsnicarF_2021 (n=1096)
ERR4335051	313	HIS	AsnicarF_2021 (n=1096)
ERR4335052	306	HIS	AsnicarF_2021 (n=1096)
ERR4335053	323	HIS	AsnicarF_2021 (n=1096)
ERR4335054	287	HIS	AsnicarF_2021 (n=1096)
ERR4335055	311	HIS	AsnicarF_2021 (n=1096)
ERR4335056	313	HIS	AsnicarF_2021 (n=1096)
ERR4335057	309	HIS	AsnicarF_2021 (n=1096)
ERR4335058	304	HIS	AsnicarF_2021 (n=1096)
ERR4335059	279	HIS	AsnicarF_2021 (n=1096)
ERR4335060	308	HIS	AsnicarF_2021 (n=1096)
ERR4335061	293	HIS	AsnicarF_2021 (n=1096)
ERR4335062	313	HIS	AsnicarF_2021 (n=1096)
ERR4335063	301	HIS	AsnicarF_2021 (n=1096)
ERR4335064	310	HIS	AsnicarF_2021 (n=1096)
ERR4335065	313	HIS	AsnicarF_2021 (n=1096)
ERR4335066	252	HIS	AsnicarF_2021 (n=1096)
ERR4335067	325	HIS	AsnicarF_2021 (n=1096)
ERR4335068	296	HIS	AsnicarF_2021 (n=1096)
ERR4335069	331	HIS	AsnicarF_2021 (n=1096)
ERR4335070	314	HIS	AsnicarF_2021 (n=1096)
ERR4335071	305	HIS	AsnicarF_2021 (n=1096)
ERR4335072	306	HIS	AsnicarF_2021 (n=1096)
ERR4335073	307	HIS	AsnicarF_2021 (n=1096)
ERR4335074	298	HIS	AsnicarF_2021 (n=1096)
ERR4335075	307	HIS	AsnicarF_2021 (n=1096)
ERR4335076	305	HIS	AsnicarF_2021 (n=1096)
ERR4335077	316	HIS	AsnicarF_2021 (n=1096)
ERR4335078	298	HIS	AsnicarF_2021 (n=1096)
ERR4335079	306	HIS	AsnicarF_2021 (n=1096)
ERR4335080	306	HIS	AsnicarF_2021 (n=1096)
ERR4335081	305	HIS	AsnicarF_2021 (n=1096)
ERR4335082	274	HIS	AsnicarF_2021 (n=1096)
ERR4335083	307	HIS	AsnicarF_2021 (n=1096)
ERR4335084	303	HIS	AsnicarF_2021 (n=1096)
ERR4335085	301	HIS	AsnicarF_2021 (n=1096)
ERR4335086	318	HIS	AsnicarF_2021 (n=1096)
ERR4335087	319	HIS	AsnicarF_2021 (n=1096)
ERR4335088	294	HIS	AsnicarF_2021 (n=1096)
ERR4335089	299	HIS	AsnicarF_2021 (n=1096)
ERR4335090	305	HIS	AsnicarF_2021 (n=1096)
ERR4335091	291	HIS	AsnicarF_2021 (n=1096)
ERR4335092	300	HIS	AsnicarF_2021 (n=1096)
ERR4335093	308	HIS	AsnicarF_2021 (n=1096)
ERR4335094	316	HIS	AsnicarF_2021 (n=1096)
ERR4335095	310	HIS	AsnicarF_2021 (n=1096)
ERR4335096	308	HIS	AsnicarF_2021 (n=1096)
ERR4335097	276	HIS	AsnicarF_2021 (n=1096)
ERR4335098	315	HIS	AsnicarF_2021 (n=1096)
ERR4335099	326	HIS	AsnicarF_2021 (n=1096)
ERR4335100	323	HIS	AsnicarF_2021 (n=1096)
ERR4335101	301	HIS	AsnicarF_2021 (n=1096)
ERR4335102	313	HIS	AsnicarF_2021 (n=1096)
ERR4335103	329	HIS	AsnicarF_2021 (n=1096)
ERR4335104	294	HIS	AsnicarF_2021 (n=1096)
ERR4335105	305	HIS	AsnicarF_2021 (n=1096)
ERR4335106	294	HIS	AsnicarF_2021 (n=1096)
ERR4335107	267	HIS	AsnicarF_2021 (n=1096)
ERR4335108	309	HIS	AsnicarF_2021 (n=1096)
ERR4335109	284	HIS	AsnicarF_2021 (n=1096)
ERR4335110	315	HIS	AsnicarF_2021 (n=1096)
ERR4335111	314	HIS	AsnicarF_2021 (n=1096)
ERR4335112	307	HIS	AsnicarF_2021 (n=1096)
ERR4335113	336	HIS	AsnicarF_2021 (n=1096)
ERR4335114	297	HIS	AsnicarF_2021 (n=1096)
ERR4335115	304	HIS	AsnicarF_2021 (n=1096)
ERR4335116	304	HIS	AsnicarF_2021 (n=1096)
ERR4335117	316	HIS	AsnicarF_2021 (n=1096)
ERR4335118	302	HIS	AsnicarF_2021 (n=1096)
ERR4335119	299	HIS	AsnicarF_2021 (n=1096)
ERR4335120	307	HIS	AsnicarF_2021 (n=1096)
ERR4335121	317	HIS	AsnicarF_2021 (n=1096)
ERR4335122	315	HIS	AsnicarF_2021 (n=1096)
ERR4335123	274	HIS	AsnicarF_2021 (n=1096)
ERR4335124	301	HIS	AsnicarF_2021 (n=1096)
ERR4335125	320	HIS	AsnicarF_2021 (n=1096)
ERR4335126	295	HIS	AsnicarF_2021 (n=1096)
ERR4335127	305	HIS	AsnicarF_2021 (n=1096)
ERR4335128	301	HIS	AsnicarF_2021 (n=1096)
ERR4335129	313	HIS	AsnicarF_2021 (n=1096)
ERR4335130	309	HIS	AsnicarF_2021 (n=1096)
ERR4335131	312	HIS	AsnicarF_2021 (n=1096)
ERR4335132	311	HIS	AsnicarF_2021 (n=1096)
ERR4335133	293	HIS	AsnicarF_2021 (n=1096)
ERR4335134	317	HIS	AsnicarF_2021 (n=1096)
ERR4335135	330	HIS	AsnicarF_2021 (n=1096)
ERR4335136	322	HIS	AsnicarF_2021 (n=1096)
ERR4335137	293	HIS	AsnicarF_2021 (n=1096)
ERR4335138	314	HIS	AsnicarF_2021 (n=1096)
ERR4335139	308	HIS	AsnicarF_2021 (n=1096)
ERR4335140	334	HIS	AsnicarF_2021 (n=1096)
ERR4335141	307	HIS	AsnicarF_2021 (n=1096)
ERR4335142	302	HIS	AsnicarF_2021 (n=1096)
ERR4335143	322	HIS	AsnicarF_2021 (n=1096)
ERR4335144	296	HIS	AsnicarF_2021 (n=1096)
ERR4335145	313	HIS	AsnicarF_2021 (n=1096)
ERR4335146	311	HIS	AsnicarF_2021 (n=1096)
ERR4335147	295	HIS	AsnicarF_2021 (n=1096)
ERR4335148	314	HIS	AsnicarF_2021 (n=1096)
ERR4335149	335	HIS	AsnicarF_2021 (n=1096)
ERR4335150	309	HIS	AsnicarF_2021 (n=1096)
ERR4335151	284	HIS	AsnicarF_2021 (n=1096)
ERR4335152	311	HIS	AsnicarF_2021 (n=1096)
ERR4335153	314	HIS	AsnicarF_2021 (n=1096)
ERR4335154	324	HIS	AsnicarF_2021 (n=1096)
ERR4335155	310	HIS	AsnicarF_2021 (n=1096)
ERR4335156	299	HIS	AsnicarF_2021 (n=1096)
ERR4335157	308	HIS	AsnicarF_2021 (n=1096)
ERR4335158	310	HIS	AsnicarF_2021 (n=1096)
ERR4335159	310	HIS	AsnicarF_2021 (n=1096)
ERR4335160	322	HIS	AsnicarF_2021 (n=1096)
ERR4335161	302	HIS	AsnicarF_2021 (n=1096)
ERR4335162	320	HIS	AsnicarF_2021 (n=1096)
ERR4335163	317	HIS	AsnicarF_2021 (n=1096)
ERR4335164	314	HIS	AsnicarF_2021 (n=1096)
ERR4335165	280	HIS	AsnicarF_2021 (n=1096)
ERR4335166	303	HIS	AsnicarF_2021 (n=1096)
ERR4335167	313	HIS	AsnicarF_2021 (n=1096)
ERR4335169	298	HIS	AsnicarF_2021 (n=1096)
ERR4335170	301	HIS	AsnicarF_2021 (n=1096)
ERR4335171	316	HIS	AsnicarF_2021 (n=1096)
ERR4335172	289	HIS	AsnicarF_2021 (n=1096)
ERR4335173	300	HIS	AsnicarF_2021 (n=1096)
ERR4335174	306	HIS	AsnicarF_2021 (n=1096)
ERR4335175	326	HIS	AsnicarF_2021 (n=1096)
ERR4335176	310	HIS	AsnicarF_2021 (n=1096)
ERR4335177	324	HIS	AsnicarF_2021 (n=1096)
ERR4335178	312	HIS	AsnicarF_2021 (n=1096)
ERR4335179	321	HIS	AsnicarF_2021 (n=1096)
ERR4335180	313	HIS	AsnicarF_2021 (n=1096)
ERR4335181	317	HIS	AsnicarF_2021 (n=1096)
ERR4335182	322	HIS	AsnicarF_2021 (n=1096)
ERR4335183	311	HIS	AsnicarF_2021 (n=1096)
ERR4335184	313	HIS	AsnicarF_2021 (n=1096)
ERR4335185	280	HIS	AsnicarF_2021 (n=1096)
ERR4335186	316	HIS	AsnicarF_2021 (n=1096)
ERR4335187	326	HIS	AsnicarF_2021 (n=1096)
ERR4335188	310	HIS	AsnicarF_2021 (n=1096)
ERR4335189	298	HIS	AsnicarF_2021 (n=1096)
ERR4335190	304	HIS	AsnicarF_2021 (n=1096)
ERR4335191	314	HIS	AsnicarF_2021 (n=1096)
ERR4335192	308	HIS	AsnicarF_2021 (n=1096)
ERR4335193	313	HIS	AsnicarF_2021 (n=1096)
ERR4335194	305	HIS	AsnicarF_2021 (n=1096)
ERR4335195	313	HIS	AsnicarF_2021 (n=1096)
ERR4335196	294	HIS	AsnicarF_2021 (n=1096)
ERR4335197	316	HIS	AsnicarF_2021 (n=1096)
ERR4335198	318	HIS	AsnicarF_2021 (n=1096)
ERR4335199	313	HIS	AsnicarF_2021 (n=1096)
ERR4335200	301	HIS	AsnicarF_2021 (n=1096)
ERR4335201	318	HIS	AsnicarF_2021 (n=1096)
ERR4335202	302	HIS	AsnicarF_2021 (n=1096)
ERR4335203	319	HIS	AsnicarF_2021 (n=1096)
ERR4335204	321	HIS	AsnicarF_2021 (n=1096)
ERR4335205	332	HIS	AsnicarF_2021 (n=1096)
ERR4335206	312	HIS	AsnicarF_2021 (n=1096)
ERR4335207	312	HIS	AsnicarF_2021 (n=1096)
ERR4335208	318	HIS	AsnicarF_2021 (n=1096)
ERR4335209	285	HIS	AsnicarF_2021 (n=1096)
ERR4335210	309	HIS	AsnicarF_2021 (n=1096)
ERR4335211	309	HIS	AsnicarF_2021 (n=1096)
ERR4335212	305	HIS	AsnicarF_2021 (n=1096)
ERR4335213	305	HIS	AsnicarF_2021 (n=1096)
ERR4335214	319	HIS	AsnicarF_2021 (n=1096)
ERR4335215	301	HIS	AsnicarF_2021 (n=1096)
ERR4335216	315	HIS	AsnicarF_2021 (n=1096)
ERR4335217	278	HIS	AsnicarF_2021 (n=1096)
ERR4335218	310	HIS	AsnicarF_2021 (n=1096)
ERR4335219	296	HIS	AsnicarF_2021 (n=1096)
ERR4335220	306	HIS	AsnicarF_2021 (n=1096)
ERR4335221	315	HIS	AsnicarF_2021 (n=1096)
ERR4335222	309	HIS	AsnicarF_2021 (n=1096)
ERR4335223	305	HIS	AsnicarF_2021 (n=1096)
ERR4335224	310	HIS	AsnicarF_2021 (n=1096)
ERR4335225	296	HIS	AsnicarF_2021 (n=1096)
ERR4335226	316	HIS	AsnicarF_2021 (n=1096)
ERR4335227	308	HIS	AsnicarF_2021 (n=1096)
ERR4335228	301	HIS	AsnicarF_2021 (n=1096)
ERR4335229	315	HIS	AsnicarF_2021 (n=1096)
ERR4335230	319	HIS	AsnicarF_2021 (n=1096)
ERR4335231	295	HIS	AsnicarF_2021 (n=1096)
ERR4335232	305	HIS	AsnicarF_2021 (n=1096)
ERR4335233	307	HIS	AsnicarF_2021 (n=1096)
ERR4335234	311	HIS	AsnicarF_2021 (n=1096)
ERR4335235	304	HIS	AsnicarF_2021 (n=1096)
ERR4335236	297	HIS	AsnicarF_2021 (n=1096)
ERR4335237	289	HIS	AsnicarF_2021 (n=1096)
ERR4335238	309	HIS	AsnicarF_2021 (n=1096)
ERR4335239	291	HIS	AsnicarF_2021 (n=1096)
ERR4335240	285	HIS	AsnicarF_2021 (n=1096)
ERR4335241	314	HIS	AsnicarF_2021 (n=1096)
ERR4335242	270	HIS	AsnicarF_2021 (n=1096)
ERR4335243	315	HIS	AsnicarF_2021 (n=1096)
ERR4335244	316	HIS	AsnicarF_2021 (n=1096)
ERR4335245	318	HIS	AsnicarF_2021 (n=1096)
ERR4335246	301	HIS	AsnicarF_2021 (n=1096)
ERR4335247	307	HIS	AsnicarF_2021 (n=1096)
ERR4335248	309	HIS	AsnicarF_2021 (n=1096)
ERR4335249	319	HIS	AsnicarF_2021 (n=1096)
ERR4335250	313	HIS	AsnicarF_2021 (n=1096)
ERR4335251	277	HIS	AsnicarF_2021 (n=1096)
ERR4335252	302	HIS	AsnicarF_2021 (n=1096)
ERR4335253	319	HIS	AsnicarF_2021 (n=1096)
ERR4335254	320	HIS	AsnicarF_2021 (n=1096)
ERR4335255	314	HIS	AsnicarF_2021 (n=1096)
ERR4335256	268	HIS	AsnicarF_2021 (n=1096)
ERR4335257	306	HIS	AsnicarF_2021 (n=1096)
ERR4335258	290	HIS	AsnicarF_2021 (n=1096)
ERR4335259	313	HIS	AsnicarF_2021 (n=1096)
ERR4335260	299	HIS	AsnicarF_2021 (n=1096)
ERR4335261	320	HIS	AsnicarF_2021 (n=1096)
ERR4335262	306	HIS	AsnicarF_2021 (n=1096)
ERR4335263	284	HIS	AsnicarF_2021 (n=1096)
ERR4335264	294	HIS	AsnicarF_2021 (n=1096)
ERR4335265	314	HIS	AsnicarF_2021 (n=1096)
ERR4335266	289	HIS	AsnicarF_2021 (n=1096)
ERR4335267	300	HIS	AsnicarF_2021 (n=1096)
ERR4335268	297	HIS	AsnicarF_2021 (n=1096)
ERR4335269	324	HIS	AsnicarF_2021 (n=1096)
ERR4335270	289	HIS	AsnicarF_2021 (n=1096)
ERR4335271	301	HIS	AsnicarF_2021 (n=1096)
ERR4335272	275	HIS	AsnicarF_2021 (n=1096)
ERR4335273	323	HIS	AsnicarF_2021 (n=1096)
ERR4335274	330	HIS	AsnicarF_2021 (n=1096)
ERR4335275	311	HIS	AsnicarF_2021 (n=1096)
ERR4335276	327	HIS	AsnicarF_2021 (n=1096)
ERR4335277	303	HIS	AsnicarF_2021 (n=1096)
ERR4335278	320	HIS	AsnicarF_2021 (n=1096)
ERR4335279	314	HIS	AsnicarF_2021 (n=1096)
ERR4335280	288	HIS	AsnicarF_2021 (n=1096)
ERR4335281	288	HIS	AsnicarF_2021 (n=1096)
ERR4335282	316	HIS	AsnicarF_2021 (n=1096)
ERR4335283	332	HIS	AsnicarF_2021 (n=1096)
ERR4335284	315	HIS	AsnicarF_2021 (n=1096)
ERR4335285	310	HIS	AsnicarF_2021 (n=1096)
ERR4335286	323	HIS	AsnicarF_2021 (n=1096)
ERR4335287	327	HIS	AsnicarF_2021 (n=1096)
ERR4335288	308	HIS	AsnicarF_2021 (n=1096)
ERR4335289	294	HIS	AsnicarF_2021 (n=1096)
ERR4335290	316	HIS	AsnicarF_2021 (n=1096)
ERR4335291	315	HIS	AsnicarF_2021 (n=1096)
ERR4335292	282	HIS	AsnicarF_2021 (n=1096)
ERR4335293	299	HIS	AsnicarF_2021 (n=1096)
ERR4335294	321	HIS	AsnicarF_2021 (n=1096)
ERR4335295	304	HIS	AsnicarF_2021 (n=1096)
ERR4335296	311	HIS	AsnicarF_2021 (n=1096)
ERR4335297	297	HIS	AsnicarF_2021 (n=1096)
ERR4335298	295	HIS	AsnicarF_2021 (n=1096)
ERR4335299	323	HIS	AsnicarF_2021 (n=1096)
ERR4335300	304	HIS	AsnicarF_2021 (n=1096)
ERR4335301	326	HIS	AsnicarF_2021 (n=1096)
ERR4335302	318	HIS	AsnicarF_2021 (n=1096)
ERR4335303	300	HIS	AsnicarF_2021 (n=1096)
ERR4335304	299	HIS	AsnicarF_2021 (n=1096)
ERR4335305	296	HIS	AsnicarF_2021 (n=1096)
ERR4335306	308	HIS	AsnicarF_2021 (n=1096)
ERR4335307	312	HIS	AsnicarF_2021 (n=1096)
ERR4335308	319	HIS	AsnicarF_2021 (n=1096)
ERR4335309	312	HIS	AsnicarF_2021 (n=1096)
ERR4335310	299	HIS	AsnicarF_2021 (n=1096)
ERR4335311	309	HIS	AsnicarF_2021 (n=1096)
ERR4335312	327	HIS	AsnicarF_2021 (n=1096)
ERR4335313	272	HIS	AsnicarF_2021 (n=1096)
ERR4335314	285	HIS	AsnicarF_2021 (n=1096)
ERR4335315	291	HIS	AsnicarF_2021 (n=1096)
ERR4335316	310	HIS	AsnicarF_2021 (n=1096)
ERR4335317	315	HIS	AsnicarF_2021 (n=1096)
ERR4335318	296	HIS	AsnicarF_2021 (n=1096)
ERR4341661	304	HIS	AsnicarF_2021 (n=1096)
ERR4341662	305	HIS	AsnicarF_2021 (n=1096)
ERR4341663	326	HIS	AsnicarF_2021 (n=1096)
ERR4341664	303	HIS	AsnicarF_2021 (n=1096)
ERR4341665	306	HIS	AsnicarF_2021 (n=1096)
ERR4341666	289	HIS	AsnicarF_2021 (n=1096)
ERR4341667	311	HIS	AsnicarF_2021 (n=1096)
ERR4341668	317	HIS	AsnicarF_2021 (n=1096)
ERR4341669	314	HIS	AsnicarF_2021 (n=1096)
ERR4341670	334	HIS	AsnicarF_2021 (n=1096)
ERR4341671	326	HIS	AsnicarF_2021 (n=1096)
ERR4341672	303	HIS	AsnicarF_2021 (n=1096)
ERR4341673	314	HIS	AsnicarF_2021 (n=1096)
ERR4341674	299	HIS	AsnicarF_2021 (n=1096)
ERR4341675	306	HIS	AsnicarF_2021 (n=1096)
ERR4341676	307	HIS	AsnicarF_2021 (n=1096)
ERR4341677	305	HIS	AsnicarF_2021 (n=1096)
ERR4341678	319	HIS	AsnicarF_2021 (n=1096)
ERR4341679	297	HIS	AsnicarF_2021 (n=1096)
ERR4341680	302	HIS	AsnicarF_2021 (n=1096)
ERR4341681	303	HIS	AsnicarF_2021 (n=1096)
ERR4341682	298	HIS	AsnicarF_2021 (n=1096)
ERR4341683	321	HIS	AsnicarF_2021 (n=1096)
ERR4341684	324	HIS	AsnicarF_2021 (n=1096)
ERR4341685	312	HIS	AsnicarF_2021 (n=1096)
ERR4341686	316	HIS	AsnicarF_2021 (n=1096)
ERR4341687	291	HIS	AsnicarF_2021 (n=1096)
ERR4341688	330	HIS	AsnicarF_2021 (n=1096)
ERR4341689	327	HIS	AsnicarF_2021 (n=1096)
ERR4341690	311	HIS	AsnicarF_2021 (n=1096)
ERR4341691	310	HIS	AsnicarF_2021 (n=1096)
ERR4341692	312	HIS	AsnicarF_2021 (n=1096)
ERR4341693	311	HIS	AsnicarF_2021 (n=1096)
ERR4341694	303	HIS	AsnicarF_2021 (n=1096)
ERR4341695	302	HIS	AsnicarF_2021 (n=1096)
ERR4341696	318	HIS	AsnicarF_2021 (n=1096)
ERR4341697	321	HIS	AsnicarF_2021 (n=1096)
ERR4341698	292	HIS	AsnicarF_2021 (n=1096)
ERR4341699	314	HIS	AsnicarF_2021 (n=1096)
ERR4341700	316	HIS	AsnicarF_2021 (n=1096)
ERR4341701	313	HIS	AsnicarF_2021 (n=1096)
ERR4341702	311	HIS	AsnicarF_2021 (n=1096)
ERR4341703	332	HIS	AsnicarF_2021 (n=1096)
ERR4341704	311	HIS	AsnicarF_2021 (n=1096)
ERR4341705	298	HIS	AsnicarF_2021 (n=1096)
ERR4341706	314	HIS	AsnicarF_2021 (n=1096)
ERR4341707	229	HIS	AsnicarF_2021 (n=1096)
ERR4341708	316	HIS	AsnicarF_2021 (n=1096)
ERR4341709	295	HIS	AsnicarF_2021 (n=1096)
ERR4341710	309	HIS	AsnicarF_2021 (n=1096)
ERR4341711	316	HIS	AsnicarF_2021 (n=1096)
ERR4341712	293	HIS	AsnicarF_2021 (n=1096)
ERR4341713	326	HIS	AsnicarF_2021 (n=1096)
ERR4341714	308	HIS	AsnicarF_2021 (n=1096)
ERR4341715	301	HIS	AsnicarF_2021 (n=1096)
ERR4341716	308	HIS	AsnicarF_2021 (n=1096)
ERR4341717	282	HIS	AsnicarF_2021 (n=1096)
ERR4341718	316	HIS	AsnicarF_2021 (n=1096)
ERR4341719	290	HIS	AsnicarF_2021 (n=1096)
ERR4341720	325	HIS	AsnicarF_2021 (n=1096)
ERR4341721	302	HIS	AsnicarF_2021 (n=1096)
ERR4341722	304	HIS	AsnicarF_2021 (n=1096)
ERR4341723	301	HIS	AsnicarF_2021 (n=1096)
ERR4341724	302	HIS	AsnicarF_2021 (n=1096)
ERR4341725	320	HIS	AsnicarF_2021 (n=1096)
ERR4341726	311	HIS	AsnicarF_2021 (n=1096)
ERR4341727	313	HIS	AsnicarF_2021 (n=1096)
ERR4341728	317	HIS	AsnicarF_2021 (n=1096)
ERR4341729	319	HIS	AsnicarF_2021 (n=1096)
ERR4341730	307	HIS	AsnicarF_2021 (n=1096)
ERR4341731	305	HIS	AsnicarF_2021 (n=1096)
ERR4341732	315	HIS	AsnicarF_2021 (n=1096)
ERR4341733	320	HIS	AsnicarF_2021 (n=1096)
ERR4341734	308	HIS	AsnicarF_2021 (n=1096)
ERR4341735	309	HIS	AsnicarF_2021 (n=1096)
ERR4341736	301	HIS	AsnicarF_2021 (n=1096)
ERR4341737	333	HIS	AsnicarF_2021 (n=1096)
ERR4341738	299	HIS	AsnicarF_2021 (n=1096)
ERR4341739	302	HIS	AsnicarF_2021 (n=1096)
ERR4341740	321	HIS	AsnicarF_2021 (n=1096)
ERR4341741	309	HIS	AsnicarF_2021 (n=1096)
ERR4341742	294	HIS	AsnicarF_2021 (n=1096)
ERR4341743	323	HIS	AsnicarF_2021 (n=1096)
ERR4341744	319	HIS	AsnicarF_2021 (n=1096)
ERR4341745	298	HIS	AsnicarF_2021 (n=1096)
ERR4341746	303	HIS	AsnicarF_2021 (n=1096)
ERR4341747	276	HIS	AsnicarF_2021 (n=1096)
ERR4341748	310	HIS	AsnicarF_2021 (n=1096)
ERR4341749	323	HIS	AsnicarF_2021 (n=1096)
ERR4341750	299	HIS	AsnicarF_2021 (n=1096)
ERR4341751	319	HIS	AsnicarF_2021 (n=1096)
ERR4341752	303	HIS	AsnicarF_2021 (n=1096)
ERR4341753	312	HIS	AsnicarF_2021 (n=1096)
ERR4341754	303	HIS	AsnicarF_2021 (n=1096)
ERR4341755	309	HIS	AsnicarF_2021 (n=1096)
ERR4341756	322	HIS	AsnicarF_2021 (n=1096)
ERR4341757	343	HIS	AsnicarF_2021 (n=1096)
ERR4341758	294	HIS	AsnicarF_2021 (n=1096)
ERR4341759	319	HIS	AsnicarF_2021 (n=1096)
ERR4341760	307	HIS	AsnicarF_2021 (n=1096)
ERR4341761	276	HIS	AsnicarF_2021 (n=1096)
ERR4341762	312	HIS	AsnicarF_2021 (n=1096)
ERR4341763	289	HIS	AsnicarF_2021 (n=1096)
ERR4341764	310	HIS	AsnicarF_2021 (n=1096)
ERR4341765	316	HIS	AsnicarF_2021 (n=1096)
ERR4341766	290	HIS	AsnicarF_2021 (n=1096)
ERR4341767	306	HIS	AsnicarF_2021 (n=1096)
ERR4341768	295	HIS	AsnicarF_2021 (n=1096)
ERR4341769	310	HIS	AsnicarF_2021 (n=1096)
ERR4341770	317	HIS	AsnicarF_2021 (n=1096)
ERR4341771	309	HIS	AsnicarF_2021 (n=1096)
ERR4341772	290	HIS	AsnicarF_2021 (n=1096)
ERR4341773	313	HIS	AsnicarF_2021 (n=1096)
ERR4341774	333	HIS	AsnicarF_2021 (n=1096)
ERR4341775	309	HIS	AsnicarF_2021 (n=1096)
ERR4341776	320	HIS	AsnicarF_2021 (n=1096)
ERR4341777	317	HIS	AsnicarF_2021 (n=1096)
ERR4341778	313	HIS	AsnicarF_2021 (n=1096)
ERR4341779	303	HIS	AsnicarF_2021 (n=1096)
ERR4341780	305	HIS	AsnicarF_2021 (n=1096)
ERR4341781	315	HIS	AsnicarF_2021 (n=1096)
ERR4341782	308	HIS	AsnicarF_2021 (n=1096)
ERR4341783	312	HIS	AsnicarF_2021 (n=1096)
ERR4341784	299	HIS	AsnicarF_2021 (n=1096)
ERR4341785	313	HIS	AsnicarF_2021 (n=1096)
ERR4341786	310	HIS	AsnicarF_2021 (n=1096)
ERR4341787	295	HIS	AsnicarF_2021 (n=1096)
ERR4341788	305	HIS	AsnicarF_2021 (n=1096)
ERR4341789	318	HIS	AsnicarF_2021 (n=1096)
ERR4341790	311	HIS	AsnicarF_2021 (n=1096)
ERR4341791	321	HIS	AsnicarF_2021 (n=1096)
ERR4341792	309	HIS	AsnicarF_2021 (n=1096)
ERR4341793	314	HIS	AsnicarF_2021 (n=1096)
ERR4341794	314	HIS	AsnicarF_2021 (n=1096)
ERR4341795	305	HIS	AsnicarF_2021 (n=1096)
ERR4341796	325	HIS	AsnicarF_2021 (n=1096)
ERR4341797	323	HIS	AsnicarF_2021 (n=1096)
ERR4341798	314	HIS	AsnicarF_2021 (n=1096)
ERR4341799	292	HIS	AsnicarF_2021 (n=1096)
ERR4341800	297	HIS	AsnicarF_2021 (n=1096)
ERR4341801	324	HIS	AsnicarF_2021 (n=1096)
ERR4341802	317	HIS	AsnicarF_2021 (n=1096)
ERR4341803	280	HIS	AsnicarF_2021 (n=1096)
ERR4341804	317	HIS	AsnicarF_2021 (n=1096)
ERR4341805	304	HIS	AsnicarF_2021 (n=1096)
ERR4341806	326	HIS	AsnicarF_2021 (n=1096)
ERR4341807	307	HIS	AsnicarF_2021 (n=1096)
ERR4341808	312	HIS	AsnicarF_2021 (n=1096)
ERR4341809	307	HIS	AsnicarF_2021 (n=1096)
ERR4341810	308	HIS	AsnicarF_2021 (n=1096)
ERR4341811	310	HIS	AsnicarF_2021 (n=1096)
ERR4341812	322	HIS	AsnicarF_2021 (n=1096)
ERR4341813	285	HIS	AsnicarF_2021 (n=1096)
ERR4341814	315	HIS	AsnicarF_2021 (n=1096)
ERR4341815	309	HIS	AsnicarF_2021 (n=1096)
ERR4341816	321	HIS	AsnicarF_2021 (n=1096)
ERR4341817	309	HIS	AsnicarF_2021 (n=1096)
ERR4341818	303	HIS	AsnicarF_2021 (n=1096)
ERR4341819	280	HIS	AsnicarF_2021 (n=1096)
ERR4341820	314	HIS	AsnicarF_2021 (n=1096)
ERR4341821	316	HIS	AsnicarF_2021 (n=1096)
ERR4341822	302	HIS	AsnicarF_2021 (n=1096)
ERR4341823	290	HIS	AsnicarF_2021 (n=1096)
ERR4341824	301	HIS	AsnicarF_2021 (n=1096)
ERR4341825	329	HIS	AsnicarF_2021 (n=1096)
ERR4341826	286	HIS	AsnicarF_2021 (n=1096)
ERR4341827	289	HIS	AsnicarF_2021 (n=1096)
ERR4341828	323	HIS	AsnicarF_2021 (n=1096)
ERR4341829	291	HIS	AsnicarF_2021 (n=1096)
ERR4341830	288	HIS	AsnicarF_2021 (n=1096)
ERR4341831	323	HIS	AsnicarF_2021 (n=1096)
ERR4341832	316	HIS	AsnicarF_2021 (n=1096)
ERR4341833	320	HIS	AsnicarF_2021 (n=1096)
ERR4341834	304	HIS	AsnicarF_2021 (n=1096)
ERR4341835	290	HIS	AsnicarF_2021 (n=1096)
ERR4341836	293	HIS	AsnicarF_2021 (n=1096)
ERR4341837	322	HIS	AsnicarF_2021 (n=1096)
ERR4341838	297	HIS	AsnicarF_2021 (n=1096)
ERR4341839	306	HIS	AsnicarF_2021 (n=1096)
ERR4341840	301	HIS	AsnicarF_2021 (n=1096)
ERR4341841	308	HIS	AsnicarF_2021 (n=1096)
ERR4341842	310	HIS	AsnicarF_2021 (n=1096)
ERR4341843	312	HIS	AsnicarF_2021 (n=1096)
ERR4341844	318	HIS	AsnicarF_2021 (n=1096)
ERR4341845	300	HIS	AsnicarF_2021 (n=1096)
ERR4341846	314	HIS	AsnicarF_2021 (n=1096)
ERR4341847	310	HIS	AsnicarF_2021 (n=1096)
ERR4341848	315	HIS	AsnicarF_2021 (n=1096)
ERR4341849	293	HIS	AsnicarF_2021 (n=1096)
ERR4341850	312	HIS	AsnicarF_2021 (n=1096)
ERR4341851	316	HIS	AsnicarF_2021 (n=1096)
ERR4341852	314	HIS	AsnicarF_2021 (n=1096)
ERR4341853	305	HIS	AsnicarF_2021 (n=1096)
ERR4341854	298	HIS	AsnicarF_2021 (n=1096)
ERR4341855	305	HIS	AsnicarF_2021 (n=1096)
ERR4341856	329	HIS	AsnicarF_2021 (n=1096)
ERR4341857	313	HIS	AsnicarF_2021 (n=1096)
ERR4341858	303	HIS	AsnicarF_2021 (n=1096)
ERR4341859	307	HIS	AsnicarF_2021 (n=1096)
ERR4341860	305	HIS	AsnicarF_2021 (n=1096)
ERR4341861	286	HIS	AsnicarF_2021 (n=1096)
ERR4341862	312	HIS	AsnicarF_2021 (n=1096)
ERR4341863	305	HIS	AsnicarF_2021 (n=1096)
ERR4341864	309	HIS	AsnicarF_2021 (n=1096)
ERR4341865	302	HIS	AsnicarF_2021 (n=1096)
ERR4341866	323	HIS	AsnicarF_2021 (n=1096)
ERR4341867	329	HIS	AsnicarF_2021 (n=1096)
ERR4341868	316	HIS	AsnicarF_2021 (n=1096)
ERR4341869	316	HIS	AsnicarF_2021 (n=1096)
ERR4341870	268	HIS	AsnicarF_2021 (n=1096)
ERR4341871	311	HIS	AsnicarF_2021 (n=1096)
ERR4341872	322	HIS	AsnicarF_2021 (n=1096)
ERR4341873	276	HIS	AsnicarF_2021 (n=1096)
ERR4341874	291	HIS	AsnicarF_2021 (n=1096)
ERR4341875	302	HIS	AsnicarF_2021 (n=1096)
ERR4341876	304	HIS	AsnicarF_2021 (n=1096)
ERR4341877	317	HIS	AsnicarF_2021 (n=1096)
ERR4341878	315	HIS	AsnicarF_2021 (n=1096)
ERR4341879	284	HIS	AsnicarF_2021 (n=1096)
ERR4341880	303	HIS	AsnicarF_2021 (n=1096)
ERR4341881	313	HIS	AsnicarF_2021 (n=1096)
ERR4341882	310	HIS	AsnicarF_2021 (n=1096)
ERR4341883	302	HIS	AsnicarF_2021 (n=1096)
ERR4341884	290	HIS	AsnicarF_2021 (n=1096)
ERR4341885	306	HIS	AsnicarF_2021 (n=1096)
ERR4341886	323	HIS	AsnicarF_2021 (n=1096)
ERR4341887	310	HIS	AsnicarF_2021 (n=1096)
ERR4341888	318	HIS	AsnicarF_2021 (n=1096)
ERR4341889	319	HIS	AsnicarF_2021 (n=1096)
ERR4341890	313	HIS	AsnicarF_2021 (n=1096)
ERR4341891	306	HIS	AsnicarF_2021 (n=1096)
ERR4341892	328	HIS	AsnicarF_2021 (n=1096)
ERR4341893	319	HIS	AsnicarF_2021 (n=1096)
ERR4341894	321	HIS	AsnicarF_2021 (n=1096)
ERR4341895	287	HIS	AsnicarF_2021 (n=1096)
ERR4341896	303	HIS	AsnicarF_2021 (n=1096)
ERR4341897	300	HIS	AsnicarF_2021 (n=1096)
ERR4341898	322	HIS	AsnicarF_2021 (n=1096)
ERR4341899	319	HIS	AsnicarF_2021 (n=1096)
ERR4341900	295	HIS	AsnicarF_2021 (n=1096)
ERR4341901	296	HIS	AsnicarF_2021 (n=1096)
ERR4341902	304	HIS	AsnicarF_2021 (n=1096)
ERR4341903	318	HIS	AsnicarF_2021 (n=1096)
ERR4341904	310	HIS	AsnicarF_2021 (n=1096)
ERR4341905	317	HIS	AsnicarF_2021 (n=1096)
ERR4341906	311	HIS	AsnicarF_2021 (n=1096)
ERR4341907	316	HIS	AsnicarF_2021 (n=1096)
ERR4341908	298	HIS	AsnicarF_2021 (n=1096)
ERR4341909	312	HIS	AsnicarF_2021 (n=1096)
ERR4341910	302	HIS	AsnicarF_2021 (n=1096)
ERR4341911	304	HIS	AsnicarF_2021 (n=1096)
ERR4341912	299	HIS	AsnicarF_2021 (n=1096)
ERR4341913	312	HIS	AsnicarF_2021 (n=1096)
ERR4341914	305	HIS	AsnicarF_2021 (n=1096)
ERR4341915	294	HIS	AsnicarF_2021 (n=1096)
ERR4341916	306	HIS	AsnicarF_2021 (n=1096)
ERR4341917	300	HIS	AsnicarF_2021 (n=1096)
ERR4341918	314	HIS	AsnicarF_2021 (n=1096)
ERR4341919	309	HIS	AsnicarF_2021 (n=1096)
ERR4341920	307	HIS	AsnicarF_2021 (n=1096)
ERR4341921	294	HIS	AsnicarF_2021 (n=1096)
ERR4341922	330	HIS	AsnicarF_2021 (n=1096)
ERR4341923	302	HIS	AsnicarF_2021 (n=1096)
ERR4341924	317	HIS	AsnicarF_2021 (n=1096)
ERR4341925	303	HIS	AsnicarF_2021 (n=1096)
ERR4341926	320	HIS	AsnicarF_2021 (n=1096)
ERR4341927	305	HIS	AsnicarF_2021 (n=1096)
ERR4341928	303	HIS	AsnicarF_2021 (n=1096)
ERR4341929	310	HIS	AsnicarF_2021 (n=1096)
ERR4341930	299	HIS	AsnicarF_2021 (n=1096)
ERR4341931	333	HIS	AsnicarF_2021 (n=1096)
ERR4341932	324	HIS	AsnicarF_2021 (n=1096)
ERR4341933	281	HIS	AsnicarF_2021 (n=1096)
ERR4341934	294	HIS	AsnicarF_2021 (n=1096)
ERR4341935	319	HIS	AsnicarF_2021 (n=1096)
ERR4341936	325	HIS	AsnicarF_2021 (n=1096)
ERR4341937	314	HIS	AsnicarF_2021 (n=1096)
ERR4341938	288	HIS	AsnicarF_2021 (n=1096)
ERR4341939	309	HIS	AsnicarF_2021 (n=1096)
ERR4341940	319	HIS	AsnicarF_2021 (n=1096)
ERR4341941	306	HIS	AsnicarF_2021 (n=1096)
ERR4341942	328	HIS	AsnicarF_2021 (n=1096)
ERR4341943	333	HIS	AsnicarF_2021 (n=1096)
ERR4341944	316	HIS	AsnicarF_2021 (n=1096)
ERR4341945	299	HIS	AsnicarF_2021 (n=1096)
ERR4341946	279	HIS	AsnicarF_2021 (n=1096)
ERR4341947	316	HIS	AsnicarF_2021 (n=1096)
ERR4341948	305	HIS	AsnicarF_2021 (n=1096)
ERR4341949	274	HIS	AsnicarF_2021 (n=1096)
ERR4341950	303	HIS	AsnicarF_2021 (n=1096)
ERR4341951	314	HIS	AsnicarF_2021 (n=1096)
ERR4341952	295	HIS	AsnicarF_2021 (n=1096)
ERR4341953	300	HIS	AsnicarF_2021 (n=1096)
ERR4341954	296	HIS	AsnicarF_2021 (n=1096)
ERR4341955	276	HIS	AsnicarF_2021 (n=1096)
ERR4341956	321	HIS	AsnicarF_2021 (n=1096)
ERR4341957	305	HIS	AsnicarF_2021 (n=1096)
ERR4341958	290	HIS	AsnicarF_2021 (n=1096)
ERR4341959	302	HIS	AsnicarF_2021 (n=1096)
HCO11	296	LMIS	Obregon-TitoAJ_2015 (n=36)
HCO12	293	LMIS	Obregon-TitoAJ_2015 (n=36)
HCO53	280	LMIS	Obregon-TitoAJ_2015 (n=36)
HCO61	281	LMIS	Obregon-TitoAJ_2015 (n=36)
HCO64	277	LMIS	Obregon-TitoAJ_2015 (n=36)
HCO67	288	LMIS	Obregon-TitoAJ_2015 (n=36)
HCO70	301	LMIS	Obregon-TitoAJ_2015 (n=36)
HCO74	291	LMIS	Obregon-TitoAJ_2015 (n=36)
M1.1.ST	282	LMIS	BritoIL_2016 (n=154)
M1.10.ST	306	LMIS	BritoIL_2016 (n=154)
M1.15.ST	293	LMIS	BritoIL_2016 (n=154)
M1.16.ST	298	LMIS	BritoIL_2016 (n=154)
M1.20.ST	276	LMIS	BritoIL_2016 (n=154)
M1.22.ST	290	LMIS	BritoIL_2016 (n=154)
M1.23.ST	263	LMIS	BritoIL_2016 (n=154)
M1.24.ST	287	LMIS	BritoIL_2016 (n=154)
M1.25.ST	257	LMIS	BritoIL_2016 (n=154)
M1.26.ST	266	LMIS	BritoIL_2016 (n=154)
M1.27.ST	279	LMIS	BritoIL_2016 (n=154)
M1.29.ST	287	LMIS	BritoIL_2016 (n=154)
M1.3.ST	302	LMIS	BritoIL_2016 (n=154)
M1.35.ST	292	LMIS	BritoIL_2016 (n=154)
M1.37.ST	268	LMIS	BritoIL_2016 (n=154)
M1.38.ST	287	LMIS	BritoIL_2016 (n=154)
M1.4.ST	276	LMIS	BritoIL_2016 (n=154)
M1.42.ST	236	LMIS	BritoIL_2016 (n=154)
M1.44.ST	268	LMIS	BritoIL_2016 (n=154)
M1.48.ST	297	LMIS	BritoIL_2016 (n=154)
M1.5.ST	270	LMIS	BritoIL_2016 (n=154)
M1.57.ST	276	LMIS	BritoIL_2016 (n=154)
M1.59.ST	307	LMIS	BritoIL_2016 (n=154)
M1.6.ST	291	LMIS	BritoIL_2016 (n=154)
M1.61.ST	299	LMIS	BritoIL_2016 (n=154)
M1.62.ST	299	LMIS	BritoIL_2016 (n=154)
M1.63.ST	238	LMIS	BritoIL_2016 (n=154)
M1.64.ST	297	LMIS	BritoIL_2016 (n=154)
M1.65.ST	275	LMIS	BritoIL_2016 (n=154)
M1.7.ST	280	LMIS	BritoIL_2016 (n=154)
M2.31.ST	258	LMIS	BritoIL_2016 (n=154)
M2.32.ST	265	LMIS	BritoIL_2016 (n=154)
M2.33.ST	243	LMIS	BritoIL_2016 (n=154)
M2.36.ST	274	LMIS	BritoIL_2016 (n=154)
M2.37.ST	296	LMIS	BritoIL_2016 (n=154)
M2.38.ST	297	LMIS	BritoIL_2016 (n=154)
M2.39.ST	300	LMIS	BritoIL_2016 (n=154)
M2.40.ST	296	LMIS	BritoIL_2016 (n=154)
M2.41.ST	258	LMIS	BritoIL_2016 (n=154)
M2.44.ST	290	LMIS	BritoIL_2016 (n=154)
M2.45.ST	274	LMIS	BritoIL_2016 (n=154)
M2.46.ST	293	LMIS	BritoIL_2016 (n=154)
M2.48.ST	253	LMIS	BritoIL_2016 (n=154)
M2.49.ST	306	LMIS	BritoIL_2016 (n=154)
M2.50.ST	282	LMIS	BritoIL_2016 (n=154)
M2.51.ST	275	LMIS	BritoIL_2016 (n=154)
M2.52.ST	273	LMIS	BritoIL_2016 (n=154)
M2.56.ST	246	LMIS	BritoIL_2016 (n=154)
M2.57.ST	324	LMIS	BritoIL_2016 (n=154)
M2.60.ST	272	LMIS	BritoIL_2016 (n=154)
M2.63.ST	269	LMIS	BritoIL_2016 (n=154)
N001A	288	HIS	QinJ_2012 (n=173)
N002A	290	HIS	QinJ_2012 (n=173)
N003A	270	HIS	QinJ_2012 (n=173)
N005A	291	HIS	QinJ_2012 (n=173)
N006A	284	HIS	QinJ_2012 (n=173)
N009A	312	HIS	QinJ_2012 (n=173)
N011A	292	HIS	QinJ_2012 (n=173)
N013A	301	HIS	QinJ_2012 (n=173)
N017A	296	HIS	QinJ_2012 (n=173)
N020A	300	HIS	QinJ_2012 (n=173)
N021A	284	HIS	QinJ_2012 (n=173)
N022A	317	HIS	QinJ_2012 (n=173)
N024A	272	HIS	QinJ_2012 (n=173)
N025A	290	HIS	QinJ_2012 (n=173)
N026A	305	HIS	QinJ_2012 (n=173)
N027A	274	HIS	QinJ_2012 (n=173)
N029A	284	HIS	QinJ_2012 (n=173)
N031A	248	HIS	QinJ_2012 (n=173)
N032A	269	HIS	QinJ_2012 (n=173)
N033A	201	HIS	QinJ_2012 (n=173)
N034A	276	HIS	QinJ_2012 (n=173)
N035A	282	HIS	QinJ_2012 (n=173)
N037A	309	HIS	QinJ_2012 (n=173)
N038A	299	HIS	QinJ_2012 (n=173)
N039A	301	HIS	QinJ_2012 (n=173)
N040A	284	HIS	QinJ_2012 (n=173)
N042A	280	HIS	QinJ_2012 (n=173)
N043A	270	HIS	QinJ_2012 (n=173)
N044A	276	HIS	QinJ_2012 (n=173)
N046A	258	HIS	QinJ_2012 (n=173)
N047A	294	HIS	QinJ_2012 (n=173)
N049A	304	HIS	QinJ_2012 (n=173)
N051A	272	HIS	QinJ_2012 (n=173)
N052A	252	HIS	QinJ_2012 (n=173)
N056A	276	HIS	QinJ_2012 (n=173)
N062A	278	HIS	QinJ_2012 (n=173)
N064A	319	HIS	QinJ_2012 (n=173)
N066A	308	HIS	QinJ_2012 (n=173)
N074A	302	HIS	QinJ_2012 (n=173)
N079A	303	HIS	QinJ_2012 (n=173)
N082A	315	HIS	QinJ_2012 (n=173)
N083A	288	HIS	QinJ_2012 (n=173)
N084A	283	HIS	QinJ_2012 (n=173)
N085A	291	HIS	QinJ_2012 (n=173)
N086A	305	HIS	QinJ_2012 (n=173)
N087A	291	HIS	QinJ_2012 (n=173)
N088A	311	HIS	QinJ_2012 (n=173)
N089A	314	HIS	QinJ_2012 (n=173)
N103A	300	HIS	QinJ_2012 (n=173)
NLF001	296	HIS	QinJ_2012 (n=173)
NLF002	285	HIS	QinJ_2012 (n=173)
NLF005	312	HIS	QinJ_2012 (n=173)
NLF006	293	HIS	QinJ_2012 (n=173)
NLF007	328	HIS	QinJ_2012 (n=173)
NLF008	279	HIS	QinJ_2012 (n=173)
NLF009	302	HIS	QinJ_2012 (n=173)
NLF010	272	HIS	QinJ_2012 (n=173)
NLF011	288	HIS	QinJ_2012 (n=173)
NLF012	297	HIS	QinJ_2012 (n=173)
NLF013	302	HIS	QinJ_2012 (n=173)
NLF014	285	HIS	QinJ_2012 (n=173)
NLF015	285	HIS	QinJ_2012 (n=173)
NLM001	310	HIS	QinJ_2012 (n=173)
NLM002	255	HIS	QinJ_2012 (n=173)
NLM003	279	HIS	QinJ_2012 (n=173)
NLM004	293	HIS	QinJ_2012 (n=173)
NLM005	289	HIS	QinJ_2012 (n=173)
NLM006	294	HIS	QinJ_2012 (n=173)
NLM007	259	HIS	QinJ_2012 (n=173)
NLM008	303	HIS	QinJ_2012 (n=173)
NLM009	255	HIS	QinJ_2012 (n=173)
NLM010	303	HIS	QinJ_2012 (n=173)
NLM015	302	HIS	QinJ_2012 (n=173)
NLM016	263	HIS	QinJ_2012 (n=173)
NLM017	274	HIS	QinJ_2012 (n=173)
NLM021	304	HIS	QinJ_2012 (n=173)
NLM022	300	HIS	QinJ_2012 (n=173)
NLM023	291	HIS	QinJ_2012 (n=173)
NLM024	262	HIS	QinJ_2012 (n=173)
NLM025	297	HIS	QinJ_2012 (n=173)
NLM026	314	HIS	QinJ_2012 (n=173)
NLM027	258	HIS	QinJ_2012 (n=173)
NLM028	290	HIS	QinJ_2012 (n=173)
NLM029	308	HIS	QinJ_2012 (n=173)
NLM031	295	HIS	QinJ_2012 (n=173)
NLM032	313	HIS	QinJ_2012 (n=173)
NO01	225	HIS	Obregon-TitoAJ_2015 (n=36)
NO02	301	HIS	Obregon-TitoAJ_2015 (n=36)
NO03	301	HIS	Obregon-TitoAJ_2015 (n=36)
NO04	302	HIS	Obregon-TitoAJ_2015 (n=36)
NO05	291	HIS	Obregon-TitoAJ_2015 (n=36)
NO06	287	HIS	Obregon-TitoAJ_2015 (n=36)
NO08	270	HIS	Obregon-TitoAJ_2015 (n=36)
NO09	263	HIS	Obregon-TitoAJ_2015 (n=36)
NO10	260	HIS	Obregon-TitoAJ_2015 (n=36)
NO11	298	HIS	Obregon-TitoAJ_2015 (n=36)
NO12	292	HIS	Obregon-TitoAJ_2015 (n=36)
NO13	330	HIS	Obregon-TitoAJ_2015 (n=36)
NO15	305	HIS	Obregon-TitoAJ_2015 (n=36)
NO16	299	HIS	Obregon-TitoAJ_2015 (n=36)
NO19	301	HIS	Obregon-TitoAJ_2015 (n=36)
NO20	273	HIS	Obregon-TitoAJ_2015 (n=36)
NO21	300	HIS	Obregon-TitoAJ_2015 (n=36)
NO22	298	HIS	Obregon-TitoAJ_2015 (n=36)
NO23	290	HIS	Obregon-TitoAJ_2015 (n=36)
NOF001	315	HIS	QinJ_2012 (n=173)
NOF002	289	HIS	QinJ_2012 (n=173)
NOF004	303	HIS	QinJ_2012 (n=173)
NOF005	297	HIS	QinJ_2012 (n=173)
NOF006	288	HIS	QinJ_2012 (n=173)
NOF007	285	HIS	QinJ_2012 (n=173)
NOF008	297	HIS	QinJ_2012 (n=173)
NOF009	280	HIS	QinJ_2012 (n=173)
NOF010	298	HIS	QinJ_2012 (n=173)
NOF011	302	HIS	QinJ_2012 (n=173)
NOF012	296	HIS	QinJ_2012 (n=173)
NOF013	293	HIS	QinJ_2012 (n=173)
NOF014	298	HIS	QinJ_2012 (n=173)
NOM001	293	HIS	QinJ_2012 (n=173)
NOM002	280	HIS	QinJ_2012 (n=173)
NOM004	270	HIS	QinJ_2012 (n=173)
NOM005	293	HIS	QinJ_2012 (n=173)
NOM007	298	HIS	QinJ_2012 (n=173)
NOM008	287	HIS	QinJ_2012 (n=173)
NOM009	272	HIS	QinJ_2012 (n=173)
NOM010	295	HIS	QinJ_2012 (n=173)
NOM012	304	HIS	QinJ_2012 (n=173)
NOM013	294	HIS	QinJ_2012 (n=173)
NOM014	275	HIS	QinJ_2012 (n=173)
NOM015	297	HIS	QinJ_2012 (n=173)
NOM016	298	HIS	QinJ_2012 (n=173)
NOM017	281	HIS	QinJ_2012 (n=173)
NOM018	287	HIS	QinJ_2012 (n=173)
NOM019	310	HIS	QinJ_2012 (n=173)
NOM020	285	HIS	QinJ_2012 (n=173)
NOM022	269	HIS	QinJ_2012 (n=173)
NOM023	261	HIS	QinJ_2012 (n=173)
NOM025	281	HIS	QinJ_2012 (n=173)
NOM026	287	HIS	QinJ_2012 (n=173)
NOM027	239	HIS	QinJ_2012 (n=173)
NOM028	290	HIS	QinJ_2012 (n=173)
PNPM__5445	296	HIS	ZeeviD_2015 (n=858)
PNPM__5446	289	HIS	ZeeviD_2015 (n=858)
PNPM__5450	310	HIS	ZeeviD_2015 (n=858)
PNPM__5451	308	HIS	ZeeviD_2015 (n=858)
PNPM__5453	299	HIS	ZeeviD_2015 (n=858)
PNPM__5454	317	HIS	ZeeviD_2015 (n=858)
PNPM__5455	282	HIS	ZeeviD_2015 (n=858)
PNPM__5456	312	HIS	ZeeviD_2015 (n=858)
PNPM__5457	302	HIS	ZeeviD_2015 (n=858)
PNPM__5459	317	HIS	ZeeviD_2015 (n=858)
PNPM__5460	303	HIS	ZeeviD_2015 (n=858)
PNPM__5461	277	HIS	ZeeviD_2015 (n=858)
PNPM__5463	304	HIS	ZeeviD_2015 (n=858)
PNPM__5464	297	HIS	ZeeviD_2015 (n=858)
PNPM__5465	307	HIS	ZeeviD_2015 (n=858)
PNPM__5466	298	HIS	ZeeviD_2015 (n=858)
PNPM__5467	310	HIS	ZeeviD_2015 (n=858)
PNPM__5469	305	HIS	ZeeviD_2015 (n=858)
PNPM__5470	317	HIS	ZeeviD_2015 (n=858)
PNPM__5471	301	HIS	ZeeviD_2015 (n=858)
PNPM__5472	310	HIS	ZeeviD_2015 (n=858)
PNPM__5481	289	HIS	ZeeviD_2015 (n=858)
PNPM__5482	303	HIS	ZeeviD_2015 (n=858)
PNPM__5484	304	HIS	ZeeviD_2015 (n=858)
PNPM__5485	317	HIS	ZeeviD_2015 (n=858)
PNPM__5486	299	HIS	ZeeviD_2015 (n=858)
PNPM__5488	299	HIS	ZeeviD_2015 (n=858)
PNPM__5489	300	HIS	ZeeviD_2015 (n=858)
PNPM__5490	285	HIS	ZeeviD_2015 (n=858)
PNPM__5491	323	HIS	ZeeviD_2015 (n=858)
PNPM__5492	302	HIS	ZeeviD_2015 (n=858)
PNPM__5493	326	HIS	ZeeviD_2015 (n=858)
PNPM__5494	311	HIS	ZeeviD_2015 (n=858)
PNPM__5495	297	HIS	ZeeviD_2015 (n=858)
PNPM__5496	294	HIS	ZeeviD_2015 (n=858)
PNPM__5497	305	HIS	ZeeviD_2015 (n=858)
PNPM__5498	307	HIS	ZeeviD_2015 (n=858)
PNPM__5499	306	HIS	ZeeviD_2015 (n=858)
PNPM__5500	310	HIS	ZeeviD_2015 (n=858)
PNPM__5501	295	HIS	ZeeviD_2015 (n=858)
PNPM__5502	276	HIS	ZeeviD_2015 (n=858)
PNPM__5504	306	HIS	ZeeviD_2015 (n=858)
PNPM__5505	317	HIS	ZeeviD_2015 (n=858)
PNPM__5525	311	HIS	ZeeviD_2015 (n=858)
PNPM__5526	315	HIS	ZeeviD_2015 (n=858)
PNPM__5528	298	HIS	ZeeviD_2015 (n=858)
PNPM__5530	296	HIS	ZeeviD_2015 (n=858)
PNPM__5532	326	HIS	ZeeviD_2015 (n=858)
PNPM__5533	300	HIS	ZeeviD_2015 (n=858)
PNPM__5534	321	HIS	ZeeviD_2015 (n=858)
PNPM__5536	303	HIS	ZeeviD_2015 (n=858)
PNPM__5537	278	HIS	ZeeviD_2015 (n=858)
PNPM__5538	315	HIS	ZeeviD_2015 (n=858)
PNPM__5539	326	HIS	ZeeviD_2015 (n=858)
PNPM__5540	316	HIS	ZeeviD_2015 (n=858)
PNPM__5541	313	HIS	ZeeviD_2015 (n=858)
PNPM__5542	295	HIS	ZeeviD_2015 (n=858)
PNPM__5543	319	HIS	ZeeviD_2015 (n=858)
PNPM__5544	271	HIS	ZeeviD_2015 (n=858)
PNPM__5546	312	HIS	ZeeviD_2015 (n=858)
PNPM__5547	326	HIS	ZeeviD_2015 (n=858)
PNPM__5548	303	HIS	ZeeviD_2015 (n=858)
PNPM__5549	322	HIS	ZeeviD_2015 (n=858)
PNPM__5550	323	HIS	ZeeviD_2015 (n=858)
PNPM__5551	296	HIS	ZeeviD_2015 (n=858)
PNPM__5552	300	HIS	ZeeviD_2015 (n=858)
PNPM__5553	313	HIS	ZeeviD_2015 (n=858)
PNPM__5555	313	HIS	ZeeviD_2015 (n=858)
PNPM__5556	313	HIS	ZeeviD_2015 (n=858)
PNPM__5557	316	HIS	ZeeviD_2015 (n=858)
PNPM__5558	318	HIS	ZeeviD_2015 (n=858)
PNPM__5559	300	HIS	ZeeviD_2015 (n=858)
PNPM__5560	310	HIS	ZeeviD_2015 (n=858)
PNPM__5561	321	HIS	ZeeviD_2015 (n=858)
PNPM__5562	250	HIS	ZeeviD_2015 (n=858)
PNPM__5564	298	HIS	ZeeviD_2015 (n=858)
PNPM__5565	313	HIS	ZeeviD_2015 (n=858)
PNPM__5566	303	HIS	ZeeviD_2015 (n=858)
PNPM__5567	330	HIS	ZeeviD_2015 (n=858)
PNPM__5568	327	HIS	ZeeviD_2015 (n=858)
PNPM__5570	334	HIS	ZeeviD_2015 (n=858)
PNPM__5571	324	HIS	ZeeviD_2015 (n=858)
PNPM__5572	317	HIS	ZeeviD_2015 (n=858)
PNPM__5573	326	HIS	ZeeviD_2015 (n=858)
PNPM__5576	313	HIS	ZeeviD_2015 (n=858)
PNPM__5578	304	HIS	ZeeviD_2015 (n=858)
PNPM__5579	318	HIS	ZeeviD_2015 (n=858)
PNPM__5581	324	HIS	ZeeviD_2015 (n=858)
PNPM__5582	310	HIS	ZeeviD_2015 (n=858)
PNPM__5583	304	HIS	ZeeviD_2015 (n=858)
PNPM__5584	303	HIS	ZeeviD_2015 (n=858)
PNPM__5585	295	HIS	ZeeviD_2015 (n=858)
PNPM__5586	303	HIS	ZeeviD_2015 (n=858)
PNPM__5587	325	HIS	ZeeviD_2015 (n=858)
PNPM__5588	287	HIS	ZeeviD_2015 (n=858)
PNPM__5589	277	HIS	ZeeviD_2015 (n=858)
PNPM__5591	307	HIS	ZeeviD_2015 (n=858)
PNPM__5592	293	HIS	ZeeviD_2015 (n=858)
PNPM__5593	318	HIS	ZeeviD_2015 (n=858)
PNPM__5594	312	HIS	ZeeviD_2015 (n=858)
PNPM__5595	301	HIS	ZeeviD_2015 (n=858)
PNPM__5597	309	HIS	ZeeviD_2015 (n=858)
PNPM__5599	312	HIS	ZeeviD_2015 (n=858)
PNPM__5600	279	HIS	ZeeviD_2015 (n=858)
PNPM__5603	310	HIS	ZeeviD_2015 (n=858)
PNPM__5605	303	HIS	ZeeviD_2015 (n=858)
PNPM__5606	317	HIS	ZeeviD_2015 (n=858)
PNPM__5608	302	HIS	ZeeviD_2015 (n=858)
PNPM__5609	305	HIS	ZeeviD_2015 (n=858)
PNPM__5610	308	HIS	ZeeviD_2015 (n=858)
PNPM__5611	320	HIS	ZeeviD_2015 (n=858)
PNPM__5612	309	HIS	ZeeviD_2015 (n=858)
PNPM__5613	303	HIS	ZeeviD_2015 (n=858)
PNPM__5614	302	HIS	ZeeviD_2015 (n=858)
PNPM__5616	312	HIS	ZeeviD_2015 (n=858)
PNPM__5617	322	HIS	ZeeviD_2015 (n=858)
PNPM__5618	299	HIS	ZeeviD_2015 (n=858)
PNPM__5619	323	HIS	ZeeviD_2015 (n=858)
PNPM__5620	293	HIS	ZeeviD_2015 (n=858)
PNPM__5621	283	HIS	ZeeviD_2015 (n=858)
PNPM__5623	303	HIS	ZeeviD_2015 (n=858)
PNPM__5624	295	HIS	ZeeviD_2015 (n=858)
PNPM__5625	329	HIS	ZeeviD_2015 (n=858)
PNPM__5626	283	HIS	ZeeviD_2015 (n=858)
PNPM__5627	308	HIS	ZeeviD_2015 (n=858)
PNPM__5628	308	HIS	ZeeviD_2015 (n=858)
PNPM__5629	318	HIS	ZeeviD_2015 (n=858)
PNPM__5630	306	HIS	ZeeviD_2015 (n=858)
PNPM__5631	303	HIS	ZeeviD_2015 (n=858)
PNPM__5632	314	HIS	ZeeviD_2015 (n=858)
PNPM__5633	307	HIS	ZeeviD_2015 (n=858)
PNPM__5634	288	HIS	ZeeviD_2015 (n=858)
PNPM__5635	302	HIS	ZeeviD_2015 (n=858)
PNPM__5636	302	HIS	ZeeviD_2015 (n=858)
PNPM__5637	317	HIS	ZeeviD_2015 (n=858)
PNPM__5638	281	HIS	ZeeviD_2015 (n=858)
PNPM__5639	325	HIS	ZeeviD_2015 (n=858)
PNPM__5640	317	HIS	ZeeviD_2015 (n=858)
PNPM__5641	316	HIS	ZeeviD_2015 (n=858)
PNPM__5642	312	HIS	ZeeviD_2015 (n=858)
PNPM__5643	298	HIS	ZeeviD_2015 (n=858)
PNPM__5644	326	HIS	ZeeviD_2015 (n=858)
PNPM__5645	284	HIS	ZeeviD_2015 (n=858)
PNPM__5647	310	HIS	ZeeviD_2015 (n=858)
PNPM__5648	289	HIS	ZeeviD_2015 (n=858)
PNPM__5649	318	HIS	ZeeviD_2015 (n=858)
PNPM__5650	314	HIS	ZeeviD_2015 (n=858)
PNPM__5651	323	HIS	ZeeviD_2015 (n=858)
PNPM__5652	297	HIS	ZeeviD_2015 (n=858)
PNPM__5653	296	HIS	ZeeviD_2015 (n=858)
PNPM__5654	317	HIS	ZeeviD_2015 (n=858)
PNPM__5656	316	HIS	ZeeviD_2015 (n=858)
PNPM__5657	314	HIS	ZeeviD_2015 (n=858)
PNPM__5658	327	HIS	ZeeviD_2015 (n=858)
PNPM__5659	298	HIS	ZeeviD_2015 (n=858)
PNPM__5660	255	HIS	ZeeviD_2015 (n=858)
PNPM__5661	317	HIS	ZeeviD_2015 (n=858)
PNPM__5662	324	HIS	ZeeviD_2015 (n=858)
PNPM__5663	315	HIS	ZeeviD_2015 (n=858)
PNPM__5664	306	HIS	ZeeviD_2015 (n=858)
PNPM__5665	326	HIS	ZeeviD_2015 (n=858)
PNPM__5666	309	HIS	ZeeviD_2015 (n=858)
PNPM__5667	305	HIS	ZeeviD_2015 (n=858)
PNPM__5668	308	HIS	ZeeviD_2015 (n=858)
PNPM__5669	317	HIS	ZeeviD_2015 (n=858)
PNPM__5671	280	HIS	ZeeviD_2015 (n=858)
PNPM__5672	321	HIS	ZeeviD_2015 (n=858)
PNPM__5673	298	HIS	ZeeviD_2015 (n=858)
PNPM__5674	317	HIS	ZeeviD_2015 (n=858)
PNPM__5675	314	HIS	ZeeviD_2015 (n=858)
PNPM__5676	328	HIS	ZeeviD_2015 (n=858)
PNPM__5677	337	HIS	ZeeviD_2015 (n=858)
PNPM__5678	310	HIS	ZeeviD_2015 (n=858)
PNPM__5679	322	HIS	ZeeviD_2015 (n=858)
PNPM__5680	313	HIS	ZeeviD_2015 (n=858)
PNPM__5681	307	HIS	ZeeviD_2015 (n=858)
PNPM__5688	327	HIS	ZeeviD_2015 (n=858)
PNPM__5689	318	HIS	ZeeviD_2015 (n=858)
PNPM__5690	316	HIS	ZeeviD_2015 (n=858)
PNPM__5691	313	HIS	ZeeviD_2015 (n=858)
PNPM__5692	311	HIS	ZeeviD_2015 (n=858)
PNPM__5693	310	HIS	ZeeviD_2015 (n=858)
PNPM__5710	313	HIS	ZeeviD_2015 (n=858)
PNPM__5722	293	HIS	ZeeviD_2015 (n=858)
PNPM__5723	308	HIS	ZeeviD_2015 (n=858)
PNPM__5724	305	HIS	ZeeviD_2015 (n=858)
PNPM__5725	313	HIS	ZeeviD_2015 (n=858)
PNPM__5726	298	HIS	ZeeviD_2015 (n=858)
PNPM__5727	300	HIS	ZeeviD_2015 (n=858)
PNPM__5728	326	HIS	ZeeviD_2015 (n=858)
PNPM__5729	284	HIS	ZeeviD_2015 (n=858)
PNPM__5730	301	HIS	ZeeviD_2015 (n=858)
PNPM__5731	314	HIS	ZeeviD_2015 (n=858)
PNPM__5732	279	HIS	ZeeviD_2015 (n=858)
PNPM__5733	325	HIS	ZeeviD_2015 (n=858)
PNPM__5734	300	HIS	ZeeviD_2015 (n=858)
PNPM__5735	318	HIS	ZeeviD_2015 (n=858)
PNPM__5736	291	HIS	ZeeviD_2015 (n=858)
PNPM__5737	301	HIS	ZeeviD_2015 (n=858)
PNPM__5738	282	HIS	ZeeviD_2015 (n=858)
PNPM__5739	331	HIS	ZeeviD_2015 (n=858)
PNPM__5740	322	HIS	ZeeviD_2015 (n=858)
PNPM__5742	281	HIS	ZeeviD_2015 (n=858)
PNPM__5743	314	HIS	ZeeviD_2015 (n=858)
PNPM__5744	282	HIS	ZeeviD_2015 (n=858)
PNPM__5745	317	HIS	ZeeviD_2015 (n=858)
PNPM__5747	321	HIS	ZeeviD_2015 (n=858)
PNPM__5749	276	HIS	ZeeviD_2015 (n=858)
PNPM__5750	300	HIS	ZeeviD_2015 (n=858)
PNPM__5751	306	HIS	ZeeviD_2015 (n=858)
PNPM__5752	298	HIS	ZeeviD_2015 (n=858)
PNPM__5753	322	HIS	ZeeviD_2015 (n=858)
PNPM__5754	314	HIS	ZeeviD_2015 (n=858)
PNPM__5755	310	HIS	ZeeviD_2015 (n=858)
[truncated: 1,961 more rows]

## Sheet: Extended_Data_Fig6b+c
Sample	Unique_Dietary_Fibers_CAZyme_count	Income_Status	study_name_info_n
A01_02_1FE	181	LMIS	PasolliE_2019 (n=111)
A02_01_1FE	166	LMIS	PasolliE_2019 (n=111)
A03_01_1FE	158	LMIS	PasolliE_2019 (n=111)
A04_01_1FE	179	LMIS	PasolliE_2019 (n=111)
A04_04_1FE	168	LMIS	PasolliE_2019 (n=111)
A05_01_1FE	172	LMIS	PasolliE_2019 (n=111)
A06_01_1FE	139	LMIS	PasolliE_2019 (n=111)
A07_01_1FE	187	LMIS	PasolliE_2019 (n=111)
A08_01_1FE	192	LMIS	PasolliE_2019 (n=111)
A09_01_1FE	162	LMIS	PasolliE_2019 (n=111)
A09_02_1FE	153	LMIS	PasolliE_2019 (n=111)
A10_01_1FE	133	LMIS	PasolliE_2019 (n=111)
A10_02_1FE	198	LMIS	PasolliE_2019 (n=111)
A11_01_1FE	140	LMIS	PasolliE_2019 (n=111)
A13_01_1FE	190	LMIS	PasolliE_2019 (n=111)
A13_03_1FE	172	LMIS	PasolliE_2019 (n=111)
A14_01_1FE	152	LMIS	PasolliE_2019 (n=111)
A15_02_1FE	169	LMIS	PasolliE_2019 (n=111)
A19_01_1FE	177	LMIS	PasolliE_2019 (n=111)
A20_01_1FE	174	LMIS	PasolliE_2019 (n=111)
A20_03_1FE	155	LMIS	PasolliE_2019 (n=111)
A22_01_1FE	170	LMIS	PasolliE_2019 (n=111)
A23_01_1FE	167	LMIS	PasolliE_2019 (n=111)
A24_02_1FE	200	LMIS	PasolliE_2019 (n=111)
A24_04_1FE	167	LMIS	PasolliE_2019 (n=111)
A25_01_1FE	170	LMIS	PasolliE_2019 (n=111)
A27_02_1FE	200	LMIS	PasolliE_2019 (n=111)
A28_02_1FE	189	LMIS	PasolliE_2019 (n=111)
A29_01_1FE	186	LMIS	PasolliE_2019 (n=111)
A32_01_1FE	203	LMIS	PasolliE_2019 (n=111)
A34_01_1FE	176	LMIS	PasolliE_2019 (n=111)
A34_02_1FE	163	LMIS	PasolliE_2019 (n=111)
A35_01_1FE	155	LMIS	PasolliE_2019 (n=111)
A36_01_1FE	179	LMIS	PasolliE_2019 (n=111)
A36_02_1FE	170	LMIS	PasolliE_2019 (n=111)
A39_01_1FE	167	LMIS	PasolliE_2019 (n=111)
A39_02_1FE	198	LMIS	PasolliE_2019 (n=111)
A39_04_1FE	142	LMIS	PasolliE_2019 (n=111)
A40_02_1FE	186	LMIS	PasolliE_2019 (n=111)
A41_01_1FE	160	LMIS	PasolliE_2019 (n=111)
A42_02_1FE	176	LMIS	PasolliE_2019 (n=111)
A43_02_1FE	181	LMIS	PasolliE_2019 (n=111)
A44_01_1FE	158	LMIS	PasolliE_2019 (n=111)
A45_02_1FE	184	LMIS	PasolliE_2019 (n=111)
A46_01_1FE	192	LMIS	PasolliE_2019 (n=111)
A46_02_1FE	184	LMIS	PasolliE_2019 (n=111)
A47_01_1FE	142	LMIS	PasolliE_2019 (n=111)
A47_02_1FE	155	LMIS	PasolliE_2019 (n=111)
A48_01_1FE	186	LMIS	PasolliE_2019 (n=111)
A48_05_1FE	160	LMIS	PasolliE_2019 (n=111)
A49_01_1FE	159	LMIS	PasolliE_2019 (n=111)
A53_01_1FE	184	LMIS	PasolliE_2019 (n=111)
A54_02_1FE	179	LMIS	PasolliE_2019 (n=111)
A55_01_1FE	187	LMIS	PasolliE_2019 (n=111)
A55_02_1FE	180	LMIS	PasolliE_2019 (n=111)
A56_01_1FE	194	LMIS	PasolliE_2019 (n=111)
A58_01_1FE	196	LMIS	PasolliE_2019 (n=111)
A58_03_1FE	154	LMIS	PasolliE_2019 (n=111)
A59_01_1FE	159	LMIS	PasolliE_2019 (n=111)
A62_01_1FE	179	LMIS	PasolliE_2019 (n=111)
A62_03_1FE	159	LMIS	PasolliE_2019 (n=111)
A66_02_1FE	175	LMIS	PasolliE_2019 (n=111)
A67_01_1FE	184	LMIS	PasolliE_2019 (n=111)
A68_01_1FE	126	LMIS	PasolliE_2019 (n=111)
A69_01_1FE	179	LMIS	PasolliE_2019 (n=111)
A69_02_1FE	157	LMIS	PasolliE_2019 (n=111)
A70_01_1FE	192	LMIS	PasolliE_2019 (n=111)
A70_03_1FE	170	LMIS	PasolliE_2019 (n=111)
A72_01_1FE	203	LMIS	PasolliE_2019 (n=111)
A72_02_1FE	173	LMIS	PasolliE_2019 (n=111)
A73_01_1FE	178	LMIS	PasolliE_2019 (n=111)
A73_02_1FE	172	LMIS	PasolliE_2019 (n=111)
A75_02_1FE	185	LMIS	PasolliE_2019 (n=111)
A79_02_1FE	170	LMIS	PasolliE_2019 (n=111)
A81_01_1FE	192	LMIS	PasolliE_2019 (n=111)
A81_03_1FE	198	LMIS	PasolliE_2019 (n=111)
A82_02_1FE	166	LMIS	PasolliE_2019 (n=111)
A83_02_1FE	175	LMIS	PasolliE_2019 (n=111)
A85_01_1FE	180	LMIS	PasolliE_2019 (n=111)
A88_02_1FE	155	LMIS	PasolliE_2019 (n=111)
A89_01_1FE	192	LMIS	PasolliE_2019 (n=111)
A89_02_1FE	192	LMIS	PasolliE_2019 (n=111)
A90_03_1FE	181	LMIS	PasolliE_2019 (n=111)
A90_04_1FE	191	LMIS	PasolliE_2019 (n=111)
A91_01_1FE	191	LMIS	PasolliE_2019 (n=111)
A91_02_1FE	182	LMIS	PasolliE_2019 (n=111)
A92_01_1FE	174	LMIS	PasolliE_2019 (n=111)
A93_01_1FE	144	LMIS	PasolliE_2019 (n=111)
A94_01_1FE	180	LMIS	PasolliE_2019 (n=111)
A94_02_1FE	204	LMIS	PasolliE_2019 (n=111)
A94_03_1FE	188	LMIS	PasolliE_2019 (n=111)
A95_01_1FE	179	LMIS	PasolliE_2019 (n=111)
BGI-06A	172	HIS	QinJ_2012 (n=173)
BGI-15A	211	HIS	QinJ_2012 (n=173)
BGI-17A	211	HIS	QinJ_2012 (n=173)
BGI-27A	198	HIS	QinJ_2012 (n=173)
BGI-28A	201	HIS	QinJ_2012 (n=173)
BGI-33A	199	HIS	QinJ_2012 (n=173)
BGI-34A	210	HIS	QinJ_2012 (n=173)
BGI001A	170	HIS	QinJ_2012 (n=173)
BGI002A	216	HIS	QinJ_2012 (n=173)
BGI003A	199	HIS	QinJ_2012 (n=173)
BGI089A	192	HIS	QinJ_2012 (n=173)
C16-20002-TZ	200	LMIS	TettAJ_2019_a (n=36)
C16-20003-TZ	188	LMIS	TettAJ_2019_a (n=36)
C16-20005-GH	180	LMIS	TettAJ_2019_b (n=23)
C16-20005-TZ	208	LMIS	TettAJ_2019_a (n=36)
C16-20006-GH	176	LMIS	TettAJ_2019_b (n=23)
C16-20009-GH	185	LMIS	TettAJ_2019_b (n=23)
C16-20010-GH	192	LMIS	TettAJ_2019_b (n=23)
C16-20029-GH	203	LMIS	TettAJ_2019_b (n=23)
C16-20030-GH	178	LMIS	TettAJ_2019_b (n=23)
C16-20047-GH	207	LMIS	TettAJ_2019_b (n=23)
C16-20048-GH	218	LMIS	TettAJ_2019_b (n=23)
C16-20065-GH	184	LMIS	TettAJ_2019_b (n=23)
C16-20066-GH	183	LMIS	TettAJ_2019_b (n=23)
C16-20070-TZ	163	LMIS	TettAJ_2019_a (n=36)
C16-20071-TZ	172	LMIS	TettAJ_2019_a (n=36)
C16-20108-GH	190	LMIS	TettAJ_2019_b (n=23)
C16-20117-TZ	202	LMIS	TettAJ_2019_a (n=36)
C16-20118-TZ	154	LMIS	TettAJ_2019_a (n=36)
C16-20124-GH	202	LMIS	TettAJ_2019_b (n=23)
C16-20125-GH	211	LMIS	TettAJ_2019_b (n=23)
C16-20152-TZ	200	LMIS	TettAJ_2019_a (n=36)
C16-20153-TZ	196	LMIS	TettAJ_2019_a (n=36)
C16-20197-TZ	191	LMIS	TettAJ_2019_a (n=36)
C16-20211-TZ	198	LMIS	TettAJ_2019_a (n=36)
C16-20212-TZ	186	LMIS	TettAJ_2019_a (n=36)
C16-20215-TZ	180	LMIS	TettAJ_2019_a (n=36)
C16-20237-TZ	199	LMIS	TettAJ_2019_a (n=36)
C16-20238-TZ	193	LMIS	TettAJ_2019_a (n=36)
C16-20241-GH	167	LMIS	TettAJ_2019_b (n=23)
C16-20242-GH	181	LMIS	TettAJ_2019_b (n=23)
C16-20246-TZ	195	LMIS	TettAJ_2019_a (n=36)
C16-20248-TZ	204	LMIS	TettAJ_2019_a (n=36)
C16-20273-GH	183	LMIS	TettAJ_2019_b (n=23)
C16-20274-GH	174	LMIS	TettAJ_2019_b (n=23)
C16-20288-GH	201	LMIS	TettAJ_2019_b (n=23)
C16-20292-GH	194	LMIS	TettAJ_2019_b (n=23)
C16-20340-TZ	188	LMIS	TettAJ_2019_a (n=36)
C16-20345-TZ	204	LMIS	TettAJ_2019_a (n=36)
C16-20346-TZ	172	LMIS	TettAJ_2019_a (n=36)
C16-20362-GH	197	LMIS	TettAJ_2019_b (n=23)
C16-20363-GH	182	LMIS	TettAJ_2019_b (n=23)
C16-20371-TZ	186	LMIS	TettAJ_2019_a (n=36)
C16-20374-GH	192	LMIS	TettAJ_2019_b (n=23)
C16-20375-GH	205	LMIS	TettAJ_2019_b (n=23)
C16-20415-TZ	102	LMIS	TettAJ_2019_a (n=36)
C16-20416-TZ	182	LMIS	TettAJ_2019_a (n=36)
C16-20437-TZ	198	LMIS	TettAJ_2019_a (n=36)
C16-20438-TZ	203	LMIS	TettAJ_2019_a (n=36)
C16-20470-TZ	165	LMIS	TettAJ_2019_a (n=36)
C16-20471-TZ	201	LMIS	TettAJ_2019_a (n=36)
C16-20473-TZ	175	LMIS	TettAJ_2019_a (n=36)
C16-20491-TZ	135	LMIS	TettAJ_2019_a (n=36)
C16-20554-TZ	217	LMIS	TettAJ_2019_a (n=36)
C16-20558-TZ	191	LMIS	TettAJ_2019_a (n=36)
C16-20625-TZ	187	LMIS	TettAJ_2019_a (n=36)
C16-20626-TZ	187	LMIS	TettAJ_2019_a (n=36)
C16-20627-TZ	220	LMIS	TettAJ_2019_a (n=36)
C16-20645-TZ	201	LMIS	TettAJ_2019_a (n=36)
C16-20646-TZ	186	LMIS	TettAJ_2019_a (n=36)
CM_A01_M0_18	187	LMIS	TettAJ_2019_c (n=24)
CM_A04_M0_18	173	LMIS	TettAJ_2019_c (n=24)
CM_A06_M0_18	200	LMIS	TettAJ_2019_c (n=24)
CM_D02_M0_18	203	LMIS	TettAJ_2019_c (n=24)
CM_D03_M0_18	196	LMIS	TettAJ_2019_c (n=24)
CM_D04_M0_18	189	LMIS	TettAJ_2019_c (n=24)
CM_D05_M0_18	210	LMIS	TettAJ_2019_c (n=24)
CM_D06_M0_18	197	LMIS	TettAJ_2019_c (n=24)
CM_D07_M0_18	196	LMIS	TettAJ_2019_c (n=24)
CM_D08_M0_18	211	LMIS	TettAJ_2019_c (n=24)
CM_D09_M0_18	181	LMIS	TettAJ_2019_c (n=24)
CM_D10_M0_18	201	LMIS	TettAJ_2019_c (n=24)
CM_D11_M0_18	202	LMIS	TettAJ_2019_c (n=24)
CM_D13_M0_18	176	LMIS	TettAJ_2019_c (n=24)
CM_D15_M0_18	186	LMIS	TettAJ_2019_c (n=24)
CM_D21_M0_18	196	LMIS	TettAJ_2019_c (n=24)
CM_D24_M0_18	177	LMIS	TettAJ_2019_c (n=24)
CM_D26_M0_18	198	LMIS	TettAJ_2019_c (n=24)
CM_D33_M0_18	210	LMIS	TettAJ_2019_c (n=24)
CM_D39_M0_18	193	LMIS	TettAJ_2019_c (n=24)
CM_D40_M0_18	195	LMIS	TettAJ_2019_c (n=24)
CM_D43_M0_18	147	LMIS	TettAJ_2019_c (n=24)
CM_D48_M0_18	199	LMIS	TettAJ_2019_c (n=24)
CM_D50_M0_18	213	LMIS	TettAJ_2019_c (n=24)
DRR127488	209	HIS	YachidaS_2019 (n=246)
DRR127524	208	HIS	YachidaS_2019 (n=246)
DRR127532	196	HIS	YachidaS_2019 (n=246)
DRR127535	219	HIS	YachidaS_2019 (n=246)
DRR127537	176	HIS	YachidaS_2019 (n=246)
DRR127546	196	HIS	YachidaS_2019 (n=246)
DRR127552	185	HIS	YachidaS_2019 (n=246)
DRR127583	209	HIS	YachidaS_2019 (n=246)
DRR127588	193	HIS	YachidaS_2019 (n=246)
DRR127596	207	HIS	YachidaS_2019 (n=246)
DRR127597	215	HIS	YachidaS_2019 (n=246)
DRR127613	214	HIS	YachidaS_2019 (n=246)
DRR127616	220	HIS	YachidaS_2019 (n=246)
DRR127619	179	HIS	YachidaS_2019 (n=246)
DRR127628	209	HIS	YachidaS_2019 (n=246)
DRR127634	196	HIS	YachidaS_2019 (n=246)
DRR127649	221	HIS	YachidaS_2019 (n=246)
DRR127672	180	HIS	YachidaS_2019 (n=246)
DRR127683	174	HIS	YachidaS_2019 (n=246)
DRR127692	225	HIS	YachidaS_2019 (n=246)
DRR127704	205	HIS	YachidaS_2019 (n=246)
DRR127707	192	HIS	YachidaS_2019 (n=246)
DRR127713	173	HIS	YachidaS_2019 (n=246)
DRR127721	173	HIS	YachidaS_2019 (n=246)
DRR127724	175	HIS	YachidaS_2019 (n=246)
DRR127728	196	HIS	YachidaS_2019 (n=246)
DRR127731	190	HIS	YachidaS_2019 (n=246)
DRR127736	187	HIS	YachidaS_2019 (n=246)
DRR127748	184	HIS	YachidaS_2019 (n=246)
DRR127751	157	HIS	YachidaS_2019 (n=246)
DRR127752	189	HIS	YachidaS_2019 (n=246)
DRR127755	212	HIS	YachidaS_2019 (n=246)
DRR127756	203	HIS	YachidaS_2019 (n=246)
DRR127762	213	HIS	YachidaS_2019 (n=246)
DRR127763	211	HIS	YachidaS_2019 (n=246)
DRR127776	190	HIS	YachidaS_2019 (n=246)
DRR127777	214	HIS	YachidaS_2019 (n=246)
DRR162775	180	HIS	YachidaS_2019 (n=246)
DRR162776	183	HIS	YachidaS_2019 (n=246)
DRR171467	184	HIS	YachidaS_2019 (n=246)
DRR171469	208	HIS	YachidaS_2019 (n=246)
DRR171474	187	HIS	YachidaS_2019 (n=246)
DRR171477	199	HIS	YachidaS_2019 (n=246)
DRR171479	193	HIS	YachidaS_2019 (n=246)
DRR171487	210	HIS	YachidaS_2019 (n=246)
DRR171488	184	HIS	YachidaS_2019 (n=246)
DRR171497	220	HIS	YachidaS_2019 (n=246)
DRR171499	206	HIS	YachidaS_2019 (n=246)
DRR171500	221	HIS	YachidaS_2019 (n=246)
DRR171503	189	HIS	YachidaS_2019 (n=246)
DRR171506	188	HIS	YachidaS_2019 (n=246)
DRR171509	202	HIS	YachidaS_2019 (n=246)
DRR171513	194	HIS	YachidaS_2019 (n=246)
DRR171514	206	HIS	YachidaS_2019 (n=246)
DRR171515	191	HIS	YachidaS_2019 (n=246)
DRR171517	207	HIS	YachidaS_2019 (n=246)
DRR171518	186	HIS	YachidaS_2019 (n=246)
DRR171523	204	HIS	YachidaS_2019 (n=246)
DRR171525	195	HIS	YachidaS_2019 (n=246)
DRR171527	200	HIS	YachidaS_2019 (n=246)
DRR171530	178	HIS	YachidaS_2019 (n=246)
DRR171538	219	HIS	YachidaS_2019 (n=246)
DRR171539	214	HIS	YachidaS_2019 (n=246)
DRR171543	207	HIS	YachidaS_2019 (n=246)
DRR171545	213	HIS	YachidaS_2019 (n=246)
DRR171546	186	HIS	YachidaS_2019 (n=246)
DRR171552	182	HIS	YachidaS_2019 (n=246)
DRR171555	204	HIS	YachidaS_2019 (n=246)
DRR171560	183	HIS	YachidaS_2019 (n=246)
DRR171563	193	HIS	YachidaS_2019 (n=246)
DRR171567	213	HIS	YachidaS_2019 (n=246)
DRR171568	208	HIS	YachidaS_2019 (n=246)
DRR171569	221	HIS	YachidaS_2019 (n=246)
DRR171571	192	HIS	YachidaS_2019 (n=246)
DRR171572	219	HIS	YachidaS_2019 (n=246)
DRR171576	125	HIS	YachidaS_2019 (n=246)
DRR171578	183	HIS	YachidaS_2019 (n=246)
DRR171580	204	HIS	YachidaS_2019 (n=246)
DRR171581	198	HIS	YachidaS_2019 (n=246)
DRR171585	207	HIS	YachidaS_2019 (n=246)
DRR171586	214	HIS	YachidaS_2019 (n=246)
DRR171587	196	HIS	YachidaS_2019 (n=246)
DRR171588	199	HIS	YachidaS_2019 (n=246)
DRR171589	187	HIS	YachidaS_2019 (n=246)
DRR171591	206	HIS	YachidaS_2019 (n=246)
DRR171592	181	HIS	YachidaS_2019 (n=246)
DRR171594	185	HIS	YachidaS_2019 (n=246)
DRR171598	224	HIS	YachidaS_2019 (n=246)
DRR171599	196	HIS	YachidaS_2019 (n=246)
DRR171601	193	HIS	YachidaS_2019 (n=246)
DRR171604	213	HIS	YachidaS_2019 (n=246)
DRR171605	211	HIS	YachidaS_2019 (n=246)
DRR171606	208	HIS	YachidaS_2019 (n=246)
DRR171607	198	HIS	YachidaS_2019 (n=246)
DRR171608	210	HIS	YachidaS_2019 (n=246)
DRR171610	225	HIS	YachidaS_2019 (n=246)
DRR171613	211	HIS	YachidaS_2019 (n=246)
DRR171616	184	HIS	YachidaS_2019 (n=246)
DRR171617	190	HIS	YachidaS_2019 (n=246)
DRR171619	217	HIS	YachidaS_2019 (n=246)
DRR171620	216	HIS	YachidaS_2019 (n=246)
DRR171621	229	HIS	YachidaS_2019 (n=246)
DRR171623	190	HIS	YachidaS_2019 (n=246)
DRR171624	198	HIS	YachidaS_2019 (n=246)
DRR171625	219	HIS	YachidaS_2019 (n=246)
DRR171626	197	HIS	YachidaS_2019 (n=246)
DRR171628	223	HIS	YachidaS_2019 (n=246)
DRR171629	186	HIS	YachidaS_2019 (n=246)
DRR171631	198	HIS	YachidaS_2019 (n=246)
DRR171637	196	HIS	YachidaS_2019 (n=246)
DRR171639	194	HIS	YachidaS_2019 (n=246)
DRR171640	195	HIS	YachidaS_2019 (n=246)
DRR171641	191	HIS	YachidaS_2019 (n=246)
DRR171642	206	HIS	YachidaS_2019 (n=246)
DRR171643	187	HIS	YachidaS_2019 (n=246)
DRR171644	187	HIS	YachidaS_2019 (n=246)
DRR171645	219	HIS	YachidaS_2019 (n=246)
DRR171646	196	HIS	YachidaS_2019 (n=246)
DRR171647	174	HIS	YachidaS_2019 (n=246)
DRR171648	204	HIS	YachidaS_2019 (n=246)
DRR171650	202	HIS	YachidaS_2019 (n=246)
DRR171651	212	HIS	YachidaS_2019 (n=246)
DRR171652	209	HIS	YachidaS_2019 (n=246)
DRR171653	198	HIS	YachidaS_2019 (n=246)
DRR171654	206	HIS	YachidaS_2019 (n=246)
DRR171655	204	HIS	YachidaS_2019 (n=246)
DRR171656	215	HIS	YachidaS_2019 (n=246)
DRR171657	214	HIS	YachidaS_2019 (n=246)
DRR171659	207	HIS	YachidaS_2019 (n=246)
DRR171662	196	HIS	YachidaS_2019 (n=246)
DRR171663	182	HIS	YachidaS_2019 (n=246)
DRR171673	218	HIS	YachidaS_2019 (n=246)
DRR171676	216	HIS	YachidaS_2019 (n=246)
DRR171686	207	HIS	YachidaS_2019 (n=246)
DRR171689	221	HIS	YachidaS_2019 (n=246)
DRR171691	212	HIS	YachidaS_2019 (n=246)
DRR171694	206	HIS	YachidaS_2019 (n=246)
DRR171698	205	HIS	YachidaS_2019 (n=246)
DRR171700	196	HIS	YachidaS_2019 (n=246)
DRR171705	221	HIS	YachidaS_2019 (n=246)
DRR171710	172	HIS	YachidaS_2019 (n=246)
DRR171711	202	HIS	YachidaS_2019 (n=246)
DRR171712	224	HIS	YachidaS_2019 (n=246)
DRR171713	208	HIS	YachidaS_2019 (n=246)
DRR171714	179	HIS	YachidaS_2019 (n=246)
DRR171715	204	HIS	YachidaS_2019 (n=246)
DRR171716	202	HIS	YachidaS_2019 (n=246)
DRR171717	195	HIS	YachidaS_2019 (n=246)
DRR171718	108	HIS	YachidaS_2019 (n=246)
DRR171719	191	HIS	YachidaS_2019 (n=246)
DRR171720	196	HIS	YachidaS_2019 (n=246)
DRR171721	189	HIS	YachidaS_2019 (n=246)
DRR171722	190	HIS	YachidaS_2019 (n=246)
DRR171723	155	HIS	YachidaS_2019 (n=246)
DRR171724	186	HIS	YachidaS_2019 (n=246)
DRR171725	217	HIS	YachidaS_2019 (n=246)
DRR171726	211	HIS	YachidaS_2019 (n=246)
DRR171727	198	HIS	YachidaS_2019 (n=246)
DRR171733	188	HIS	YachidaS_2019 (n=246)
DRR171737	199	HIS	YachidaS_2019 (n=246)
DRR171741	220	HIS	YachidaS_2019 (n=246)
DRR171745	187	HIS	YachidaS_2019 (n=246)
DRR171747	206	HIS	YachidaS_2019 (n=246)
DRR171755	214	HIS	YachidaS_2019 (n=246)
DRR171762	198	HIS	YachidaS_2019 (n=246)
DRR171763	214	HIS	YachidaS_2019 (n=246)
DRR171765	214	HIS	YachidaS_2019 (n=246)
DRR171770	204	HIS	YachidaS_2019 (n=246)
DRR171771	193	HIS	YachidaS_2019 (n=246)
DRR171772	186	HIS	YachidaS_2019 (n=246)
DRR171773	216	HIS	YachidaS_2019 (n=246)
DRR171777	216	HIS	YachidaS_2019 (n=246)
DRR171779	218	HIS	YachidaS_2019 (n=246)
DRR171782	214	HIS	YachidaS_2019 (n=246)
DRR171783	185	HIS	YachidaS_2019 (n=246)
DRR171786	208	HIS	YachidaS_2019 (n=246)
DRR171791	228	HIS	YachidaS_2019 (n=246)
DRR171793	196	HIS	YachidaS_2019 (n=246)
DRR171796	219	HIS	YachidaS_2019 (n=246)
DRR171798	126	HIS	YachidaS_2019 (n=246)
DRR171801	203	HIS	YachidaS_2019 (n=246)
DRR171802	202	HIS	YachidaS_2019 (n=246)
DRR171807	163	HIS	YachidaS_2019 (n=246)
DRR171810	199	HIS	YachidaS_2019 (n=246)
DRR171812	219	HIS	YachidaS_2019 (n=246)
DRR171813	214	HIS	YachidaS_2019 (n=246)
DRR171816	162	HIS	YachidaS_2019 (n=246)
DRR171817	210	HIS	YachidaS_2019 (n=246)
DRR171821	202	HIS	YachidaS_2019 (n=246)
DRR171825	220	HIS	YachidaS_2019 (n=246)
DRR171829	179	HIS	YachidaS_2019 (n=246)
DRR171833	198	HIS	YachidaS_2019 (n=246)
DRR171834	203	HIS	YachidaS_2019 (n=246)
DRR171838	199	HIS	YachidaS_2019 (n=246)
DRR171840	207	HIS	YachidaS_2019 (n=246)
DRR171842	188	HIS	YachidaS_2019 (n=246)
DRR171843	205	HIS	YachidaS_2019 (n=246)
DRR171845	184	HIS	YachidaS_2019 (n=246)
DRR171849	181	HIS	YachidaS_2019 (n=246)
DRR171850	209	HIS	YachidaS_2019 (n=246)
DRR171852	175	HIS	YachidaS_2019 (n=246)
DRR171855	199	HIS	YachidaS_2019 (n=246)
DRR171856	198	HIS	YachidaS_2019 (n=246)
DRR171862	213	HIS	YachidaS_2019 (n=246)
DRR171863	186	HIS	YachidaS_2019 (n=246)
DRR171864	202	HIS	YachidaS_2019 (n=246)
DRR171865	190	HIS	YachidaS_2019 (n=246)
DRR171870	207	HIS	YachidaS_2019 (n=246)
DRR171872	213	HIS	YachidaS_2019 (n=246)
DRR171876	170	HIS	YachidaS_2019 (n=246)
DRR171886	224	HIS	YachidaS_2019 (n=246)
DRR171890	190	HIS	YachidaS_2019 (n=246)
DRR171897	168	HIS	YachidaS_2019 (n=246)
DRR171899	189	HIS	YachidaS_2019 (n=246)
DRR171902	184	HIS	YachidaS_2019 (n=246)
DRR171915	216	HIS	YachidaS_2019 (n=246)
DRR171917	182	HIS	YachidaS_2019 (n=246)
DRR171919	205	HIS	YachidaS_2019 (n=246)
DRR171921	212	HIS	YachidaS_2019 (n=246)
DRR171922	205	HIS	YachidaS_2019 (n=246)
DRR171923	216	HIS	YachidaS_2019 (n=246)
DRR171925	218	HIS	YachidaS_2019 (n=246)
DRR171928	195	HIS	YachidaS_2019 (n=246)
DRR171930	215	HIS	YachidaS_2019 (n=246)
DRR171931	200	HIS	YachidaS_2019 (n=246)
DRR171933	231	HIS	YachidaS_2019 (n=246)
DRR171934	222	HIS	YachidaS_2019 (n=246)
DRR171935	212	HIS	YachidaS_2019 (n=246)
DRR171936	193	HIS	YachidaS_2019 (n=246)
DRR171938	223	HIS	YachidaS_2019 (n=246)
DRR171939	202	HIS	YachidaS_2019 (n=246)
DRR171941	207	HIS	YachidaS_2019 (n=246)
DRR171942	207	HIS	YachidaS_2019 (n=246)
DRR171943	192	HIS	YachidaS_2019 (n=246)
DRR171948	206	HIS	YachidaS_2019 (n=246)
DRR171950	191	HIS	YachidaS_2019 (n=246)
DRR171951	199	HIS	YachidaS_2019 (n=246)
DRR171952	223	HIS	YachidaS_2019 (n=246)
DRR171953	205	HIS	YachidaS_2019 (n=246)
DRR171954	210	HIS	YachidaS_2019 (n=246)
DRR171957	219	HIS	YachidaS_2019 (n=246)
DRR171959	217	HIS	YachidaS_2019 (n=246)
DRR171964	209	HIS	YachidaS_2019 (n=246)
DRR171965	171	HIS	YachidaS_2019 (n=246)
DRR173016	193	HIS	YachidaS_2019 (n=246)
DRR173017	164	HIS	YachidaS_2019 (n=246)
ERR2619707	183	LMIS	LokmerA_2019 (n=57)
ERR2619708	174	LMIS	LokmerA_2019 (n=57)
ERR2619709	191	LMIS	LokmerA_2019 (n=57)
ERR2619710	193	LMIS	LokmerA_2019 (n=57)
ERR2619711	189	LMIS	LokmerA_2019 (n=57)
ERR2619712	176	LMIS	LokmerA_2019 (n=57)
ERR2619713	71	LMIS	LokmerA_2019 (n=57)
ERR2619714	174	LMIS	LokmerA_2019 (n=57)
ERR2619715	181	LMIS	LokmerA_2019 (n=57)
ERR2619716	188	LMIS	LokmerA_2019 (n=57)
ERR2619717	196	LMIS	LokmerA_2019 (n=57)
ERR2619718	156	LMIS	LokmerA_2019 (n=57)
ERR2619719	161	LMIS	LokmerA_2019 (n=57)
ERR2619720	186	LMIS	LokmerA_2019 (n=57)
ERR2619721	196	LMIS	LokmerA_2019 (n=57)
ERR2619722	208	LMIS	LokmerA_2019 (n=57)
ERR2619723	163	LMIS	LokmerA_2019 (n=57)
ERR2619724	179	LMIS	LokmerA_2019 (n=57)
ERR2619725	190	LMIS	LokmerA_2019 (n=57)
ERR2619726	199	LMIS	LokmerA_2019 (n=57)
ERR2619727	205	LMIS	LokmerA_2019 (n=57)
ERR2619728	188	LMIS	LokmerA_2019 (n=57)
ERR2619729	198	LMIS	LokmerA_2019 (n=57)
ERR2619730	182	LMIS	LokmerA_2019 (n=57)
ERR2619731	193	LMIS	LokmerA_2019 (n=57)
ERR2619732	188	LMIS	LokmerA_2019 (n=57)
ERR2619733	184	LMIS	LokmerA_2019 (n=57)
ERR2619734	195	LMIS	LokmerA_2019 (n=57)
ERR2619735	203	LMIS	LokmerA_2019 (n=57)
ERR2619736	197	LMIS	LokmerA_2019 (n=57)
ERR2619737	195	LMIS	LokmerA_2019 (n=57)
ERR2619738	202	LMIS	LokmerA_2019 (n=57)
ERR2619739	188	LMIS	LokmerA_2019 (n=57)
ERR2619740	198	LMIS	LokmerA_2019 (n=57)
ERR2619741	201	LMIS	LokmerA_2019 (n=57)
ERR2619742	164	LMIS	LokmerA_2019 (n=57)
ERR2619743	193	LMIS	LokmerA_2019 (n=57)
ERR2619744	185	LMIS	LokmerA_2019 (n=57)
ERR2619745	203	LMIS	LokmerA_2019 (n=57)
ERR2619746	180	LMIS	LokmerA_2019 (n=57)
ERR2619747	194	LMIS	LokmerA_2019 (n=57)
ERR2619748	181	LMIS	LokmerA_2019 (n=57)
ERR2619749	148	LMIS	LokmerA_2019 (n=57)
ERR2619750	202	LMIS	LokmerA_2019 (n=57)
ERR2619751	188	LMIS	LokmerA_2019 (n=57)
ERR2619752	194	LMIS	LokmerA_2019 (n=57)
ERR2619753	178	LMIS	LokmerA_2019 (n=57)
ERR2619754	193	LMIS	LokmerA_2019 (n=57)
ERR2619755	189	LMIS	LokmerA_2019 (n=57)
ERR2619756	162	LMIS	LokmerA_2019 (n=57)
ERR2619757	182	LMIS	LokmerA_2019 (n=57)
ERR2619758	150	LMIS	LokmerA_2019 (n=57)
ERR2619759	185	LMIS	LokmerA_2019 (n=57)
ERR2619760	193	LMIS	LokmerA_2019 (n=57)
ERR2619761	186	LMIS	LokmerA_2019 (n=57)
ERR2619762	157	LMIS	LokmerA_2019 (n=57)
ERR2619763	153	LMIS	LokmerA_2019 (n=57)
ERR4330026	178	HIS	AsnicarF_2021 (n=1096)
ERR4330027	211	HIS	AsnicarF_2021 (n=1096)
ERR4330028	218	HIS	AsnicarF_2021 (n=1096)
ERR4330029	215	HIS	AsnicarF_2021 (n=1096)
ERR4330030	218	HIS	AsnicarF_2021 (n=1096)
ERR4330031	215	HIS	AsnicarF_2021 (n=1096)
ERR4330032	209	HIS	AsnicarF_2021 (n=1096)
ERR4330033	211	HIS	AsnicarF_2021 (n=1096)
ERR4330034	219	HIS	AsnicarF_2021 (n=1096)
ERR4330035	207	HIS	AsnicarF_2021 (n=1096)
ERR4330036	205	HIS	AsnicarF_2021 (n=1096)
ERR4330037	213	HIS	AsnicarF_2021 (n=1096)
ERR4330038	196	HIS	AsnicarF_2021 (n=1096)
ERR4330039	199	HIS	AsnicarF_2021 (n=1096)
ERR4330040	211	HIS	AsnicarF_2021 (n=1096)
ERR4330041	215	HIS	AsnicarF_2021 (n=1096)
ERR4330042	209	HIS	AsnicarF_2021 (n=1096)
ERR4330043	204	HIS	AsnicarF_2021 (n=1096)
ERR4330044	219	HIS	AsnicarF_2021 (n=1096)
ERR4330045	210	HIS	AsnicarF_2021 (n=1096)
ERR4330046	211	HIS	AsnicarF_2021 (n=1096)
ERR4330047	195	HIS	AsnicarF_2021 (n=1096)
ERR4330048	194	HIS	AsnicarF_2021 (n=1096)
ERR4330049	212	HIS	AsnicarF_2021 (n=1096)
ERR4330050	198	HIS	AsnicarF_2021 (n=1096)
ERR4330051	207	HIS	AsnicarF_2021 (n=1096)
ERR4330052	214	HIS	AsnicarF_2021 (n=1096)
ERR4330053	219	HIS	AsnicarF_2021 (n=1096)
ERR4330054	196	HIS	AsnicarF_2021 (n=1096)
ERR4330055	211	HIS	AsnicarF_2021 (n=1096)
ERR4330056	204	HIS	AsnicarF_2021 (n=1096)
ERR4330057	206	HIS	AsnicarF_2021 (n=1096)
ERR4330058	217	HIS	AsnicarF_2021 (n=1096)
ERR4330059	210	HIS	AsnicarF_2021 (n=1096)
ERR4330060	210	HIS	AsnicarF_2021 (n=1096)
ERR4330061	217	HIS	AsnicarF_2021 (n=1096)
ERR4330062	220	HIS	AsnicarF_2021 (n=1096)
ERR4330063	208	HIS	AsnicarF_2021 (n=1096)
ERR4330064	205	HIS	AsnicarF_2021 (n=1096)
ERR4330065	201	HIS	AsnicarF_2021 (n=1096)
ERR4330066	222	HIS	AsnicarF_2021 (n=1096)
ERR4330067	208	HIS	AsnicarF_2021 (n=1096)
ERR4330068	221	HIS	AsnicarF_2021 (n=1096)
ERR4330069	211	HIS	AsnicarF_2021 (n=1096)
ERR4330070	222	HIS	AsnicarF_2021 (n=1096)
ERR4330071	186	HIS	AsnicarF_2021 (n=1096)
ERR4330072	185	HIS	AsnicarF_2021 (n=1096)
ERR4330073	210	HIS	AsnicarF_2021 (n=1096)
ERR4330074	199	HIS	AsnicarF_2021 (n=1096)
ERR4330075	204	HIS	AsnicarF_2021 (n=1096)
ERR4330076	205	HIS	AsnicarF_2021 (n=1096)
ERR4330077	188	HIS	AsnicarF_2021 (n=1096)
ERR4330078	204	HIS	AsnicarF_2021 (n=1096)
ERR4330079	184	HIS	AsnicarF_2021 (n=1096)
ERR4330080	215	HIS	AsnicarF_2021 (n=1096)
ERR4330081	199	HIS	AsnicarF_2021 (n=1096)
ERR4330082	217	HIS	AsnicarF_2021 (n=1096)
ERR4330083	201	HIS	AsnicarF_2021 (n=1096)
ERR4330084	213	HIS	AsnicarF_2021 (n=1096)
ERR4330085	214	HIS	AsnicarF_2021 (n=1096)
ERR4330086	215	HIS	AsnicarF_2021 (n=1096)
ERR4330087	200	HIS	AsnicarF_2021 (n=1096)
ERR4330088	185	HIS	AsnicarF_2021 (n=1096)
ERR4330089	177	HIS	AsnicarF_2021 (n=1096)
ERR4330090	180	HIS	AsnicarF_2021 (n=1096)
ERR4330091	164	HIS	AsnicarF_2021 (n=1096)
ERR4330092	204	HIS	AsnicarF_2021 (n=1096)
ERR4330093	219	HIS	AsnicarF_2021 (n=1096)
ERR4330094	217	HIS	AsnicarF_2021 (n=1096)
ERR4330095	211	HIS	AsnicarF_2021 (n=1096)
ERR4330096	203	HIS	AsnicarF_2021 (n=1096)
ERR4330097	215	HIS	AsnicarF_2021 (n=1096)
ERR4330098	213	HIS	AsnicarF_2021 (n=1096)
ERR4330099	207	HIS	AsnicarF_2021 (n=1096)
ERR4330100	210	HIS	AsnicarF_2021 (n=1096)
ERR4330101	219	HIS	AsnicarF_2021 (n=1096)
ERR4330102	204	HIS	AsnicarF_2021 (n=1096)
ERR4330103	213	HIS	AsnicarF_2021 (n=1096)
ERR4330104	191	HIS	AsnicarF_2021 (n=1096)
ERR4330105	183	HIS	AsnicarF_2021 (n=1096)
ERR4330106	211	HIS	AsnicarF_2021 (n=1096)
ERR4330107	217	HIS	AsnicarF_2021 (n=1096)
ERR4330108	198	HIS	AsnicarF_2021 (n=1096)
ERR4330109	199	HIS	AsnicarF_2021 (n=1096)
ERR4330110	222	HIS	AsnicarF_2021 (n=1096)
ERR4330111	212	HIS	AsnicarF_2021 (n=1096)
ERR4330112	222	HIS	AsnicarF_2021 (n=1096)
ERR4330113	220	HIS	AsnicarF_2021 (n=1096)
ERR4330114	192	HIS	AsnicarF_2021 (n=1096)
ERR4330115	222	HIS	AsnicarF_2021 (n=1096)
ERR4330116	215	HIS	AsnicarF_2021 (n=1096)
ERR4330117	214	HIS	AsnicarF_2021 (n=1096)
ERR4330118	203	HIS	AsnicarF_2021 (n=1096)
ERR4330119	187	HIS	AsnicarF_2021 (n=1096)
ERR4330120	220	HIS	AsnicarF_2021 (n=1096)
ERR4330121	206	HIS	AsnicarF_2021 (n=1096)
ERR4330122	208	HIS	AsnicarF_2021 (n=1096)
ERR4330123	222	HIS	AsnicarF_2021 (n=1096)
ERR4330124	214	HIS	AsnicarF_2021 (n=1096)
ERR4333869	192	HIS	AsnicarF_2021 (n=1096)
ERR4333870	219	HIS	AsnicarF_2021 (n=1096)
ERR4333871	212	HIS	AsnicarF_2021 (n=1096)
ERR4333872	214	HIS	AsnicarF_2021 (n=1096)
ERR4333873	200	HIS	AsnicarF_2021 (n=1096)
ERR4333874	206	HIS	AsnicarF_2021 (n=1096)
ERR4333875	206	HIS	AsnicarF_2021 (n=1096)
ERR4333876	216	HIS	AsnicarF_2021 (n=1096)
ERR4333877	217	HIS	AsnicarF_2021 (n=1096)
ERR4333878	215	HIS	AsnicarF_2021 (n=1096)
ERR4333879	204	HIS	AsnicarF_2021 (n=1096)
ERR4333880	210	HIS	AsnicarF_2021 (n=1096)
ERR4333881	210	HIS	AsnicarF_2021 (n=1096)
ERR4333882	199	HIS	AsnicarF_2021 (n=1096)
ERR4333883	198	HIS	AsnicarF_2021 (n=1096)
ERR4333884	200	HIS	AsnicarF_2021 (n=1096)
ERR4333885	200	HIS	AsnicarF_2021 (n=1096)
ERR4333886	221	HIS	AsnicarF_2021 (n=1096)
ERR4333887	195	HIS	AsnicarF_2021 (n=1096)
ERR4333888	217	HIS	AsnicarF_2021 (n=1096)
ERR4333889	202	HIS	AsnicarF_2021 (n=1096)
ERR4333890	202	HIS	AsnicarF_2021 (n=1096)
ERR4333891	216	HIS	AsnicarF_2021 (n=1096)
ERR4333892	210	HIS	AsnicarF_2021 (n=1096)
ERR4333893	220	HIS	AsnicarF_2021 (n=1096)
ERR4333894	212	HIS	AsnicarF_2021 (n=1096)
ERR4333895	204	HIS	AsnicarF_2021 (n=1096)
ERR4333896	199	HIS	AsnicarF_2021 (n=1096)
ERR4333897	204	HIS	AsnicarF_2021 (n=1096)
ERR4333898	227	HIS	AsnicarF_2021 (n=1096)
ERR4333899	208	HIS	AsnicarF_2021 (n=1096)
ERR4333900	220	HIS	AsnicarF_2021 (n=1096)
ERR4333901	225	HIS	AsnicarF_2021 (n=1096)
ERR4333902	201	HIS	AsnicarF_2021 (n=1096)
ERR4333903	223	HIS	AsnicarF_2021 (n=1096)
ERR4333904	200	HIS	AsnicarF_2021 (n=1096)
ERR4333905	199	HIS	AsnicarF_2021 (n=1096)
ERR4333906	223	HIS	AsnicarF_2021 (n=1096)
ERR4333907	206	HIS	AsnicarF_2021 (n=1096)
ERR4333908	212	HIS	AsnicarF_2021 (n=1096)
ERR4333909	215	HIS	AsnicarF_2021 (n=1096)
ERR4333910	208	HIS	AsnicarF_2021 (n=1096)
ERR4333911	219	HIS	AsnicarF_2021 (n=1096)
ERR4333912	218	HIS	AsnicarF_2021 (n=1096)
ERR4333913	201	HIS	AsnicarF_2021 (n=1096)
ERR4333914	212	HIS	AsnicarF_2021 (n=1096)
ERR4333915	203	HIS	AsnicarF_2021 (n=1096)
ERR4333916	203	HIS	AsnicarF_2021 (n=1096)
ERR4333917	227	HIS	AsnicarF_2021 (n=1096)
ERR4333918	216	HIS	AsnicarF_2021 (n=1096)
ERR4333919	217	HIS	AsnicarF_2021 (n=1096)
ERR4333920	203	HIS	AsnicarF_2021 (n=1096)
ERR4333921	216	HIS	AsnicarF_2021 (n=1096)
ERR4333922	215	HIS	AsnicarF_2021 (n=1096)
ERR4333923	205	HIS	AsnicarF_2021 (n=1096)
ERR4333924	187	HIS	AsnicarF_2021 (n=1096)
ERR4333925	165	HIS	AsnicarF_2021 (n=1096)
ERR4333926	210	HIS	AsnicarF_2021 (n=1096)
ERR4333927	206	HIS	AsnicarF_2021 (n=1096)
ERR4333928	210	HIS	AsnicarF_2021 (n=1096)
ERR4333929	221	HIS	AsnicarF_2021 (n=1096)
ERR4333930	218	HIS	AsnicarF_2021 (n=1096)
ERR4333931	202	HIS	AsnicarF_2021 (n=1096)
ERR4333932	210	HIS	AsnicarF_2021 (n=1096)
ERR4333933	205	HIS	AsnicarF_2021 (n=1096)
ERR4333934	225	HIS	AsnicarF_2021 (n=1096)
ERR4333935	206	HIS	AsnicarF_2021 (n=1096)
ERR4333936	206	HIS	AsnicarF_2021 (n=1096)
ERR4333937	197	HIS	AsnicarF_2021 (n=1096)
ERR4333938	223	HIS	AsnicarF_2021 (n=1096)
ERR4333939	204	HIS	AsnicarF_2021 (n=1096)
ERR4333940	209	HIS	AsnicarF_2021 (n=1096)
ERR4333941	212	HIS	AsnicarF_2021 (n=1096)
ERR4333942	209	HIS	AsnicarF_2021 (n=1096)
ERR4333943	216	HIS	AsnicarF_2021 (n=1096)
ERR4333944	215	HIS	AsnicarF_2021 (n=1096)
ERR4333945	218	HIS	AsnicarF_2021 (n=1096)
ERR4333946	217	HIS	AsnicarF_2021 (n=1096)
ERR4333947	206	HIS	AsnicarF_2021 (n=1096)
ERR4333948	171	HIS	AsnicarF_2021 (n=1096)
ERR4333949	210	HIS	AsnicarF_2021 (n=1096)
ERR4333950	204	HIS	AsnicarF_2021 (n=1096)
ERR4333951	211	HIS	AsnicarF_2021 (n=1096)
ERR4333952	204	HIS	AsnicarF_2021 (n=1096)
ERR4333953	203	HIS	AsnicarF_2021 (n=1096)
ERR4333954	207	HIS	AsnicarF_2021 (n=1096)
ERR4333955	219	HIS	AsnicarF_2021 (n=1096)
ERR4333956	224	HIS	AsnicarF_2021 (n=1096)
ERR4333957	223	HIS	AsnicarF_2021 (n=1096)
ERR4333958	198	HIS	AsnicarF_2021 (n=1096)
ERR4333959	211	HIS	AsnicarF_2021 (n=1096)
ERR4333960	220	HIS	AsnicarF_2021 (n=1096)
ERR4333961	217	HIS	AsnicarF_2021 (n=1096)
ERR4333962	198	HIS	AsnicarF_2021 (n=1096)
ERR4333963	219	HIS	AsnicarF_2021 (n=1096)
ERR4333964	188	HIS	AsnicarF_2021 (n=1096)
ERR4333965	204	HIS	AsnicarF_2021 (n=1096)
ERR4333966	219	HIS	AsnicarF_2021 (n=1096)
ERR4333967	214	HIS	AsnicarF_2021 (n=1096)
ERR4333968	219	HIS	AsnicarF_2021 (n=1096)
ERR4333969	220	HIS	AsnicarF_2021 (n=1096)
ERR4333970	208	HIS	AsnicarF_2021 (n=1096)
ERR4333971	217	HIS	AsnicarF_2021 (n=1096)
ERR4333972	204	HIS	AsnicarF_2021 (n=1096)
ERR4333973	205	HIS	AsnicarF_2021 (n=1096)
ERR4333974	218	HIS	AsnicarF_2021 (n=1096)
ERR4333975	213	HIS	AsnicarF_2021 (n=1096)
ERR4333976	187	HIS	AsnicarF_2021 (n=1096)
ERR4333977	209	HIS	AsnicarF_2021 (n=1096)
ERR4333978	195	HIS	AsnicarF_2021 (n=1096)
ERR4333979	199	HIS	AsnicarF_2021 (n=1096)
ERR4333980	215	HIS	AsnicarF_2021 (n=1096)
ERR4333981	200	HIS	AsnicarF_2021 (n=1096)
ERR4333982	215	HIS	AsnicarF_2021 (n=1096)
ERR4333983	222	HIS	AsnicarF_2021 (n=1096)
ERR4333984	221	HIS	AsnicarF_2021 (n=1096)
ERR4333985	176	HIS	AsnicarF_2021 (n=1096)
ERR4333986	211	HIS	AsnicarF_2021 (n=1096)
ERR4333987	202	HIS	AsnicarF_2021 (n=1096)
ERR4333988	203	HIS	AsnicarF_2021 (n=1096)
ERR4333989	215	HIS	AsnicarF_2021 (n=1096)
ERR4333990	201	HIS	AsnicarF_2021 (n=1096)
ERR4333991	204	HIS	AsnicarF_2021 (n=1096)
ERR4333992	214	HIS	AsnicarF_2021 (n=1096)
ERR4333993	220	HIS	AsnicarF_2021 (n=1096)
ERR4333994	189	HIS	AsnicarF_2021 (n=1096)
ERR4333995	197	HIS	AsnicarF_2021 (n=1096)
ERR4333996	196	HIS	AsnicarF_2021 (n=1096)
ERR4333997	215	HIS	AsnicarF_2021 (n=1096)
ERR4333998	216	HIS	AsnicarF_2021 (n=1096)
ERR4333999	211	HIS	AsnicarF_2021 (n=1096)
ERR4334000	214	HIS	AsnicarF_2021 (n=1096)
ERR4334001	214	HIS	AsnicarF_2021 (n=1096)
ERR4334002	209	HIS	AsnicarF_2021 (n=1096)
ERR4334003	215	HIS	AsnicarF_2021 (n=1096)
ERR4334004	215	HIS	AsnicarF_2021 (n=1096)
ERR4334005	213	HIS	AsnicarF_2021 (n=1096)
ERR4334006	212	HIS	AsnicarF_2021 (n=1096)
ERR4334007	210	HIS	AsnicarF_2021 (n=1096)
ERR4334008	225	HIS	AsnicarF_2021 (n=1096)
ERR4334009	212	HIS	AsnicarF_2021 (n=1096)
ERR4334010	212	HIS	AsnicarF_2021 (n=1096)
ERR4334011	214	HIS	AsnicarF_2021 (n=1096)
ERR4334012	193	HIS	AsnicarF_2021 (n=1096)
ERR4334013	213	HIS	AsnicarF_2021 (n=1096)
ERR4334014	201	HIS	AsnicarF_2021 (n=1096)
ERR4334015	214	HIS	AsnicarF_2021 (n=1096)
ERR4334016	212	HIS	AsnicarF_2021 (n=1096)
ERR4334017	202	HIS	AsnicarF_2021 (n=1096)
ERR4334018	194	HIS	AsnicarF_2021 (n=1096)
ERR4334019	214	HIS	AsnicarF_2021 (n=1096)
ERR4334020	197	HIS	AsnicarF_2021 (n=1096)
ERR4334021	216	HIS	AsnicarF_2021 (n=1096)
ERR4334022	213	HIS	AsnicarF_2021 (n=1096)
ERR4334023	214	HIS	AsnicarF_2021 (n=1096)
ERR4334024	218	HIS	AsnicarF_2021 (n=1096)
ERR4334025	205	HIS	AsnicarF_2021 (n=1096)
ERR4334026	211	HIS	AsnicarF_2021 (n=1096)
ERR4334027	208	HIS	AsnicarF_2021 (n=1096)
ERR4334028	213	HIS	AsnicarF_2021 (n=1096)
ERR4334029	208	HIS	AsnicarF_2021 (n=1096)
ERR4334030	190	HIS	AsnicarF_2021 (n=1096)
ERR4334031	205	HIS	AsnicarF_2021 (n=1096)
ERR4334032	209	HIS	AsnicarF_2021 (n=1096)
ERR4334033	202	HIS	AsnicarF_2021 (n=1096)
ERR4334034	196	HIS	AsnicarF_2021 (n=1096)
ERR4334035	216	HIS	AsnicarF_2021 (n=1096)
ERR4334036	208	HIS	AsnicarF_2021 (n=1096)
ERR4334037	214	HIS	AsnicarF_2021 (n=1096)
ERR4334038	215	HIS	AsnicarF_2021 (n=1096)
ERR4334039	219	HIS	AsnicarF_2021 (n=1096)
ERR4334040	214	HIS	AsnicarF_2021 (n=1096)
ERR4334041	220	HIS	AsnicarF_2021 (n=1096)
ERR4334042	213	HIS	AsnicarF_2021 (n=1096)
ERR4334043	210	HIS	AsnicarF_2021 (n=1096)
ERR4334044	211	HIS	AsnicarF_2021 (n=1096)
ERR4334045	198	HIS	AsnicarF_2021 (n=1096)
ERR4334046	199	HIS	AsnicarF_2021 (n=1096)
ERR4334047	212	HIS	AsnicarF_2021 (n=1096)
ERR4334048	204	HIS	AsnicarF_2021 (n=1096)
ERR4334049	216	HIS	AsnicarF_2021 (n=1096)
ERR4334050	206	HIS	AsnicarF_2021 (n=1096)
ERR4334051	216	HIS	AsnicarF_2021 (n=1096)
ERR4334052	214	HIS	AsnicarF_2021 (n=1096)
ERR4334053	206	HIS	AsnicarF_2021 (n=1096)
ERR4334054	196	HIS	AsnicarF_2021 (n=1096)
ERR4334055	211	HIS	AsnicarF_2021 (n=1096)
ERR4334056	212	HIS	AsnicarF_2021 (n=1096)
ERR4334057	215	HIS	AsnicarF_2021 (n=1096)
ERR4334058	206	HIS	AsnicarF_2021 (n=1096)
ERR4334059	218	HIS	AsnicarF_2021 (n=1096)
ERR4334060	212	HIS	AsnicarF_2021 (n=1096)
ERR4334061	216	HIS	AsnicarF_2021 (n=1096)
ERR4334062	204	HIS	AsnicarF_2021 (n=1096)
ERR4334063	205	HIS	AsnicarF_2021 (n=1096)
ERR4334064	212	HIS	AsnicarF_2021 (n=1096)
ERR4334065	210	HIS	AsnicarF_2021 (n=1096)
ERR4334066	217	HIS	AsnicarF_2021 (n=1096)
ERR4334067	216	HIS	AsnicarF_2021 (n=1096)
ERR4334068	187	HIS	AsnicarF_2021 (n=1096)
ERR4334069	218	HIS	AsnicarF_2021 (n=1096)
ERR4334070	200	HIS	AsnicarF_2021 (n=1096)
ERR4334071	214	HIS	AsnicarF_2021 (n=1096)
ERR4334072	223	HIS	AsnicarF_2021 (n=1096)
ERR4334073	218	HIS	AsnicarF_2021 (n=1096)
ERR4334074	206	HIS	AsnicarF_2021 (n=1096)
ERR4334075	217	HIS	AsnicarF_2021 (n=1096)
ERR4334076	219	HIS	AsnicarF_2021 (n=1096)
ERR4334077	221	HIS	AsnicarF_2021 (n=1096)
ERR4334078	195	HIS	AsnicarF_2021 (n=1096)
ERR4334079	213	HIS	AsnicarF_2021 (n=1096)
ERR4334080	218	HIS	AsnicarF_2021 (n=1096)
ERR4334081	207	HIS	AsnicarF_2021 (n=1096)
ERR4334082	214	HIS	AsnicarF_2021 (n=1096)
ERR4334083	225	HIS	AsnicarF_2021 (n=1096)
ERR4334084	213	HIS	AsnicarF_2021 (n=1096)
ERR4334085	209	HIS	AsnicarF_2021 (n=1096)
ERR4334086	215	HIS	AsnicarF_2021 (n=1096)
ERR4334087	207	HIS	AsnicarF_2021 (n=1096)
ERR4334088	209	HIS	AsnicarF_2021 (n=1096)
ERR4334089	221	HIS	AsnicarF_2021 (n=1096)
ERR4334090	212	HIS	AsnicarF_2021 (n=1096)
ERR4334091	213	HIS	AsnicarF_2021 (n=1096)
ERR4334092	213	HIS	AsnicarF_2021 (n=1096)
ERR4334093	213	HIS	AsnicarF_2021 (n=1096)
ERR4334094	215	HIS	AsnicarF_2021 (n=1096)
ERR4334095	207	HIS	AsnicarF_2021 (n=1096)
ERR4334096	209	HIS	AsnicarF_2021 (n=1096)
ERR4334097	222	HIS	AsnicarF_2021 (n=1096)
ERR4334098	204	HIS	AsnicarF_2021 (n=1096)
ERR4334099	206	HIS	AsnicarF_2021 (n=1096)
ERR4334100	202	HIS	AsnicarF_2021 (n=1096)
ERR4334101	216	HIS	AsnicarF_2021 (n=1096)
ERR4334102	197	HIS	AsnicarF_2021 (n=1096)
ERR4334103	210	HIS	AsnicarF_2021 (n=1096)
ERR4334104	221	HIS	AsnicarF_2021 (n=1096)
ERR4334105	217	HIS	AsnicarF_2021 (n=1096)
ERR4334106	217	HIS	AsnicarF_2021 (n=1096)
ERR4334107	204	HIS	AsnicarF_2021 (n=1096)
ERR4334108	209	HIS	AsnicarF_2021 (n=1096)
ERR4334109	221	HIS	AsnicarF_2021 (n=1096)
ERR4334110	214	HIS	AsnicarF_2021 (n=1096)
ERR4334111	215	HIS	AsnicarF_2021 (n=1096)
ERR4334112	208	HIS	AsnicarF_2021 (n=1096)
ERR4334113	209	HIS	AsnicarF_2021 (n=1096)
ERR4334114	201	HIS	AsnicarF_2021 (n=1096)
ERR4334115	195	HIS	AsnicarF_2021 (n=1096)
ERR4334116	209	HIS	AsnicarF_2021 (n=1096)
ERR4334117	207	HIS	AsnicarF_2021 (n=1096)
ERR4334118	204	HIS	AsnicarF_2021 (n=1096)
ERR4334119	192	HIS	AsnicarF_2021 (n=1096)
ERR4334120	209	HIS	AsnicarF_2021 (n=1096)
ERR4334121	221	HIS	AsnicarF_2021 (n=1096)
ERR4334122	218	HIS	AsnicarF_2021 (n=1096)
ERR4334123	195	HIS	AsnicarF_2021 (n=1096)
ERR4334124	203	HIS	AsnicarF_2021 (n=1096)
ERR4334125	219	HIS	AsnicarF_2021 (n=1096)
ERR4334126	206	HIS	AsnicarF_2021 (n=1096)
ERR4334127	206	HIS	AsnicarF_2021 (n=1096)
ERR4334128	208	HIS	AsnicarF_2021 (n=1096)
ERR4334129	209	HIS	AsnicarF_2021 (n=1096)
ERR4334130	217	HIS	AsnicarF_2021 (n=1096)
ERR4334131	210	HIS	AsnicarF_2021 (n=1096)
ERR4334132	195	HIS	AsnicarF_2021 (n=1096)
ERR4334133	227	HIS	AsnicarF_2021 (n=1096)
ERR4334134	185	HIS	AsnicarF_2021 (n=1096)
ERR4334135	214	HIS	AsnicarF_2021 (n=1096)
ERR4334136	200	HIS	AsnicarF_2021 (n=1096)
ERR4334137	226	HIS	AsnicarF_2021 (n=1096)
ERR4334138	199	HIS	AsnicarF_2021 (n=1096)
ERR4334139	212	HIS	AsnicarF_2021 (n=1096)
ERR4334140	210	HIS	AsnicarF_2021 (n=1096)
ERR4334141	206	HIS	AsnicarF_2021 (n=1096)
ERR4334142	203	HIS	AsnicarF_2021 (n=1096)
ERR4334143	216	HIS	AsnicarF_2021 (n=1096)
ERR4334144	219	HIS	AsnicarF_2021 (n=1096)
ERR4334145	211	HIS	AsnicarF_2021 (n=1096)
ERR4334146	205	HIS	AsnicarF_2021 (n=1096)
ERR4334147	214	HIS	AsnicarF_2021 (n=1096)
ERR4334148	213	HIS	AsnicarF_2021 (n=1096)
ERR4334149	204	HIS	AsnicarF_2021 (n=1096)
ERR4334150	227	HIS	AsnicarF_2021 (n=1096)
ERR4334151	209	HIS	AsnicarF_2021 (n=1096)
ERR4334152	214	HIS	AsnicarF_2021 (n=1096)
ERR4334153	217	HIS	AsnicarF_2021 (n=1096)
ERR4334154	181	HIS	AsnicarF_2021 (n=1096)
ERR4334155	205	HIS	AsnicarF_2021 (n=1096)
ERR4334156	212	HIS	AsnicarF_2021 (n=1096)
ERR4334157	208	HIS	AsnicarF_2021 (n=1096)
ERR4334158	210	HIS	AsnicarF_2021 (n=1096)
ERR4334159	217	HIS	AsnicarF_2021 (n=1096)
ERR4334160	214	HIS	AsnicarF_2021 (n=1096)
ERR4334161	209	HIS	AsnicarF_2021 (n=1096)
ERR4334162	222	HIS	AsnicarF_2021 (n=1096)
ERR4334163	213	HIS	AsnicarF_2021 (n=1096)
ERR4334164	215	HIS	AsnicarF_2021 (n=1096)
ERR4334165	218	HIS	AsnicarF_2021 (n=1096)
ERR4334166	205	HIS	AsnicarF_2021 (n=1096)
ERR4334167	203	HIS	AsnicarF_2021 (n=1096)
ERR4334168	216	HIS	AsnicarF_2021 (n=1096)
ERR4334169	204	HIS	AsnicarF_2021 (n=1096)
ERR4334170	207	HIS	AsnicarF_2021 (n=1096)
ERR4334171	207	HIS	AsnicarF_2021 (n=1096)
ERR4334172	215	HIS	AsnicarF_2021 (n=1096)
ERR4334173	217	HIS	AsnicarF_2021 (n=1096)
ERR4334174	210	HIS	AsnicarF_2021 (n=1096)
ERR4334175	198	HIS	AsnicarF_2021 (n=1096)
ERR4334176	220	HIS	AsnicarF_2021 (n=1096)
ERR4334177	213	HIS	AsnicarF_2021 (n=1096)
ERR4334178	217	HIS	AsnicarF_2021 (n=1096)
ERR4334179	219	HIS	AsnicarF_2021 (n=1096)
ERR4334180	201	HIS	AsnicarF_2021 (n=1096)
ERR4334181	212	HIS	AsnicarF_2021 (n=1096)
ERR4334182	223	HIS	AsnicarF_2021 (n=1096)
ERR4334183	219	HIS	AsnicarF_2021 (n=1096)
ERR4334184	194	HIS	AsnicarF_2021 (n=1096)
ERR4334185	208	HIS	AsnicarF_2021 (n=1096)
ERR4334186	206	HIS	AsnicarF_2021 (n=1096)
ERR4334187	209	HIS	AsnicarF_2021 (n=1096)
ERR4334188	203	HIS	AsnicarF_2021 (n=1096)
ERR4334189	210	HIS	AsnicarF_2021 (n=1096)
ERR4334190	196	HIS	AsnicarF_2021 (n=1096)
ERR4334191	196	HIS	AsnicarF_2021 (n=1096)
ERR4334192	211	HIS	AsnicarF_2021 (n=1096)
ERR4334193	215	HIS	AsnicarF_2021 (n=1096)
ERR4334194	203	HIS	AsnicarF_2021 (n=1096)
ERR4334195	213	HIS	AsnicarF_2021 (n=1096)
ERR4334196	182	HIS	AsnicarF_2021 (n=1096)
ERR4334197	199	HIS	AsnicarF_2021 (n=1096)
ERR4334198	218	HIS	AsnicarF_2021 (n=1096)
ERR4334199	208	HIS	AsnicarF_2021 (n=1096)
ERR4334200	215	HIS	AsnicarF_2021 (n=1096)
ERR4334201	202	HIS	AsnicarF_2021 (n=1096)
ERR4334202	218	HIS	AsnicarF_2021 (n=1096)
ERR4334203	213	HIS	AsnicarF_2021 (n=1096)
ERR4334205	217	HIS	AsnicarF_2021 (n=1096)
ERR4334206	212	HIS	AsnicarF_2021 (n=1096)
ERR4334207	213	HIS	AsnicarF_2021 (n=1096)
ERR4334208	196	HIS	AsnicarF_2021 (n=1096)
ERR4334209	219	HIS	AsnicarF_2021 (n=1096)
ERR4334210	207	HIS	AsnicarF_2021 (n=1096)
ERR4334211	208	HIS	AsnicarF_2021 (n=1096)
ERR4334212	203	HIS	AsnicarF_2021 (n=1096)
ERR4334213	214	HIS	AsnicarF_2021 (n=1096)
ERR4334214	209	HIS	AsnicarF_2021 (n=1096)
ERR4334215	220	HIS	AsnicarF_2021 (n=1096)
ERR4334216	199	HIS	AsnicarF_2021 (n=1096)
ERR4334217	222	HIS	AsnicarF_2021 (n=1096)
ERR4334218	211	HIS	AsnicarF_2021 (n=1096)
ERR4334219	213	HIS	AsnicarF_2021 (n=1096)
ERR4334220	212	HIS	AsnicarF_2021 (n=1096)
ERR4334221	218	HIS	AsnicarF_2021 (n=1096)
ERR4334222	215	HIS	AsnicarF_2021 (n=1096)
ERR4334223	196	HIS	AsnicarF_2021 (n=1096)
ERR4334224	216	HIS	AsnicarF_2021 (n=1096)
ERR4334225	221	HIS	AsnicarF_2021 (n=1096)
ERR4334226	216	HIS	AsnicarF_2021 (n=1096)
ERR4334227	216	HIS	AsnicarF_2021 (n=1096)
ERR4334228	213	HIS	AsnicarF_2021 (n=1096)
ERR4334229	212	HIS	AsnicarF_2021 (n=1096)
ERR4334230	215	HIS	AsnicarF_2021 (n=1096)
ERR4334231	223	HIS	AsnicarF_2021 (n=1096)
ERR4334232	198	HIS	AsnicarF_2021 (n=1096)
ERR4334233	210	HIS	AsnicarF_2021 (n=1096)
ERR4334234	212	HIS	AsnicarF_2021 (n=1096)
ERR4334235	220	HIS	AsnicarF_2021 (n=1096)
ERR4334236	210	HIS	AsnicarF_2021 (n=1096)
ERR4334237	218	HIS	AsnicarF_2021 (n=1096)
ERR4334238	204	HIS	AsnicarF_2021 (n=1096)
ERR4334239	219	HIS	AsnicarF_2021 (n=1096)
ERR4334240	205	HIS	AsnicarF_2021 (n=1096)
ERR4334241	219	HIS	AsnicarF_2021 (n=1096)
ERR4334242	220	HIS	AsnicarF_2021 (n=1096)
ERR4334243	202	HIS	AsnicarF_2021 (n=1096)
ERR4334244	208	HIS	AsnicarF_2021 (n=1096)
ERR4334245	224	HIS	AsnicarF_2021 (n=1096)
ERR4334246	213	HIS	AsnicarF_2021 (n=1096)
ERR4334247	223	HIS	AsnicarF_2021 (n=1096)
ERR4334248	209	HIS	AsnicarF_2021 (n=1096)
ERR4334249	204	HIS	AsnicarF_2021 (n=1096)
ERR4334250	209	HIS	AsnicarF_2021 (n=1096)
ERR4334251	219	HIS	AsnicarF_2021 (n=1096)
ERR4334252	200	HIS	AsnicarF_2021 (n=1096)
ERR4334253	166	HIS	AsnicarF_2021 (n=1096)
ERR4334254	219	HIS	AsnicarF_2021 (n=1096)
ERR4334255	215	HIS	AsnicarF_2021 (n=1096)
ERR4334256	209	HIS	AsnicarF_2021 (n=1096)
ERR4334257	211	HIS	AsnicarF_2021 (n=1096)
ERR4334258	206	HIS	AsnicarF_2021 (n=1096)
ERR4334259	219	HIS	AsnicarF_2021 (n=1096)
ERR4334260	205	HIS	AsnicarF_2021 (n=1096)
ERR4334261	219	HIS	AsnicarF_2021 (n=1096)
ERR4334262	219	HIS	AsnicarF_2021 (n=1096)
ERR4334263	212	HIS	AsnicarF_2021 (n=1096)
ERR4334264	222	HIS	AsnicarF_2021 (n=1096)
ERR4334265	216	HIS	AsnicarF_2021 (n=1096)
ERR4334266	197	HIS	AsnicarF_2021 (n=1096)
ERR4334267	199	HIS	AsnicarF_2021 (n=1096)
ERR4334268	206	HIS	AsnicarF_2021 (n=1096)
ERR4335019	199	HIS	AsnicarF_2021 (n=1096)
ERR4335020	193	HIS	AsnicarF_2021 (n=1096)
ERR4335021	211	HIS	AsnicarF_2021 (n=1096)
ERR4335022	210	HIS	AsnicarF_2021 (n=1096)
ERR4335023	215	HIS	AsnicarF_2021 (n=1096)
ERR4335024	184	HIS	AsnicarF_2021 (n=1096)
ERR4335025	195	HIS	AsnicarF_2021 (n=1096)
ERR4335026	210	HIS	AsnicarF_2021 (n=1096)
ERR4335027	214	HIS	AsnicarF_2021 (n=1096)
ERR4335028	191	HIS	AsnicarF_2021 (n=1096)
ERR4335029	203	HIS	AsnicarF_2021 (n=1096)
ERR4335030	204	HIS	AsnicarF_2021 (n=1096)
ERR4335031	196	HIS	AsnicarF_2021 (n=1096)
ERR4335032	200	HIS	AsnicarF_2021 (n=1096)
ERR4335033	205	HIS	AsnicarF_2021 (n=1096)
ERR4335034	221	HIS	AsnicarF_2021 (n=1096)
ERR4335035	208	HIS	AsnicarF_2021 (n=1096)
ERR4335036	205	HIS	AsnicarF_2021 (n=1096)
ERR4335037	222	HIS	AsnicarF_2021 (n=1096)
ERR4335038	202	HIS	AsnicarF_2021 (n=1096)
ERR4335039	196	HIS	AsnicarF_2021 (n=1096)
ERR4335040	220	HIS	AsnicarF_2021 (n=1096)
ERR4335041	196	HIS	AsnicarF_2021 (n=1096)
ERR4335042	198	HIS	AsnicarF_2021 (n=1096)
ERR4335043	220	HIS	AsnicarF_2021 (n=1096)
ERR4335044	217	HIS	AsnicarF_2021 (n=1096)
ERR4335045	215	HIS	AsnicarF_2021 (n=1096)
ERR4335046	218	HIS	AsnicarF_2021 (n=1096)
ERR4335047	174	HIS	AsnicarF_2021 (n=1096)
ERR4335048	211	HIS	AsnicarF_2021 (n=1096)
ERR4335049	219	HIS	AsnicarF_2021 (n=1096)
ERR4335050	208	HIS	AsnicarF_2021 (n=1096)
ERR4335051	218	HIS	AsnicarF_2021 (n=1096)
ERR4335052	207	HIS	AsnicarF_2021 (n=1096)
ERR4335053	225	HIS	AsnicarF_2021 (n=1096)
ERR4335054	193	HIS	AsnicarF_2021 (n=1096)
ERR4335055	213	HIS	AsnicarF_2021 (n=1096)
ERR4335056	214	HIS	AsnicarF_2021 (n=1096)
ERR4335057	217	HIS	AsnicarF_2021 (n=1096)
ERR4335058	205	HIS	AsnicarF_2021 (n=1096)
ERR4335059	191	HIS	AsnicarF_2021 (n=1096)
ERR4335060	206	HIS	AsnicarF_2021 (n=1096)
ERR4335061	200	HIS	AsnicarF_2021 (n=1096)
ERR4335062	218	HIS	AsnicarF_2021 (n=1096)
ERR4335063	208	HIS	AsnicarF_2021 (n=1096)
ERR4335064	214	HIS	AsnicarF_2021 (n=1096)
ERR4335065	208	HIS	AsnicarF_2021 (n=1096)
ERR4335066	163	HIS	AsnicarF_2021 (n=1096)
ERR4335067	221	HIS	AsnicarF_2021 (n=1096)
ERR4335068	204	HIS	AsnicarF_2021 (n=1096)
ERR4335069	224	HIS	AsnicarF_2021 (n=1096)
ERR4335070	212	HIS	AsnicarF_2021 (n=1096)
ERR4335071	208	HIS	AsnicarF_2021 (n=1096)
ERR4335072	212	HIS	AsnicarF_2021 (n=1096)
ERR4335073	205	HIS	AsnicarF_2021 (n=1096)
ERR4335074	202	HIS	AsnicarF_2021 (n=1096)
ERR4335075	209	HIS	AsnicarF_2021 (n=1096)
ERR4335076	202	HIS	AsnicarF_2021 (n=1096)
ERR4335077	221	HIS	AsnicarF_2021 (n=1096)
ERR4335078	199	HIS	AsnicarF_2021 (n=1096)
ERR4335079	211	HIS	AsnicarF_2021 (n=1096)
ERR4335080	202	HIS	AsnicarF_2021 (n=1096)
ERR4335081	208	HIS	AsnicarF_2021 (n=1096)
ERR4335082	185	HIS	AsnicarF_2021 (n=1096)
ERR4335083	200	HIS	AsnicarF_2021 (n=1096)
ERR4335084	208	HIS	AsnicarF_2021 (n=1096)
ERR4335085	204	HIS	AsnicarF_2021 (n=1096)
ERR4335086	216	HIS	AsnicarF_2021 (n=1096)
ERR4335087	212	HIS	AsnicarF_2021 (n=1096)
ERR4335088	201	HIS	AsnicarF_2021 (n=1096)
ERR4335089	206	HIS	AsnicarF_2021 (n=1096)
ERR4335090	209	HIS	AsnicarF_2021 (n=1096)
ERR4335091	196	HIS	AsnicarF_2021 (n=1096)
ERR4335092	207	HIS	AsnicarF_2021 (n=1096)
ERR4335093	201	HIS	AsnicarF_2021 (n=1096)
ERR4335094	212	HIS	AsnicarF_2021 (n=1096)
ERR4335095	215	HIS	AsnicarF_2021 (n=1096)
ERR4335096	212	HIS	AsnicarF_2021 (n=1096)
ERR4335097	190	HIS	AsnicarF_2021 (n=1096)
ERR4335098	218	HIS	AsnicarF_2021 (n=1096)
ERR4335099	218	HIS	AsnicarF_2021 (n=1096)
ERR4335100	223	HIS	AsnicarF_2021 (n=1096)
ERR4335101	203	HIS	AsnicarF_2021 (n=1096)
ERR4335102	213	HIS	AsnicarF_2021 (n=1096)
ERR4335103	223	HIS	AsnicarF_2021 (n=1096)
ERR4335104	197	HIS	AsnicarF_2021 (n=1096)
ERR4335105	200	HIS	AsnicarF_2021 (n=1096)
ERR4335106	200	HIS	AsnicarF_2021 (n=1096)
ERR4335107	179	HIS	AsnicarF_2021 (n=1096)
ERR4335108	210	HIS	AsnicarF_2021 (n=1096)
ERR4335109	188	HIS	AsnicarF_2021 (n=1096)
ERR4335110	213	HIS	AsnicarF_2021 (n=1096)
ERR4335111	217	HIS	AsnicarF_2021 (n=1096)
ERR4335112	217	HIS	AsnicarF_2021 (n=1096)
ERR4335113	225	HIS	AsnicarF_2021 (n=1096)
ERR4335114	198	HIS	AsnicarF_2021 (n=1096)
ERR4335115	208	HIS	AsnicarF_2021 (n=1096)
ERR4335116	213	HIS	AsnicarF_2021 (n=1096)
ERR4335117	217	HIS	AsnicarF_2021 (n=1096)
ERR4335118	208	HIS	AsnicarF_2021 (n=1096)
ERR4335119	197	HIS	AsnicarF_2021 (n=1096)
ERR4335120	214	HIS	AsnicarF_2021 (n=1096)
ERR4335121	215	HIS	AsnicarF_2021 (n=1096)
ERR4335122	219	HIS	AsnicarF_2021 (n=1096)
ERR4335123	193	HIS	AsnicarF_2021 (n=1096)
ERR4335124	206	HIS	AsnicarF_2021 (n=1096)
ERR4335125	217	HIS	AsnicarF_2021 (n=1096)
ERR4335126	201	HIS	AsnicarF_2021 (n=1096)
ERR4335127	213	HIS	AsnicarF_2021 (n=1096)
ERR4335128	206	HIS	AsnicarF_2021 (n=1096)
ERR4335129	217	HIS	AsnicarF_2021 (n=1096)
ERR4335130	208	HIS	AsnicarF_2021 (n=1096)
ERR4335131	214	HIS	AsnicarF_2021 (n=1096)
ERR4335132	219	HIS	AsnicarF_2021 (n=1096)
ERR4335133	203	HIS	AsnicarF_2021 (n=1096)
ERR4335134	219	HIS	AsnicarF_2021 (n=1096)
ERR4335135	219	HIS	AsnicarF_2021 (n=1096)
ERR4335136	220	HIS	AsnicarF_2021 (n=1096)
ERR4335137	201	HIS	AsnicarF_2021 (n=1096)
ERR4335138	216	HIS	AsnicarF_2021 (n=1096)
ERR4335139	210	HIS	AsnicarF_2021 (n=1096)
ERR4335140	218	HIS	AsnicarF_2021 (n=1096)
ERR4335141	207	HIS	AsnicarF_2021 (n=1096)
ERR4335142	211	HIS	AsnicarF_2021 (n=1096)
ERR4335143	217	HIS	AsnicarF_2021 (n=1096)
ERR4335144	204	HIS	AsnicarF_2021 (n=1096)
ERR4335145	216	HIS	AsnicarF_2021 (n=1096)
ERR4335146	211	HIS	AsnicarF_2021 (n=1096)
ERR4335147	203	HIS	AsnicarF_2021 (n=1096)
ERR4335148	207	HIS	AsnicarF_2021 (n=1096)
ERR4335149	226	HIS	AsnicarF_2021 (n=1096)
ERR4335150	211	HIS	AsnicarF_2021 (n=1096)
ERR4335151	189	HIS	AsnicarF_2021 (n=1096)
ERR4335152	209	HIS	AsnicarF_2021 (n=1096)
ERR4335153	215	HIS	AsnicarF_2021 (n=1096)
ERR4335154	219	HIS	AsnicarF_2021 (n=1096)
ERR4335155	210	HIS	AsnicarF_2021 (n=1096)
ERR4335156	201	HIS	AsnicarF_2021 (n=1096)
ERR4335157	208	HIS	AsnicarF_2021 (n=1096)
ERR4335158	214	HIS	AsnicarF_2021 (n=1096)
ERR4335159	210	HIS	AsnicarF_2021 (n=1096)
ERR4335160	220	HIS	AsnicarF_2021 (n=1096)
ERR4335161	204	HIS	AsnicarF_2021 (n=1096)
ERR4335162	216	HIS	AsnicarF_2021 (n=1096)
ERR4335163	214	HIS	AsnicarF_2021 (n=1096)
ERR4335164	213	HIS	AsnicarF_2021 (n=1096)
ERR4335165	182	HIS	AsnicarF_2021 (n=1096)
ERR4335166	207	HIS	AsnicarF_2021 (n=1096)
ERR4335167	213	HIS	AsnicarF_2021 (n=1096)
ERR4335169	201	HIS	AsnicarF_2021 (n=1096)
ERR4335170	201	HIS	AsnicarF_2021 (n=1096)
ERR4335171	215	HIS	AsnicarF_2021 (n=1096)
ERR4335172	195	HIS	AsnicarF_2021 (n=1096)
ERR4335173	201	HIS	AsnicarF_2021 (n=1096)
ERR4335174	206	HIS	AsnicarF_2021 (n=1096)
ERR4335175	218	HIS	AsnicarF_2021 (n=1096)
ERR4335176	215	HIS	AsnicarF_2021 (n=1096)
ERR4335177	215	HIS	AsnicarF_2021 (n=1096)
ERR4335178	212	HIS	AsnicarF_2021 (n=1096)
ERR4335179	215	HIS	AsnicarF_2021 (n=1096)
ERR4335180	217	HIS	AsnicarF_2021 (n=1096)
ERR4335181	219	HIS	AsnicarF_2021 (n=1096)
ERR4335182	218	HIS	AsnicarF_2021 (n=1096)
ERR4335183	212	HIS	AsnicarF_2021 (n=1096)
ERR4335184	212	HIS	AsnicarF_2021 (n=1096)
ERR4335185	193	HIS	AsnicarF_2021 (n=1096)
ERR4335186	214	HIS	AsnicarF_2021 (n=1096)
ERR4335187	219	HIS	AsnicarF_2021 (n=1096)
ERR4335188	209	HIS	AsnicarF_2021 (n=1096)
ERR4335189	201	HIS	AsnicarF_2021 (n=1096)
ERR4335190	210	HIS	AsnicarF_2021 (n=1096)
ERR4335191	220	HIS	AsnicarF_2021 (n=1096)
ERR4335192	213	HIS	AsnicarF_2021 (n=1096)
ERR4335193	213	HIS	AsnicarF_2021 (n=1096)
ERR4335194	210	HIS	AsnicarF_2021 (n=1096)
ERR4335195	219	HIS	AsnicarF_2021 (n=1096)
ERR4335196	193	HIS	AsnicarF_2021 (n=1096)
ERR4335197	214	HIS	AsnicarF_2021 (n=1096)
ERR4335198	215	HIS	AsnicarF_2021 (n=1096)
ERR4335199	214	HIS	AsnicarF_2021 (n=1096)
ERR4335200	197	HIS	AsnicarF_2021 (n=1096)
ERR4335201	217	HIS	AsnicarF_2021 (n=1096)
ERR4335202	201	HIS	AsnicarF_2021 (n=1096)
ERR4335203	224	HIS	AsnicarF_2021 (n=1096)
ERR4335204	222	HIS	AsnicarF_2021 (n=1096)
ERR4335205	221	HIS	AsnicarF_2021 (n=1096)
ERR4335206	213	HIS	AsnicarF_2021 (n=1096)
ERR4335207	217	HIS	AsnicarF_2021 (n=1096)
ERR4335208	219	HIS	AsnicarF_2021 (n=1096)
ERR4335209	188	HIS	AsnicarF_2021 (n=1096)
ERR4335210	211	HIS	AsnicarF_2021 (n=1096)
ERR4335211	210	HIS	AsnicarF_2021 (n=1096)
ERR4335212	214	HIS	AsnicarF_2021 (n=1096)
ERR4335213	207	HIS	AsnicarF_2021 (n=1096)
ERR4335214	213	HIS	AsnicarF_2021 (n=1096)
ERR4335215	210	HIS	AsnicarF_2021 (n=1096)
ERR4335216	217	HIS	AsnicarF_2021 (n=1096)
ERR4335217	189	HIS	AsnicarF_2021 (n=1096)
ERR4335218	212	HIS	AsnicarF_2021 (n=1096)
ERR4335219	204	HIS	AsnicarF_2021 (n=1096)
ERR4335220	203	HIS	AsnicarF_2021 (n=1096)
ERR4335221	211	HIS	AsnicarF_2021 (n=1096)
ERR4335222	204	HIS	AsnicarF_2021 (n=1096)
ERR4335223	209	HIS	AsnicarF_2021 (n=1096)
ERR4335224	213	HIS	AsnicarF_2021 (n=1096)
ERR4335225	202	HIS	AsnicarF_2021 (n=1096)
ERR4335226	219	HIS	AsnicarF_2021 (n=1096)
ERR4335227	209	HIS	AsnicarF_2021 (n=1096)
ERR4335228	207	HIS	AsnicarF_2021 (n=1096)
ERR4335229	216	HIS	AsnicarF_2021 (n=1096)
ERR4335230	227	HIS	AsnicarF_2021 (n=1096)
ERR4335231	199	HIS	AsnicarF_2021 (n=1096)
ERR4335232	207	HIS	AsnicarF_2021 (n=1096)
ERR4335233	213	HIS	AsnicarF_2021 (n=1096)
ERR4335234	212	HIS	AsnicarF_2021 (n=1096)
ERR4335235	204	HIS	AsnicarF_2021 (n=1096)
ERR4335236	201	HIS	AsnicarF_2021 (n=1096)
ERR4335237	194	HIS	AsnicarF_2021 (n=1096)
ERR4335238	212	HIS	AsnicarF_2021 (n=1096)
ERR4335239	199	HIS	AsnicarF_2021 (n=1096)
ERR4335240	188	HIS	AsnicarF_2021 (n=1096)
ERR4335241	214	HIS	AsnicarF_2021 (n=1096)
ERR4335242	191	HIS	AsnicarF_2021 (n=1096)
ERR4335243	218	HIS	AsnicarF_2021 (n=1096)
ERR4335244	216	HIS	AsnicarF_2021 (n=1096)
ERR4335245	217	HIS	AsnicarF_2021 (n=1096)
ERR4335246	205	HIS	AsnicarF_2021 (n=1096)
ERR4335247	211	HIS	AsnicarF_2021 (n=1096)
ERR4335248	213	HIS	AsnicarF_2021 (n=1096)
ERR4335249	215	HIS	AsnicarF_2021 (n=1096)
ERR4335250	218	HIS	AsnicarF_2021 (n=1096)
ERR4335251	182	HIS	AsnicarF_2021 (n=1096)
ERR4335252	205	HIS	AsnicarF_2021 (n=1096)
ERR4335253	219	HIS	AsnicarF_2021 (n=1096)
ERR4335254	218	HIS	AsnicarF_2021 (n=1096)
ERR4335255	214	HIS	AsnicarF_2021 (n=1096)
ERR4335256	178	HIS	AsnicarF_2021 (n=1096)
ERR4335257	205	HIS	AsnicarF_2021 (n=1096)
ERR4335258	196	HIS	AsnicarF_2021 (n=1096)
ERR4335259	214	HIS	AsnicarF_2021 (n=1096)
ERR4335260	204	HIS	AsnicarF_2021 (n=1096)
ERR4335261	219	HIS	AsnicarF_2021 (n=1096)
ERR4335262	211	HIS	AsnicarF_2021 (n=1096)
ERR4335263	181	HIS	AsnicarF_2021 (n=1096)
ERR4335264	200	HIS	AsnicarF_2021 (n=1096)
ERR4335265	214	HIS	AsnicarF_2021 (n=1096)
ERR4335266	194	HIS	AsnicarF_2021 (n=1096)
ERR4335267	200	HIS	AsnicarF_2021 (n=1096)
ERR4335268	202	HIS	AsnicarF_2021 (n=1096)
ERR4335269	224	HIS	AsnicarF_2021 (n=1096)
ERR4335270	195	HIS	AsnicarF_2021 (n=1096)
ERR4335271	201	HIS	AsnicarF_2021 (n=1096)
ERR4335272	186	HIS	AsnicarF_2021 (n=1096)
ERR4335273	226	HIS	AsnicarF_2021 (n=1096)
ERR4335274	225	HIS	AsnicarF_2021 (n=1096)
ERR4335275	212	HIS	AsnicarF_2021 (n=1096)
ERR4335276	220	HIS	AsnicarF_2021 (n=1096)
ERR4335277	193	HIS	AsnicarF_2021 (n=1096)
ERR4335278	220	HIS	AsnicarF_2021 (n=1096)
ERR4335279	214	HIS	AsnicarF_2021 (n=1096)
ERR4335280	200	HIS	AsnicarF_2021 (n=1096)
ERR4335281	192	HIS	AsnicarF_2021 (n=1096)
ERR4335282	205	HIS	AsnicarF_2021 (n=1096)
ERR4335283	227	HIS	AsnicarF_2021 (n=1096)
ERR4335284	214	HIS	AsnicarF_2021 (n=1096)
ERR4335285	208	HIS	AsnicarF_2021 (n=1096)
ERR4335286	214	HIS	AsnicarF_2021 (n=1096)
ERR4335287	220	HIS	AsnicarF_2021 (n=1096)
ERR4335288	209	HIS	AsnicarF_2021 (n=1096)
ERR4335289	192	HIS	AsnicarF_2021 (n=1096)
ERR4335290	213	HIS	AsnicarF_2021 (n=1096)
ERR4335291	216	HIS	AsnicarF_2021 (n=1096)
ERR4335292	193	HIS	AsnicarF_2021 (n=1096)
ERR4335293	201	HIS	AsnicarF_2021 (n=1096)
ERR4335294	219	HIS	AsnicarF_2021 (n=1096)
ERR4335295	207	HIS	AsnicarF_2021 (n=1096)
ERR4335296	214	HIS	AsnicarF_2021 (n=1096)
ERR4335297	198	HIS	AsnicarF_2021 (n=1096)
ERR4335298	198	HIS	AsnicarF_2021 (n=1096)
ERR4335299	220	HIS	AsnicarF_2021 (n=1096)
ERR4335300	203	HIS	AsnicarF_2021 (n=1096)
ERR4335301	222	HIS	AsnicarF_2021 (n=1096)
ERR4335302	219	HIS	AsnicarF_2021 (n=1096)
ERR4335303	206	HIS	AsnicarF_2021 (n=1096)
ERR4335304	209	HIS	AsnicarF_2021 (n=1096)
ERR4335305	203	HIS	AsnicarF_2021 (n=1096)
ERR4335306	215	HIS	AsnicarF_2021 (n=1096)
ERR4335307	214	HIS	AsnicarF_2021 (n=1096)
ERR4335308	214	HIS	AsnicarF_2021 (n=1096)
ERR4335309	211	HIS	AsnicarF_2021 (n=1096)
ERR4335310	202	HIS	AsnicarF_2021 (n=1096)
ERR4335311	215	HIS	AsnicarF_2021 (n=1096)
ERR4335312	220	HIS	AsnicarF_2021 (n=1096)
ERR4335313	184	HIS	AsnicarF_2021 (n=1096)
ERR4335314	193	HIS	AsnicarF_2021 (n=1096)
ERR4335315	197	HIS	AsnicarF_2021 (n=1096)
ERR4335316	212	HIS	AsnicarF_2021 (n=1096)
ERR4335317	215	HIS	AsnicarF_2021 (n=1096)
ERR4335318	201	HIS	AsnicarF_2021 (n=1096)
ERR4341661	213	HIS	AsnicarF_2021 (n=1096)
ERR4341662	206	HIS	AsnicarF_2021 (n=1096)
ERR4341663	217	HIS	AsnicarF_2021 (n=1096)
ERR4341664	205	HIS	AsnicarF_2021 (n=1096)
ERR4341665	208	HIS	AsnicarF_2021 (n=1096)
ERR4341666	195	HIS	AsnicarF_2021 (n=1096)
ERR4341667	213	HIS	AsnicarF_2021 (n=1096)
ERR4341668	217	HIS	AsnicarF_2021 (n=1096)
ERR4341669	216	HIS	AsnicarF_2021 (n=1096)
ERR4341670	217	HIS	AsnicarF_2021 (n=1096)
ERR4341671	220	HIS	AsnicarF_2021 (n=1096)
ERR4341672	206	HIS	AsnicarF_2021 (n=1096)
ERR4341673	216	HIS	AsnicarF_2021 (n=1096)
ERR4341674	205	HIS	AsnicarF_2021 (n=1096)
ERR4341675	211	HIS	AsnicarF_2021 (n=1096)
ERR4341676	206	HIS	AsnicarF_2021 (n=1096)
ERR4341677	202	HIS	AsnicarF_2021 (n=1096)
ERR4341678	224	HIS	AsnicarF_2021 (n=1096)
ERR4341679	200	HIS	AsnicarF_2021 (n=1096)
ERR4341680	209	HIS	AsnicarF_2021 (n=1096)
ERR4341681	209	HIS	AsnicarF_2021 (n=1096)
ERR4341682	201	HIS	AsnicarF_2021 (n=1096)
ERR4341683	219	HIS	AsnicarF_2021 (n=1096)
ERR4341684	215	HIS	AsnicarF_2021 (n=1096)
ERR4341685	203	HIS	AsnicarF_2021 (n=1096)
ERR4341686	213	HIS	AsnicarF_2021 (n=1096)
ERR4341687	200	HIS	AsnicarF_2021 (n=1096)
ERR4341688	217	HIS	AsnicarF_2021 (n=1096)
ERR4341689	221	HIS	AsnicarF_2021 (n=1096)
ERR4341690	212	HIS	AsnicarF_2021 (n=1096)
ERR4341691	210	HIS	AsnicarF_2021 (n=1096)
ERR4341692	212	HIS	AsnicarF_2021 (n=1096)
ERR4341693	213	HIS	AsnicarF_2021 (n=1096)
ERR4341694	210	HIS	AsnicarF_2021 (n=1096)
ERR4341695	203	HIS	AsnicarF_2021 (n=1096)
ERR4341696	216	HIS	AsnicarF_2021 (n=1096)
ERR4341697	218	HIS	AsnicarF_2021 (n=1096)
ERR4341698	201	HIS	AsnicarF_2021 (n=1096)
ERR4341699	217	HIS	AsnicarF_2021 (n=1096)
ERR4341700	217	HIS	AsnicarF_2021 (n=1096)
ERR4341701	211	HIS	AsnicarF_2021 (n=1096)
ERR4341702	212	HIS	AsnicarF_2021 (n=1096)
ERR4341703	224	HIS	AsnicarF_2021 (n=1096)
ERR4341704	216	HIS	AsnicarF_2021 (n=1096)
ERR4341705	205	HIS	AsnicarF_2021 (n=1096)
ERR4341706	218	HIS	AsnicarF_2021 (n=1096)
ERR4341707	151	HIS	AsnicarF_2021 (n=1096)
ERR4341708	210	HIS	AsnicarF_2021 (n=1096)
ERR4341709	200	HIS	AsnicarF_2021 (n=1096)
ERR4341710	211	HIS	AsnicarF_2021 (n=1096)
ERR4341711	218	HIS	AsnicarF_2021 (n=1096)
ERR4341712	197	HIS	AsnicarF_2021 (n=1096)
ERR4341713	216	HIS	AsnicarF_2021 (n=1096)
ERR4341714	208	HIS	AsnicarF_2021 (n=1096)
ERR4341715	203	HIS	AsnicarF_2021 (n=1096)
ERR4341716	209	HIS	AsnicarF_2021 (n=1096)
ERR4341717	189	HIS	AsnicarF_2021 (n=1096)
ERR4341718	212	HIS	AsnicarF_2021 (n=1096)
ERR4341719	196	HIS	AsnicarF_2021 (n=1096)
ERR4341720	221	HIS	AsnicarF_2021 (n=1096)
ERR4341721	205	HIS	AsnicarF_2021 (n=1096)
ERR4341722	206	HIS	AsnicarF_2021 (n=1096)
ERR4341723	203	HIS	AsnicarF_2021 (n=1096)
ERR4341724	203	HIS	AsnicarF_2021 (n=1096)
ERR4341725	217	HIS	AsnicarF_2021 (n=1096)
ERR4341726	206	HIS	AsnicarF_2021 (n=1096)
ERR4341727	205	HIS	AsnicarF_2021 (n=1096)
ERR4341728	220	HIS	AsnicarF_2021 (n=1096)
ERR4341729	218	HIS	AsnicarF_2021 (n=1096)
ERR4341730	214	HIS	AsnicarF_2021 (n=1096)
ERR4341731	208	HIS	AsnicarF_2021 (n=1096)
ERR4341732	215	HIS	AsnicarF_2021 (n=1096)
ERR4341733	224	HIS	AsnicarF_2021 (n=1096)
ERR4341734	211	HIS	AsnicarF_2021 (n=1096)
ERR4341735	214	HIS	AsnicarF_2021 (n=1096)
ERR4341736	202	HIS	AsnicarF_2021 (n=1096)
ERR4341737	223	HIS	AsnicarF_2021 (n=1096)
ERR4341738	204	HIS	AsnicarF_2021 (n=1096)
ERR4341739	207	HIS	AsnicarF_2021 (n=1096)
ERR4341740	216	HIS	AsnicarF_2021 (n=1096)
ERR4341741	216	HIS	AsnicarF_2021 (n=1096)
ERR4341742	201	HIS	AsnicarF_2021 (n=1096)
ERR4341743	216	HIS	AsnicarF_2021 (n=1096)
ERR4341744	217	HIS	AsnicarF_2021 (n=1096)
ERR4341745	201	HIS	AsnicarF_2021 (n=1096)
ERR4341746	212	HIS	AsnicarF_2021 (n=1096)
ERR4341747	188	HIS	AsnicarF_2021 (n=1096)
ERR4341748	209	HIS	AsnicarF_2021 (n=1096)
ERR4341749	214	HIS	AsnicarF_2021 (n=1096)
ERR4341750	203	HIS	AsnicarF_2021 (n=1096)
ERR4341751	217	HIS	AsnicarF_2021 (n=1096)
ERR4341752	210	HIS	AsnicarF_2021 (n=1096)
ERR4341753	208	HIS	AsnicarF_2021 (n=1096)
ERR4341754	207	HIS	AsnicarF_2021 (n=1096)
ERR4341755	213	HIS	AsnicarF_2021 (n=1096)
ERR4341756	216	HIS	AsnicarF_2021 (n=1096)
ERR4341757	228	HIS	AsnicarF_2021 (n=1096)
ERR4341758	198	HIS	AsnicarF_2021 (n=1096)
ERR4341759	218	HIS	AsnicarF_2021 (n=1096)
ERR4341760	202	HIS	AsnicarF_2021 (n=1096)
ERR4341761	184	HIS	AsnicarF_2021 (n=1096)
ERR4341762	208	HIS	AsnicarF_2021 (n=1096)
ERR4341763	192	HIS	AsnicarF_2021 (n=1096)
ERR4341764	212	HIS	AsnicarF_2021 (n=1096)
ERR4341765	211	HIS	AsnicarF_2021 (n=1096)
ERR4341766	196	HIS	AsnicarF_2021 (n=1096)
ERR4341767	209	HIS	AsnicarF_2021 (n=1096)
ERR4341768	199	HIS	AsnicarF_2021 (n=1096)
ERR4341769	214	HIS	AsnicarF_2021 (n=1096)
ERR4341770	215	HIS	AsnicarF_2021 (n=1096)
ERR4341771	210	HIS	AsnicarF_2021 (n=1096)
ERR4341772	192	HIS	AsnicarF_2021 (n=1096)
ERR4341773	210	HIS	AsnicarF_2021 (n=1096)
ERR4341774	223	HIS	AsnicarF_2021 (n=1096)
ERR4341775	208	HIS	AsnicarF_2021 (n=1096)
ERR4341776	218	HIS	AsnicarF_2021 (n=1096)
ERR4341777	215	HIS	AsnicarF_2021 (n=1096)
ERR4341778	213	HIS	AsnicarF_2021 (n=1096)
ERR4341779	206	HIS	AsnicarF_2021 (n=1096)
ERR4341780	209	HIS	AsnicarF_2021 (n=1096)
ERR4341781	214	HIS	AsnicarF_2021 (n=1096)
ERR4341782	213	HIS	AsnicarF_2021 (n=1096)
ERR4341783	212	HIS	AsnicarF_2021 (n=1096)
ERR4341784	199	HIS	AsnicarF_2021 (n=1096)
ERR4341785	214	HIS	AsnicarF_2021 (n=1096)
ERR4341786	210	HIS	AsnicarF_2021 (n=1096)
ERR4341787	200	HIS	AsnicarF_2021 (n=1096)
ERR4341788	210	HIS	AsnicarF_2021 (n=1096)
ERR4341789	220	HIS	AsnicarF_2021 (n=1096)
ERR4341790	216	HIS	AsnicarF_2021 (n=1096)
ERR4341791	213	HIS	AsnicarF_2021 (n=1096)
ERR4341792	211	HIS	AsnicarF_2021 (n=1096)
ERR4341793	214	HIS	AsnicarF_2021 (n=1096)
ERR4341794	206	HIS	AsnicarF_2021 (n=1096)
ERR4341795	209	HIS	AsnicarF_2021 (n=1096)
ERR4341796	214	HIS	AsnicarF_2021 (n=1096)
ERR4341797	221	HIS	AsnicarF_2021 (n=1096)
ERR4341798	215	HIS	AsnicarF_2021 (n=1096)
ERR4341799	193	HIS	AsnicarF_2021 (n=1096)
ERR4341800	204	HIS	AsnicarF_2021 (n=1096)
ERR4341801	218	HIS	AsnicarF_2021 (n=1096)
ERR4341802	209	HIS	AsnicarF_2021 (n=1096)
ERR4341803	196	HIS	AsnicarF_2021 (n=1096)
ERR4341804	210	HIS	AsnicarF_2021 (n=1096)
ERR4341805	205	HIS	AsnicarF_2021 (n=1096)
ERR4341806	228	HIS	AsnicarF_2021 (n=1096)
ERR4341807	208	HIS	AsnicarF_2021 (n=1096)
ERR4341808	215	HIS	AsnicarF_2021 (n=1096)
ERR4341809	211	HIS	AsnicarF_2021 (n=1096)
ERR4341810	212	HIS	AsnicarF_2021 (n=1096)
ERR4341811	212	HIS	AsnicarF_2021 (n=1096)
ERR4341812	216	HIS	AsnicarF_2021 (n=1096)
ERR4341813	194	HIS	AsnicarF_2021 (n=1096)
ERR4341814	211	HIS	AsnicarF_2021 (n=1096)
ERR4341815	215	HIS	AsnicarF_2021 (n=1096)
ERR4341816	221	HIS	AsnicarF_2021 (n=1096)
ERR4341817	211	HIS	AsnicarF_2021 (n=1096)
ERR4341818	207	HIS	AsnicarF_2021 (n=1096)
ERR4341819	186	HIS	AsnicarF_2021 (n=1096)
ERR4341820	211	HIS	AsnicarF_2021 (n=1096)
ERR4341821	216	HIS	AsnicarF_2021 (n=1096)
ERR4341822	205	HIS	AsnicarF_2021 (n=1096)
ERR4341823	194	HIS	AsnicarF_2021 (n=1096)
ERR4341824	204	HIS	AsnicarF_2021 (n=1096)
ERR4341825	220	HIS	AsnicarF_2021 (n=1096)
ERR4341826	195	HIS	AsnicarF_2021 (n=1096)
ERR4341827	196	HIS	AsnicarF_2021 (n=1096)
ERR4341828	221	HIS	AsnicarF_2021 (n=1096)
ERR4341829	189	HIS	AsnicarF_2021 (n=1096)
ERR4341830	193	HIS	AsnicarF_2021 (n=1096)
ERR4341831	213	HIS	AsnicarF_2021 (n=1096)
ERR4341832	214	HIS	AsnicarF_2021 (n=1096)
ERR4341833	219	HIS	AsnicarF_2021 (n=1096)
ERR4341834	210	HIS	AsnicarF_2021 (n=1096)
ERR4341835	198	HIS	AsnicarF_2021 (n=1096)
ERR4341836	198	HIS	AsnicarF_2021 (n=1096)
ERR4341837	214	HIS	AsnicarF_2021 (n=1096)
ERR4341838	205	HIS	AsnicarF_2021 (n=1096)
ERR4341839	208	HIS	AsnicarF_2021 (n=1096)
ERR4341840	208	HIS	AsnicarF_2021 (n=1096)
ERR4341841	212	HIS	AsnicarF_2021 (n=1096)
ERR4341842	214	HIS	AsnicarF_2021 (n=1096)
ERR4341843	217	HIS	AsnicarF_2021 (n=1096)
ERR4341844	217	HIS	AsnicarF_2021 (n=1096)
ERR4341845	206	HIS	AsnicarF_2021 (n=1096)
ERR4341846	210	HIS	AsnicarF_2021 (n=1096)
ERR4341847	208	HIS	AsnicarF_2021 (n=1096)
ERR4341848	209	HIS	AsnicarF_2021 (n=1096)
ERR4341849	203	HIS	AsnicarF_2021 (n=1096)
ERR4341850	214	HIS	AsnicarF_2021 (n=1096)
ERR4341851	219	HIS	AsnicarF_2021 (n=1096)
ERR4341852	213	HIS	AsnicarF_2021 (n=1096)
ERR4341853	207	HIS	AsnicarF_2021 (n=1096)
ERR4341854	207	HIS	AsnicarF_2021 (n=1096)
ERR4341855	204	HIS	AsnicarF_2021 (n=1096)
ERR4341856	223	HIS	AsnicarF_2021 (n=1096)
ERR4341857	216	HIS	AsnicarF_2021 (n=1096)
ERR4341858	210	HIS	AsnicarF_2021 (n=1096)
ERR4341859	208	HIS	AsnicarF_2021 (n=1096)
ERR4341860	210	HIS	AsnicarF_2021 (n=1096)
ERR4341861	194	HIS	AsnicarF_2021 (n=1096)
ERR4341862	213	HIS	AsnicarF_2021 (n=1096)
ERR4341863	208	HIS	AsnicarF_2021 (n=1096)
ERR4341864	214	HIS	AsnicarF_2021 (n=1096)
ERR4341865	205	HIS	AsnicarF_2021 (n=1096)
ERR4341866	215	HIS	AsnicarF_2021 (n=1096)
ERR4341867	215	HIS	AsnicarF_2021 (n=1096)
ERR4341868	215	HIS	AsnicarF_2021 (n=1096)
ERR4341869	213	HIS	AsnicarF_2021 (n=1096)
ERR4341870	182	HIS	AsnicarF_2021 (n=1096)
ERR4341871	209	HIS	AsnicarF_2021 (n=1096)
ERR4341872	209	HIS	AsnicarF_2021 (n=1096)
ERR4341873	179	HIS	AsnicarF_2021 (n=1096)
ERR4341874	199	HIS	AsnicarF_2021 (n=1096)
ERR4341875	205	HIS	AsnicarF_2021 (n=1096)
ERR4341876	208	HIS	AsnicarF_2021 (n=1096)
ERR4341877	214	HIS	AsnicarF_2021 (n=1096)
ERR4341878	215	HIS	AsnicarF_2021 (n=1096)
ERR4341879	197	HIS	AsnicarF_2021 (n=1096)
ERR4341880	207	HIS	AsnicarF_2021 (n=1096)
ERR4341881	216	HIS	AsnicarF_2021 (n=1096)
ERR4341882	215	HIS	AsnicarF_2021 (n=1096)
ERR4341883	207	HIS	AsnicarF_2021 (n=1096)
ERR4341884	197	HIS	AsnicarF_2021 (n=1096)
ERR4341885	210	HIS	AsnicarF_2021 (n=1096)
ERR4341886	221	HIS	AsnicarF_2021 (n=1096)
ERR4341887	215	HIS	AsnicarF_2021 (n=1096)
ERR4341888	217	HIS	AsnicarF_2021 (n=1096)
ERR4341889	221	HIS	AsnicarF_2021 (n=1096)
ERR4341890	215	HIS	AsnicarF_2021 (n=1096)
ERR4341891	213	HIS	AsnicarF_2021 (n=1096)
ERR4341892	226	HIS	AsnicarF_2021 (n=1096)
ERR4341893	219	HIS	AsnicarF_2021 (n=1096)
ERR4341894	219	HIS	AsnicarF_2021 (n=1096)
ERR4341895	198	HIS	AsnicarF_2021 (n=1096)
ERR4341896	203	HIS	AsnicarF_2021 (n=1096)
ERR4341897	203	HIS	AsnicarF_2021 (n=1096)
ERR4341898	209	HIS	AsnicarF_2021 (n=1096)
ERR4341899	216	HIS	AsnicarF_2021 (n=1096)
ERR4341900	196	HIS	AsnicarF_2021 (n=1096)
ERR4341901	205	HIS	AsnicarF_2021 (n=1096)
ERR4341902	206	HIS	AsnicarF_2021 (n=1096)
ERR4341903	218	HIS	AsnicarF_2021 (n=1096)
ERR4341904	215	HIS	AsnicarF_2021 (n=1096)
ERR4341905	212	HIS	AsnicarF_2021 (n=1096)
ERR4341906	211	HIS	AsnicarF_2021 (n=1096)
ERR4341907	212	HIS	AsnicarF_2021 (n=1096)
ERR4341908	201	HIS	AsnicarF_2021 (n=1096)
ERR4341909	209	HIS	AsnicarF_2021 (n=1096)
ERR4341910	208	HIS	AsnicarF_2021 (n=1096)
ERR4341911	207	HIS	AsnicarF_2021 (n=1096)
ERR4341912	198	HIS	AsnicarF_2021 (n=1096)
ERR4341913	217	HIS	AsnicarF_2021 (n=1096)
ERR4341914	204	HIS	AsnicarF_2021 (n=1096)
ERR4341915	199	HIS	AsnicarF_2021 (n=1096)
ERR4341916	208	HIS	AsnicarF_2021 (n=1096)
ERR4341917	200	HIS	AsnicarF_2021 (n=1096)
ERR4341918	214	HIS	AsnicarF_2021 (n=1096)
ERR4341919	207	HIS	AsnicarF_2021 (n=1096)
ERR4341920	208	HIS	AsnicarF_2021 (n=1096)
ERR4341921	201	HIS	AsnicarF_2021 (n=1096)
ERR4341922	217	HIS	AsnicarF_2021 (n=1096)
ERR4341923	207	HIS	AsnicarF_2021 (n=1096)
ERR4341924	211	HIS	AsnicarF_2021 (n=1096)
ERR4341925	204	HIS	AsnicarF_2021 (n=1096)
ERR4341926	214	HIS	AsnicarF_2021 (n=1096)
ERR4341927	209	HIS	AsnicarF_2021 (n=1096)
ERR4341928	210	HIS	AsnicarF_2021 (n=1096)
ERR4341929	204	HIS	AsnicarF_2021 (n=1096)
ERR4341930	205	HIS	AsnicarF_2021 (n=1096)
ERR4341931	227	HIS	AsnicarF_2021 (n=1096)
ERR4341932	217	HIS	AsnicarF_2021 (n=1096)
ERR4341933	194	HIS	AsnicarF_2021 (n=1096)
ERR4341934	203	HIS	AsnicarF_2021 (n=1096)
ERR4341935	209	HIS	AsnicarF_2021 (n=1096)
ERR4341936	218	HIS	AsnicarF_2021 (n=1096)
ERR4341937	212	HIS	AsnicarF_2021 (n=1096)
ERR4341938	195	HIS	AsnicarF_2021 (n=1096)
ERR4341939	213	HIS	AsnicarF_2021 (n=1096)
ERR4341940	211	HIS	AsnicarF_2021 (n=1096)
ERR4341941	201	HIS	AsnicarF_2021 (n=1096)
ERR4341942	226	HIS	AsnicarF_2021 (n=1096)
ERR4341943	224	HIS	AsnicarF_2021 (n=1096)
ERR4341944	214	HIS	AsnicarF_2021 (n=1096)
ERR4341945	207	HIS	AsnicarF_2021 (n=1096)
ERR4341946	189	HIS	AsnicarF_2021 (n=1096)
ERR4341947	217	HIS	AsnicarF_2021 (n=1096)
ERR4341948	198	HIS	AsnicarF_2021 (n=1096)
ERR4341949	188	HIS	AsnicarF_2021 (n=1096)
ERR4341950	204	HIS	AsnicarF_2021 (n=1096)
ERR4341951	215	HIS	AsnicarF_2021 (n=1096)
ERR4341952	201	HIS	AsnicarF_2021 (n=1096)
ERR4341953	203	HIS	AsnicarF_2021 (n=1096)
ERR4341954	197	HIS	AsnicarF_2021 (n=1096)
ERR4341955	189	HIS	AsnicarF_2021 (n=1096)
ERR4341956	221	HIS	AsnicarF_2021 (n=1096)
ERR4341957	211	HIS	AsnicarF_2021 (n=1096)
ERR4341958	201	HIS	AsnicarF_2021 (n=1096)
ERR4341959	208	HIS	AsnicarF_2021 (n=1096)
HCO11	202	LMIS	Obregon-TitoAJ_2015 (n=36)
HCO12	200	LMIS	Obregon-TitoAJ_2015 (n=36)
HCO53	186	LMIS	Obregon-TitoAJ_2015 (n=36)
HCO61	188	LMIS	Obregon-TitoAJ_2015 (n=36)
HCO64	185	LMIS	Obregon-TitoAJ_2015 (n=36)
HCO67	193	LMIS	Obregon-TitoAJ_2015 (n=36)
HCO70	203	LMIS	Obregon-TitoAJ_2015 (n=36)
HCO74	197	LMIS	Obregon-TitoAJ_2015 (n=36)
M1.1.ST	188	LMIS	BritoIL_2016 (n=154)
M1.10.ST	210	LMIS	BritoIL_2016 (n=154)
M1.15.ST	191	LMIS	BritoIL_2016 (n=154)
M1.16.ST	193	LMIS	BritoIL_2016 (n=154)
M1.20.ST	189	LMIS	BritoIL_2016 (n=154)
M1.22.ST	201	LMIS	BritoIL_2016 (n=154)
M1.23.ST	177	LMIS	BritoIL_2016 (n=154)
M1.24.ST	193	LMIS	BritoIL_2016 (n=154)
M1.25.ST	177	LMIS	BritoIL_2016 (n=154)
M1.26.ST	182	LMIS	BritoIL_2016 (n=154)
M1.27.ST	188	LMIS	BritoIL_2016 (n=154)
M1.29.ST	192	LMIS	BritoIL_2016 (n=154)
M1.3.ST	200	LMIS	BritoIL_2016 (n=154)
M1.35.ST	198	LMIS	BritoIL_2016 (n=154)
M1.37.ST	185	LMIS	BritoIL_2016 (n=154)
M1.38.ST	194	LMIS	BritoIL_2016 (n=154)
M1.4.ST	183	LMIS	BritoIL_2016 (n=154)
M1.42.ST	156	LMIS	BritoIL_2016 (n=154)
M1.44.ST	177	LMIS	BritoIL_2016 (n=154)
M1.48.ST	194	LMIS	BritoIL_2016 (n=154)
M1.5.ST	184	LMIS	BritoIL_2016 (n=154)
M1.57.ST	190	LMIS	BritoIL_2016 (n=154)
M1.59.ST	207	LMIS	BritoIL_2016 (n=154)
M1.6.ST	196	LMIS	BritoIL_2016 (n=154)
M1.61.ST	197	LMIS	BritoIL_2016 (n=154)
M1.62.ST	204	LMIS	BritoIL_2016 (n=154)
M1.63.ST	155	LMIS	BritoIL_2016 (n=154)
M1.64.ST	205	LMIS	BritoIL_2016 (n=154)
M1.65.ST	194	LMIS	BritoIL_2016 (n=154)
M1.7.ST	190	LMIS	BritoIL_2016 (n=154)
M2.31.ST	180	LMIS	BritoIL_2016 (n=154)
M2.32.ST	179	LMIS	BritoIL_2016 (n=154)
M2.33.ST	165	LMIS	BritoIL_2016 (n=154)
M2.36.ST	189	LMIS	BritoIL_2016 (n=154)
M2.37.ST	202	LMIS	BritoIL_2016 (n=154)
M2.38.ST	199	LMIS	BritoIL_2016 (n=154)
M2.39.ST	201	LMIS	BritoIL_2016 (n=154)
M2.40.ST	202	LMIS	BritoIL_2016 (n=154)
M2.41.ST	176	LMIS	BritoIL_2016 (n=154)
M2.44.ST	196	LMIS	BritoIL_2016 (n=154)
M2.45.ST	185	LMIS	BritoIL_2016 (n=154)
M2.46.ST	194	LMIS	BritoIL_2016 (n=154)
M2.48.ST	173	LMIS	BritoIL_2016 (n=154)
M2.49.ST	204	LMIS	BritoIL_2016 (n=154)
M2.50.ST	191	LMIS	BritoIL_2016 (n=154)
M2.51.ST	188	LMIS	BritoIL_2016 (n=154)
M2.52.ST	183	LMIS	BritoIL_2016 (n=154)
M2.56.ST	169	LMIS	BritoIL_2016 (n=154)
M2.57.ST	217	LMIS	BritoIL_2016 (n=154)
M2.60.ST	190	LMIS	BritoIL_2016 (n=154)
M2.63.ST	185	LMIS	BritoIL_2016 (n=154)
N001A	196	HIS	QinJ_2012 (n=173)
N002A	199	HIS	QinJ_2012 (n=173)
N003A	183	HIS	QinJ_2012 (n=173)
N005A	192	HIS	QinJ_2012 (n=173)
N006A	191	HIS	QinJ_2012 (n=173)
N009A	206	HIS	QinJ_2012 (n=173)
N011A	196	HIS	QinJ_2012 (n=173)
N013A	204	HIS	QinJ_2012 (n=173)
N017A	198	HIS	QinJ_2012 (n=173)
N020A	199	HIS	QinJ_2012 (n=173)
N021A	186	HIS	QinJ_2012 (n=173)
N022A	216	HIS	QinJ_2012 (n=173)
N024A	183	HIS	QinJ_2012 (n=173)
N025A	189	HIS	QinJ_2012 (n=173)
N026A	205	HIS	QinJ_2012 (n=173)
N027A	189	HIS	QinJ_2012 (n=173)
N029A	193	HIS	QinJ_2012 (n=173)
N031A	165	HIS	QinJ_2012 (n=173)
N032A	177	HIS	QinJ_2012 (n=173)
N033A	140	HIS	QinJ_2012 (n=173)
N034A	191	HIS	QinJ_2012 (n=173)
N035A	187	HIS	QinJ_2012 (n=173)
N037A	210	HIS	QinJ_2012 (n=173)
N038A	205	HIS	QinJ_2012 (n=173)
N039A	204	HIS	QinJ_2012 (n=173)
N040A	187	HIS	QinJ_2012 (n=173)
N042A	189	HIS	QinJ_2012 (n=173)
N043A	173	HIS	QinJ_2012 (n=173)
N044A	186	HIS	QinJ_2012 (n=173)
N046A	172	HIS	QinJ_2012 (n=173)
N047A	202	HIS	QinJ_2012 (n=173)
N049A	204	HIS	QinJ_2012 (n=173)
N051A	183	HIS	QinJ_2012 (n=173)
N052A	162	HIS	QinJ_2012 (n=173)
N056A	187	HIS	QinJ_2012 (n=173)
N062A	184	HIS	QinJ_2012 (n=173)
N064A	218	HIS	QinJ_2012 (n=173)
N066A	207	HIS	QinJ_2012 (n=173)
N074A	200	HIS	QinJ_2012 (n=173)
N079A	206	HIS	QinJ_2012 (n=173)
N082A	217	HIS	QinJ_2012 (n=173)
N083A	187	HIS	QinJ_2012 (n=173)
N084A	196	HIS	QinJ_2012 (n=173)
N085A	200	HIS	QinJ_2012 (n=173)
N086A	205	HIS	QinJ_2012 (n=173)
N087A	191	HIS	QinJ_2012 (n=173)
N088A	213	HIS	QinJ_2012 (n=173)
N089A	208	HIS	QinJ_2012 (n=173)
N103A	202	HIS	QinJ_2012 (n=173)
NLF001	204	HIS	QinJ_2012 (n=173)
NLF002	191	HIS	QinJ_2012 (n=173)
NLF005	217	HIS	QinJ_2012 (n=173)
NLF006	202	HIS	QinJ_2012 (n=173)
NLF007	230	HIS	QinJ_2012 (n=173)
NLF008	179	HIS	QinJ_2012 (n=173)
NLF009	202	HIS	QinJ_2012 (n=173)
NLF010	178	HIS	QinJ_2012 (n=173)
NLF011	200	HIS	QinJ_2012 (n=173)
NLF012	204	HIS	QinJ_2012 (n=173)
NLF013	209	HIS	QinJ_2012 (n=173)
NLF014	193	HIS	QinJ_2012 (n=173)
NLF015	193	HIS	QinJ_2012 (n=173)
NLM001	210	HIS	QinJ_2012 (n=173)
NLM002	167	HIS	QinJ_2012 (n=173)
NLM003	183	HIS	QinJ_2012 (n=173)
NLM004	197	HIS	QinJ_2012 (n=173)
NLM005	194	HIS	QinJ_2012 (n=173)
NLM006	194	HIS	QinJ_2012 (n=173)
NLM007	167	HIS	QinJ_2012 (n=173)
NLM008	209	HIS	QinJ_2012 (n=173)
NLM009	173	HIS	QinJ_2012 (n=173)
NLM010	208	HIS	QinJ_2012 (n=173)
NLM015	203	HIS	QinJ_2012 (n=173)
NLM016	178	HIS	QinJ_2012 (n=173)
NLM017	182	HIS	QinJ_2012 (n=173)
NLM021	206	HIS	QinJ_2012 (n=173)
NLM022	204	HIS	QinJ_2012 (n=173)
NLM023	189	HIS	QinJ_2012 (n=173)
NLM024	168	HIS	QinJ_2012 (n=173)
NLM025	202	HIS	QinJ_2012 (n=173)
NLM026	215	HIS	QinJ_2012 (n=173)
NLM027	165	HIS	QinJ_2012 (n=173)
NLM028	195	HIS	QinJ_2012 (n=173)
NLM029	213	HIS	QinJ_2012 (n=173)
NLM031	202	HIS	QinJ_2012 (n=173)
NLM032	214	HIS	QinJ_2012 (n=173)
NO01	150	HIS	Obregon-TitoAJ_2015 (n=36)
NO02	208	HIS	Obregon-TitoAJ_2015 (n=36)
NO03	211	HIS	Obregon-TitoAJ_2015 (n=36)
NO04	210	HIS	Obregon-TitoAJ_2015 (n=36)
NO05	197	HIS	Obregon-TitoAJ_2015 (n=36)
NO06	194	HIS	Obregon-TitoAJ_2015 (n=36)
NO08	186	HIS	Obregon-TitoAJ_2015 (n=36)
NO09	183	HIS	Obregon-TitoAJ_2015 (n=36)
NO10	182	HIS	Obregon-TitoAJ_2015 (n=36)
NO11	201	HIS	Obregon-TitoAJ_2015 (n=36)
NO12	197	HIS	Obregon-TitoAJ_2015 (n=36)
NO13	223	HIS	Obregon-TitoAJ_2015 (n=36)
NO15	209	HIS	Obregon-TitoAJ_2015 (n=36)
NO16	208	HIS	Obregon-TitoAJ_2015 (n=36)
NO19	208	HIS	Obregon-TitoAJ_2015 (n=36)
NO20	187	HIS	Obregon-TitoAJ_2015 (n=36)
NO21	200	HIS	Obregon-TitoAJ_2015 (n=36)
NO22	207	HIS	Obregon-TitoAJ_2015 (n=36)
NO23	199	HIS	Obregon-TitoAJ_2015 (n=36)
NOF001	214	HIS	QinJ_2012 (n=173)
NOF002	194	HIS	QinJ_2012 (n=173)
NOF004	211	HIS	QinJ_2012 (n=173)
NOF005	204	HIS	QinJ_2012 (n=173)
NOF006	191	HIS	QinJ_2012 (n=173)
NOF007	194	HIS	QinJ_2012 (n=173)
NOF008	202	HIS	QinJ_2012 (n=173)
NOF009	183	HIS	QinJ_2012 (n=173)
NOF010	196	HIS	QinJ_2012 (n=173)
NOF011	208	HIS	QinJ_2012 (n=173)
NOF012	199	HIS	QinJ_2012 (n=173)
NOF013	203	HIS	QinJ_2012 (n=173)
NOF014	201	HIS	QinJ_2012 (n=173)
NOM001	202	HIS	QinJ_2012 (n=173)
NOM002	190	HIS	QinJ_2012 (n=173)
NOM004	180	HIS	QinJ_2012 (n=173)
NOM005	195	HIS	QinJ_2012 (n=173)
NOM007	205	HIS	QinJ_2012 (n=173)
NOM008	194	HIS	QinJ_2012 (n=173)
NOM009	181	HIS	QinJ_2012 (n=173)
NOM010	202	HIS	QinJ_2012 (n=173)
NOM012	212	HIS	QinJ_2012 (n=173)
NOM013	201	HIS	QinJ_2012 (n=173)
NOM014	180	HIS	QinJ_2012 (n=173)
NOM015	200	HIS	QinJ_2012 (n=173)
NOM016	208	HIS	QinJ_2012 (n=173)
NOM017	198	HIS	QinJ_2012 (n=173)
NOM018	190	HIS	QinJ_2012 (n=173)
NOM019	209	HIS	QinJ_2012 (n=173)
NOM020	189	HIS	QinJ_2012 (n=173)
NOM022	182	HIS	QinJ_2012 (n=173)
NOM023	169	HIS	QinJ_2012 (n=173)
NOM025	189	HIS	QinJ_2012 (n=173)
NOM026	189	HIS	QinJ_2012 (n=173)
NOM027	161	HIS	QinJ_2012 (n=173)
NOM028	198	HIS	QinJ_2012 (n=173)
PNPM__5445	199	HIS	ZeeviD_2015 (n=858)
PNPM__5446	196	HIS	ZeeviD_2015 (n=858)
PNPM__5450	215	HIS	ZeeviD_2015 (n=858)
PNPM__5451	208	HIS	ZeeviD_2015 (n=858)
PNPM__5453	200	HIS	ZeeviD_2015 (n=858)
PNPM__5454	219	HIS	ZeeviD_2015 (n=858)
PNPM__5455	197	HIS	ZeeviD_2015 (n=858)
PNPM__5456	212	HIS	ZeeviD_2015 (n=858)
PNPM__5457	210	HIS	ZeeviD_2015 (n=858)
PNPM__5459	218	HIS	ZeeviD_2015 (n=858)
PNPM__5460	212	HIS	ZeeviD_2015 (n=858)
PNPM__5461	189	HIS	ZeeviD_2015 (n=858)
PNPM__5463	208	HIS	ZeeviD_2015 (n=858)
PNPM__5464	211	HIS	ZeeviD_2015 (n=858)
PNPM__5465	213	HIS	ZeeviD_2015 (n=858)
PNPM__5466	204	HIS	ZeeviD_2015 (n=858)
PNPM__5467	215	HIS	ZeeviD_2015 (n=858)
PNPM__5469	210	HIS	ZeeviD_2015 (n=858)
PNPM__5470	220	HIS	ZeeviD_2015 (n=858)
PNPM__5471	211	HIS	ZeeviD_2015 (n=858)
PNPM__5472	209	HIS	ZeeviD_2015 (n=858)
PNPM__5481	191	HIS	ZeeviD_2015 (n=858)
PNPM__5482	208	HIS	ZeeviD_2015 (n=858)
PNPM__5484	211	HIS	ZeeviD_2015 (n=858)
PNPM__5485	217	HIS	ZeeviD_2015 (n=858)
PNPM__5486	208	HIS	ZeeviD_2015 (n=858)
PNPM__5488	207	HIS	ZeeviD_2015 (n=858)
PNPM__5489	205	HIS	ZeeviD_2015 (n=858)
PNPM__5490	190	HIS	ZeeviD_2015 (n=858)
PNPM__5491	220	HIS	ZeeviD_2015 (n=858)
PNPM__5492	208	HIS	ZeeviD_2015 (n=858)
PNPM__5493	225	HIS	ZeeviD_2015 (n=858)
PNPM__5494	214	HIS	ZeeviD_2015 (n=858)
PNPM__5495	209	HIS	ZeeviD_2015 (n=858)
PNPM__5496	198	HIS	ZeeviD_2015 (n=858)
PNPM__5497	212	HIS	ZeeviD_2015 (n=858)
PNPM__5498	206	HIS	ZeeviD_2015 (n=858)
PNPM__5499	209	HIS	ZeeviD_2015 (n=858)
PNPM__5500	207	HIS	ZeeviD_2015 (n=858)
PNPM__5501	199	HIS	ZeeviD_2015 (n=858)
PNPM__5502	190	HIS	ZeeviD_2015 (n=858)
PNPM__5504	208	HIS	ZeeviD_2015 (n=858)
PNPM__5505	214	HIS	ZeeviD_2015 (n=858)
PNPM__5525	214	HIS	ZeeviD_2015 (n=858)
PNPM__5526	215	HIS	ZeeviD_2015 (n=858)
PNPM__5528	195	HIS	ZeeviD_2015 (n=858)
PNPM__5530	204	HIS	ZeeviD_2015 (n=858)
PNPM__5532	221	HIS	ZeeviD_2015 (n=858)
PNPM__5533	200	HIS	ZeeviD_2015 (n=858)
PNPM__5534	215	HIS	ZeeviD_2015 (n=858)
PNPM__5536	206	HIS	ZeeviD_2015 (n=858)
PNPM__5537	189	HIS	ZeeviD_2015 (n=858)
PNPM__5538	211	HIS	ZeeviD_2015 (n=858)
PNPM__5539	223	HIS	ZeeviD_2015 (n=858)
PNPM__5540	212	HIS	ZeeviD_2015 (n=858)
PNPM__5541	216	HIS	ZeeviD_2015 (n=858)
PNPM__5542	198	HIS	ZeeviD_2015 (n=858)
PNPM__5543	215	HIS	ZeeviD_2015 (n=858)
PNPM__5544	184	HIS	ZeeviD_2015 (n=858)
PNPM__5546	217	HIS	ZeeviD_2015 (n=858)
PNPM__5547	224	HIS	ZeeviD_2015 (n=858)
PNPM__5548	206	HIS	ZeeviD_2015 (n=858)
PNPM__5549	217	HIS	ZeeviD_2015 (n=858)
PNPM__5550	219	HIS	ZeeviD_2015 (n=858)
PNPM__5551	204	HIS	ZeeviD_2015 (n=858)
PNPM__5552	208	HIS	ZeeviD_2015 (n=858)
PNPM__5553	218	HIS	ZeeviD_2015 (n=858)
PNPM__5555	219	HIS	ZeeviD_2015 (n=858)
PNPM__5556	217	HIS	ZeeviD_2015 (n=858)
PNPM__5557	217	HIS	ZeeviD_2015 (n=858)
PNPM__5558	221	HIS	ZeeviD_2015 (n=858)
PNPM__5559	201	HIS	ZeeviD_2015 (n=858)
PNPM__5560	210	HIS	ZeeviD_2015 (n=858)
PNPM__5561	222	HIS	ZeeviD_2015 (n=858)
PNPM__5562	174	HIS	ZeeviD_2015 (n=858)
PNPM__5564	204	HIS	ZeeviD_2015 (n=858)
PNPM__5565	213	HIS	ZeeviD_2015 (n=858)
PNPM__5566	209	HIS	ZeeviD_2015 (n=858)
PNPM__5567	225	HIS	ZeeviD_2015 (n=858)
PNPM__5568	219	HIS	ZeeviD_2015 (n=858)
PNPM__5570	228	HIS	ZeeviD_2015 (n=858)
PNPM__5571	221	HIS	ZeeviD_2015 (n=858)
PNPM__5572	215	HIS	ZeeviD_2015 (n=858)
PNPM__5573	220	HIS	ZeeviD_2015 (n=858)
PNPM__5576	219	HIS	ZeeviD_2015 (n=858)
PNPM__5578	210	HIS	ZeeviD_2015 (n=858)
PNPM__5579	216	HIS	ZeeviD_2015 (n=858)
PNPM__5581	224	HIS	ZeeviD_2015 (n=858)
PNPM__5582	211	HIS	ZeeviD_2015 (n=858)
PNPM__5583	208	HIS	ZeeviD_2015 (n=858)
PNPM__5584	212	HIS	ZeeviD_2015 (n=858)
PNPM__5585	199	HIS	ZeeviD_2015 (n=858)
PNPM__5586	209	HIS	ZeeviD_2015 (n=858)
PNPM__5587	222	HIS	ZeeviD_2015 (n=858)
PNPM__5588	195	HIS	ZeeviD_2015 (n=858)
PNPM__5589	195	HIS	ZeeviD_2015 (n=858)
PNPM__5591	214	HIS	ZeeviD_2015 (n=858)
PNPM__5592	194	HIS	ZeeviD_2015 (n=858)
PNPM__5593	213	HIS	ZeeviD_2015 (n=858)
PNPM__5594	212	HIS	ZeeviD_2015 (n=858)
PNPM__5595	206	HIS	ZeeviD_2015 (n=858)
PNPM__5597	210	HIS	ZeeviD_2015 (n=858)
PNPM__5599	216	HIS	ZeeviD_2015 (n=858)
PNPM__5600	191	HIS	ZeeviD_2015 (n=858)
PNPM__5603	214	HIS	ZeeviD_2015 (n=858)
PNPM__5605	210	HIS	ZeeviD_2015 (n=858)
PNPM__5606	209	HIS	ZeeviD_2015 (n=858)
PNPM__5608	207	HIS	ZeeviD_2015 (n=858)
PNPM__5609	212	HIS	ZeeviD_2015 (n=858)
PNPM__5610	215	HIS	ZeeviD_2015 (n=858)
PNPM__5611	223	HIS	ZeeviD_2015 (n=858)
PNPM__5612	210	HIS	ZeeviD_2015 (n=858)
PNPM__5613	211	HIS	ZeeviD_2015 (n=858)
PNPM__5614	205	HIS	ZeeviD_2015 (n=858)
PNPM__5616	214	HIS	ZeeviD_2015 (n=858)
PNPM__5617	219	HIS	ZeeviD_2015 (n=858)
PNPM__5618	205	HIS	ZeeviD_2015 (n=858)
PNPM__5619	224	HIS	ZeeviD_2015 (n=858)
PNPM__5620	204	HIS	ZeeviD_2015 (n=858)
PNPM__5621	194	HIS	ZeeviD_2015 (n=858)
PNPM__5623	209	HIS	ZeeviD_2015 (n=858)
PNPM__5624	204	HIS	ZeeviD_2015 (n=858)
PNPM__5625	227	HIS	ZeeviD_2015 (n=858)
PNPM__5626	182	HIS	ZeeviD_2015 (n=858)
PNPM__5627	215	HIS	ZeeviD_2015 (n=858)
PNPM__5628	215	HIS	ZeeviD_2015 (n=858)
PNPM__5629	223	HIS	ZeeviD_2015 (n=858)
PNPM__5630	200	HIS	ZeeviD_2015 (n=858)
PNPM__5631	206	HIS	ZeeviD_2015 (n=858)
PNPM__5632	213	HIS	ZeeviD_2015 (n=858)
PNPM__5633	211	HIS	ZeeviD_2015 (n=858)
PNPM__5634	193	HIS	ZeeviD_2015 (n=858)
PNPM__5635	206	HIS	ZeeviD_2015 (n=858)
PNPM__5636	211	HIS	ZeeviD_2015 (n=858)
PNPM__5637	214	HIS	ZeeviD_2015 (n=858)
PNPM__5638	194	HIS	ZeeviD_2015 (n=858)
PNPM__5639	223	HIS	ZeeviD_2015 (n=858)
PNPM__5640	221	HIS	ZeeviD_2015 (n=858)
PNPM__5641	220	HIS	ZeeviD_2015 (n=858)
PNPM__5642	218	HIS	ZeeviD_2015 (n=858)
PNPM__5643	203	HIS	ZeeviD_2015 (n=858)
PNPM__5644	224	HIS	ZeeviD_2015 (n=858)
PNPM__5645	191	HIS	ZeeviD_2015 (n=858)
PNPM__5647	207	HIS	ZeeviD_2015 (n=858)
PNPM__5648	195	HIS	ZeeviD_2015 (n=858)
PNPM__5649	219	HIS	ZeeviD_2015 (n=858)
PNPM__5650	210	HIS	ZeeviD_2015 (n=858)
PNPM__5651	218	HIS	ZeeviD_2015 (n=858)
PNPM__5652	198	HIS	ZeeviD_2015 (n=858)
PNPM__5653	201	HIS	ZeeviD_2015 (n=858)
PNPM__5654	209	HIS	ZeeviD_2015 (n=858)
PNPM__5656	211	HIS	ZeeviD_2015 (n=858)
PNPM__5657	215	HIS	ZeeviD_2015 (n=858)
PNPM__5658	223	HIS	ZeeviD_2015 (n=858)
PNPM__5659	204	HIS	ZeeviD_2015 (n=858)
PNPM__5660	173	HIS	ZeeviD_2015 (n=858)
PNPM__5661	217	HIS	ZeeviD_2015 (n=858)
PNPM__5662	225	HIS	ZeeviD_2015 (n=858)
PNPM__5663	214	HIS	ZeeviD_2015 (n=858)
PNPM__5664	214	HIS	ZeeviD_2015 (n=858)
PNPM__5665	227	HIS	ZeeviD_2015 (n=858)
PNPM__5666	211	HIS	ZeeviD_2015 (n=858)
PNPM__5667	213	HIS	ZeeviD_2015 (n=858)
PNPM__5668	208	HIS	ZeeviD_2015 (n=858)
PNPM__5669	218	HIS	ZeeviD_2015 (n=858)
PNPM__5671	192	HIS	ZeeviD_2015 (n=858)
PNPM__5672	218	HIS	ZeeviD_2015 (n=858)
PNPM__5673	204	HIS	ZeeviD_2015 (n=858)
PNPM__5674	213	HIS	ZeeviD_2015 (n=858)
PNPM__5675	217	HIS	ZeeviD_2015 (n=858)
PNPM__5676	226	HIS	ZeeviD_2015 (n=858)
PNPM__5677	228	HIS	ZeeviD_2015 (n=858)
PNPM__5678	214	HIS	ZeeviD_2015 (n=858)
PNPM__5679	222	HIS	ZeeviD_2015 (n=858)
PNPM__5680	218	HIS	ZeeviD_2015 (n=858)
PNPM__5681	212	HIS	ZeeviD_2015 (n=858)
PNPM__5688	221	HIS	ZeeviD_2015 (n=858)
PNPM__5689	215	HIS	ZeeviD_2015 (n=858)
PNPM__5690	220	HIS	ZeeviD_2015 (n=858)
PNPM__5691	218	HIS	ZeeviD_2015 (n=858)
PNPM__5692	217	HIS	ZeeviD_2015 (n=858)
PNPM__5693	219	HIS	ZeeviD_2015 (n=858)
PNPM__5710	210	HIS	ZeeviD_2015 (n=858)
PNPM__5722	206	HIS	ZeeviD_2015 (n=858)
PNPM__5723	206	HIS	ZeeviD_2015 (n=858)
PNPM__5724	209	HIS	ZeeviD_2015 (n=858)
PNPM__5725	218	HIS	ZeeviD_2015 (n=858)
PNPM__5726	210	HIS	ZeeviD_2015 (n=858)
PNPM__5727	209	HIS	ZeeviD_2015 (n=858)
PNPM__5728	220	HIS	ZeeviD_2015 (n=858)
PNPM__5729	193	HIS	ZeeviD_2015 (n=858)
PNPM__5730	208	HIS	ZeeviD_2015 (n=858)
PNPM__5731	216	HIS	ZeeviD_2015 (n=858)
PNPM__5732	187	HIS	ZeeviD_2015 (n=858)
PNPM__5733	224	HIS	ZeeviD_2015 (n=858)
PNPM__5734	207	HIS	ZeeviD_2015 (n=858)
PNPM__5735	216	HIS	ZeeviD_2015 (n=858)
PNPM__5736	202	HIS	ZeeviD_2015 (n=858)
PNPM__5737	208	HIS	ZeeviD_2015 (n=858)
PNPM__5738	200	HIS	ZeeviD_2015 (n=858)
PNPM__5739	225	HIS	ZeeviD_2015 (n=858)
PNPM__5740	218	HIS	ZeeviD_2015 (n=858)
PNPM__5742	192	HIS	ZeeviD_2015 (n=858)
PNPM__5743	218	HIS	ZeeviD_2015 (n=858)
PNPM__5744	192	HIS	ZeeviD_2015 (n=858)
PNPM__5745	218	HIS	ZeeviD_2015 (n=858)
PNPM__5747	223	HIS	ZeeviD_2015 (n=858)
PNPM__5749	191	HIS	ZeeviD_2015 (n=858)
PNPM__5750	210	HIS	ZeeviD_2015 (n=858)
PNPM__5751	211	HIS	ZeeviD_2015 (n=858)
PNPM__5752	206	HIS	ZeeviD_2015 (n=858)
PNPM__5753	222	HIS	ZeeviD_2015 (n=858)
PNPM__5754	219	HIS	ZeeviD_2015 (n=858)
PNPM__5755	213	HIS	ZeeviD_2015 (n=858)
[truncated: 1,961 more rows]

## Sheet: Extended_Data_Fig6d
Substrate	padj	NES
Peptidoglycan	0.0602535	1.72505
Glycosaminoglycan	0.0602535	-1.51783
Mucin	0.572821	-1.13064
Dietary Fiber	0.599401	-0.95193
Glycogen	0.599401	0.890912
Non-starch polysaccharides	2.17063e-05	-1.78306
Resistant starch	0.000119909	1.82468
Resistant oligosaccharides	0.0934673	-1.25891
Gum	0.000132623	-1.76143
Glycoprotein	0.000154064	-1.7041
Amylose and amylopectin	0.000452154	1.86487
Pectin	0.000514407	-1.63043
Hemicellulose	0.144811	-1.27182
Mannans and heteromannans	0.604462	-1.11734
Cellulose	1	0.635696
Chitin	1	-0.62889
