# Supplementary material for: Cayman enables large-scale analysis of gut microbiome carbohydrate-active enzyme repertoires
Source: Nat Microbiol. 2026 Apr 24;11(6):1739–53. doi: 10.1038/s41564-026-02318-2 (PMC13236585; doi:10.1038/s41564-026-02318-2)
Supplement: Supplementary file 16 — Alignment rates data comparing HIS and LMIS countries. [file 41564_2026_2318_MOESM16_ESM.xlsx]

## Sheet: Extended_Data_Fig7a
sample	alignment_rate	Income_Status
A01_02_1FE	0.91817	LMIS
A02_01_1FE	0.790779	LMIS
A03_01_1FE	0.891892	LMIS
A04_01_1FE	0.950619	LMIS
A04_04_1FE	0.928408	LMIS
A05_01_1FE	0.774984	LMIS
A06_01_1FE	0.971903	LMIS
A07_01_1FE	0.80291	LMIS
A08_01_1FE	0.720826	LMIS
A09_01_1FE	0.734485	LMIS
A09_02_1FE	0.893525	LMIS
A10_01_1FE	0.903288	LMIS
A10_02_1FE	0.789397	LMIS
A11_01_1FE	0.951389	LMIS
A13_01_1FE	0.874439	LMIS
A13_03_1FE	0.957452	LMIS
A14_01_1FE	0.948084	LMIS
A15_02_1FE	0.973162	LMIS
A19_01_1FE	0.760999	LMIS
A20_01_1FE	0.958431	LMIS
A20_03_1FE	0.95565	LMIS
A22_01_1FE	0.974154	LMIS
A23_01_1FE	0.641839	LMIS
A24_02_1FE	0.930894	LMIS
A24_04_1FE	0.910099	LMIS
A25_01_1FE	0.955949	LMIS
A27_02_1FE	0.948286	LMIS
A28_02_1FE	0.803742	LMIS
A29_01_1FE	0.887236	LMIS
A32_01_1FE	0.910849	LMIS
A34_01_1FE	0.879454	LMIS
A34_02_1FE	0.840797	LMIS
A35_01_1FE	0.967892	LMIS
A36_01_1FE	0.78317	LMIS
A36_02_1FE	0.950403	LMIS
A39_01_1FE	0.545735	LMIS
A39_02_1FE	0.861974	LMIS
A39_04_1FE	0.931971	LMIS
A40_02_1FE	0.692241	LMIS
A41_01_1FE	0.945563	LMIS
A42_02_1FE	0.835176	LMIS
A43_02_1FE	0.954228	LMIS
A44_01_1FE	0.875876	LMIS
A45_02_1FE	0.945645	LMIS
A46_01_1FE	0.915946	LMIS
A46_02_1FE	0.778266	LMIS
A47_01_1FE	0.915575	LMIS
A47_02_1FE	0.883345	LMIS
A48_01_1FE	0.780357	LMIS
A48_05_1FE	0.933352	LMIS
A49_01_1FE	0.94646	LMIS
A53_01_1FE	0.927332	LMIS
A54_02_1FE	0.779032	LMIS
A55_01_1FE	0.968567	LMIS
A55_02_1FE	0.837161	LMIS
A56_01_1FE	0.937689	LMIS
A58_01_1FE	0.967448	LMIS
A58_03_1FE	0.944362	LMIS
A59_01_1FE	0.744432	LMIS
A62_01_1FE	0.800384	LMIS
A62_03_1FE	0.9176	LMIS
A66_02_1FE	0.835041	LMIS
A67_01_1FE	0.947357	LMIS
A68_01_1FE	0.835809	LMIS
A69_01_1FE	0.733503	LMIS
A69_02_1FE	0.940392	LMIS
A70_01_1FE	0.963503	LMIS
A70_03_1FE	0.737985	LMIS
A72_01_1FE	0.925767	LMIS
A72_02_1FE	0.862064	LMIS
A73_01_1FE	0.852413	LMIS
A73_02_1FE	0.855554	LMIS
A75_02_1FE	0.926718	LMIS
A79_02_1FE	0.652446	LMIS
A81_01_1FE	0.790431	LMIS
A81_03_1FE	0.906038	LMIS
A82_02_1FE	0.745329	LMIS
A83_02_1FE	0.777337	LMIS
A85_01_1FE	0.894102	LMIS
A88_02_1FE	0.864772	LMIS
A89_01_1FE	0.938851	LMIS
A89_02_1FE	0.903533	LMIS
A90_03_1FE	0.83064	LMIS
A90_04_1FE	0.918047	LMIS
A91_01_1FE	0.866444	LMIS
A91_02_1FE	0.954702	LMIS
A92_01_1FE	0.518755	LMIS
A93_01_1FE	0.696972	LMIS
A94_01_1FE	0.964107	LMIS
A94_02_1FE	0.906222	LMIS
A94_03_1FE	0.946976	LMIS
A95_01_1FE	0.810052	LMIS
BGI001A	0.978699	HIS
BGI002A	0.967258	HIS
BGI003A	0.973081	HIS
BGI-06A	0.970648	HIS
BGI089A	0.975195	HIS
BGI-15A	0.965125	HIS
BGI-17A	0.973019	HIS
BGI-27A	0.97815	HIS
BGI-28A	0.966989	HIS
BGI-33A	0.96986	HIS
BGI-34A	0.974026	HIS
N001A	0.976063	HIS
N002A	0.940312	HIS
N003A	0.929177	HIS
N005A	0.977073	HIS
N006A	0.97275	HIS
N009A	0.955539	HIS
N011A	0.969532	HIS
N013A	0.965667	HIS
N017A	0.969546	HIS
N020A	0.950476	HIS
N021A	0.974815	HIS
N022A	0.970105	HIS
N024A	0.976199	HIS
N025A	0.975247	HIS
N026A	0.960565	HIS
N027A	0.974662	HIS
N029A	0.973143	HIS
N031A	0.981633	HIS
N032A	0.983724	HIS
N033A	0.98364	HIS
N034A	0.983083	HIS
N035A	0.971343	HIS
N037A	0.947125	HIS
N038A	0.958497	HIS
N039A	0.969095	HIS
N040A	0.978649	HIS
N042A	0.970871	HIS
N043A	0.976022	HIS
N044A	0.964976	HIS
N046A	0.977645	HIS
N047A	0.9734	HIS
N049A	0.980266	HIS
N051A	0.971214	HIS
N052A	0.977908	HIS
N056A	0.974168	HIS
N062A	0.976575	HIS
N064A	0.963458	HIS
N066A	0.976051	HIS
N074A	0.97399	HIS
N079A	0.967027	HIS
N082A	0.97145	HIS
N083A	0.96815	HIS
N084A	0.971152	HIS
N085A	0.753107	HIS
N086A	0.977802	HIS
N087A	0.971401	HIS
N088A	0.969144	HIS
N089A	0.963557	HIS
N103A	0.88948	HIS
NLF001	0.966838	HIS
NLF002	0.963374	HIS
NLF005	0.956901	HIS
NLF006	0.914378	HIS
NLF007	0.915738	HIS
NLF008	0.981008	HIS
NLF009	0.970809	HIS
NLF010	0.972379	HIS
NLF011	0.960042	HIS
NLF012	0.978357	HIS
NLF013	0.96817	HIS
NLF014	0.968704	HIS
NLF015	0.984697	HIS
NLM001	0.955274	HIS
NLM002	0.938089	HIS
NLM003	0.961281	HIS
NLM004	0.94464	HIS
NLM005	0.97092	HIS
NLM006	0.960976	HIS
NLM007	0.979897	HIS
NLM008	0.967891	HIS
NLM009	0.960132	HIS
NLM010	0.975256	HIS
NLM015	0.957432	HIS
NLM016	0.968249	HIS
NLM017	0.968449	HIS
NLM021	0.974442	HIS
NLM022	0.973407	HIS
NLM023	0.949766	HIS
NLM024	0.983322	HIS
NLM025	0.911362	HIS
NLM026	0.946253	HIS
NLM027	0.941375	HIS
NLM028	0.980543	HIS
NLM029	0.959651	HIS
NLM031	0.970044	HIS
NLM032	0.963187	HIS
NOF001	0.922368	HIS
NOF002	0.961537	HIS
NOF004	0.959666	HIS
NOF005	0.977579	HIS
NOF006	0.968234	HIS
NOF007	0.972004	HIS
NOF008	0.963426	HIS
NOF009	0.968427	HIS
NOF010	0.976133	HIS
NOF011	0.967845	HIS
NOF012	0.964346	HIS
NOF013	0.888493	HIS
NOF014	0.949548	HIS
NOM001	0.984301	HIS
NOM002	0.972049	HIS
NOM004	0.970071	HIS
NOM005	0.970304	HIS
NOM007	0.943838	HIS
NOM008	0.940659	HIS
NOM009	0.973806	HIS
NOM010	0.974568	HIS
NOM012	0.900224	HIS
NOM013	0.953314	HIS
NOM014	0.978979	HIS
NOM015	0.980596	HIS
NOM016	0.971675	HIS
NOM017	0.97409	HIS
NOM018	0.953227	HIS
NOM019	0.969254	HIS
NOM020	0.97676	HIS
NOM022	0.942318	HIS
NOM023	0.935426	HIS
NOM025	0.982108	HIS
NOM026	0.925531	HIS
NOM027	0.969035	HIS
NOM028	0.975419	HIS
SZEY-06A	0.974202	HIS
SZEY-07A	0.970027	HIS
SZEY-08A	0.982167	HIS
SZEY-09A	0.973991	HIS
SZEY-10A	0.948638	HIS
SZEY-20A	0.975184	HIS
SZEY-22A	0.96404	HIS
SZEY-24A	0.985539	HIS
SZEY-26A	0.968566	HIS
SZEY-27A	0.985093	HIS
SZEY-29A	0.98351	HIS
SZEY-30A	0.971524	HIS
SZEY-35A	0.971801	HIS
SZEY-37A	0.964286	HIS
SZEY-38A	0.967962	HIS
SZEY-39A	0.777379	HIS
SZEY-40A	0.978353	HIS
SZEY-41A	0.977874	HIS
SZEY-43A	0.972699	HIS
SZEY-44A	0.979579	HIS
SZEY-48A	0.968599	HIS
SZEY-55A	0.977139	HIS
SZEY-58A	0.97449	HIS
SZEY-59A	0.973749	HIS
SZEY-60A	0.96888	HIS
SZEY-62A	0.959687	HIS
SZEY-63A	0.975914	HIS
SZEY-64A	0.97715	HIS
SZEY-66A	0.9743	HIS
SZEY-68A	0.973518	HIS
SZEY-69A	0.971287	HIS
SZEY-73A	0.978618	HIS
SZEY-74A	0.968819	HIS
SZEY-75A	0.982405	HIS
SZEY-78A	0.980194	HIS
SZEY-79A	0.980748	HIS
SZEY-81A	0.970657	HIS
T2D-121A	0.974003	HIS
T2D-65A	0.971478	HIS
T2D-83A	0.95716	HIS
C16-20002-TZ	0.958612	LMIS
C16-20003-TZ	0.961069	LMIS
C16-20005-GH	0.932296	LMIS
C16-20005-TZ	0.899314	LMIS
C16-20006-GH	0.966038	LMIS
C16-20009-GH	0.939203	LMIS
C16-20010-GH	0.940063	LMIS
C16-20029-GH	0.955241	LMIS
C16-20030-GH	0.950847	LMIS
C16-20047-GH	0.941063	LMIS
C16-20048-GH	0.856379	LMIS
C16-20065-GH	0.945705	LMIS
C16-20066-GH	0.959686	LMIS
C16-20070-TZ	0.957665	LMIS
C16-20071-TZ	0.734196	LMIS
C16-20108-GH	0.912983	LMIS
C16-20117-TZ	0.970934	LMIS
C16-20118-TZ	0.976895	LMIS
C16-20124-GH	0.974941	LMIS
C16-20125-GH	0.963485	LMIS
C16-20152-TZ	0.942311	LMIS
C16-20153-TZ	0.966941	LMIS
C16-20197-TZ	0.924133	LMIS
C16-20211-TZ	0.920726	LMIS
C16-20212-TZ	0.832516	LMIS
C16-20215-TZ	0.885617	LMIS
C16-20237-TZ	0.860765	LMIS
C16-20238-TZ	0.857362	LMIS
C16-20241-GH	0.95512	LMIS
C16-20242-GH	0.898197	LMIS
C16-20246-TZ	0.907161	LMIS
C16-20248-TZ	0.912095	LMIS
C16-20273-GH	0.931441	LMIS
C16-20274-GH	0.968681	LMIS
C16-20288-GH	0.965088	LMIS
C16-20292-GH	0.969742	LMIS
C16-20340-TZ	0.97837	LMIS
C16-20345-TZ	0.977615	LMIS
C16-20346-TZ	0.966769	LMIS
C16-20362-GH	0.94031	LMIS
C16-20363-GH	0.928176	LMIS
C16-20371-TZ	0.854801	LMIS
C16-20374-GH	0.850126	LMIS
C16-20375-GH	0.961181	LMIS
C16-20415-TZ	0.894609	LMIS
C16-20416-TZ	0.966134	LMIS
C16-20437-TZ	0.952625	LMIS
C16-20438-TZ	0.908267	LMIS
C16-20470-TZ	0.981221	LMIS
C16-20471-TZ	0.972199	LMIS
C16-20473-TZ	0.970328	LMIS
C16-20491-TZ	0.668773	LMIS
C16-20554-TZ	0.969327	LMIS
C16-20558-TZ	0.955396	LMIS
C16-20625-TZ	0.914435	LMIS
C16-20626-TZ	0.918576	LMIS
C16-20627-TZ	0.957048	LMIS
C16-20645-TZ	0.870848	LMIS
C16-20646-TZ	0.896561	LMIS
CM_A01_M0_18	0.797353	LMIS
CM_A04_M0_18	0.953498	LMIS
CM_A06_M0_18	0.877166	LMIS
CM_D02_M0_18	0.899962	LMIS
CM_D03_M0_18	0.86315	LMIS
CM_D04_M0_18	0.869941	LMIS
CM_D05_M0_18	0.943591	LMIS
CM_D06_M0_18	0.845296	LMIS
CM_D07_M0_18	0.859324	LMIS
CM_D08_M0_18	0.868342	LMIS
CM_D09_M0_18	0.928906	LMIS
CM_D10_M0_18	0.799289	LMIS
CM_D11_M0_18	0.893966	LMIS
CM_D13_M0_18	0.984477	LMIS
CM_D15_M0_18	0.93332	LMIS
CM_D21_M0_18	0.934703	LMIS
CM_D24_M0_18	0.915382	LMIS
CM_D26_M0_18	0.919034	LMIS
CM_D33_M0_18	0.917573	LMIS
CM_D39_M0_18	0.822685	LMIS
CM_D40_M0_18	0.892953	LMIS
CM_D43_M0_18	0.968789	LMIS
CM_D48_M0_18	0.904925	LMIS
CM_D50_M0_18	0.833233	LMIS
DRR127488	0.991346	HIS
DRR127524	0.995092	HIS
DRR127532	0.979774	HIS
DRR127535	0.996724	HIS
DRR127537	0.991168	HIS
DRR127546	0.993151	HIS
DRR127552	0.98634	HIS
DRR127583	0.991522	HIS
DRR127588	0.985297	HIS
DRR127596	0.950683	HIS
DRR127597	0.978312	HIS
DRR127613	0.989848	HIS
DRR127616	0.993284	HIS
DRR127619	0.989213	HIS
DRR127628	0.990283	HIS
DRR127634	0.980937	HIS
DRR127649	0.9397	HIS
DRR127672	0.993798	HIS
DRR127683	0.989592	HIS
DRR127692	0.992682	HIS
DRR127704	0.988618	HIS
DRR127707	0.994115	HIS
DRR127713	0.994469	HIS
DRR127721	0.993491	HIS
DRR127724	0.996221	HIS
DRR127728	0.999	HIS
DRR127731	0.993185	HIS
DRR127736	0.996728	HIS
DRR127748	0.994699	HIS
DRR127751	0.982181	HIS
DRR127752	0.990228	HIS
DRR127755	0.996147	HIS
DRR127756	0.989063	HIS
DRR127762	0.996901	HIS
DRR127763	0.996713	HIS
DRR127776	0.997729	HIS
DRR127777	0.995952	HIS
DRR162775	0.993862	HIS
DRR162776	0.986656	HIS
DRR171467	0.985791	HIS
DRR171469	0.996139	HIS
DRR171474	0.992295	HIS
DRR171477	0.987689	HIS
DRR171479	0.965892	HIS
DRR171487	0.977389	HIS
DRR171488	0.9908	HIS
DRR171497	0.996654	HIS
DRR171499	0.997405	HIS
DRR171500	0.989665	HIS
DRR171503	0.993338	HIS
DRR171506	0.992972	HIS
DRR171509	0.992562	HIS
DRR171513	0.993641	HIS
DRR171514	0.994271	HIS
DRR171515	0.997505	HIS
DRR171517	0.993385	HIS
DRR171518	0.992659	HIS
DRR171523	0.997064	HIS
DRR171525	0.995969	HIS
DRR171527	0.995175	HIS
DRR171530	0.994804	HIS
DRR171538	0.994425	HIS
DRR171539	0.988102	HIS
DRR171543	0.995774	HIS
DRR171545	0.973166	HIS
DRR171546	0.991117	HIS
DRR171552	0.995109	HIS
DRR171555	0.993778	HIS
DRR171560	0.9959	HIS
DRR171563	0.985591	HIS
DRR171567	0.992552	HIS
DRR171568	0.983968	HIS
DRR171569	0.987916	HIS
DRR171571	0.991453	HIS
DRR171572	0.98787	HIS
DRR171576	0.965343	HIS
DRR171578	0.992036	HIS
DRR171580	0.991689	HIS
DRR171581	0.993259	HIS
DRR171585	0.983342	HIS
DRR171586	0.975065	HIS
DRR171587	0.989958	HIS
DRR171588	0.992253	HIS
DRR171589	0.982564	HIS
DRR171591	0.982218	HIS
DRR171592	0.994857	HIS
DRR171594	0.988816	HIS
DRR171598	0.985146	HIS
DRR171599	0.987711	HIS
DRR171601	0.975599	HIS
DRR171604	0.967934	HIS
DRR171605	0.980641	HIS
DRR171606	0.986261	HIS
DRR171607	0.993194	HIS
DRR171608	0.97822	HIS
DRR171610	0.884518	HIS
DRR171613	0.989153	HIS
DRR171616	0.99502	HIS
DRR171617	0.996018	HIS
DRR171619	0.992293	HIS
DRR171620	0.984855	HIS
DRR171621	0.992217	HIS
DRR171623	0.997441	HIS
DRR171624	0.994785	HIS
DRR171625	0.993898	HIS
DRR171626	0.988951	HIS
DRR171628	0.994018	HIS
DRR171629	0.994091	HIS
DRR171631	0.9621	HIS
DRR171637	0.991751	HIS
DRR171639	0.992897	HIS
DRR171640	0.982297	HIS
DRR171641	0.994622	HIS
DRR171642	0.98484	HIS
DRR171643	0.992801	HIS
DRR171644	0.996398	HIS
DRR171645	0.992444	HIS
DRR171646	0.989217	HIS
DRR171647	0.994017	HIS
DRR171648	0.991117	HIS
DRR171650	0.992894	HIS
DRR171651	0.95902	HIS
DRR171652	0.992484	HIS
DRR171653	0.970289	HIS
DRR171654	0.992871	HIS
DRR171655	0.993755	HIS
DRR171656	0.959341	HIS
DRR171657	0.98764	HIS
DRR171659	0.987704	HIS
DRR171662	0.99221	HIS
DRR171663	0.989828	HIS
DRR171673	0.98251	HIS
DRR171676	0.980971	HIS
DRR171686	0.990884	HIS
DRR171689	0.995787	HIS
DRR171691	0.992313	HIS
DRR171694	0.989188	HIS
DRR171698	0.977811	HIS
DRR171700	0.995163	HIS
DRR171705	0.994694	HIS
DRR171710	0.953085	HIS
DRR171711	0.984664	HIS
DRR171712	0.970699	HIS
DRR171713	0.99497	HIS
DRR171714	0.997308	HIS
DRR171715	0.996111	HIS
DRR171716	0.986567	HIS
DRR171717	0.996651	HIS
DRR171718	0.966439	HIS
DRR171719	0.994832	HIS
DRR171720	0.984466	HIS
DRR171721	0.976213	HIS
DRR171722	0.983072	HIS
DRR171723	0.992471	HIS
DRR171724	0.997664	HIS
DRR171725	0.99678	HIS
DRR171726	0.990234	HIS
DRR171727	0.9953	HIS
DRR171733	0.997681	HIS
DRR171737	0.996842	HIS
DRR171741	0.997289	HIS
DRR171745	0.977282	HIS
DRR171747	0.998223	HIS
DRR171755	0.996571	HIS
DRR171762	0.978902	HIS
DRR171763	0.994912	HIS
DRR171765	0.996236	HIS
DRR171770	0.99643	HIS
DRR171771	0.991172	HIS
DRR171772	0.989844	HIS
DRR171773	0.997169	HIS
DRR171777	0.99724	HIS
DRR171779	0.99335	HIS
DRR171782	0.992755	HIS
DRR171783	0.990488	HIS
DRR171786	0.997802	HIS
DRR171791	0.987487	HIS
DRR171793	0.940174	HIS
DRR171796	0.992615	HIS
DRR171798	0.989918	HIS
DRR171801	0.990842	HIS
DRR171802	0.978937	HIS
DRR171807	0.99181	HIS
DRR171810	0.985535	HIS
DRR171812	0.991153	HIS
DRR171813	0.991923	HIS
DRR171816	0.963496	HIS
DRR171817	0.991684	HIS
DRR171821	0.986096	HIS
DRR171825	0.986004	HIS
DRR171829	0.977306	HIS
DRR171833	0.978641	HIS
DRR171834	0.989126	HIS
DRR171838	0.990905	HIS
DRR171840	0.993169	HIS
DRR171842	0.991869	HIS
DRR171843	0.982523	HIS
DRR171845	0.989193	HIS
DRR171849	0.981054	HIS
DRR171850	0.966385	HIS
DRR171852	0.993866	HIS
DRR171855	0.989428	HIS
DRR171856	0.972502	HIS
DRR171862	0.984976	HIS
DRR171863	0.990954	HIS
DRR171864	0.988425	HIS
DRR171865	0.976117	HIS
DRR171870	0.985806	HIS
DRR171872	0.987699	HIS
DRR171876	0.983	HIS
DRR171886	0.975438	HIS
DRR171890	0.988821	HIS
DRR171897	0.985856	HIS
DRR171899	0.982302	HIS
DRR171902	0.971837	HIS
DRR171915	0.954944	HIS
DRR171917	0.996856	HIS
DRR171919	0.996187	HIS
DRR171921	0.994682	HIS
DRR171922	0.997152	HIS
DRR171923	0.99186	HIS
DRR171925	0.996026	HIS
DRR171928	0.997061	HIS
DRR171930	0.923129	HIS
DRR171931	0.995503	HIS
DRR171933	0.992495	HIS
DRR171934	0.997524	HIS
DRR171935	0.997793	HIS
DRR171936	0.993965	HIS
DRR171938	0.992913	HIS
DRR171939	0.991213	HIS
DRR171941	0.99126	HIS
DRR171942	0.982157	HIS
DRR171943	0.992473	HIS
DRR171948	0.997194	HIS
DRR171950	0.993275	HIS
DRR171951	0.996317	HIS
DRR171952	0.993802	HIS
DRR171953	0.987981	HIS
DRR171954	0.990406	HIS
DRR171957	0.985009	HIS
DRR171959	0.991965	HIS
DRR171964	0.991994	HIS
DRR171965	0.983902	HIS
DRR173016	0.980476	HIS
DRR173017	0.995002	HIS
ERR2619707	0.737798	LMIS
ERR2619708	0.951782	LMIS
ERR2619709	0.848506	LMIS
ERR2619710	0.926824	LMIS
ERR2619711	0.862995	LMIS
ERR2619712	0.907665	LMIS
ERR2619713	0.945369	LMIS
ERR2619714	0.805879	LMIS
ERR2619715	0.848432	LMIS
ERR2619716	0.86746	LMIS
ERR2619717	0.747925	LMIS
ERR2619718	0.900867	LMIS
ERR2619719	0.768972	LMIS
ERR2619720	0.899759	LMIS
ERR2619721	0.836752	LMIS
ERR2619722	0.918921	LMIS
ERR2619723	0.723174	LMIS
ERR2619724	0.909438	LMIS
ERR2619725	0.885491	LMIS
ERR2619726	0.782334	LMIS
ERR2619727	0.922647	LMIS
ERR2619728	0.974228	LMIS
ERR2619729	0.920789	LMIS
ERR2619730	0.933111	LMIS
ERR2619731	0.937104	LMIS
ERR2619732	0.837216	LMIS
ERR2619733	0.904097	LMIS
ERR2619734	0.919148	LMIS
ERR2619735	0.922921	LMIS
ERR2619736	0.953857	LMIS
ERR2619737	0.929165	LMIS
ERR2619738	0.879285	LMIS
ERR2619739	0.94499	LMIS
ERR2619740	0.82896	LMIS
ERR2619741	0.82637	LMIS
ERR2619742	0.935504	LMIS
ERR2619743	0.828841	LMIS
ERR2619744	0.938918	LMIS
ERR2619745	0.904927	LMIS
ERR2619746	0.935066	LMIS
ERR2619747	0.837865	LMIS
ERR2619748	0.968176	LMIS
ERR2619749	0.919458	LMIS
ERR2619750	0.935581	LMIS
ERR2619751	0.850601	LMIS
ERR2619752	0.956798	LMIS
ERR2619753	0.82964	LMIS
ERR2619754	0.909194	LMIS
ERR2619755	0.910225	LMIS
ERR2619756	0.965451	LMIS
ERR2619757	0.937845	LMIS
ERR2619758	0.968425	LMIS
ERR2619759	0.930731	LMIS
ERR2619760	0.883675	LMIS
ERR2619761	0.857239	LMIS
ERR2619762	0.93852	LMIS
ERR2619763	0.855147	LMIS
ERR4330026	0.996294	HIS
ERR4330027	0.996033	HIS
ERR4330028	0.990952	HIS
ERR4330029	0.99113	HIS
ERR4330030	0.988329	HIS
ERR4330031	0.991492	HIS
ERR4330032	0.975707	HIS
ERR4330033	0.988329	HIS
ERR4330034	0.984972	HIS
ERR4330035	0.992365	HIS
ERR4330036	0.973401	HIS
ERR4330037	0.992328	HIS
ERR4330038	0.9935	HIS
ERR4330039	0.990758	HIS
ERR4330040	0.990972	HIS
ERR4330041	0.994101	HIS
ERR4330042	0.995635	HIS
ERR4330043	0.991911	HIS
ERR4330044	0.994629	HIS
ERR4330045	0.991358	HIS
ERR4330046	0.994907	HIS
ERR4330047	0.992727	HIS
ERR4330048	0.995745	HIS
ERR4330049	0.996073	HIS
ERR4330050	0.980817	HIS
ERR4330051	0.968539	HIS
ERR4330052	0.984146	HIS
ERR4330053	0.992122	HIS
ERR4330054	0.958948	HIS
ERR4330055	0.993081	HIS
ERR4330056	0.966858	HIS
ERR4330057	0.968096	HIS
ERR4330058	0.988927	HIS
ERR4330059	0.986371	HIS
ERR4330060	0.995035	HIS
ERR4330061	0.993696	HIS
ERR4330062	0.992749	HIS
ERR4330063	0.995502	HIS
ERR4330064	0.99582	HIS
ERR4330065	0.95589	HIS
ERR4330066	0.996884	HIS
ERR4330067	0.992356	HIS
ERR4330068	0.989679	HIS
ERR4330069	0.988917	HIS
ERR4330070	0.971655	HIS
ERR4330071	0.997919	HIS
ERR4330072	0.996134	HIS
ERR4330073	0.984143	HIS
ERR4330074	0.970151	HIS
ERR4330075	0.98166	HIS
ERR4330076	0.993996	HIS
ERR4330077	0.980653	HIS
ERR4330078	0.990307	HIS
ERR4330079	0.992239	HIS
ERR4330080	0.982264	HIS
ERR4330081	0.994547	HIS
ERR4330082	0.994638	HIS
ERR4330083	0.976199	HIS
ERR4330084	0.990907	HIS
ERR4330085	0.993424	HIS
ERR4330086	0.99298	HIS
ERR4330087	0.980485	HIS
ERR4330088	0.979026	HIS
ERR4330089	0.993902	HIS
ERR4330090	0.993347	HIS
ERR4330091	0.981335	HIS
ERR4330092	0.982399	HIS
ERR4330093	0.992177	HIS
ERR4330094	0.97624	HIS
ERR4330095	0.975821	HIS
ERR4330096	0.989078	HIS
ERR4330097	0.979041	HIS
ERR4330098	0.997006	HIS
ERR4330099	0.991303	HIS
ERR4330100	0.972707	HIS
ERR4330101	0.984788	HIS
ERR4330102	0.983459	HIS
ERR4330103	0.99336	HIS
ERR4330104	0.988882	HIS
ERR4330105	0.979716	HIS
ERR4330106	0.971754	HIS
ERR4330107	0.993472	HIS
ERR4330108	0.993936	HIS
ERR4330109	0.996874	HIS
ERR4330110	0.988899	HIS
ERR4330111	0.993765	HIS
ERR4330112	0.991606	HIS
ERR4330113	0.987077	HIS
ERR4330114	0.99645	HIS
ERR4330115	0.986877	HIS
ERR4330116	0.992235	HIS
ERR4330117	0.995084	HIS
ERR4330118	0.992588	HIS
ERR4330119	0.987428	HIS
ERR4330120	0.991335	HIS
ERR4330121	0.983261	HIS
ERR4330122	0.992218	HIS
ERR4330123	0.994268	HIS
ERR4330124	0.989709	HIS
ERR4333869	0.985518	HIS
ERR4333870	0.978923	HIS
ERR4333871	0.984881	HIS
ERR4333872	0.984016	HIS
ERR4333873	0.991683	HIS
ERR4333874	0.991143	HIS
ERR4333875	0.993016	HIS
ERR4333876	0.984695	HIS
ERR4333877	0.993298	HIS
ERR4333878	0.957408	HIS
ERR4333879	0.995781	HIS
ERR4333880	0.993828	HIS
ERR4333881	0.994874	HIS
ERR4333882	0.991398	HIS
ERR4333883	0.981254	HIS
ERR4333884	0.995489	HIS
ERR4333885	0.986477	HIS
ERR4333886	0.99627	HIS
ERR4333887	0.991921	HIS
ERR4333888	0.996532	HIS
ERR4333889	0.991489	HIS
ERR4333890	0.996839	HIS
ERR4333891	0.993403	HIS
ERR4333892	0.966991	HIS
ERR4333893	0.990347	HIS
ERR4333894	0.990258	HIS
ERR4333895	0.992627	HIS
ERR4333896	0.996141	HIS
ERR4333897	0.9922	HIS
ERR4333898	0.987932	HIS
ERR4333899	0.993411	HIS
ERR4333900	0.995506	HIS
ERR4333901	0.98276	HIS
ERR4333902	0.994435	HIS
ERR4333903	0.986094	HIS
ERR4333904	0.984878	HIS
ERR4333905	0.987386	HIS
ERR4333906	0.985516	HIS
ERR4333907	0.993796	HIS
ERR4333908	0.99494	HIS
ERR4333909	0.981824	HIS
ERR4333910	0.992338	HIS
ERR4333911	0.975913	HIS
ERR4333912	0.988737	HIS
ERR4333913	0.996971	HIS
ERR4333914	0.991618	HIS
ERR4333915	0.992111	HIS
ERR4333916	0.954711	HIS
ERR4333917	0.978826	HIS
ERR4333918	0.989039	HIS
ERR4333919	0.9873	HIS
ERR4333920	0.989618	HIS
ERR4333921	0.990384	HIS
ERR4333922	0.984964	HIS
ERR4333923	0.981898	HIS
ERR4333924	0.990919	HIS
ERR4333925	0.991796	HIS
ERR4333926	0.989064	HIS
ERR4333927	0.991446	HIS
ERR4333928	0.995113	HIS
ERR4333929	0.99211	HIS
ERR4333930	0.985937	HIS
ERR4333931	0.995118	HIS
ERR4333932	0.977807	HIS
ERR4333933	0.982359	HIS
ERR4333934	0.991075	HIS
ERR4333935	0.985003	HIS
ERR4333936	0.995926	HIS
ERR4333937	0.995916	HIS
ERR4333938	0.989016	HIS
ERR4333939	0.982488	HIS
ERR4333940	0.959211	HIS
ERR4333941	0.987124	HIS
ERR4333942	0.991995	HIS
ERR4333943	0.994821	HIS
ERR4333944	0.991914	HIS
ERR4333945	0.990067	HIS
ERR4333946	0.981146	HIS
ERR4333947	0.993098	HIS
ERR4333948	0.994432	HIS
ERR4333949	0.979626	HIS
ERR4333950	0.984472	HIS
ERR4333951	0.983778	HIS
ERR4333952	0.990958	HIS
ERR4333953	0.974086	HIS
ERR4333954	0.977487	HIS
ERR4333955	0.996465	HIS
ERR4333956	0.988173	HIS
ERR4333957	0.990232	HIS
ERR4333958	0.989358	HIS
ERR4333959	0.981404	HIS
ERR4333960	0.985142	HIS
ERR4333961	0.99363	HIS
ERR4333962	0.996007	HIS
ERR4333963	0.988275	HIS
ERR4333964	0.975	HIS
ERR4333965	0.98867	HIS
ERR4333966	0.992839	HIS
ERR4333967	0.992708	HIS
ERR4333968	0.994102	HIS
ERR4333969	0.99185	HIS
ERR4333970	0.980975	HIS
ERR4333971	0.991114	HIS
ERR4333972	0.986308	HIS
ERR4333973	0.995573	HIS
ERR4333974	0.994505	HIS
ERR4333975	0.97637	HIS
ERR4333976	0.995473	HIS
ERR4333977	0.982523	HIS
ERR4333978	0.99311	HIS
ERR4333979	0.99178	HIS
ERR4333980	0.992822	HIS
ERR4333981	0.99306	HIS
ERR4333982	0.991187	HIS
ERR4333983	0.992031	HIS
ERR4333984	0.99067	HIS
ERR4333985	0.996341	HIS
ERR4333986	0.992344	HIS
ERR4333987	0.95749	HIS
ERR4333988	0.994114	HIS
ERR4333989	0.990071	HIS
ERR4333990	0.995166	HIS
ERR4333991	0.996123	HIS
ERR4333992	0.989164	HIS
ERR4333993	0.991338	HIS
ERR4333994	0.989079	HIS
ERR4333995	0.99242	HIS
ERR4333996	0.994753	HIS
ERR4333997	0.994191	HIS
ERR4333998	0.990184	HIS
ERR4333999	0.993111	HIS
ERR4334000	0.987677	HIS
ERR4334001	0.981213	HIS
ERR4334002	0.9935	HIS
ERR4334003	0.982025	HIS
ERR4334004	0.986818	HIS
ERR4334005	0.99003	HIS
ERR4334006	0.982444	HIS
ERR4334007	0.985211	HIS
ERR4334008	0.98982	HIS
ERR4334009	0.996086	HIS
ERR4334010	0.99489	HIS
ERR4334011	0.993577	HIS
ERR4334012	0.993394	HIS
ERR4334013	0.992622	HIS
ERR4334014	0.996839	HIS
ERR4334015	0.994628	HIS
ERR4334016	0.993993	HIS
ERR4334017	0.989	HIS
ERR4334018	0.997035	HIS
ERR4334019	0.960861	HIS
ERR4334020	0.990347	HIS
ERR4334021	0.985743	HIS
ERR4334022	0.96482	HIS
ERR4334023	0.993352	HIS
ERR4334024	0.980545	HIS
ERR4334025	0.996352	HIS
ERR4334026	0.996586	HIS
ERR4334027	0.993766	HIS
ERR4334028	0.988269	HIS
ERR4334029	0.987122	HIS
ERR4334030	0.991351	HIS
ERR4334031	0.985477	HIS
ERR4334032	0.986136	HIS
ERR4334033	0.995379	HIS
ERR4334034	0.99187	HIS
ERR4334035	0.991704	HIS
ERR4334036	0.993773	HIS
ERR4334037	0.99271	HIS
ERR4334038	0.985305	HIS
ERR4334039	0.994445	HIS
ERR4334040	0.981221	HIS
ERR4334041	0.986446	HIS
ERR4334042	0.981483	HIS
ERR4334043	0.890874	HIS
ERR4334044	0.990459	HIS
ERR4334045	0.981381	HIS
ERR4334046	0.993116	HIS
ERR4334047	0.997379	HIS
ERR4334048	0.980295	HIS
ERR4334049	0.985774	HIS
ERR4334050	0.981178	HIS
ERR4334051	0.984587	HIS
ERR4334052	0.990674	HIS
ERR4334053	0.991545	HIS
ERR4334054	0.982878	HIS
ERR4334055	0.988427	HIS
ERR4334056	0.991445	HIS
ERR4334057	0.994143	HIS
ERR4334058	0.992025	HIS
ERR4334059	0.990821	HIS
ERR4334060	0.991079	HIS
ERR4334061	0.96271	HIS
ERR4334062	0.990286	HIS
ERR4334063	0.989935	HIS
ERR4334064	0.994871	HIS
ERR4334065	0.96721	HIS
ERR4334066	0.972205	HIS
ERR4334067	0.990526	HIS
ERR4334068	0.993681	HIS
ERR4334069	0.992203	HIS
ERR4334070	0.990764	HIS
ERR4334071	0.987286	HIS
ERR4334072	0.98007	HIS
ERR4334073	0.98526	HIS
ERR4334074	0.968168	HIS
ERR4334075	0.989132	HIS
ERR4334076	0.984614	HIS
ERR4334077	0.970017	HIS
ERR4334078	0.993524	HIS
ERR4334079	0.986175	HIS
ERR4334080	0.970081	HIS
ERR4334081	0.989361	HIS
ERR4334082	0.980082	HIS
ERR4334083	0.992157	HIS
ERR4334084	0.996315	HIS
ERR4334085	0.992302	HIS
ERR4334086	0.993774	HIS
ERR4334087	0.987039	HIS
ERR4334088	0.963666	HIS
ERR4334089	0.987583	HIS
ERR4334090	0.994646	HIS
ERR4334091	0.993912	HIS
ERR4334092	0.991879	HIS
ERR4334093	0.959372	HIS
ERR4334094	0.993394	HIS
ERR4334095	0.989308	HIS
ERR4334096	0.995535	HIS
ERR4334097	0.980794	HIS
ERR4334098	0.983983	HIS
ERR4334099	0.997288	HIS
ERR4334100	0.988116	HIS
ERR4334101	0.993937	HIS
ERR4334102	0.98922	HIS
ERR4334103	0.993949	HIS
ERR4334104	0.969726	HIS
ERR4334105	0.969573	HIS
ERR4334106	0.982618	HIS
ERR4334107	0.988715	HIS
ERR4334108	0.986377	HIS
ERR4334109	0.989987	HIS
ERR4334110	0.980306	HIS
ERR4334111	0.997721	HIS
ERR4334112	0.992281	HIS
ERR4334113	0.991371	HIS
ERR4334114	0.981168	HIS
ERR4334115	0.995102	HIS
ERR4334116	0.991289	HIS
ERR4334117	0.991498	HIS
ERR4334118	0.995718	HIS
ERR4334119	0.988354	HIS
ERR4334120	0.982635	HIS
ERR4334121	0.985735	HIS
ERR4334122	0.973879	HIS
ERR4334123	0.995633	HIS
ERR4334124	0.995733	HIS
ERR4334125	0.966008	HIS
ERR4334126	0.983379	HIS
ERR4334127	0.979205	HIS
ERR4334128	0.98664	HIS
ERR4334129	0.988694	HIS
ERR4334130	0.996039	HIS
ERR4334131	0.994217	HIS
ERR4334132	0.995511	HIS
ERR4334133	0.989889	HIS
ERR4334134	0.997227	HIS
ERR4334135	0.980809	HIS
ERR4334136	0.993117	HIS
ERR4334137	0.991485	HIS
ERR4334138	0.997211	HIS
ERR4334139	0.994878	HIS
ERR4334140	0.99	HIS
ERR4334141	0.978438	HIS
ERR4334142	0.997034	HIS
ERR4334143	0.989447	HIS
ERR4334144	0.992889	HIS
ERR4334145	0.989274	HIS
ERR4334146	0.992818	HIS
ERR4334147	0.986474	HIS
ERR4334148	0.991467	HIS
ERR4334149	0.979482	HIS
ERR4334150	0.992721	HIS
ERR4334151	0.987328	HIS
ERR4334152	0.994271	HIS
ERR4334153	0.929009	HIS
ERR4334154	0.995765	HIS
ERR4334155	0.989235	HIS
ERR4334156	0.996657	HIS
ERR4334157	0.991574	HIS
ERR4334158	0.947816	HIS
ERR4334159	0.995107	HIS
ERR4334160	0.991216	HIS
ERR4334161	0.991135	HIS
ERR4334162	0.975148	HIS
ERR4334163	0.991619	HIS
ERR4334164	0.980616	HIS
ERR4334165	0.985567	HIS
ERR4334166	0.993941	HIS
ERR4334167	0.990235	HIS
ERR4334168	0.992594	HIS
ERR4334169	0.994223	HIS
ERR4334170	0.996414	HIS
ERR4334171	0.98806	HIS
ERR4334172	0.994613	HIS
ERR4334173	0.975073	HIS
ERR4334174	0.991815	HIS
ERR4334175	0.981752	HIS
ERR4334176	0.990176	HIS
ERR4334177	0.989181	HIS
ERR4334178	0.993019	HIS
ERR4334179	0.968798	HIS
ERR4334180	0.990308	HIS
ERR4334181	0.976296	HIS
ERR4334182	0.995299	HIS
ERR4334183	0.996075	HIS
ERR4334184	0.996712	HIS
ERR4334185	0.992547	HIS
ERR4334186	0.990397	HIS
ERR4334187	0.988327	HIS
ERR4334188	0.975908	HIS
ERR4334189	0.942211	HIS
ERR4334190	0.995298	HIS
ERR4334191	0.992688	HIS
ERR4334192	0.995582	HIS
ERR4334193	0.990121	HIS
ERR4334194	0.992519	HIS
ERR4334195	0.98315	HIS
ERR4334196	0.993386	HIS
ERR4334197	0.9896	HIS
ERR4334198	0.993048	HIS
ERR4334199	0.983042	HIS
ERR4334200	0.994879	HIS
ERR4334201	0.973698	HIS
ERR4334202	0.992516	HIS
ERR4334203	0.986504	HIS
ERR4334205	0.973086	HIS
ERR4334206	0.992357	HIS
ERR4334207	0.983612	HIS
ERR4334208	0.994767	HIS
ERR4334209	0.992487	HIS
ERR4334210	0.991884	HIS
ERR4334211	0.992733	HIS
ERR4334212	0.992267	HIS
ERR4334213	0.991179	HIS
ERR4334214	0.993644	HIS
ERR4334215	0.981873	HIS
ERR4334216	0.991703	HIS
ERR4334217	0.981656	HIS
ERR4334218	0.991246	HIS
ERR4334219	0.983539	HIS
ERR4334220	0.976911	HIS
ERR4334221	0.993333	HIS
ERR4334222	0.982421	HIS
ERR4334223	0.99671	HIS
ERR4334224	0.99433	HIS
ERR4334225	0.992603	HIS
ERR4334226	0.982413	HIS
ERR4334227	0.963748	HIS
ERR4334228	0.987421	HIS
ERR4334229	0.989545	HIS
ERR4334230	0.986097	HIS
ERR4334231	0.991098	HIS
ERR4334232	0.963862	HIS
ERR4334233	0.994804	HIS
ERR4334234	0.988511	HIS
ERR4334235	0.958201	HIS
ERR4334236	0.946104	HIS
ERR4334237	0.986582	HIS
ERR4334238	0.987047	HIS
ERR4334239	0.994228	HIS
ERR4334240	0.984378	HIS
ERR4334241	0.94691	HIS
ERR4334242	0.98794	HIS
ERR4334243	0.981689	HIS
ERR4334244	0.994962	HIS
ERR4334245	0.991893	HIS
ERR4334246	0.98524	HIS
ERR4334247	0.992858	HIS
ERR4334248	0.987333	HIS
ERR4334249	0.985309	HIS
ERR4334250	0.979029	HIS
ERR4334251	0.985102	HIS
ERR4334252	0.98847	HIS
ERR4334253	0.996928	HIS
ERR4334254	0.957581	HIS
ERR4334255	0.984828	HIS
ERR4334256	0.982696	HIS
ERR4334257	0.996416	HIS
ERR4334258	0.990393	HIS
ERR4334259	0.992402	HIS
ERR4334260	0.978282	HIS
ERR4334261	0.986748	HIS
ERR4334262	0.986359	HIS
ERR4334263	0.976927	HIS
ERR4334264	0.971846	HIS
ERR4334265	0.992846	HIS
ERR4334266	0.98806	HIS
ERR4334267	0.985699	HIS
ERR4334268	0.992508	HIS
ERR4335019	0.980865	HIS
ERR4335020	0.987212	HIS
ERR4335021	0.992648	HIS
ERR4335022	0.984753	HIS
ERR4335023	0.957129	HIS
ERR4335024	0.996258	HIS
ERR4335025	0.988318	HIS
ERR4335026	0.988961	HIS
ERR4335027	0.977644	HIS
ERR4335028	0.995546	HIS
ERR4335029	0.99452	HIS
ERR4335030	0.992231	HIS
ERR4335031	0.992309	HIS
ERR4335032	0.995545	HIS
ERR4335033	0.980023	HIS
ERR4335034	0.994366	HIS
ERR4335035	0.991653	HIS
ERR4335036	0.995652	HIS
ERR4335037	0.992909	HIS
ERR4335038	0.993815	HIS
ERR4335039	0.988104	HIS
ERR4335040	0.982628	HIS
ERR4335041	0.991228	HIS
ERR4335042	0.993978	HIS
ERR4335043	0.990377	HIS
ERR4335044	0.987926	HIS
ERR4335045	0.989544	HIS
ERR4335046	0.983545	HIS
ERR4335047	0.993818	HIS
ERR4335048	0.980929	HIS
ERR4335049	0.990447	HIS
ERR4335050	0.995556	HIS
ERR4335051	0.992555	HIS
ERR4335052	0.977343	HIS
ERR4335053	0.991168	HIS
ERR4335054	0.991065	HIS
ERR4335055	0.988348	HIS
ERR4335056	0.9548	HIS
ERR4335057	0.994922	HIS
ERR4335058	0.988821	HIS
ERR4335059	0.994325	HIS
ERR4335060	0.991629	HIS
ERR4335061	0.995263	HIS
ERR4335062	0.994535	HIS
ERR4335063	0.987435	HIS
ERR4335064	0.993519	HIS
ERR4335065	0.971582	HIS
ERR4335066	0.995884	HIS
ERR4335067	0.981626	HIS
ERR4335068	0.99521	HIS
ERR4335069	0.970132	HIS
ERR4335070	0.984452	HIS
ERR4335071	0.99233	HIS
ERR4335072	0.972402	HIS
ERR4335073	0.970198	HIS
ERR4335074	0.993087	HIS
ERR4335075	0.991283	HIS
ERR4335076	0.99394	HIS
ERR4335077	0.994698	HIS
ERR4335078	0.97396	HIS
ERR4335079	0.989583	HIS
ERR4335080	0.943769	HIS
ERR4335081	0.991383	HIS
ERR4335082	0.994601	HIS
ERR4335083	0.983774	HIS
ERR4335084	0.996602	HIS
ERR4335085	0.968805	HIS
ERR4335086	0.995958	HIS
ERR4335087	0.984617	HIS
ERR4335088	0.996365	HIS
ERR4335089	0.99303	HIS
ERR4335090	0.989738	HIS
ERR4335091	0.98373	HIS
ERR4335092	0.993081	HIS
ERR4335093	0.99074	HIS
ERR4335094	0.993006	HIS
ERR4335095	0.991242	HIS
ERR4335096	0.99386	HIS
ERR4335097	0.979215	HIS
ERR4335098	0.992875	HIS
ERR4335099	0.98918	HIS
ERR4335100	0.982496	HIS
ERR4335101	0.99183	HIS
ERR4335102	0.990389	HIS
ERR4335103	0.945711	HIS
ERR4335104	0.986927	HIS
ERR4335105	0.993273	HIS
ERR4335106	0.997575	HIS
ERR4335107	0.994206	HIS
ERR4335108	0.985384	HIS
ERR4335109	0.993897	HIS
ERR4335110	0.928818	HIS
ERR4335111	0.994437	HIS
ERR4335112	0.991951	HIS
ERR4335113	0.955148	HIS
ERR4335114	0.997234	HIS
ERR4335115	0.970918	HIS
ERR4335116	0.997015	HIS
ERR4335117	0.990186	HIS
ERR4335118	0.994059	HIS
ERR4335119	0.989311	HIS
ERR4335120	0.993626	HIS
ERR4335121	0.978547	HIS
ERR4335122	0.994238	HIS
ERR4335123	0.995602	HIS
ERR4335124	0.986914	HIS
ERR4335125	0.98386	HIS
ERR4335126	0.978569	HIS
ERR4335127	0.992851	HIS
ERR4335128	0.99613	HIS
ERR4335129	0.986865	HIS
ERR4335130	0.993552	HIS
ERR4335131	0.981902	HIS
ERR4335132	0.992048	HIS
ERR4335133	0.995525	HIS
ERR4335134	0.978946	HIS
ERR4335135	0.982506	HIS
ERR4335136	0.987212	HIS
ERR4335137	0.996117	HIS
ERR4335138	0.991733	HIS
ERR4335139	0.983807	HIS
ERR4335140	0.992855	HIS
ERR4335141	0.948951	HIS
ERR4335142	0.993349	HIS
ERR4335143	0.9827	HIS
ERR4335144	0.996772	HIS
ERR4335145	0.969894	HIS
ERR4335146	0.982126	HIS
ERR4335147	0.995164	HIS
ERR4335148	0.989329	HIS
ERR4335149	0.993166	HIS
ERR4335150	0.975526	HIS
ERR4335151	0.991389	HIS
ERR4335152	0.992022	HIS
ERR4335153	0.988875	HIS
ERR4335154	0.986143	HIS
ERR4335155	0.995083	HIS
ERR4335156	0.996534	HIS
ERR4335157	0.99367	HIS
ERR4335158	0.992071	HIS
ERR4335159	0.990794	HIS
ERR4335160	0.99303	HIS
ERR4335161	0.991532	HIS
ERR4335162	0.993272	HIS
ERR4335163	0.982645	HIS
ERR4335164	0.989234	HIS
ERR4335165	0.989045	HIS
ERR4335166	0.990662	HIS
ERR4335167	0.989745	HIS
ERR4335169	0.991327	HIS
ERR4335170	0.988861	HIS
ERR4335171	0.993805	HIS
ERR4335172	0.991909	HIS
ERR4335173	0.988002	HIS
ERR4335174	0.952384	HIS
ERR4335175	0.992961	HIS
ERR4335176	0.989404	HIS
ERR4335177	0.990803	HIS
ERR4335178	0.987426	HIS
ERR4335179	0.98453	HIS
ERR4335180	0.990897	HIS
ERR4335181	0.987989	HIS
ERR4335182	0.98667	HIS
ERR4335183	0.988511	HIS
ERR4335184	0.989992	HIS
ERR4335185	0.98281	HIS
ERR4335186	0.990328	HIS
ERR4335187	0.984438	HIS
ERR4335188	0.985245	HIS
ERR4335189	0.996396	HIS
ERR4335190	0.994948	HIS
ERR4335191	0.980572	HIS
ERR4335192	0.989577	HIS
ERR4335193	0.993127	HIS
ERR4335194	0.991949	HIS
ERR4335195	0.995576	HIS
ERR4335196	0.991935	HIS
ERR4335197	0.969287	HIS
ERR4335198	0.989973	HIS
ERR4335199	0.983958	HIS
ERR4335200	0.989771	HIS
ERR4335201	0.99214	HIS
ERR4335202	0.989503	HIS
ERR4335203	0.985557	HIS
ERR4335204	0.978858	HIS
ERR4335205	0.984354	HIS
ERR4335206	0.983617	HIS
ERR4335207	0.992356	HIS
ERR4335208	0.974124	HIS
ERR4335209	0.993894	HIS
ERR4335210	0.989558	HIS
ERR4335211	0.994747	HIS
ERR4335212	0.992378	HIS
ERR4335213	0.987536	HIS
ERR4335214	0.991408	HIS
ERR4335215	0.993717	HIS
ERR4335216	0.974034	HIS
ERR4335217	0.9946	HIS
ERR4335218	0.986519	HIS
ERR4335219	0.987958	HIS
ERR4335220	0.996463	HIS
ERR4335221	0.980707	HIS
ERR4335222	0.983133	HIS
ERR4335223	0.984339	HIS
ERR4335224	0.989809	HIS
ERR4335225	0.995224	HIS
ERR4335226	0.992078	HIS
ERR4335227	0.988871	HIS
ERR4335228	0.993374	HIS
ERR4335229	0.989631	HIS
ERR4335230	0.964396	HIS
ERR4335231	0.997017	HIS
ERR4335232	0.983863	HIS
ERR4335233	0.997351	HIS
ERR4335234	0.990664	HIS
ERR4335235	0.990857	HIS
ERR4335236	0.992392	HIS
ERR4335237	0.99499	HIS
ERR4335238	0.994644	HIS
ERR4335239	0.991048	HIS
ERR4335240	0.991833	HIS
ERR4335241	0.987828	HIS
ERR4335242	0.996372	HIS
ERR4335243	0.986866	HIS
ERR4335244	0.970774	HIS
ERR4335245	0.977866	HIS
ERR4335246	0.995616	HIS
ERR4335247	0.978487	HIS
ERR4335248	0.965106	HIS
ERR4335249	0.990655	HIS
ERR4335250	0.994429	HIS
ERR4335251	0.964025	HIS
ERR4335252	0.987682	HIS
ERR4335253	0.990507	HIS
ERR4335254	0.990598	HIS
ERR4335255	0.990722	HIS
ERR4335256	0.993388	HIS
ERR4335257	0.994504	HIS
ERR4335258	0.994208	HIS
ERR4335259	0.996554	HIS
ERR4335260	0.996932	HIS
ERR4335261	0.985648	HIS
ERR4335262	0.992492	HIS
ERR4335263	0.988424	HIS
ERR4335264	0.980772	HIS
ERR4335265	0.988228	HIS
ERR4335266	0.994687	HIS
ERR4335267	0.986271	HIS
ERR4335268	0.955458	HIS
ERR4335269	0.989412	HIS
ERR4335270	0.991377	HIS
ERR4335271	0.992643	HIS
ERR4335272	0.994752	HIS
ERR4335273	0.994091	HIS
ERR4335274	0.975719	HIS
ERR4335275	0.986652	HIS
ERR4335276	0.987702	HIS
ERR4335277	0.980956	HIS
ERR4335278	0.990716	HIS
ERR4335279	0.996065	HIS
ERR4335280	0.993896	HIS
ERR4335281	0.994215	HIS
ERR4335282	0.964828	HIS
ERR4335283	0.983094	HIS
ERR4335284	0.988557	HIS
ERR4335285	0.994404	HIS
ERR4335286	0.974959	HIS
ERR4335287	0.988674	HIS
ERR4335288	0.979611	HIS
ERR4335289	0.990962	HIS
ERR4335290	0.964122	HIS
ERR4335291	0.986646	HIS
ERR4335292	0.996261	HIS
ERR4335293	0.983539	HIS
ERR4335294	0.989635	HIS
ERR4335295	0.958556	HIS
ERR4335296	0.989569	HIS
ERR4335297	0.986876	HIS
ERR4335298	0.995711	HIS
ERR4335299	0.988009	HIS
ERR4335300	0.984302	HIS
ERR4335301	0.986221	HIS
ERR4335302	0.995989	HIS
ERR4335303	0.995866	HIS
ERR4335304	0.992994	HIS
ERR4335305	0.994594	HIS
ERR4335306	0.99341	HIS
ERR4335307	0.992086	HIS
ERR4335308	0.990286	HIS
ERR4335309	0.988052	HIS
ERR4335310	0.981712	HIS
ERR4335311	0.989025	HIS
ERR4335312	0.983556	HIS
ERR4335313	0.992719	HIS
ERR4335314	0.995656	HIS
ERR4335315	0.995197	HIS
ERR4335316	0.99254	HIS
ERR4335317	0.989129	HIS
ERR4335318	0.993244	HIS
ERR4341661	0.99282	HIS
ERR4341662	0.993694	HIS
ERR4341663	0.990536	HIS
ERR4341664	0.993928	HIS
ERR4341665	0.983386	HIS
ERR4341666	0.993213	HIS
ERR4341667	0.989882	HIS
ERR4341668	0.985764	HIS
ERR4341669	0.997138	HIS
ERR4341670	0.928936	HIS
ERR4341671	0.995173	HIS
ERR4341672	0.987386	HIS
ERR4341673	0.989493	HIS
ERR4341674	0.988749	HIS
ERR4341675	0.984136	HIS
ERR4341676	0.992023	HIS
ERR4341677	0.993148	HIS
ERR4341678	0.949208	HIS
ERR4341679	0.982614	HIS
ERR4341680	0.995368	HIS
ERR4341681	0.996541	HIS
ERR4341682	0.992197	HIS
ERR4341683	0.988614	HIS
ERR4341684	0.991038	HIS
ERR4341685	0.984164	HIS
ERR4341686	0.995208	HIS
ERR4341687	0.995991	HIS
ERR4341688	0.974597	HIS
ERR4341689	0.994179	HIS
ERR4341690	0.985981	HIS
ERR4341691	0.977607	HIS
ERR4341692	0.993241	HIS
ERR4341693	0.982139	HIS
ERR4341694	0.996704	HIS
ERR4341695	0.994219	HIS
ERR4341696	0.988807	HIS
ERR4341697	0.988232	HIS
ERR4341698	0.992969	HIS
ERR4341699	0.991048	HIS
ERR4341700	0.95039	HIS
ERR4341701	0.984292	HIS
ERR4341702	0.969366	HIS
ERR4341703	0.988388	HIS
ERR4341704	0.992963	HIS
ERR4341705	0.994129	HIS
ERR4341706	0.986881	HIS
ERR4341707	0.977435	HIS
ERR4341708	0.982423	HIS
ERR4341709	0.98824	HIS
ERR4341710	0.995512	HIS
ERR4341711	0.971495	HIS
ERR4341712	0.986962	HIS
ERR4341713	0.981818	HIS
ERR4341714	0.993544	HIS
ERR4341715	0.991016	HIS
ERR4341716	0.99396	HIS
ERR4341717	0.995861	HIS
ERR4341718	0.984957	HIS
ERR4341719	0.997341	HIS
ERR4341720	0.993685	HIS
ERR4341721	0.986079	HIS
ERR4341722	0.994546	HIS
ERR4341723	0.994331	HIS
ERR4341724	0.988633	HIS
ERR4341725	0.987978	HIS
ERR4341726	0.990961	HIS
ERR4341727	0.989251	HIS
ERR4341728	0.994504	HIS
ERR4341729	0.995542	HIS
ERR4341730	0.986006	HIS
ERR4341731	0.99495	HIS
ERR4341732	0.99047	HIS
ERR4341733	0.985907	HIS
ERR4341734	0.98598	HIS
ERR4341735	0.988061	HIS
ERR4341736	0.992561	HIS
ERR4341737	0.966758	HIS
ERR4341738	0.983712	HIS
ERR4341739	0.99333	HIS
ERR4341740	0.993932	HIS
ERR4341741	0.995331	HIS
ERR4341742	0.994387	HIS
ERR4341743	0.98605	HIS
ERR4341744	0.985471	HIS
ERR4341745	0.989683	HIS
ERR4341746	0.980975	HIS
ERR4341747	0.986507	HIS
ERR4341748	0.985585	HIS
ERR4341749	0.989828	HIS
ERR4341750	0.993484	HIS
ERR4341751	0.983627	HIS
ERR4341752	0.993886	HIS
ERR4341753	0.948167	HIS
ERR4341754	0.992014	HIS
ERR4341755	0.992944	HIS
ERR4341756	0.989959	HIS
ERR4341757	0.982271	HIS
ERR4341758	0.993831	HIS
ERR4341759	0.988049	HIS
ERR4341760	0.991581	HIS
ERR4341761	0.995618	HIS
ERR4341762	0.983056	HIS
ERR4341763	0.996342	HIS
ERR4341764	0.992939	HIS
ERR4341765	0.994668	HIS
ERR4341766	0.996296	HIS
ERR4341767	0.996304	HIS
ERR4341768	0.980359	HIS
ERR4341769	0.993368	HIS
ERR4341770	0.988352	HIS
ERR4341771	0.95207	HIS
ERR4341772	0.99691	HIS
ERR4341773	0.989369	HIS
ERR4341774	0.987868	HIS
ERR4341775	0.985202	HIS
ERR4341776	0.990187	HIS
ERR4341777	0.977423	HIS
ERR4341778	0.99467	HIS
ERR4341779	0.993966	HIS
ERR4341780	0.993616	HIS
ERR4341781	0.989137	HIS
ERR4341782	0.994394	HIS
ERR4341783	0.98464	HIS
ERR4341784	0.994737	HIS
ERR4341785	0.98909	HIS
ERR4341786	0.987438	HIS
ERR4341787	0.994015	HIS
ERR4341788	0.995318	HIS
ERR4341789	0.987791	HIS
ERR4341790	0.991053	HIS
ERR4341791	0.991707	HIS
ERR4341792	0.989398	HIS
ERR4341793	0.993581	HIS
ERR4341794	0.941791	HIS
ERR4341795	0.989435	HIS
ERR4341796	0.971764	HIS
ERR4341797	0.988133	HIS
ERR4341798	0.99398	HIS
ERR4341799	0.994699	HIS
ERR4341800	0.991154	HIS
ERR4341801	0.979063	HIS
ERR4341802	0.985028	HIS
ERR4341803	0.993313	HIS
ERR4341804	0.988881	HIS
ERR4341805	0.995082	HIS
ERR4341806	0.988521	HIS
ERR4341807	0.990802	HIS
ERR4341808	0.962255	HIS
ERR4341809	0.980038	HIS
ERR4341810	0.993289	HIS
ERR4341811	0.991153	HIS
ERR4341812	0.986243	HIS
ERR4341813	0.981424	HIS
ERR4341814	0.995217	HIS
ERR4341815	0.9957	HIS
ERR4341816	0.99246	HIS
ERR4341817	0.98031	HIS
ERR4341818	0.986243	HIS
ERR4341819	0.99441	HIS
ERR4341820	0.980712	HIS
ERR4341821	0.991769	HIS
ERR4341822	0.992809	HIS
ERR4341823	0.995579	HIS
ERR4341824	0.976017	HIS
ERR4341825	0.980289	HIS
ERR4341826	0.996734	HIS
ERR4341827	0.988231	HIS
ERR4341828	0.992901	HIS
ERR4341829	0.996046	HIS
ERR4341830	0.985767	HIS
ERR4341831	0.992342	HIS
ERR4341832	0.992314	HIS
ERR4341833	0.985017	HIS
ERR4341834	0.996866	HIS
ERR4341835	0.995422	HIS
ERR4341836	0.99562	HIS
ERR4341837	0.974564	HIS
ERR4341838	0.988218	HIS
ERR4341839	0.989724	HIS
ERR4341840	0.989977	HIS
ERR4341841	0.993901	HIS
ERR4341842	0.996123	HIS
ERR4341843	0.990456	HIS
ERR4341844	0.992828	HIS
ERR4341845	0.997596	HIS
ERR4341846	0.986737	HIS
ERR4341847	0.993432	HIS
ERR4341848	0.965167	HIS
ERR4341849	0.996912	HIS
ERR4341850	0.984112	HIS
ERR4341851	0.989299	HIS
ERR4341852	0.93435	HIS
ERR4341853	0.974859	HIS
ERR4341854	0.995701	HIS
ERR4341855	0.98824	HIS
ERR4341856	0.989498	HIS
ERR4341857	0.992777	HIS
ERR4341858	0.995667	HIS
ERR4341859	0.979625	HIS
ERR4341860	0.990019	HIS
ERR4341861	0.993401	HIS
ERR4341862	0.994577	HIS
ERR4341863	0.995339	HIS
ERR4341864	0.99495	HIS
ERR4341865	0.993337	HIS
ERR4341866	0.967592	HIS
ERR4341867	0.989462	HIS
ERR4341868	0.986962	HIS
ERR4341869	0.984905	HIS
ERR4341870	0.99251	HIS
ERR4341871	0.992478	HIS
ERR4341872	0.987365	HIS
ERR4341873	0.98805	HIS
ERR4341874	0.986789	HIS
ERR4341875	0.990067	HIS
ERR4341876	0.989099	HIS
ERR4341877	0.989498	HIS
ERR4341878	0.9885	HIS
ERR4341879	0.986698	HIS
ERR4341880	0.992613	HIS
ERR4341881	0.996165	HIS
ERR4341882	0.994455	HIS
ERR4341883	0.982157	HIS
ERR4341884	0.997389	HIS
ERR4341885	0.989229	HIS
ERR4341886	0.990437	HIS
ERR4341887	0.993438	HIS
ERR4341888	0.99397	HIS
ERR4341889	0.993945	HIS
ERR4341890	0.987041	HIS
ERR4341891	0.990788	HIS
ERR4341892	0.98478	HIS
ERR4341893	0.988989	HIS
ERR4341894	0.989994	HIS
ERR4341895	0.994063	HIS
ERR4341896	0.982068	HIS
ERR4341897	0.977091	HIS
ERR4341898	0.986935	HIS
ERR4341899	0.989942	HIS
ERR4341900	0.992848	HIS
ERR4341901	0.993086	HIS
ERR4341902	0.993769	HIS
ERR4341903	0.98991	HIS
ERR4341904	0.996909	HIS
ERR4341905	0.976593	HIS
ERR4341906	0.992359	HIS
ERR4341907	0.993826	HIS
ERR4341908	0.993327	HIS
ERR4341909	0.896876	HIS
ERR4341910	0.994381	HIS
ERR4341911	0.98635	HIS
ERR4341912	0.995546	HIS
ERR4341913	0.99129	HIS
ERR4341914	0.994781	HIS
ERR4341915	0.99316	HIS
ERR4341916	0.992999	HIS
ERR4341917	0.96353	HIS
ERR4341918	0.989425	HIS
ERR4341919	0.985601	HIS
ERR4341920	0.994265	HIS
ERR4341921	0.994233	HIS
ERR4341922	0.967181	HIS
ERR4341923	0.993925	HIS
ERR4341924	0.991574	HIS
ERR4341925	0.996474	HIS
ERR4341926	0.960108	HIS
ERR4341927	0.977783	HIS
ERR4341928	0.992578	HIS
ERR4341929	0.974472	HIS
ERR4341930	0.992852	HIS
ERR4341931	0.979819	HIS
ERR4341932	0.989943	HIS
ERR4341933	0.996706	HIS
ERR4341934	0.988171	HIS
ERR4341935	0.983959	HIS
ERR4341936	0.991876	HIS
ERR4341937	0.959277	HIS
ERR4341938	0.995113	HIS
ERR4341939	0.991366	HIS
ERR4341940	0.984376	HIS
ERR4341941	0.968199	HIS
ERR4341942	0.948768	HIS
ERR4341943	0.937705	HIS
ERR4341944	0.982327	HIS
ERR4341945	0.965481	HIS
ERR4341946	0.994714	HIS
ERR4341947	0.992151	HIS
ERR4341948	0.985328	HIS
ERR4341949	0.996272	HIS
ERR4341950	0.993384	HIS
ERR4341951	0.979715	HIS
ERR4341952	0.996768	HIS
ERR4341953	0.995424	HIS
ERR4341954	0.993636	HIS
ERR4341955	0.991173	HIS
ERR4341956	0.992563	HIS
ERR4341957	0.99319	HIS
ERR4341958	0.99622	HIS
ERR4341959	0.991628	HIS
HCO11	0.866365	LMIS
HCO12	0.80367	LMIS
HCO53	0.80296	LMIS
HCO61	0.911815	LMIS
HCO64	0.918525	LMIS
HCO67	0.682056	LMIS
HCO70	0.892118	LMIS
HCO74	0.900285	LMIS
M1.10.ST	0.954188	LMIS
M1.15.ST	0.930319	LMIS
M1.16.ST	0.918463	LMIS
M1.1.ST	0.953039	LMIS
M1.20.ST	0.950168	LMIS
M1.22.ST	0.974328	LMIS
M1.23.ST	0.981469	LMIS
M1.24.ST	0.945481	LMIS
M1.25.ST	0.961544	LMIS
M1.26.ST	0.973766	LMIS
M1.27.ST	0.890325	LMIS
M1.29.ST	0.94878	LMIS
M1.35.ST	0.971366	LMIS
M1.37.ST	0.978004	LMIS
M1.38.ST	0.974373	LMIS
M1.3.ST	0.918435	LMIS
M1.42.ST	0.982841	LMIS
M1.44.ST	0.954711	LMIS
M1.48.ST	0.937707	LMIS
M1.4.ST	0.9669	LMIS
M1.57.ST	0.965936	LMIS
M1.59.ST	0.951102	LMIS
M1.5.ST	0.976392	LMIS
M1.61.ST	0.95922	LMIS
M1.62.ST	0.981987	LMIS
M1.63.ST	0.976793	LMIS
M1.64.ST	0.97533	LMIS
M1.65.ST	0.967162	LMIS
M1.6.ST	0.980942	LMIS
M1.7.ST	0.963435	LMIS
M2.31.ST	0.977406	LMIS
M2.32.ST	0.978621	LMIS
M2.33.ST	0.981544	LMIS
M2.36.ST	0.958888	LMIS
M2.37.ST	0.971417	LMIS
M2.38.ST	0.953868	LMIS
M2.39.ST	0.951303	LMIS
M2.40.ST	0.959281	LMIS
M2.41.ST	0.982176	LMIS
M2.44.ST	0.97101	LMIS
M2.45.ST	0.981495	LMIS
M2.46.ST	0.955467	LMIS
M2.48.ST	0.979669	LMIS
M2.49.ST	0.964902	LMIS
M2.50.ST	0.977976	LMIS
M2.51.ST	0.979162	LMIS
M2.52.ST	0.978195	LMIS
M2.56.ST	0.974376	LMIS
M2.57.ST	0.985149	LMIS
M2.60.ST	0.975741	LMIS
M2.63.ST	0.983366	LMIS
NO01	0.960837	HIS
NO02	0.975711	HIS
NO03	0.983277	HIS
NO04	0.981444	HIS
NO05	0.97865	HIS
NO06	0.978954	HIS
NO08	0.985122	HIS
NO09	0.986599	HIS
NO10	0.974848	HIS
NO11	0.978384	HIS
NO12	0.976692	HIS
NO13	0.957642	HIS
NO15	0.978406	HIS
NO16	0.957338	HIS
NO19	0.988342	HIS
NO20	0.992023	HIS
NO21	0.97336	HIS
NO22	0.984628	HIS
NO23	0.987428	HIS
PNPM__5445	0.973346	HIS
PNPM__5446	0.978528	HIS
PNPM__5450	0.980516	HIS
PNPM__5451	0.960934	HIS
PNPM__5453	0.975674	HIS
PNPM__5454	0.972389	HIS
PNPM__5455	0.964049	HIS
PNPM__5456	0.972399	HIS
PNPM__5457	0.96806	HIS
PNPM__5459	0.960527	HIS
PNPM__5460	0.973378	HIS
PNPM__5461	0.965766	HIS
PNPM__5463	0.976151	HIS
PNPM__5464	0.976727	HIS
PNPM__5465	0.965216	HIS
PNPM__5466	0.973144	HIS
PNPM__5467	0.975408	HIS
PNPM__5469	0.841216	HIS
PNPM__5470	0.977419	HIS
PNPM__5471	0.936334	HIS
PNPM__5472	0.979096	HIS
PNPM__5481	0.953543	HIS
PNPM__5482	0.967163	HIS
PNPM__5484	0.981501	HIS
PNPM__5485	0.975036	HIS
PNPM__5486	0.975091	HIS
PNPM__5488	0.97462	HIS
PNPM__5489	0.975858	HIS
PNPM__5490	0.977546	HIS
PNPM__5491	0.954682	HIS
PNPM__5492	0.970666	HIS
PNPM__5493	0.967298	HIS
PNPM__5494	0.962309	HIS
PNPM__5495	0.978553	HIS
PNPM__5496	0.977297	HIS
PNPM__5497	0.974683	HIS
PNPM__5498	0.965094	HIS
PNPM__5499	0.948489	HIS
PNPM__5500	0.971114	HIS
PNPM__5501	0.967783	HIS
PNPM__5502	0.975677	HIS
PNPM__5504	0.968753	HIS
PNPM__5505	0.936642	HIS
PNPM__5525	0.959635	HIS
PNPM__5526	0.971957	HIS
PNPM__5528	0.954506	HIS
PNPM__5530	0.960221	HIS
PNPM__5532	0.948699	HIS
PNPM__5533	0.964534	HIS
PNPM__5534	0.949934	HIS
PNPM__5536	0.953433	HIS
PNPM__5537	0.962382	HIS
PNPM__5538	0.967205	HIS
PNPM__5539	0.958188	HIS
PNPM__5540	0.96981	HIS
PNPM__5541	0.971631	HIS
PNPM__5542	0.920348	HIS
PNPM__5543	0.956553	HIS
PNPM__5544	0.971548	HIS
PNPM__5546	0.974917	HIS
PNPM__5547	0.981439	HIS
PNPM__5548	0.978597	HIS
PNPM__5549	0.953832	HIS
PNPM__5550	0.966712	HIS
PNPM__5551	0.96241	HIS
PNPM__5552	0.967033	HIS
PNPM__5553	0.972802	HIS
PNPM__5555	0.975294	HIS
PNPM__5556	0.980301	HIS
PNPM__5557	0.973441	HIS
PNPM__5558	0.916923	HIS
PNPM__5559	0.979268	HIS
PNPM__5560	0.973007	HIS
PNPM__5561	0.968512	HIS
PNPM__5562	0.983466	HIS
PNPM__5564	0.943174	HIS
PNPM__5565	0.953392	HIS
PNPM__5566	0.974913	HIS
PNPM__5567	0.942791	HIS
PNPM__5568	0.970617	HIS
PNPM__5570	0.959379	HIS
PNPM__5571	0.946632	HIS
PNPM__5572	0.958012	HIS
PNPM__5573	0.911788	HIS
PNPM__5576	0.981374	HIS
PNPM__5578	0.965892	HIS
PNPM__5579	0.97324	HIS
PNPM__5581	0.973605	HIS
PNPM__5582	0.967563	HIS
PNPM__5583	0.978853	HIS
PNPM__5584	0.978551	HIS
PNPM__5585	0.968679	HIS
PNPM__5586	0.970997	HIS
PNPM__5587	0.962408	HIS
PNPM__5588	0.974897	HIS
PNPM__5589	0.963858	HIS
PNPM__5591	0.978583	HIS
PNPM__5592	0.963047	HIS
PNPM__5593	0.950569	HIS
PNPM__5594	0.896833	HIS
PNPM__5595	0.946611	HIS
PNPM__5597	0.976073	HIS
PNPM__5599	0.945535	HIS
PNPM__5600	0.983986	HIS
PNPM__5603	0.96709	HIS
PNPM__5605	0.934211	HIS
PNPM__5606	0.960014	HIS
PNPM__5608	0.971218	HIS
PNPM__5609	0.974928	HIS
PNPM__5610	0.967045	HIS
PNPM__5611	0.962309	HIS
PNPM__5612	0.932881	HIS
PNPM__5613	0.977512	HIS
PNPM__5614	0.974027	HIS
PNPM__5616	0.964376	HIS
PNPM__5617	0.976835	HIS
PNPM__5618	0.976694	HIS
PNPM__5619	0.967445	HIS
PNPM__5620	0.96463	HIS
PNPM__5621	0.964028	HIS
PNPM__5623	0.969466	HIS
PNPM__5624	0.962768	HIS
PNPM__5625	0.969095	HIS
PNPM__5626	0.969211	HIS
PNPM__5627	0.96119	HIS
PNPM__5628	0.966512	HIS
PNPM__5629	0.979594	HIS
PNPM__5630	0.978893	HIS
PNPM__5631	0.973265	HIS
PNPM__5632	0.973281	HIS
PNPM__5633	0.972286	HIS
PNPM__5634	0.946187	HIS
PNPM__5635	0.96966	HIS
PNPM__5636	0.971332	HIS
PNPM__5637	0.943911	HIS
PNPM__5638	0.954254	HIS
PNPM__5639	0.967423	HIS
PNPM__5640	0.967895	HIS
PNPM__5641	0.955543	HIS
PNPM__5642	0.969744	HIS
PNPM__5643	0.968657	HIS
PNPM__5644	0.933872	HIS
PNPM__5645	0.965486	HIS
PNPM__5647	0.930716	HIS
PNPM__5648	0.972288	HIS
PNPM__5649	0.96181	HIS
PNPM__5650	0.965714	HIS
PNPM__5651	0.962078	HIS
PNPM__5652	0.955318	HIS
PNPM__5653	0.975608	HIS
PNPM__5654	0.946167	HIS
PNPM__5656	0.921858	HIS
PNPM__5657	0.972793	HIS
PNPM__5658	0.952934	HIS
PNPM__5659	0.966156	HIS
PNPM__5660	0.960546	HIS
PNPM__5661	0.972836	HIS
PNPM__5662	0.968826	HIS
PNPM__5663	0.966718	HIS
PNPM__5664	0.965948	HIS
PNPM__5665	0.973775	HIS
PNPM__5666	0.95368	HIS
PNPM__5667	0.966332	HIS
PNPM__5668	0.953512	HIS
PNPM__5669	0.967928	HIS
PNPM__5671	0.960634	HIS
PNPM__5672	0.956069	HIS
PNPM__5673	0.9656	HIS
PNPM__5674	0.938742	HIS
PNPM__5675	0.97513	HIS
PNPM__5676	0.944317	HIS
PNPM__5677	0.913264	HIS
PNPM__5678	0.977837	HIS
PNPM__5679	0.938151	HIS
[truncated: 1,961 more rows]

## Sheet: Extended_Data_Fig7b+c
Sample	Unique_CAZyme_count	Income_Status	study_name_Income_Status_info_n_align
A04_01_1FE	272	LMIS (n=415)	PasolliE_2019 (n=42)
A04_04_1FE	263	LMIS (n=415)	PasolliE_2019 (n=42)
A06_01_1FE	203	LMIS (n=415)	PasolliE_2019 (n=42)
A11_01_1FE	223	LMIS (n=415)	PasolliE_2019 (n=42)
A13_03_1FE	265	LMIS (n=415)	PasolliE_2019 (n=42)
A14_01_1FE	240	LMIS (n=415)	PasolliE_2019 (n=42)
A15_02_1FE	261	LMIS (n=415)	PasolliE_2019 (n=42)
A20_01_1FE	262	LMIS (n=415)	PasolliE_2019 (n=42)
A20_03_1FE	234	LMIS (n=415)	PasolliE_2019 (n=42)
A22_01_1FE	255	LMIS (n=415)	PasolliE_2019 (n=42)
A24_02_1FE	292	LMIS (n=415)	PasolliE_2019 (n=42)
A25_01_1FE	253	LMIS (n=415)	PasolliE_2019 (n=42)
A27_02_1FE	293	LMIS (n=415)	PasolliE_2019 (n=42)
A35_01_1FE	240	LMIS (n=415)	PasolliE_2019 (n=42)
A36_02_1FE	257	LMIS (n=415)	PasolliE_2019 (n=42)
A39_04_1FE	212	LMIS (n=415)	PasolliE_2019 (n=42)
A41_01_1FE	254	LMIS (n=415)	PasolliE_2019 (n=42)
A43_02_1FE	270	LMIS (n=415)	PasolliE_2019 (n=42)
A45_02_1FE	277	LMIS (n=415)	PasolliE_2019 (n=42)
A48_05_1FE	248	LMIS (n=415)	PasolliE_2019 (n=42)
A49_01_1FE	236	LMIS (n=415)	PasolliE_2019 (n=42)
A53_01_1FE	277	LMIS (n=415)	PasolliE_2019 (n=42)
A55_01_1FE	276	LMIS (n=415)	PasolliE_2019 (n=42)
A56_01_1FE	287	LMIS (n=415)	PasolliE_2019 (n=42)
A58_01_1FE	285	LMIS (n=415)	PasolliE_2019 (n=42)
A58_03_1FE	233	LMIS (n=415)	PasolliE_2019 (n=42)
A67_01_1FE	277	LMIS (n=415)	PasolliE_2019 (n=42)
A69_02_1FE	239	LMIS (n=415)	PasolliE_2019 (n=42)
A70_01_1FE	288	LMIS (n=415)	PasolliE_2019 (n=42)
A72_01_1FE	295	LMIS (n=415)	PasolliE_2019 (n=42)
A75_02_1FE	272	LMIS (n=415)	PasolliE_2019 (n=42)
A89_01_1FE	289	LMIS (n=415)	PasolliE_2019 (n=42)
A91_02_1FE	268	LMIS (n=415)	PasolliE_2019 (n=42)
A94_01_1FE	266	LMIS (n=415)	PasolliE_2019 (n=42)
A94_03_1FE	283	LMIS (n=415)	PasolliE_2019 (n=42)
BGI-06A	262	HIS (n=1,080	QinJ_2012 (n=115)
BGI-15A	310	HIS (n=1,080	QinJ_2012 (n=115)
BGI-17A	307	HIS (n=1,080	QinJ_2012 (n=115)
BGI-28A	298	HIS (n=1,080	QinJ_2012 (n=115)
BGI-33A	292	HIS (n=1,080	QinJ_2012 (n=115)
BGI-34A	311	HIS (n=1,080	QinJ_2012 (n=115)
BGI002A	322	HIS (n=1,080	QinJ_2012 (n=115)
BGI003A	290	HIS (n=1,080	QinJ_2012 (n=115)
C16-20002-TZ	297	LMIS (n=415)	TettAJ_2019_a (n=14)
C16-20003-TZ	283	LMIS (n=415)	TettAJ_2019_a (n=14)
C16-20005-GH	264	LMIS (n=415)	TettAJ_2019_b (n=19)
C16-20006-GH	257	LMIS (n=415)	TettAJ_2019_b (n=19)
C16-20009-GH	275	LMIS (n=415)	TettAJ_2019_b (n=19)
C16-20010-GH	286	LMIS (n=415)	TettAJ_2019_b (n=19)
C16-20029-GH	291	LMIS (n=415)	TettAJ_2019_b (n=19)
C16-20030-GH	268	LMIS (n=415)	TettAJ_2019_b (n=19)
C16-20047-GH	304	LMIS (n=415)	TettAJ_2019_b (n=19)
C16-20065-GH	278	LMIS (n=415)	TettAJ_2019_b (n=19)
C16-20066-GH	276	LMIS (n=415)	TettAJ_2019_b (n=19)
C16-20070-TZ	238	LMIS (n=415)	TettAJ_2019_a (n=14)
C16-20117-TZ	301	LMIS (n=415)	TettAJ_2019_a (n=14)
C16-20124-GH	295	LMIS (n=415)	TettAJ_2019_b (n=19)
C16-20125-GH	306	LMIS (n=415)	TettAJ_2019_b (n=19)
C16-20152-TZ	315	LMIS (n=415)	TettAJ_2019_a (n=14)
C16-20153-TZ	293	LMIS (n=415)	TettAJ_2019_a (n=14)
C16-20241-GH	245	LMIS (n=415)	TettAJ_2019_b (n=19)
C16-20273-GH	267	LMIS (n=415)	TettAJ_2019_b (n=19)
C16-20274-GH	263	LMIS (n=415)	TettAJ_2019_b (n=19)
C16-20288-GH	305	LMIS (n=415)	TettAJ_2019_b (n=19)
C16-20292-GH	287	LMIS (n=415)	TettAJ_2019_b (n=19)
C16-20346-TZ	248	LMIS (n=415)	TettAJ_2019_a (n=14)
C16-20362-GH	284	LMIS (n=415)	TettAJ_2019_b (n=19)
C16-20363-GH	264	LMIS (n=415)	TettAJ_2019_b (n=19)
C16-20375-GH	304	LMIS (n=415)	TettAJ_2019_b (n=19)
C16-20416-TZ	268	LMIS (n=415)	TettAJ_2019_a (n=14)
C16-20437-TZ	293	LMIS (n=415)	TettAJ_2019_a (n=14)
C16-20471-TZ	301	LMIS (n=415)	TettAJ_2019_a (n=14)
C16-20473-TZ	267	LMIS (n=415)	TettAJ_2019_a (n=14)
C16-20554-TZ	317	LMIS (n=415)	TettAJ_2019_a (n=14)
C16-20558-TZ	277	LMIS (n=415)	TettAJ_2019_a (n=14)
C16-20627-TZ	324	LMIS (n=415)	TettAJ_2019_a (n=14)
CM_A04_M0_18	250	LMIS (n=415)	TettAJ_2019_c (n=6)
CM_D05_M0_18	306	LMIS (n=415)	TettAJ_2019_c (n=6)
CM_D09_M0_18	271	LMIS (n=415)	TettAJ_2019_c (n=6)
CM_D15_M0_18	271	LMIS (n=415)	TettAJ_2019_c (n=6)
CM_D21_M0_18	285	LMIS (n=415)	TettAJ_2019_c (n=6)
CM_D43_M0_18	226	LMIS (n=415)	TettAJ_2019_c (n=6)
DRR127596	298	HIS (n=1,080	YachidaS_2019 (n=19)
DRR127649	324	HIS (n=1,080	YachidaS_2019 (n=19)
DRR171479	289	HIS (n=1,080	YachidaS_2019 (n=19)
DRR171545	322	HIS (n=1,080	YachidaS_2019 (n=19)
DRR171576	202	HIS (n=1,080	YachidaS_2019 (n=19)
DRR171604	308	HIS (n=1,080	YachidaS_2019 (n=19)
DRR171631	280	HIS (n=1,080	YachidaS_2019 (n=19)
DRR171651	317	HIS (n=1,080	YachidaS_2019 (n=19)
DRR171653	290	HIS (n=1,080	YachidaS_2019 (n=19)
DRR171656	306	HIS (n=1,080	YachidaS_2019 (n=19)
DRR171710	256	HIS (n=1,080	YachidaS_2019 (n=19)
DRR171712	322	HIS (n=1,080	YachidaS_2019 (n=19)
DRR171718	170	HIS (n=1,080	YachidaS_2019 (n=19)
DRR171793	292	HIS (n=1,080	YachidaS_2019 (n=19)
DRR171816	238	HIS (n=1,080	YachidaS_2019 (n=19)
DRR171850	307	HIS (n=1,080	YachidaS_2019 (n=19)
DRR171856	285	HIS (n=1,080	YachidaS_2019 (n=19)
DRR171902	276	HIS (n=1,080	YachidaS_2019 (n=19)
DRR171915	316	HIS (n=1,080	YachidaS_2019 (n=19)
ERR2619708	264	LMIS (n=415)	LokmerA_2019 (n=20)
ERR2619710	287	LMIS (n=415)	LokmerA_2019 (n=20)
ERR2619713	127	LMIS (n=415)	LokmerA_2019 (n=20)
ERR2619728	277	LMIS (n=415)	LokmerA_2019 (n=20)
ERR2619730	274	LMIS (n=415)	LokmerA_2019 (n=20)
ERR2619731	286	LMIS (n=415)	LokmerA_2019 (n=20)
ERR2619736	296	LMIS (n=415)	LokmerA_2019 (n=20)
ERR2619737	292	LMIS (n=415)	LokmerA_2019 (n=20)
ERR2619739	281	LMIS (n=415)	LokmerA_2019 (n=20)
ERR2619742	249	LMIS (n=415)	LokmerA_2019 (n=20)
ERR2619744	272	LMIS (n=415)	LokmerA_2019 (n=20)
ERR2619746	270	LMIS (n=415)	LokmerA_2019 (n=20)
ERR2619748	270	LMIS (n=415)	LokmerA_2019 (n=20)
ERR2619750	300	LMIS (n=415)	LokmerA_2019 (n=20)
ERR2619752	282	LMIS (n=415)	LokmerA_2019 (n=20)
ERR2619756	242	LMIS (n=415)	LokmerA_2019 (n=20)
ERR2619757	268	LMIS (n=415)	LokmerA_2019 (n=20)
ERR2619758	230	LMIS (n=415)	LokmerA_2019 (n=20)
ERR2619759	269	LMIS (n=415)	LokmerA_2019 (n=20)
ERR2619762	238	LMIS (n=415)	LokmerA_2019 (n=20)
ERR4330036	303	HIS (n=1,080	AsnicarF_2021 (n=97)
ERR4330051	306	HIS (n=1,080	AsnicarF_2021 (n=97)
ERR4330054	297	HIS (n=1,080	AsnicarF_2021 (n=97)
ERR4330056	302	HIS (n=1,080	AsnicarF_2021 (n=97)
ERR4330057	301	HIS (n=1,080	AsnicarF_2021 (n=97)
ERR4330065	299	HIS (n=1,080	AsnicarF_2021 (n=97)
ERR4330070	332	HIS (n=1,080	AsnicarF_2021 (n=97)
ERR4330074	294	HIS (n=1,080	AsnicarF_2021 (n=97)
ERR4330100	308	HIS (n=1,080	AsnicarF_2021 (n=97)
ERR4330106	307	HIS (n=1,080	AsnicarF_2021 (n=97)
ERR4333878	321	HIS (n=1,080	AsnicarF_2021 (n=97)
ERR4333892	313	HIS (n=1,080	AsnicarF_2021 (n=97)
ERR4333916	308	HIS (n=1,080	AsnicarF_2021 (n=97)
ERR4333940	318	HIS (n=1,080	AsnicarF_2021 (n=97)
ERR4333953	304	HIS (n=1,080	AsnicarF_2021 (n=97)
ERR4333987	300	HIS (n=1,080	AsnicarF_2021 (n=97)
ERR4334019	306	HIS (n=1,080	AsnicarF_2021 (n=97)
ERR4334022	324	HIS (n=1,080	AsnicarF_2021 (n=97)
ERR4334061	328	HIS (n=1,080	AsnicarF_2021 (n=97)
ERR4334065	313	HIS (n=1,080	AsnicarF_2021 (n=97)
ERR4334066	326	HIS (n=1,080	AsnicarF_2021 (n=97)
ERR4334074	305	HIS (n=1,080	AsnicarF_2021 (n=97)
ERR4334077	324	HIS (n=1,080	AsnicarF_2021 (n=97)
ERR4334080	315	HIS (n=1,080	AsnicarF_2021 (n=97)
ERR4334088	303	HIS (n=1,080	AsnicarF_2021 (n=97)
ERR4334093	319	HIS (n=1,080	AsnicarF_2021 (n=97)
ERR4334104	327	HIS (n=1,080	AsnicarF_2021 (n=97)
ERR4334105	310	HIS (n=1,080	AsnicarF_2021 (n=97)
ERR4334122	329	HIS (n=1,080	AsnicarF_2021 (n=97)
ERR4334125	326	HIS (n=1,080	AsnicarF_2021 (n=97)
ERR4334153	322	HIS (n=1,080	AsnicarF_2021 (n=97)
ERR4334158	312	HIS (n=1,080	AsnicarF_2021 (n=97)
ERR4334179	318	HIS (n=1,080	AsnicarF_2021 (n=97)
ERR4334189	305	HIS (n=1,080	AsnicarF_2021 (n=97)
ERR4334201	304	HIS (n=1,080	AsnicarF_2021 (n=97)
ERR4334205	324	HIS (n=1,080	AsnicarF_2021 (n=97)
ERR4334227	320	HIS (n=1,080	AsnicarF_2021 (n=97)
ERR4334232	300	HIS (n=1,080	AsnicarF_2021 (n=97)
ERR4334235	330	HIS (n=1,080	AsnicarF_2021 (n=97)
ERR4334236	323	HIS (n=1,080	AsnicarF_2021 (n=97)
ERR4334241	329	HIS (n=1,080	AsnicarF_2021 (n=97)
ERR4334254	322	HIS (n=1,080	AsnicarF_2021 (n=97)
ERR4334264	323	HIS (n=1,080	AsnicarF_2021 (n=97)
ERR4335023	322	HIS (n=1,080	AsnicarF_2021 (n=97)
ERR4335056	313	HIS (n=1,080	AsnicarF_2021 (n=97)
ERR4335065	313	HIS (n=1,080	AsnicarF_2021 (n=97)
ERR4335069	331	HIS (n=1,080	AsnicarF_2021 (n=97)
ERR4335072	306	HIS (n=1,080	AsnicarF_2021 (n=97)
ERR4335073	307	HIS (n=1,080	AsnicarF_2021 (n=97)
ERR4335078	298	HIS (n=1,080	AsnicarF_2021 (n=97)
ERR4335080	306	HIS (n=1,080	AsnicarF_2021 (n=97)
ERR4335085	301	HIS (n=1,080	AsnicarF_2021 (n=97)
ERR4335103	329	HIS (n=1,080	AsnicarF_2021 (n=97)
ERR4335110	315	HIS (n=1,080	AsnicarF_2021 (n=97)
ERR4335113	336	HIS (n=1,080	AsnicarF_2021 (n=97)
ERR4335115	304	HIS (n=1,080	AsnicarF_2021 (n=97)
ERR4335141	307	HIS (n=1,080	AsnicarF_2021 (n=97)
ERR4335145	313	HIS (n=1,080	AsnicarF_2021 (n=97)
ERR4335174	306	HIS (n=1,080	AsnicarF_2021 (n=97)
ERR4335197	316	HIS (n=1,080	AsnicarF_2021 (n=97)
ERR4335208	318	HIS (n=1,080	AsnicarF_2021 (n=97)
ERR4335216	315	HIS (n=1,080	AsnicarF_2021 (n=97)
ERR4335230	319	HIS (n=1,080	AsnicarF_2021 (n=97)
ERR4335244	316	HIS (n=1,080	AsnicarF_2021 (n=97)
ERR4335248	309	HIS (n=1,080	AsnicarF_2021 (n=97)
ERR4335251	277	HIS (n=1,080	AsnicarF_2021 (n=97)
ERR4335268	297	HIS (n=1,080	AsnicarF_2021 (n=97)
ERR4335282	316	HIS (n=1,080	AsnicarF_2021 (n=97)
ERR4335286	323	HIS (n=1,080	AsnicarF_2021 (n=97)
ERR4335290	316	HIS (n=1,080	AsnicarF_2021 (n=97)
ERR4335295	304	HIS (n=1,080	AsnicarF_2021 (n=97)
ERR4341670	334	HIS (n=1,080	AsnicarF_2021 (n=97)
ERR4341678	319	HIS (n=1,080	AsnicarF_2021 (n=97)
ERR4341688	330	HIS (n=1,080	AsnicarF_2021 (n=97)
ERR4341700	316	HIS (n=1,080	AsnicarF_2021 (n=97)
ERR4341702	311	HIS (n=1,080	AsnicarF_2021 (n=97)
ERR4341711	316	HIS (n=1,080	AsnicarF_2021 (n=97)
ERR4341737	333	HIS (n=1,080	AsnicarF_2021 (n=97)
ERR4341753	312	HIS (n=1,080	AsnicarF_2021 (n=97)
ERR4341771	309	HIS (n=1,080	AsnicarF_2021 (n=97)
ERR4341794	314	HIS (n=1,080	AsnicarF_2021 (n=97)
ERR4341796	325	HIS (n=1,080	AsnicarF_2021 (n=97)
ERR4341808	312	HIS (n=1,080	AsnicarF_2021 (n=97)
ERR4341837	322	HIS (n=1,080	AsnicarF_2021 (n=97)
ERR4341848	315	HIS (n=1,080	AsnicarF_2021 (n=97)
ERR4341852	314	HIS (n=1,080	AsnicarF_2021 (n=97)
ERR4341853	305	HIS (n=1,080	AsnicarF_2021 (n=97)
ERR4341866	323	HIS (n=1,080	AsnicarF_2021 (n=97)
ERR4341917	300	HIS (n=1,080	AsnicarF_2021 (n=97)
ERR4341922	330	HIS (n=1,080	AsnicarF_2021 (n=97)
ERR4341926	320	HIS (n=1,080	AsnicarF_2021 (n=97)
ERR4341929	310	HIS (n=1,080	AsnicarF_2021 (n=97)
ERR4341937	314	HIS (n=1,080	AsnicarF_2021 (n=97)
ERR4341941	306	HIS (n=1,080	AsnicarF_2021 (n=97)
ERR4341942	328	HIS (n=1,080	AsnicarF_2021 (n=97)
ERR4341943	333	HIS (n=1,080	AsnicarF_2021 (n=97)
ERR4341945	299	HIS (n=1,080	AsnicarF_2021 (n=97)
M1.1.ST	282	LMIS (n=415)	BritoIL_2016 (n=71)
M1.10.ST	306	LMIS (n=415)	BritoIL_2016 (n=71)
M1.15.ST	293	LMIS (n=415)	BritoIL_2016 (n=71)
M1.20.ST	276	LMIS (n=415)	BritoIL_2016 (n=71)
M1.22.ST	290	LMIS (n=415)	BritoIL_2016 (n=71)
M1.24.ST	287	LMIS (n=415)	BritoIL_2016 (n=71)
M1.25.ST	257	LMIS (n=415)	BritoIL_2016 (n=71)
M1.26.ST	266	LMIS (n=415)	BritoIL_2016 (n=71)
M1.29.ST	287	LMIS (n=415)	BritoIL_2016 (n=71)
M1.35.ST	292	LMIS (n=415)	BritoIL_2016 (n=71)
M1.38.ST	287	LMIS (n=415)	BritoIL_2016 (n=71)
M1.4.ST	276	LMIS (n=415)	BritoIL_2016 (n=71)
M1.44.ST	268	LMIS (n=415)	BritoIL_2016 (n=71)
M1.48.ST	297	LMIS (n=415)	BritoIL_2016 (n=71)
M1.57.ST	276	LMIS (n=415)	BritoIL_2016 (n=71)
M1.59.ST	307	LMIS (n=415)	BritoIL_2016 (n=71)
M1.61.ST	299	LMIS (n=415)	BritoIL_2016 (n=71)
M1.65.ST	275	LMIS (n=415)	BritoIL_2016 (n=71)
M1.7.ST	280	LMIS (n=415)	BritoIL_2016 (n=71)
M2.36.ST	274	LMIS (n=415)	BritoIL_2016 (n=71)
M2.37.ST	296	LMIS (n=415)	BritoIL_2016 (n=71)
M2.38.ST	297	LMIS (n=415)	BritoIL_2016 (n=71)
M2.39.ST	300	LMIS (n=415)	BritoIL_2016 (n=71)
M2.40.ST	296	LMIS (n=415)	BritoIL_2016 (n=71)
M2.44.ST	290	LMIS (n=415)	BritoIL_2016 (n=71)
M2.46.ST	293	LMIS (n=415)	BritoIL_2016 (n=71)
M2.49.ST	306	LMIS (n=415)	BritoIL_2016 (n=71)
M2.56.ST	246	LMIS (n=415)	BritoIL_2016 (n=71)
N002A	290	HIS (n=1,080	QinJ_2012 (n=115)
N003A	270	HIS (n=1,080	QinJ_2012 (n=115)
N006A	284	HIS (n=1,080	QinJ_2012 (n=115)
N009A	312	HIS (n=1,080	QinJ_2012 (n=115)
N011A	292	HIS (n=1,080	QinJ_2012 (n=115)
N013A	301	HIS (n=1,080	QinJ_2012 (n=115)
N017A	296	HIS (n=1,080	QinJ_2012 (n=115)
N020A	300	HIS (n=1,080	QinJ_2012 (n=115)
N021A	284	HIS (n=1,080	QinJ_2012 (n=115)
N022A	317	HIS (n=1,080	QinJ_2012 (n=115)
N026A	305	HIS (n=1,080	QinJ_2012 (n=115)
N027A	274	HIS (n=1,080	QinJ_2012 (n=115)
N029A	284	HIS (n=1,080	QinJ_2012 (n=115)
N035A	282	HIS (n=1,080	QinJ_2012 (n=115)
N037A	309	HIS (n=1,080	QinJ_2012 (n=115)
N038A	299	HIS (n=1,080	QinJ_2012 (n=115)
N039A	301	HIS (n=1,080	QinJ_2012 (n=115)
N042A	280	HIS (n=1,080	QinJ_2012 (n=115)
N044A	276	HIS (n=1,080	QinJ_2012 (n=115)
N047A	294	HIS (n=1,080	QinJ_2012 (n=115)
N051A	272	HIS (n=1,080	QinJ_2012 (n=115)
N056A	276	HIS (n=1,080	QinJ_2012 (n=115)
N064A	319	HIS (n=1,080	QinJ_2012 (n=115)
N074A	302	HIS (n=1,080	QinJ_2012 (n=115)
N079A	303	HIS (n=1,080	QinJ_2012 (n=115)
N082A	315	HIS (n=1,080	QinJ_2012 (n=115)
N083A	288	HIS (n=1,080	QinJ_2012 (n=115)
N084A	283	HIS (n=1,080	QinJ_2012 (n=115)
N087A	291	HIS (n=1,080	QinJ_2012 (n=115)
N088A	311	HIS (n=1,080	QinJ_2012 (n=115)
N089A	314	HIS (n=1,080	QinJ_2012 (n=115)
NLF001	296	HIS (n=1,080	QinJ_2012 (n=115)
NLF002	285	HIS (n=1,080	QinJ_2012 (n=115)
NLF005	312	HIS (n=1,080	QinJ_2012 (n=115)
NLF009	302	HIS (n=1,080	QinJ_2012 (n=115)
NLF010	272	HIS (n=1,080	QinJ_2012 (n=115)
NLF011	288	HIS (n=1,080	QinJ_2012 (n=115)
NLF013	302	HIS (n=1,080	QinJ_2012 (n=115)
NLF014	285	HIS (n=1,080	QinJ_2012 (n=115)
NLM001	310	HIS (n=1,080	QinJ_2012 (n=115)
NLM002	255	HIS (n=1,080	QinJ_2012 (n=115)
NLM003	279	HIS (n=1,080	QinJ_2012 (n=115)
NLM004	293	HIS (n=1,080	QinJ_2012 (n=115)
NLM005	289	HIS (n=1,080	QinJ_2012 (n=115)
NLM006	294	HIS (n=1,080	QinJ_2012 (n=115)
NLM008	303	HIS (n=1,080	QinJ_2012 (n=115)
NLM009	255	HIS (n=1,080	QinJ_2012 (n=115)
NLM015	302	HIS (n=1,080	QinJ_2012 (n=115)
NLM016	263	HIS (n=1,080	QinJ_2012 (n=115)
NLM017	274	HIS (n=1,080	QinJ_2012 (n=115)
NLM021	304	HIS (n=1,080	QinJ_2012 (n=115)
NLM022	300	HIS (n=1,080	QinJ_2012 (n=115)
NLM023	291	HIS (n=1,080	QinJ_2012 (n=115)
NLM026	314	HIS (n=1,080	QinJ_2012 (n=115)
NLM027	258	HIS (n=1,080	QinJ_2012 (n=115)
NLM029	308	HIS (n=1,080	QinJ_2012 (n=115)
NLM031	295	HIS (n=1,080	QinJ_2012 (n=115)
NLM032	313	HIS (n=1,080	QinJ_2012 (n=115)
NO01	225	HIS (n=1,080	Obregon-TitoAJ_2015_W (n=5)
NO10	260	HIS (n=1,080	Obregon-TitoAJ_2015_W (n=5)
NO13	330	HIS (n=1,080	Obregon-TitoAJ_2015_W (n=5)
NO16	299	HIS (n=1,080	Obregon-TitoAJ_2015_W (n=5)
NO21	300	HIS (n=1,080	Obregon-TitoAJ_2015_W (n=5)
NOF002	289	HIS (n=1,080	QinJ_2012 (n=115)
NOF004	303	HIS (n=1,080	QinJ_2012 (n=115)
NOF006	288	HIS (n=1,080	QinJ_2012 (n=115)
NOF007	285	HIS (n=1,080	QinJ_2012 (n=115)
NOF008	297	HIS (n=1,080	QinJ_2012 (n=115)
NOF009	280	HIS (n=1,080	QinJ_2012 (n=115)
NOF011	302	HIS (n=1,080	QinJ_2012 (n=115)
NOF012	296	HIS (n=1,080	QinJ_2012 (n=115)
NOF014	298	HIS (n=1,080	QinJ_2012 (n=115)
NOM002	280	HIS (n=1,080	QinJ_2012 (n=115)
NOM004	270	HIS (n=1,080	QinJ_2012 (n=115)
NOM005	293	HIS (n=1,080	QinJ_2012 (n=115)
NOM007	298	HIS (n=1,080	QinJ_2012 (n=115)
NOM008	287	HIS (n=1,080	QinJ_2012 (n=115)
NOM009	272	HIS (n=1,080	QinJ_2012 (n=115)
NOM010	295	HIS (n=1,080	QinJ_2012 (n=115)
NOM013	294	HIS (n=1,080	QinJ_2012 (n=115)
NOM016	298	HIS (n=1,080	QinJ_2012 (n=115)
NOM017	281	HIS (n=1,080	QinJ_2012 (n=115)
NOM018	287	HIS (n=1,080	QinJ_2012 (n=115)
NOM019	310	HIS (n=1,080	QinJ_2012 (n=115)
NOM022	269	HIS (n=1,080	QinJ_2012 (n=115)
NOM023	261	HIS (n=1,080	QinJ_2012 (n=115)
NOM026	287	HIS (n=1,080	QinJ_2012 (n=115)
NOM027	239	HIS (n=1,080	QinJ_2012 (n=115)
PNPM__5445	296	HIS (n=1,080	ZeeviD_2015 (n=637)
PNPM__5451	308	HIS (n=1,080	ZeeviD_2015 (n=637)
PNPM__5454	317	HIS (n=1,080	ZeeviD_2015 (n=637)
PNPM__5455	282	HIS (n=1,080	ZeeviD_2015 (n=637)
PNPM__5456	312	HIS (n=1,080	ZeeviD_2015 (n=637)
PNPM__5457	302	HIS (n=1,080	ZeeviD_2015 (n=637)
PNPM__5459	317	HIS (n=1,080	ZeeviD_2015 (n=637)
PNPM__5460	303	HIS (n=1,080	ZeeviD_2015 (n=637)
PNPM__5461	277	HIS (n=1,080	ZeeviD_2015 (n=637)
PNPM__5465	307	HIS (n=1,080	ZeeviD_2015 (n=637)
PNPM__5466	298	HIS (n=1,080	ZeeviD_2015 (n=637)
PNPM__5471	301	HIS (n=1,080	ZeeviD_2015 (n=637)
PNPM__5481	289	HIS (n=1,080	ZeeviD_2015 (n=637)
PNPM__5482	303	HIS (n=1,080	ZeeviD_2015 (n=637)
PNPM__5488	299	HIS (n=1,080	ZeeviD_2015 (n=637)
PNPM__5491	323	HIS (n=1,080	ZeeviD_2015 (n=637)
PNPM__5492	302	HIS (n=1,080	ZeeviD_2015 (n=637)
PNPM__5493	326	HIS (n=1,080	ZeeviD_2015 (n=637)
PNPM__5494	311	HIS (n=1,080	ZeeviD_2015 (n=637)
PNPM__5497	305	HIS (n=1,080	ZeeviD_2015 (n=637)
PNPM__5498	307	HIS (n=1,080	ZeeviD_2015 (n=637)
PNPM__5499	306	HIS (n=1,080	ZeeviD_2015 (n=637)
PNPM__5500	310	HIS (n=1,080	ZeeviD_2015 (n=637)
PNPM__5501	295	HIS (n=1,080	ZeeviD_2015 (n=637)
PNPM__5504	306	HIS (n=1,080	ZeeviD_2015 (n=637)
PNPM__5505	317	HIS (n=1,080	ZeeviD_2015 (n=637)
PNPM__5525	311	HIS (n=1,080	ZeeviD_2015 (n=637)
PNPM__5526	315	HIS (n=1,080	ZeeviD_2015 (n=637)
PNPM__5528	298	HIS (n=1,080	ZeeviD_2015 (n=637)
PNPM__5530	296	HIS (n=1,080	ZeeviD_2015 (n=637)
PNPM__5532	326	HIS (n=1,080	ZeeviD_2015 (n=637)
PNPM__5533	300	HIS (n=1,080	ZeeviD_2015 (n=637)
PNPM__5534	321	HIS (n=1,080	ZeeviD_2015 (n=637)
PNPM__5536	303	HIS (n=1,080	ZeeviD_2015 (n=637)
PNPM__5537	278	HIS (n=1,080	ZeeviD_2015 (n=637)
PNPM__5538	315	HIS (n=1,080	ZeeviD_2015 (n=637)
PNPM__5539	326	HIS (n=1,080	ZeeviD_2015 (n=637)
PNPM__5540	316	HIS (n=1,080	ZeeviD_2015 (n=637)
PNPM__5541	313	HIS (n=1,080	ZeeviD_2015 (n=637)
PNPM__5543	319	HIS (n=1,080	ZeeviD_2015 (n=637)
PNPM__5544	271	HIS (n=1,080	ZeeviD_2015 (n=637)
PNPM__5546	312	HIS (n=1,080	ZeeviD_2015 (n=637)
PNPM__5549	322	HIS (n=1,080	ZeeviD_2015 (n=637)
PNPM__5550	323	HIS (n=1,080	ZeeviD_2015 (n=637)
PNPM__5551	296	HIS (n=1,080	ZeeviD_2015 (n=637)
PNPM__5552	300	HIS (n=1,080	ZeeviD_2015 (n=637)
PNPM__5553	313	HIS (n=1,080	ZeeviD_2015 (n=637)
PNPM__5557	316	HIS (n=1,080	ZeeviD_2015 (n=637)
PNPM__5560	310	HIS (n=1,080	ZeeviD_2015 (n=637)
PNPM__5561	321	HIS (n=1,080	ZeeviD_2015 (n=637)
PNPM__5564	298	HIS (n=1,080	ZeeviD_2015 (n=637)
PNPM__5565	313	HIS (n=1,080	ZeeviD_2015 (n=637)
PNPM__5566	303	HIS (n=1,080	ZeeviD_2015 (n=637)
PNPM__5567	330	HIS (n=1,080	ZeeviD_2015 (n=637)
PNPM__5568	327	HIS (n=1,080	ZeeviD_2015 (n=637)
PNPM__5570	334	HIS (n=1,080	ZeeviD_2015 (n=637)
PNPM__5571	324	HIS (n=1,080	ZeeviD_2015 (n=637)
PNPM__5572	317	HIS (n=1,080	ZeeviD_2015 (n=637)
PNPM__5578	304	HIS (n=1,080	ZeeviD_2015 (n=637)
PNPM__5579	318	HIS (n=1,080	ZeeviD_2015 (n=637)
PNPM__5581	324	HIS (n=1,080	ZeeviD_2015 (n=637)
PNPM__5582	310	HIS (n=1,080	ZeeviD_2015 (n=637)
PNPM__5585	295	HIS (n=1,080	ZeeviD_2015 (n=637)
PNPM__5586	303	HIS (n=1,080	ZeeviD_2015 (n=637)
PNPM__5587	325	HIS (n=1,080	ZeeviD_2015 (n=637)
PNPM__5588	287	HIS (n=1,080	ZeeviD_2015 (n=637)
PNPM__5589	277	HIS (n=1,080	ZeeviD_2015 (n=637)
PNPM__5592	293	HIS (n=1,080	ZeeviD_2015 (n=637)
PNPM__5593	318	HIS (n=1,080	ZeeviD_2015 (n=637)
PNPM__5595	301	HIS (n=1,080	ZeeviD_2015 (n=637)
PNPM__5599	312	HIS (n=1,080	ZeeviD_2015 (n=637)
PNPM__5603	310	HIS (n=1,080	ZeeviD_2015 (n=637)
PNPM__5605	303	HIS (n=1,080	ZeeviD_2015 (n=637)
PNPM__5606	317	HIS (n=1,080	ZeeviD_2015 (n=637)
PNPM__5608	302	HIS (n=1,080	ZeeviD_2015 (n=637)
PNPM__5609	305	HIS (n=1,080	ZeeviD_2015 (n=637)
PNPM__5610	308	HIS (n=1,080	ZeeviD_2015 (n=637)
PNPM__5611	320	HIS (n=1,080	ZeeviD_2015 (n=637)
PNPM__5612	309	HIS (n=1,080	ZeeviD_2015 (n=637)
PNPM__5614	302	HIS (n=1,080	ZeeviD_2015 (n=637)
PNPM__5616	312	HIS (n=1,080	ZeeviD_2015 (n=637)
PNPM__5619	323	HIS (n=1,080	ZeeviD_2015 (n=637)
PNPM__5620	293	HIS (n=1,080	ZeeviD_2015 (n=637)
PNPM__5621	283	HIS (n=1,080	ZeeviD_2015 (n=637)
PNPM__5623	303	HIS (n=1,080	ZeeviD_2015 (n=637)
PNPM__5624	295	HIS (n=1,080	ZeeviD_2015 (n=637)
PNPM__5625	329	HIS (n=1,080	ZeeviD_2015 (n=637)
PNPM__5626	283	HIS (n=1,080	ZeeviD_2015 (n=637)
PNPM__5627	308	HIS (n=1,080	ZeeviD_2015 (n=637)
PNPM__5628	308	HIS (n=1,080	ZeeviD_2015 (n=637)
PNPM__5631	303	HIS (n=1,080	ZeeviD_2015 (n=637)
PNPM__5632	314	HIS (n=1,080	ZeeviD_2015 (n=637)
PNPM__5633	307	HIS (n=1,080	ZeeviD_2015 (n=637)
PNPM__5634	288	HIS (n=1,080	ZeeviD_2015 (n=637)
PNPM__5635	302	HIS (n=1,080	ZeeviD_2015 (n=637)
PNPM__5636	302	HIS (n=1,080	ZeeviD_2015 (n=637)
PNPM__5637	317	HIS (n=1,080	ZeeviD_2015 (n=637)
PNPM__5638	281	HIS (n=1,080	ZeeviD_2015 (n=637)
PNPM__5639	325	HIS (n=1,080	ZeeviD_2015 (n=637)
PNPM__5640	317	HIS (n=1,080	ZeeviD_2015 (n=637)
PNPM__5641	316	HIS (n=1,080	ZeeviD_2015 (n=637)
PNPM__5642	312	HIS (n=1,080	ZeeviD_2015 (n=637)
PNPM__5643	298	HIS (n=1,080	ZeeviD_2015 (n=637)
PNPM__5644	326	HIS (n=1,080	ZeeviD_2015 (n=637)
PNPM__5645	284	HIS (n=1,080	ZeeviD_2015 (n=637)
PNPM__5647	310	HIS (n=1,080	ZeeviD_2015 (n=637)
PNPM__5648	289	HIS (n=1,080	ZeeviD_2015 (n=637)
PNPM__5649	318	HIS (n=1,080	ZeeviD_2015 (n=637)
PNPM__5650	314	HIS (n=1,080	ZeeviD_2015 (n=637)
PNPM__5651	323	HIS (n=1,080	ZeeviD_2015 (n=637)
PNPM__5652	297	HIS (n=1,080	ZeeviD_2015 (n=637)
PNPM__5654	317	HIS (n=1,080	ZeeviD_2015 (n=637)
PNPM__5657	314	HIS (n=1,080	ZeeviD_2015 (n=637)
PNPM__5658	327	HIS (n=1,080	ZeeviD_2015 (n=637)
PNPM__5659	298	HIS (n=1,080	ZeeviD_2015 (n=637)
PNPM__5660	255	HIS (n=1,080	ZeeviD_2015 (n=637)
PNPM__5661	317	HIS (n=1,080	ZeeviD_2015 (n=637)
PNPM__5662	324	HIS (n=1,080	ZeeviD_2015 (n=637)
PNPM__5663	315	HIS (n=1,080	ZeeviD_2015 (n=637)
PNPM__5664	306	HIS (n=1,080	ZeeviD_2015 (n=637)
PNPM__5665	326	HIS (n=1,080	ZeeviD_2015 (n=637)
PNPM__5666	309	HIS (n=1,080	ZeeviD_2015 (n=637)
PNPM__5667	305	HIS (n=1,080	ZeeviD_2015 (n=637)
PNPM__5668	308	HIS (n=1,080	ZeeviD_2015 (n=637)
PNPM__5669	317	HIS (n=1,080	ZeeviD_2015 (n=637)
PNPM__5671	280	HIS (n=1,080	ZeeviD_2015 (n=637)
PNPM__5672	321	HIS (n=1,080	ZeeviD_2015 (n=637)
PNPM__5673	298	HIS (n=1,080	ZeeviD_2015 (n=637)
PNPM__5674	317	HIS (n=1,080	ZeeviD_2015 (n=637)
PNPM__5676	328	HIS (n=1,080	ZeeviD_2015 (n=637)
PNPM__5679	322	HIS (n=1,080	ZeeviD_2015 (n=637)
PNPM__5681	307	HIS (n=1,080	ZeeviD_2015 (n=637)
PNPM__5688	327	HIS (n=1,080	ZeeviD_2015 (n=637)
PNPM__5689	318	HIS (n=1,080	ZeeviD_2015 (n=637)
PNPM__5690	316	HIS (n=1,080	ZeeviD_2015 (n=637)
PNPM__5691	313	HIS (n=1,080	ZeeviD_2015 (n=637)
PNPM__5710	313	HIS (n=1,080	ZeeviD_2015 (n=637)
PNPM__5722	293	HIS (n=1,080	ZeeviD_2015 (n=637)
PNPM__5723	308	HIS (n=1,080	ZeeviD_2015 (n=637)
PNPM__5724	305	HIS (n=1,080	ZeeviD_2015 (n=637)
PNPM__5725	313	HIS (n=1,080	ZeeviD_2015 (n=637)
PNPM__5726	298	HIS (n=1,080	ZeeviD_2015 (n=637)
PNPM__5727	300	HIS (n=1,080	ZeeviD_2015 (n=637)
PNPM__5728	326	HIS (n=1,080	ZeeviD_2015 (n=637)
PNPM__5729	284	HIS (n=1,080	ZeeviD_2015 (n=637)
PNPM__5731	314	HIS (n=1,080	ZeeviD_2015 (n=637)
PNPM__5733	325	HIS (n=1,080	ZeeviD_2015 (n=637)
PNPM__5734	300	HIS (n=1,080	ZeeviD_2015 (n=637)
PNPM__5735	318	HIS (n=1,080	ZeeviD_2015 (n=637)
PNPM__5739	331	HIS (n=1,080	ZeeviD_2015 (n=637)
PNPM__5740	322	HIS (n=1,080	ZeeviD_2015 (n=637)
PNPM__5742	281	HIS (n=1,080	ZeeviD_2015 (n=637)
PNPM__5743	314	HIS (n=1,080	ZeeviD_2015 (n=637)
PNPM__5745	317	HIS (n=1,080	ZeeviD_2015 (n=637)
PNPM__5747	321	HIS (n=1,080	ZeeviD_2015 (n=637)
PNPM__5751	306	HIS (n=1,080	ZeeviD_2015 (n=637)
PNPM__5753	322	HIS (n=1,080	ZeeviD_2015 (n=637)
PNPM__5754	314	HIS (n=1,080	ZeeviD_2015 (n=637)
PNPM__5755	310	HIS (n=1,080	ZeeviD_2015 (n=637)
PNPM__5757	330	HIS (n=1,080	ZeeviD_2015 (n=637)
PNPM__5758	315	HIS (n=1,080	ZeeviD_2015 (n=637)
PNPM__5759	310	HIS (n=1,080	ZeeviD_2015 (n=637)
PNPM__5761	294	HIS (n=1,080	ZeeviD_2015 (n=637)
PNPM__5763	322	HIS (n=1,080	ZeeviD_2015 (n=637)
PNPM__5764	309	HIS (n=1,080	ZeeviD_2015 (n=637)
PNPM__5765	310	HIS (n=1,080	ZeeviD_2015 (n=637)
PNPM__5777	302	HIS (n=1,080	ZeeviD_2015 (n=637)
PNPM__5778	308	HIS (n=1,080	ZeeviD_2015 (n=637)
PNPM__5779	310	HIS (n=1,080	ZeeviD_2015 (n=637)
PNPM__5782	303	HIS (n=1,080	ZeeviD_2015 (n=637)
PNPM__5783	315	HIS (n=1,080	ZeeviD_2015 (n=637)
PNPM__5788	306	HIS (n=1,080	ZeeviD_2015 (n=637)
PNPM__5790	310	HIS (n=1,080	ZeeviD_2015 (n=637)
PNPM__5791	307	HIS (n=1,080	ZeeviD_2015 (n=637)
PNPM__5792	296	HIS (n=1,080	ZeeviD_2015 (n=637)
PNPM__5793	318	HIS (n=1,080	ZeeviD_2015 (n=637)
PNPM__5794	270	HIS (n=1,080	ZeeviD_2015 (n=637)
PNPM__5795	303	HIS (n=1,080	ZeeviD_2015 (n=637)
PNPM__5796	304	HIS (n=1,080	ZeeviD_2015 (n=637)
PNPM__5797	312	HIS (n=1,080	ZeeviD_2015 (n=637)
PNPM__5798	315	HIS (n=1,080	ZeeviD_2015 (n=637)
PNPM__5799	309	HIS (n=1,080	ZeeviD_2015 (n=637)
PNPM__5800	313	HIS (n=1,080	ZeeviD_2015 (n=637)
PNPM__5802	322	HIS (n=1,080	ZeeviD_2015 (n=637)
PNPM__5803	325	HIS (n=1,080	ZeeviD_2015 (n=637)
PNPM__5804	329	HIS (n=1,080	ZeeviD_2015 (n=637)
PNPM__5806	303	HIS (n=1,080	ZeeviD_2015 (n=637)
PNPM__5807	301	HIS (n=1,080	ZeeviD_2015 (n=637)
PNPM__5808	264	HIS (n=1,080	ZeeviD_2015 (n=637)
PNPM__5809	309	HIS (n=1,080	ZeeviD_2015 (n=637)
PNPM__5811	305	HIS (n=1,080	ZeeviD_2015 (n=637)
PNPM__5814	307	HIS (n=1,080	ZeeviD_2015 (n=637)
PNPM__5815	319	HIS (n=1,080	ZeeviD_2015 (n=637)
PNPM__5818	308	HIS (n=1,080	ZeeviD_2015 (n=637)
PNPM__5822	311	HIS (n=1,080	ZeeviD_2015 (n=637)
PNPM__5825	271	HIS (n=1,080	ZeeviD_2015 (n=637)
PNPM__5826	305	HIS (n=1,080	ZeeviD_2015 (n=637)
PNPM__5827	295	HIS (n=1,080	ZeeviD_2015 (n=637)
PNPM__5828	275	HIS (n=1,080	ZeeviD_2015 (n=637)
PNPM__5829	289	HIS (n=1,080	ZeeviD_2015 (n=637)
PNPM__5830	333	HIS (n=1,080	ZeeviD_2015 (n=637)
PNPM__5831	312	HIS (n=1,080	ZeeviD_2015 (n=637)
PNPM__5832	298	HIS (n=1,080	ZeeviD_2015 (n=637)
PNPM__5836	307	HIS (n=1,080	ZeeviD_2015 (n=637)
PNPM__5837	318	HIS (n=1,080	ZeeviD_2015 (n=637)
PNPM__5840	308	HIS (n=1,080	ZeeviD_2015 (n=637)
PNPM__5841	313	HIS (n=1,080	ZeeviD_2015 (n=637)
PNPM__5842	317	HIS (n=1,080	ZeeviD_2015 (n=637)
PNPM__5845	301	HIS (n=1,080	ZeeviD_2015 (n=637)
PNPM__5850	315	HIS (n=1,080	ZeeviD_2015 (n=637)
PNPM__5852	310	HIS (n=1,080	ZeeviD_2015 (n=637)
PNPM__5853	309	HIS (n=1,080	ZeeviD_2015 (n=637)
PNPM__5855	318	HIS (n=1,080	ZeeviD_2015 (n=637)
PNPM__5856	307	HIS (n=1,080	ZeeviD_2015 (n=637)
PNPM__5858	319	HIS (n=1,080	ZeeviD_2015 (n=637)
PNPM__5859	318	HIS (n=1,080	ZeeviD_2015 (n=637)
PNPM__5860	319	HIS (n=1,080	ZeeviD_2015 (n=637)
PNPM__5861	300	HIS (n=1,080	ZeeviD_2015 (n=637)
PNPM__5862	318	HIS (n=1,080	ZeeviD_2015 (n=637)
PNPM__5863	316	HIS (n=1,080	ZeeviD_2015 (n=637)
PNPM__5869	294	HIS (n=1,080	ZeeviD_2015 (n=637)
PNPM__5870	323	HIS (n=1,080	ZeeviD_2015 (n=637)
PNPM__5872	307	HIS (n=1,080	ZeeviD_2015 (n=637)
PNPM__5873	318	HIS (n=1,080	ZeeviD_2015 (n=637)
PNPM__5874	313	HIS (n=1,080	ZeeviD_2015 (n=637)
PNPM__5875	304	HIS (n=1,080	ZeeviD_2015 (n=637)
PNPM__5877	313	HIS (n=1,080	ZeeviD_2015 (n=637)
PNPM__5878	307	HIS (n=1,080	ZeeviD_2015 (n=637)
PNPM__5879	307	HIS (n=1,080	ZeeviD_2015 (n=637)
PNPM__5881	314	HIS (n=1,080	ZeeviD_2015 (n=637)
PNPM__5883	290	HIS (n=1,080	ZeeviD_2015 (n=637)
PNPM__5884	308	HIS (n=1,080	ZeeviD_2015 (n=637)
PNPM__5885	289	HIS (n=1,080	ZeeviD_2015 (n=637)
PNPM__5890	302	HIS (n=1,080	ZeeviD_2015 (n=637)
PNPM__5891	284	HIS (n=1,080	ZeeviD_2015 (n=637)
PNPM__5892	313	HIS (n=1,080	ZeeviD_2015 (n=637)
PNPM__5893	325	HIS (n=1,080	ZeeviD_2015 (n=637)
PNPM__5894	303	HIS (n=1,080	ZeeviD_2015 (n=637)
PNPM__5896	318	HIS (n=1,080	ZeeviD_2015 (n=637)
PNPM__5897	313	HIS (n=1,080	ZeeviD_2015 (n=637)
PNPM__5898	317	HIS (n=1,080	ZeeviD_2015 (n=637)
PNPM__5899	308	HIS (n=1,080	ZeeviD_2015 (n=637)
PNPM__5901	319	HIS (n=1,080	ZeeviD_2015 (n=637)
PNPM__5902	322	HIS (n=1,080	ZeeviD_2015 (n=637)
PNPM__5911	317	HIS (n=1,080	ZeeviD_2015 (n=637)
PNPM__5912	305	HIS (n=1,080	ZeeviD_2015 (n=637)
PNPM__5913	314	HIS (n=1,080	ZeeviD_2015 (n=637)
PNPM__5914	307	HIS (n=1,080	ZeeviD_2015 (n=637)
PNPM__5921	302	HIS (n=1,080	ZeeviD_2015 (n=637)
PNPM__5927	306	HIS (n=1,080	ZeeviD_2015 (n=637)
PNPM__5928	305	HIS (n=1,080	ZeeviD_2015 (n=637)
PNPM__5931	277	HIS (n=1,080	ZeeviD_2015 (n=637)
PNPM__5935	316	HIS (n=1,080	ZeeviD_2015 (n=637)
PNPM__5936	313	HIS (n=1,080	ZeeviD_2015 (n=637)
PNPM__5937	297	HIS (n=1,080	ZeeviD_2015 (n=637)
PNPM__5939	300	HIS (n=1,080	ZeeviD_2015 (n=637)
PNPM__5940	296	HIS (n=1,080	ZeeviD_2015 (n=637)
PNPM__5941	327	HIS (n=1,080	ZeeviD_2015 (n=637)
PNPM__5942	308	HIS (n=1,080	ZeeviD_2015 (n=637)
PNPM__5943	309	HIS (n=1,080	ZeeviD_2015 (n=637)
PNPM__5944	313	HIS (n=1,080	ZeeviD_2015 (n=637)
PNPM__5948	303	HIS (n=1,080	ZeeviD_2015 (n=637)
PNPM__5951	302	HIS (n=1,080	ZeeviD_2015 (n=637)
PNPM__5952	301	HIS (n=1,080	ZeeviD_2015 (n=637)
PNPM__5953	285	HIS (n=1,080	ZeeviD_2015 (n=637)
PNPM__5954	307	HIS (n=1,080	ZeeviD_2015 (n=637)
PNPM__5955	308	HIS (n=1,080	ZeeviD_2015 (n=637)
PNPM__5956	315	HIS (n=1,080	ZeeviD_2015 (n=637)
PNPM__5958	287	HIS (n=1,080	ZeeviD_2015 (n=637)
PNPM__5959	306	HIS (n=1,080	ZeeviD_2015 (n=637)
PNPM__5964	312	HIS (n=1,080	ZeeviD_2015 (n=637)
PNPM__5965	298	HIS (n=1,080	ZeeviD_2015 (n=637)
PNPM__5966	299	HIS (n=1,080	ZeeviD_2015 (n=637)
PNPM__5967	321	HIS (n=1,080	ZeeviD_2015 (n=637)
PNPM__5968	329	HIS (n=1,080	ZeeviD_2015 (n=637)
PNPM__5971	316	HIS (n=1,080	ZeeviD_2015 (n=637)
PNPM__5972	312	HIS (n=1,080	ZeeviD_2015 (n=637)
PNPM__5973	319	HIS (n=1,080	ZeeviD_2015 (n=637)
PNPM__5974	301	HIS (n=1,080	ZeeviD_2015 (n=637)
PNPM__5975	316	HIS (n=1,080	ZeeviD_2015 (n=637)
PNPM__5977	314	HIS (n=1,080	ZeeviD_2015 (n=637)
PNPM__5979	277	HIS (n=1,080	ZeeviD_2015 (n=637)
PNPM__5981	315	HIS (n=1,080	ZeeviD_2015 (n=637)
PNPM__5982	313	HIS (n=1,080	ZeeviD_2015 (n=637)
PNPM__5984	305	HIS (n=1,080	ZeeviD_2015 (n=637)
PNPM__5988	316	HIS (n=1,080	ZeeviD_2015 (n=637)
PNPM__5989	301	HIS (n=1,080	ZeeviD_2015 (n=637)
PNPM__5991	272	HIS (n=1,080	ZeeviD_2015 (n=637)
PNPM__5992	319	HIS (n=1,080	ZeeviD_2015 (n=637)
PNPM__5994	304	HIS (n=1,080	ZeeviD_2015 (n=637)
PNPM__5995	313	HIS (n=1,080	ZeeviD_2015 (n=637)
PNPM__5996	321	HIS (n=1,080	ZeeviD_2015 (n=637)
PNPM__5998	296	HIS (n=1,080	ZeeviD_2015 (n=637)
PNPM__6003	308	HIS (n=1,080	ZeeviD_2015 (n=637)
PNPM__6006	310	HIS (n=1,080	ZeeviD_2015 (n=637)
PNPM__6007	303	HIS (n=1,080	ZeeviD_2015 (n=637)
PNPM__6008	313	HIS (n=1,080	ZeeviD_2015 (n=637)
PNPM__6009	303	HIS (n=1,080	ZeeviD_2015 (n=637)
PNPM__6012	325	HIS (n=1,080	ZeeviD_2015 (n=637)
PNPM__6015	284	HIS (n=1,080	ZeeviD_2015 (n=637)
PNPM__6016	322	HIS (n=1,080	ZeeviD_2015 (n=637)
PNPM__6017	299	HIS (n=1,080	ZeeviD_2015 (n=637)
PNPM__6018	320	HIS (n=1,080	ZeeviD_2015 (n=637)
PNPM__6020	298	HIS (n=1,080	ZeeviD_2015 (n=637)
PNPM__6022	323	HIS (n=1,080	ZeeviD_2015 (n=637)
PNPM__6023	299	HIS (n=1,080	ZeeviD_2015 (n=637)
PNPM__6024	306	HIS (n=1,080	ZeeviD_2015 (n=637)
PNPM__6025	304	HIS (n=1,080	ZeeviD_2015 (n=637)
PNPM__6026	322	HIS (n=1,080	ZeeviD_2015 (n=637)
PNPM__6029	290	HIS (n=1,080	ZeeviD_2015 (n=637)
PNPM__6030	309	HIS (n=1,080	ZeeviD_2015 (n=637)
PNPM__6031	310	HIS (n=1,080	ZeeviD_2015 (n=637)
PNPM__6034	309	HIS (n=1,080	ZeeviD_2015 (n=637)
PNPM__6035	292	HIS (n=1,080	ZeeviD_2015 (n=637)
PNPM__6036	313	HIS (n=1,080	ZeeviD_2015 (n=637)
PNPM__6038	296	HIS (n=1,080	ZeeviD_2015 (n=637)
PNPM__6039	316	HIS (n=1,080	ZeeviD_2015 (n=637)
PNPM__6040	291	HIS (n=1,080	ZeeviD_2015 (n=637)
PNPM__6042	309	HIS (n=1,080	ZeeviD_2015 (n=637)
PNPM__6043	299	HIS (n=1,080	ZeeviD_2015 (n=637)
PNPM__6044	304	HIS (n=1,080	ZeeviD_2015 (n=637)
PNPM__6045	313	HIS (n=1,080	ZeeviD_2015 (n=637)
PNPM__6046	293	HIS (n=1,080	ZeeviD_2015 (n=637)
PNPM__6047	297	HIS (n=1,080	ZeeviD_2015 (n=637)
PNPM__6048	293	HIS (n=1,080	ZeeviD_2015 (n=637)
PNPM__6050	310	HIS (n=1,080	ZeeviD_2015 (n=637)
PNPM__6051	265	HIS (n=1,080	ZeeviD_2015 (n=637)
PNPM__6054	312	HIS (n=1,080	ZeeviD_2015 (n=637)
PNPM__6055	279	HIS (n=1,080	ZeeviD_2015 (n=637)
PNPM__6056	299	HIS (n=1,080	ZeeviD_2015 (n=637)
PNPM__6057	301	HIS (n=1,080	ZeeviD_2015 (n=637)
PNPM__6058	290	HIS (n=1,080	ZeeviD_2015 (n=637)
PNPM__6060	314	HIS (n=1,080	ZeeviD_2015 (n=637)
PNPM__6062	290	HIS (n=1,080	ZeeviD_2015 (n=637)
PNPM__6063	323	HIS (n=1,080	ZeeviD_2015 (n=637)
PNPM__6064	301	HIS (n=1,080	ZeeviD_2015 (n=637)
PNPM__6065	310	HIS (n=1,080	ZeeviD_2015 (n=637)
PNPM__6067	297	HIS (n=1,080	ZeeviD_2015 (n=637)
PNPM__6068	314	HIS (n=1,080	ZeeviD_2015 (n=637)
PNPM__6069	328	HIS (n=1,080	ZeeviD_2015 (n=637)
PNPM__6071	301	HIS (n=1,080	ZeeviD_2015 (n=637)
PNPM__6072	309	HIS (n=1,080	ZeeviD_2015 (n=637)
PNPM__6076	326	HIS (n=1,080	ZeeviD_2015 (n=637)
PNPM__6078	312	HIS (n=1,080	ZeeviD_2015 (n=637)
PNPM__6079	297	HIS (n=1,080	ZeeviD_2015 (n=637)
PNPM__6081	315	HIS (n=1,080	ZeeviD_2015 (n=637)
PNPM__6084	299	HIS (n=1,080	ZeeviD_2015 (n=637)
PNPM__6085	295	HIS (n=1,080	ZeeviD_2015 (n=637)
PNPM__6086	313	HIS (n=1,080	ZeeviD_2015 (n=637)
PNPM__6087	311	HIS (n=1,080	ZeeviD_2015 (n=637)
PNPM__6088	282	HIS (n=1,080	ZeeviD_2015 (n=637)
PNPM__6092	319	HIS (n=1,080	ZeeviD_2015 (n=637)
PNPM__6093	289	HIS (n=1,080	ZeeviD_2015 (n=637)
PNPM__6094	299	HIS (n=1,080	ZeeviD_2015 (n=637)
PNPM__6095	304	HIS (n=1,080	ZeeviD_2015 (n=637)
PNPM__6096	293	HIS (n=1,080	ZeeviD_2015 (n=637)
PNPM__6097	309	HIS (n=1,080	ZeeviD_2015 (n=637)
PNPM__6098	319	HIS (n=1,080	ZeeviD_2015 (n=637)
PNPM__6102	309	HIS (n=1,080	ZeeviD_2015 (n=637)
PNPM__6103	311	HIS (n=1,080	ZeeviD_2015 (n=637)
PNPM__6105	295	HIS (n=1,080	ZeeviD_2015 (n=637)
PNPM__6109	269	HIS (n=1,080	ZeeviD_2015 (n=637)
PNPM__6110	294	HIS (n=1,080	ZeeviD_2015 (n=637)
PNPM__6112	266	HIS (n=1,080	ZeeviD_2015 (n=637)
PNPM__6113	299	HIS (n=1,080	ZeeviD_2015 (n=637)
PNPM__6114	283	HIS (n=1,080	ZeeviD_2015 (n=637)
PNPM__6115	316	HIS (n=1,080	ZeeviD_2015 (n=637)
PNPM__6116	302	HIS (n=1,080	ZeeviD_2015 (n=637)
PNPM__6118	296	HIS (n=1,080	ZeeviD_2015 (n=637)
PNPM__6119	297	HIS (n=1,080	ZeeviD_2015 (n=637)
PNPM__6123	296	HIS (n=1,080	ZeeviD_2015 (n=637)
PNPM__6125	293	HIS (n=1,080	ZeeviD_2015 (n=637)
PNPM__6130	323	HIS (n=1,080	ZeeviD_2015 (n=637)
PNPM__6131	298	HIS (n=1,080	ZeeviD_2015 (n=637)
PNPM__6133	286	HIS (n=1,080	ZeeviD_2015 (n=637)
PNPM__6135	284	HIS (n=1,080	ZeeviD_2015 (n=637)
PNPM__6136	311	HIS (n=1,080	ZeeviD_2015 (n=637)
PNPM__6137	314	HIS (n=1,080	ZeeviD_2015 (n=637)
PNPM__6138	284	HIS (n=1,080	ZeeviD_2015 (n=637)
PNPM__6139	316	HIS (n=1,080	ZeeviD_2015 (n=637)
PNPM__6143	337	HIS (n=1,080	ZeeviD_2015 (n=637)
PNPM__6144	312	HIS (n=1,080	ZeeviD_2015 (n=637)
PNPM__6148	281	HIS (n=1,080	ZeeviD_2015 (n=637)
PNPM__6149	303	HIS (n=1,080	ZeeviD_2015 (n=637)
PNPM__6152	299	HIS (n=1,080	ZeeviD_2015 (n=637)
PNPM__6153	301	HIS (n=1,080	ZeeviD_2015 (n=637)
PNPM__6155	308	HIS (n=1,080	ZeeviD_2015 (n=637)
PNPM__6159	314	HIS (n=1,080	ZeeviD_2015 (n=637)
PNPM__6160	298	HIS (n=1,080	ZeeviD_2015 (n=637)
PNPM__6161	296	HIS (n=1,080	ZeeviD_2015 (n=637)
PNPM__6162	321	HIS (n=1,080	ZeeviD_2015 (n=637)
PNPM__6164	298	HIS (n=1,080	ZeeviD_2015 (n=637)
PNPM__6165	287	HIS (n=1,080	ZeeviD_2015 (n=637)
PNPM__6167	282	HIS (n=1,080	ZeeviD_2015 (n=637)
PNPM__6168	291	HIS (n=1,080	ZeeviD_2015 (n=637)
PNPM__6172	302	HIS (n=1,080	ZeeviD_2015 (n=637)
PNPM__6173	314	HIS (n=1,080	ZeeviD_2015 (n=637)
PNPM__6177	306	HIS (n=1,080	ZeeviD_2015 (n=637)
PNPM__6178	300	HIS (n=1,080	ZeeviD_2015 (n=637)
PNPM__6179	303	HIS (n=1,080	ZeeviD_2015 (n=637)
PNPM__6181	309	HIS (n=1,080	ZeeviD_2015 (n=637)
PNPM__6184	295	HIS (n=1,080	ZeeviD_2015 (n=637)
PNPM__6185	324	HIS (n=1,080	ZeeviD_2015 (n=637)
PNPM__6205	301	HIS (n=1,080	ZeeviD_2015 (n=637)
PNPM__6207	310	HIS (n=1,080	ZeeviD_2015 (n=637)
PNPM__6208	279	HIS (n=1,080	ZeeviD_2015 (n=637)
PNPM__6210	304	HIS (n=1,080	ZeeviD_2015 (n=637)
PNPM__6215	294	HIS (n=1,080	ZeeviD_2015 (n=637)
PNPM__6218	305	HIS (n=1,080	ZeeviD_2015 (n=637)
PNPM__6224	289	HIS (n=1,080	ZeeviD_2015 (n=637)
PNPM__6226	304	HIS (n=1,080	ZeeviD_2015 (n=637)
PNPM__6227	329	HIS (n=1,080	ZeeviD_2015 (n=637)
PNPM__6229	292	HIS (n=1,080	ZeeviD_2015 (n=637)
PNPM__6230	305	HIS (n=1,080	ZeeviD_2015 (n=637)
PNPM__6231	306	HIS (n=1,080	ZeeviD_2015 (n=637)
PNPM__6237	297	HIS (n=1,080	ZeeviD_2015 (n=637)
PNPM__6239	306	HIS (n=1,080	ZeeviD_2015 (n=637)
PNPM__6240	289	HIS (n=1,080	ZeeviD_2015 (n=637)
PNPM__6241	293	HIS (n=1,080	ZeeviD_2015 (n=637)
PNPM__6242	286	HIS (n=1,080	ZeeviD_2015 (n=637)
PNPM__6244	318	HIS (n=1,080	ZeeviD_2015 (n=637)
PNPM__6247	294	HIS (n=1,080	ZeeviD_2015 (n=637)
PNPM__6251	287	HIS (n=1,080	ZeeviD_2015 (n=637)
PNPM__6252	234	HIS (n=1,080	ZeeviD_2015 (n=637)
PNPM__6253	281	HIS (n=1,080	ZeeviD_2015 (n=637)
PNPM__6257	304	HIS (n=1,080	ZeeviD_2015 (n=637)
PNPM__6259	275	HIS (n=1,080	ZeeviD_2015 (n=637)
PNPM__6260	290	HIS (n=1,080	ZeeviD_2015 (n=637)
PNPM__6261	306	HIS (n=1,080	ZeeviD_2015 (n=637)
PNPM__6262	251	HIS (n=1,080	ZeeviD_2015 (n=637)
PNPM__6268	278	HIS (n=1,080	ZeeviD_2015 (n=637)
PNPM__6269	279	HIS (n=1,080	ZeeviD_2015 (n=637)
PNPM__6271	267	HIS (n=1,080	ZeeviD_2015 (n=637)
PNPM__6272	286	HIS (n=1,080	ZeeviD_2015 (n=637)
PNPM__6274	296	HIS (n=1,080	ZeeviD_2015 (n=637)
PNPM__6275	326	HIS (n=1,080	ZeeviD_2015 (n=637)
PNPM__6276	297	HIS (n=1,080	ZeeviD_2015 (n=637)
PNPM__6278	289	HIS (n=1,080	ZeeviD_2015 (n=637)
PNPM__6279	288	HIS (n=1,080	ZeeviD_2015 (n=637)
PNPM__6281	290	HIS (n=1,080	ZeeviD_2015 (n=637)
PNPM__6282	282	HIS (n=1,080	ZeeviD_2015 (n=637)
PNPM__6285	287	HIS (n=1,080	ZeeviD_2015 (n=637)
PNPM__6287	310	HIS (n=1,080	ZeeviD_2015 (n=637)
PNPM__6289	314	HIS (n=1,080	ZeeviD_2015 (n=637)
PNPM__6291	308	HIS (n=1,080	ZeeviD_2015 (n=637)
PNPM__6294	311	HIS (n=1,080	ZeeviD_2015 (n=637)
PNPM__6295	279	HIS (n=1,080	ZeeviD_2015 (n=637)
PNPM__6296	274	HIS (n=1,080	ZeeviD_2015 (n=637)
PNPM__6319	284	HIS (n=1,080	ZeeviD_2015 (n=637)
PNPM__6320	314	HIS (n=1,080	ZeeviD_2015 (n=637)
PNPM__6321	307	HIS (n=1,080	ZeeviD_2015 (n=637)
PNPM__6322	312	HIS (n=1,080	ZeeviD_2015 (n=637)
PNPM__6325	301	HIS (n=1,080	ZeeviD_2015 (n=637)
PNPM__6326	317	HIS (n=1,080	ZeeviD_2015 (n=637)
PNPM__6328	312	HIS (n=1,080	ZeeviD_2015 (n=637)
PNPM__6330	308	HIS (n=1,080	ZeeviD_2015 (n=637)
PNPM__6331	282	HIS (n=1,080	ZeeviD_2015 (n=637)
PNPM__6332	284	HIS (n=1,080	ZeeviD_2015 (n=637)
PNPM__6334	314	HIS (n=1,080	ZeeviD_2015 (n=637)
PNPM__6336	303	HIS (n=1,080	ZeeviD_2015 (n=637)
PNPM__6337	301	HIS (n=1,080	ZeeviD_2015 (n=637)
PNPM__6340	297	HIS (n=1,080	ZeeviD_2015 (n=637)
PNPM__6341	291	HIS (n=1,080	ZeeviD_2015 (n=637)
PNPM__6343	277	HIS (n=1,080	ZeeviD_2015 (n=637)
PNPM__6346	297	HIS (n=1,080	ZeeviD_2015 (n=637)
PNPM__6348	296	HIS (n=1,080	ZeeviD_2015 (n=637)
PNPM__6349	329	HIS (n=1,080	ZeeviD_2015 (n=637)
PNPM__6350	297	HIS (n=1,080	ZeeviD_2015 (n=637)
PNPM__6351	277	HIS (n=1,080	ZeeviD_2015 (n=637)
PNPM__6352	279	HIS (n=1,080	ZeeviD_2015 (n=637)
PNPM__6353	308	HIS (n=1,080	ZeeviD_2015 (n=637)
PNPM__6354	246	HIS (n=1,080	ZeeviD_2015 (n=637)
PNPM__6358	284	HIS (n=1,080	ZeeviD_2015 (n=637)
PNPM__6359	303	HIS (n=1,080	ZeeviD_2015 (n=637)
PNPM__6361	317	HIS (n=1,080	ZeeviD_2015 (n=637)
PNPM__6362	312	HIS (n=1,080	ZeeviD_2015 (n=637)
PNPM__6364	265	HIS (n=1,080	ZeeviD_2015 (n=637)
PNPM__6365	307	HIS (n=1,080	ZeeviD_2015 (n=637)
PNPM__6366	293	HIS (n=1,080	ZeeviD_2015 (n=637)
PNPM__6367	295	HIS (n=1,080	ZeeviD_2015 (n=637)
PNPM__6368	302	HIS (n=1,080	ZeeviD_2015 (n=637)
PNPM__6374	302	HIS (n=1,080	ZeeviD_2015 (n=637)
PNPM__6378	314	HIS (n=1,080	ZeeviD_2015 (n=637)
PNPM__6381	321	HIS (n=1,080	ZeeviD_2015 (n=637)
PNPM__6382	301	HIS (n=1,080	ZeeviD_2015 (n=637)
PNPM__6383	306	HIS (n=1,080	ZeeviD_2015 (n=637)
PNPM__6384	277	HIS (n=1,080	ZeeviD_2015 (n=637)
PNPM__6385	274	HIS (n=1,080	ZeeviD_2015 (n=637)
PNPM__6386	303	HIS (n=1,080	ZeeviD_2015 (n=637)
PNPM__6388	290	HIS (n=1,080	ZeeviD_2015 (n=637)
PNPM__6389	317	HIS (n=1,080	ZeeviD_2015 (n=637)
PNPM__6391	299	HIS (n=1,080	ZeeviD_2015 (n=637)
PNPM__6392	304	HIS (n=1,080	ZeeviD_2015 (n=637)
PNPM__6397	264	HIS (n=1,080	ZeeviD_2015 (n=637)
PNPM__6399	307	HIS (n=1,080	ZeeviD_2015 (n=637)
PNPM__6400	261	HIS (n=1,080	ZeeviD_2015 (n=637)
PNPM__6401	293	HIS (n=1,080	ZeeviD_2015 (n=637)
PNPM__6402	304	HIS (n=1,080	ZeeviD_2015 (n=637)
PNPM__6407	307	HIS (n=1,080	ZeeviD_2015 (n=637)
PNPM__6410	298	HIS (n=1,080	ZeeviD_2015 (n=637)
PNPM__6411	305	HIS (n=1,080	ZeeviD_2015 (n=637)
PNPM__6412	279	HIS (n=1,080	ZeeviD_2015 (n=637)
PNPM__6413	282	HIS (n=1,080	ZeeviD_2015 (n=637)
PNPM__6415	294	HIS (n=1,080	ZeeviD_2015 (n=637)
PNPM__6418	298	HIS (n=1,080	ZeeviD_2015 (n=637)
PNPM__6420	288	HIS (n=1,080	ZeeviD_2015 (n=637)
PNPM__6423	310	HIS (n=1,080	ZeeviD_2015 (n=637)
PNPM__6424	291	HIS (n=1,080	ZeeviD_2015 (n=637)
PNPM__6425	272	HIS (n=1,080	ZeeviD_2015 (n=637)
PNPM__6426	305	HIS (n=1,080	ZeeviD_2015 (n=637)
PNPM__6427	289	HIS (n=1,080	ZeeviD_2015 (n=637)
PNPM__6429	296	HIS (n=1,080	ZeeviD_2015 (n=637)
PNPM__6434	291	HIS (n=1,080	ZeeviD_2015 (n=637)
PNPM__6435	303	HIS (n=1,080	ZeeviD_2015 (n=637)
PNPM__6437	306	HIS (n=1,080	ZeeviD_2015 (n=637)
PNPM__6438	313	HIS (n=1,080	ZeeviD_2015 (n=637)
PNPM__6439	275	HIS (n=1,080	ZeeviD_2015 (n=637)
PNPM__6440	303	HIS (n=1,080	ZeeviD_2015 (n=637)
PNPM__6443	279	HIS (n=1,080	ZeeviD_2015 (n=637)
PNPM__6445	306	HIS (n=1,080	ZeeviD_2015 (n=637)
PNPM__6446	290	HIS (n=1,080	ZeeviD_2015 (n=637)
PNPM__6447	281	HIS (n=1,080	ZeeviD_2015 (n=637)
PNPM__6448	314	HIS (n=1,080	ZeeviD_2015 (n=637)
PNPM__6449	315	HIS (n=1,080	ZeeviD_2015 (n=637)
PNPM__6450	297	HIS (n=1,080	ZeeviD_2015 (n=637)
PNPM__6454	296	HIS (n=1,080	ZeeviD_2015 (n=637)
PNPM__6455	303	HIS (n=1,080	ZeeviD_2015 (n=637)
PNPM__6458	315	HIS (n=1,080	ZeeviD_2015 (n=637)
PNPM__6459	296	HIS (n=1,080	ZeeviD_2015 (n=637)
PNPM__6460	233	HIS (n=1,080	ZeeviD_2015 (n=637)
PNPM__6465	301	HIS (n=1,080	ZeeviD_2015 (n=637)
PNPM__6466	291	HIS (n=1,080	ZeeviD_2015 (n=637)
PNPM__6467	295	HIS (n=1,080	ZeeviD_2015 (n=637)
PNPM__6468	281	HIS (n=1,080	ZeeviD_2015 (n=637)
PNPM__6471	264	HIS (n=1,080	ZeeviD_2015 (n=637)
PNPM__6472	302	HIS (n=1,080	ZeeviD_2015 (n=637)
PNPM__6473	285	HIS (n=1,080	ZeeviD_2015 (n=637)
PNPM__6474	304	HIS (n=1,080	ZeeviD_2015 (n=637)
PNPM__6480	300	HIS (n=1,080	ZeeviD_2015 (n=637)
PNPM__6489	308	HIS (n=1,080	ZeeviD_2015 (n=637)
PNPM__6493	318	HIS (n=1,080	ZeeviD_2015 (n=637)
PNPM__6494	307	HIS (n=1,080	ZeeviD_2015 (n=637)
PNPM__6495	276	HIS (n=1,080	ZeeviD_2015 (n=637)
PNPM__6497	296	HIS (n=1,080	ZeeviD_2015 (n=637)
PNPM__6498	312	HIS (n=1,080	ZeeviD_2015 (n=637)
PNPM__6508	295	HIS (n=1,080	ZeeviD_2015 (n=637)
PNPM__6511	311	HIS (n=1,080	ZeeviD_2015 (n=637)
PNPM__6524	284	HIS (n=1,080	ZeeviD_2015 (n=637)
PNPM__6533	306	HIS (n=1,080	ZeeviD_2015 (n=637)
PNPM__6544	309	HIS (n=1,080	ZeeviD_2015 (n=637)
PNPM__6546	301	HIS (n=1,080	ZeeviD_2015 (n=637)
PNPM__6547	291	HIS (n=1,080	ZeeviD_2015 (n=637)
PNPM__6559	273	HIS (n=1,080	ZeeviD_2015 (n=637)
PNPM__6567	306	HIS (n=1,080	ZeeviD_2015 (n=637)
PNPM__6568	305	HIS (n=1,080	ZeeviD_2015 (n=637)
PNPM__6571	306	HIS (n=1,080	ZeeviD_2015 (n=637)
PNPM__6577	297	HIS (n=1,080	ZeeviD_2015 (n=637)
PNPM__6581	304	HIS (n=1,080	ZeeviD_2015 (n=637)
PNPM__6589	321	HIS (n=1,080	ZeeviD_2015 (n=637)
PNPM__6590	299	HIS (n=1,080	ZeeviD_2015 (n=637)
PNPM__6591	307	HIS (n=1,080	ZeeviD_2015 (n=637)
PNPM__6595	273	HIS (n=1,080	ZeeviD_2015 (n=637)
PNPM__6596	302	HIS (n=1,080	ZeeviD_2015 (n=637)
PNPM__6601	305	HIS (n=1,080	ZeeviD_2015 (n=637)
PNPM__6602	285	HIS (n=1,080	ZeeviD_2015 (n=637)
PNPM__6608	306	HIS (n=1,080	ZeeviD_2015 (n=637)
PNPM__6615	304	HIS (n=1,080	ZeeviD_2015 (n=637)
PNPM__6616	301	HIS (n=1,080	ZeeviD_2015 (n=637)
PNPM__6622	291	HIS (n=1,080	ZeeviD_2015 (n=637)
PNPM__6633	290	HIS (n=1,080	ZeeviD_2015 (n=637)
PNPM__6645	290	HIS (n=1,080	ZeeviD_2015 (n=637)
PNPM__6647	277	HIS (n=1,080	ZeeviD_2015 (n=637)
PNPV__6476	295	HIS (n=1,080	ZeeviD_2015 (n=637)
PNPV__6477	288	HIS (n=1,080	ZeeviD_2015 (n=637)
PNPV__6479	295	HIS (n=1,080	ZeeviD_2015 (n=637)
PNPV__6482	289	HIS (n=1,080	ZeeviD_2015 (n=637)
PNPV__6483	276	HIS (n=1,080	ZeeviD_2015 (n=637)
PNPV__6485	307	HIS (n=1,080	ZeeviD_2015 (n=637)
PNPV__6487	304	HIS (n=1,080	ZeeviD_2015 (n=637)
PNPV__6488	254	HIS (n=1,080	ZeeviD_2015 (n=637)
PNPV__6490	320	HIS (n=1,080	ZeeviD_2015 (n=637)
PNPV__6492	304	HIS (n=1,080	ZeeviD_2015 (n=637)
PNPV__6496	300	HIS (n=1,080	ZeeviD_2015 (n=637)
PNPV__6499	315	HIS (n=1,080	ZeeviD_2015 (n=637)
PNPV__6500	291	HIS (n=1,080	ZeeviD_2015 (n=637)
PNPV__6501	265	HIS (n=1,080	ZeeviD_2015 (n=637)
PNPV__6502	304	HIS (n=1,080	ZeeviD_2015 (n=637)
PNPV__6503	290	HIS (n=1,080	ZeeviD_2015 (n=637)
PNPV__6504	296	HIS (n=1,080	ZeeviD_2015 (n=637)
PNPV__6506	303	HIS (n=1,080	ZeeviD_2015 (n=637)
PNPV__6507	275	HIS (n=1,080	ZeeviD_2015 (n=637)
PNPV__6510	288	HIS (n=1,080	ZeeviD_2015 (n=637)
PNPV__6512	317	HIS (n=1,080	ZeeviD_2015 (n=637)
PNPV__6513	280	HIS (n=1,080	ZeeviD_2015 (n=637)
PNPV__6514	281	HIS (n=1,080	ZeeviD_2015 (n=637)
PNPV__6517	258	HIS (n=1,080	ZeeviD_2015 (n=637)
PNPV__6518	322	HIS (n=1,080	ZeeviD_2015 (n=637)
PNPV__6521	305	HIS (n=1,080	ZeeviD_2015 (n=637)
PNPV__6522	310	HIS (n=1,080	ZeeviD_2015 (n=637)
PNPV__6523	286	HIS (n=1,080	ZeeviD_2015 (n=637)
PNPV__6525	308	HIS (n=1,080	ZeeviD_2015 (n=637)
PNPV__6526	296	HIS (n=1,080	ZeeviD_2015 (n=637)
PNPV__6527	286	HIS (n=1,080	ZeeviD_2015 (n=637)
PNPV__6528	265	HIS (n=1,080	ZeeviD_2015 (n=637)
PNPV__6531	307	HIS (n=1,080	ZeeviD_2015 (n=637)
PNPV__6532	323	HIS (n=1,080	ZeeviD_2015 (n=637)
PNPV__6539	303	HIS (n=1,080	ZeeviD_2015 (n=637)
PNPV__6540	288	HIS (n=1,080	ZeeviD_2015 (n=637)
PNPV__6545	322	HIS (n=1,080	ZeeviD_2015 (n=637)
PNPV__6549	222	HIS (n=1,080	ZeeviD_2015 (n=637)
PNPV__6550	291	HIS (n=1,080	ZeeviD_2015 (n=637)
PNPV__6551	304	HIS (n=1,080	ZeeviD_2015 (n=637)
PNPV__6554	289	HIS (n=1,080	ZeeviD_2015 (n=637)
PNPV__6558	300	HIS (n=1,080	ZeeviD_2015 (n=637)
PNPV__6561	294	HIS (n=1,080	ZeeviD_2015 (n=637)
PNPV__6562	312	HIS (n=1,080	ZeeviD_2015 (n=637)
PNPV__6575	309	HIS (n=1,080	ZeeviD_2015 (n=637)
PNPV__6579	273	HIS (n=1,080	ZeeviD_2015 (n=637)
PNPV__6580	291	HIS (n=1,080	ZeeviD_2015 (n=637)
PNPV__6584	313	HIS (n=1,080	ZeeviD_2015 (n=637)
PNPV__6585	300	HIS (n=1,080	ZeeviD_2015 (n=637)
PNPV__6587	310	HIS (n=1,080	ZeeviD_2015 (n=637)
PNPV__6593	305	HIS (n=1,080	ZeeviD_2015 (n=637)
PNPV__6598	317	HIS (n=1,080	ZeeviD_2015 (n=637)
PNPV__6599	293	HIS (n=1,080	ZeeviD_2015 (n=637)
PNPV__6600	306	HIS (n=1,080	ZeeviD_2015 (n=637)
PNPV__6603	307	HIS (n=1,080	ZeeviD_2015 (n=637)
PNPV__6604	304	HIS (n=1,080	ZeeviD_2015 (n=637)
PNPV__6605	292	HIS (n=1,080	ZeeviD_2015 (n=637)
PNPV__6610	280	HIS (n=1,080	ZeeviD_2015 (n=637)
PNPV__6618	322	HIS (n=1,080	ZeeviD_2015 (n=637)
PNPV__6621	279	HIS (n=1,080	ZeeviD_2015 (n=637)
PNPV__6632	309	HIS (n=1,080	ZeeviD_2015 (n=637)
PNPV__6635	294	HIS (n=1,080	ZeeviD_2015 (n=637)
PNPV__6636	265	HIS (n=1,080	ZeeviD_2015 (n=637)
PNPV__6637	300	HIS (n=1,080	ZeeviD_2015 (n=637)
PNPV__6644	302	HIS (n=1,080	ZeeviD_2015 (n=637)
SAMEA3449150	315	HIS (n=1,080	XieH_2016 (n=122)
SAMEA3449151	325	HIS (n=1,080	XieH_2016 (n=122)
SAMEA3449152	315	HIS (n=1,080	XieH_2016 (n=122)
SAMEA3449154	299	HIS (n=1,080	XieH_2016 (n=122)
SAMEA3449156	304	HIS (n=1,080	XieH_2016 (n=122)
SAMEA3449159	321	HIS (n=1,080	XieH_2016 (n=122)
SAMEA3449161	299	HIS (n=1,080	XieH_2016 (n=122)
SAMEA3449163	308	HIS (n=1,080	XieH_2016 (n=122)
SAMEA3449164	302	HIS (n=1,080	XieH_2016 (n=122)
SAMEA3449168	297	HIS (n=1,080	XieH_2016 (n=122)
SAMEA3449169	329	HIS (n=1,080	XieH_2016 (n=122)
SAMEA3449170	307	HIS (n=1,080	XieH_2016 (n=122)
SAMEA3449175	309	HIS (n=1,080	XieH_2016 (n=122)
SAMEA3449176	322	HIS (n=1,080	XieH_2016 (n=122)
SAMEA3449177	317	HIS (n=1,080	XieH_2016 (n=122)
SAMEA3449180	310	HIS (n=1,080	XieH_2016 (n=122)
SAMEA3449182	308	HIS (n=1,080	XieH_2016 (n=122)
SAMEA3449184	315	HIS (n=1,080	XieH_2016 (n=122)
SAMEA3449186	322	HIS (n=1,080	XieH_2016 (n=122)
SAMEA3449189	300	HIS (n=1,080	XieH_2016 (n=122)
SAMEA3449190	305	HIS (n=1,080	XieH_2016 (n=122)
SAMEA3449193	313	HIS (n=1,080	XieH_2016 (n=122)
SAMEA3449196	308	HIS (n=1,080	XieH_2016 (n=122)
SAMEA3449198	317	HIS (n=1,080	XieH_2016 (n=122)
SAMEA3449200	303	HIS (n=1,080	XieH_2016 (n=122)
SAMEA3449202	305	HIS (n=1,080	XieH_2016 (n=122)
SAMEA3449203	289	HIS (n=1,080	XieH_2016 (n=122)
SAMEA3449204	299	HIS (n=1,080	XieH_2016 (n=122)
SAMEA3449205	300	HIS (n=1,080	XieH_2016 (n=122)
SAMEA3449206	314	HIS (n=1,080	XieH_2016 (n=122)
SAMEA3449207	314	HIS (n=1,080	XieH_2016 (n=122)
SAMEA3449209	295	HIS (n=1,080	XieH_2016 (n=122)
SAMEA3449210	287	HIS (n=1,080	XieH_2016 (n=122)
SAMEA3449211	304	HIS (n=1,080	XieH_2016 (n=122)
SAMEA3449212	321	HIS (n=1,080	XieH_2016 (n=122)
SAMEA3449213	308	HIS (n=1,080	XieH_2016 (n=122)
SAMEA3449216	306	HIS (n=1,080	XieH_2016 (n=122)
SAMEA3449221	293	HIS (n=1,080	XieH_2016 (n=122)
SAMEA3449222	292	HIS (n=1,080	XieH_2016 (n=122)
SAMEA3449223	306	HIS (n=1,080	XieH_2016 (n=122)
SAMEA3449224	282	HIS (n=1,080	XieH_2016 (n=122)
SAMEA3449225	296	HIS (n=1,080	XieH_2016 (n=122)
SAMEA3449226	295	HIS (n=1,080	XieH_2016 (n=122)
SAMEA3449227	304	HIS (n=1,080	XieH_2016 (n=122)
SAMEA3449229	314	HIS (n=1,080	XieH_2016 (n=122)
SAMEA3449230	274	HIS (n=1,080	XieH_2016 (n=122)
SAMEA3449231	302	HIS (n=1,080	XieH_2016 (n=122)
SAMEA3449235	291	HIS (n=1,080	XieH_2016 (n=122)
SAMEA3449237	303	HIS (n=1,080	XieH_2016 (n=122)
SAMEA3449241	295	HIS (n=1,080	XieH_2016 (n=122)
SAMEA3449242	272	HIS (n=1,080	XieH_2016 (n=122)
SAMEA3449246	293	HIS (n=1,080	XieH_2016 (n=122)
SAMEA3449252	313	HIS (n=1,080	XieH_2016 (n=122)
SAMEA3449253	288	HIS (n=1,080	XieH_2016 (n=122)
SAMEA3449254	310	HIS (n=1,080	XieH_2016 (n=122)
SAMEA3449257	310	HIS (n=1,080	XieH_2016 (n=122)
SAMEA3449264	312	HIS (n=1,080	XieH_2016 (n=122)
SAMEA3449267	315	HIS (n=1,080	XieH_2016 (n=122)
SAMEA3449269	324	HIS (n=1,080	XieH_2016 (n=122)
SAMEA3449274	315	HIS (n=1,080	XieH_2016 (n=122)
SAMEA3449275	306	HIS (n=1,080	XieH_2016 (n=122)
SAMEA3449282	296	HIS (n=1,080	XieH_2016 (n=122)
SAMEA3449283	275	HIS (n=1,080	XieH_2016 (n=122)
SAMEA3449285	325	HIS (n=1,080	XieH_2016 (n=122)
SAMEA3449286	316	HIS (n=1,080	XieH_2016 (n=122)
SAMEA3449292	317	HIS (n=1,080	XieH_2016 (n=122)
SAMEA3449293	329	HIS (n=1,080	XieH_2016 (n=122)
SAMEA3449294	285	HIS (n=1,080	XieH_2016 (n=122)
SAMEA3449295	307	HIS (n=1,080	XieH_2016 (n=122)
SAMEA3449296	279	HIS (n=1,080	XieH_2016 (n=122)
SAMEA3449297	305	HIS (n=1,080	XieH_2016 (n=122)
SAMEA3449299	306	HIS (n=1,080	XieH_2016 (n=122)
SAMEA3449301	312	HIS (n=1,080	XieH_2016 (n=122)
SAMEA3449302	302	HIS (n=1,080	XieH_2016 (n=122)
SAMEA3449303	311	HIS (n=1,080	XieH_2016 (n=122)
SAMEA3449306	294	HIS (n=1,080	XieH_2016 (n=122)
SAMEA3449309	281	HIS (n=1,080	XieH_2016 (n=122)
SAMEA3449310	296	HIS (n=1,080	XieH_2016 (n=122)
SAMEA3449313	287	HIS (n=1,080	XieH_2016 (n=122)
SAMEA3449316	313	HIS (n=1,080	XieH_2016 (n=122)
SAMEA3449317	297	HIS (n=1,080	XieH_2016 (n=122)
SAMEA3449319	295	HIS (n=1,080	XieH_2016 (n=122)
SAMEA3449320	319	HIS (n=1,080	XieH_2016 (n=122)
SAMEA3449322	300	HIS (n=1,080	XieH_2016 (n=122)
SAMEA3449324	295	HIS (n=1,080	XieH_2016 (n=122)
SAMEA3449326	318	HIS (n=1,080	XieH_2016 (n=122)
SAMEA3449327	322	HIS (n=1,080	XieH_2016 (n=122)
SAMEA3449328	315	HIS (n=1,080	XieH_2016 (n=122)
SAMEA3449330	302	HIS (n=1,080	XieH_2016 (n=122)
SAMEA3449332	301	HIS (n=1,080	XieH_2016 (n=122)
SAMEA3449336	316	HIS (n=1,080	XieH_2016 (n=122)
SAMEA3449338	303	HIS (n=1,080	XieH_2016 (n=122)
SAMEA3449339	298	HIS (n=1,080	XieH_2016 (n=122)
SAMEA3449341	293	HIS (n=1,080	XieH_2016 (n=122)
SAMEA3449342	304	HIS (n=1,080	XieH_2016 (n=122)
SAMEA3449343	307	HIS (n=1,080	XieH_2016 (n=122)
SAMEA3449344	279	HIS (n=1,080	XieH_2016 (n=122)
SAMEA3449348	317	HIS (n=1,080	XieH_2016 (n=122)
SAMEA3449349	290	HIS (n=1,080	XieH_2016 (n=122)
SAMEA3449350	286	HIS (n=1,080	XieH_2016 (n=122)
SAMEA3449354	312	HIS (n=1,080	XieH_2016 (n=122)
SAMEA3449355	302	HIS (n=1,080	XieH_2016 (n=122)
SAMEA3449357	294	HIS (n=1,080	XieH_2016 (n=122)
SAMEA3449358	306	HIS (n=1,080	XieH_2016 (n=122)
SAMEA3449359	315	HIS (n=1,080	XieH_2016 (n=122)
SAMEA3449360	272	HIS (n=1,080	XieH_2016 (n=122)
SAMEA3449362	302	HIS (n=1,080	XieH_2016 (n=122)
SAMEA3449363	320	HIS (n=1,080	XieH_2016 (n=122)
SAMEA3449365	296	HIS (n=1,080	XieH_2016 (n=122)
SAMEA3449366	324	HIS (n=1,080	XieH_2016 (n=122)
SAMEA3449367	303	HIS (n=1,080	XieH_2016 (n=122)
SAMEA3449370	291	HIS (n=1,080	XieH_2016 (n=122)
SAMEA3449371	306	HIS (n=1,080	XieH_2016 (n=122)
SAMEA3449372	297	HIS (n=1,080	XieH_2016 (n=122)
SAMEA3449374	298	HIS (n=1,080	XieH_2016 (n=122)
SAMEA3449375	324	HIS (n=1,080	XieH_2016 (n=122)
SAMEA3449379	299	HIS (n=1,080	XieH_2016 (n=122)
SAMEA3449382	316	HIS (n=1,080	XieH_2016 (n=122)
SAMEA3449418	313	HIS (n=1,080	XieH_2016 (n=122)
SAMEA3449421	303	HIS (n=1,080	XieH_2016 (n=122)
SAMEA3449424	289	HIS (n=1,080	XieH_2016 (n=122)
SAMEA3449425	307	HIS (n=1,080	XieH_2016 (n=122)
SID010101	297	LMIS (n=415)	PehrssonE_2016 (n=21)
SID010201	300	LMIS (n=415)	PehrssonE_2016 (n=21)
SID010301	283	LMIS (n=415)	PehrssonE_2016 (n=21)
SID01D_013	193	LMIS (n=415)	PehrssonE_2016 (n=21)
SID020101	299	LMIS (n=415)	PehrssonE_2016 (n=21)
SID030101	272	LMIS (n=415)	PehrssonE_2016 (n=21)
SID03A_000	277	LMIS (n=415)	PehrssonE_2016 (n=21)
SID040101	275	LMIS (n=415)	PehrssonE_2016 (n=21)
SID060101	239	LMIS (n=415)	PehrssonE_2016 (n=21)
SID060201	277	LMIS (n=415)	PehrssonE_2016 (n=21)
SID08D_079	161	LMIS (n=415)	PehrssonE_2016 (n=21)
SID090101	291	LMIS (n=415)	PehrssonE_2016 (n=21)
SID09A_515	239	LMIS (n=415)	PehrssonE_2016 (n=21)
SID100201	279	LMIS (n=415)	PehrssonE_2016 (n=21)
SID140201	315	LMIS (n=415)	PehrssonE_2016 (n=21)
SID140301	274	LMIS (n=415)	PehrssonE_2016 (n=21)
SID190101	292	LMIS (n=415)	PehrssonE_2016 (n=21)
SID210101	303	LMIS (n=415)	PehrssonE_2016 (n=21)
SID210301	319	LMIS (n=415)	PehrssonE_2016 (n=21)
SID240101	294	LMIS (n=415)	PehrssonE_2016 (n=21)
SID240201	283	LMIS (n=415)	PehrssonE_2016 (n=21)
SRR1930248	251	HIS (n=1,080	RampelliS_2015_W (n=9)
SRR1930250	280	HIS (n=1,080	RampelliS_2015_W (n=9)
SRR1930251	288	HIS (n=1,080	RampelliS_2015_W (n=9)
SRR1930253	290	HIS (n=1,080	RampelliS_2015_W (n=9)
SRR1930777	285	HIS (n=1,080	RampelliS_2015_W (n=9)
SRR1931170	276	HIS (n=1,080	RampelliS_2015_W (n=9)
SRR1931173	292	HIS (n=1,080	RampelliS_2015_W (n=9)
SRR1931177	276	HIS (n=1,080	RampelliS_2015_W (n=9)
SRR1931178	249	HIS (n=1,080	RampelliS_2015_W (n=9)
SRR3992956	292	HIS (n=1,080	LiuW_2016_W (n=14)
SRR3992958	282	LMIS (n=415)	LiuW_2016_LMIS (n=27)
SRR3992965	286	LMIS (n=415)	LiuW_2016_LMIS (n=27)
SRR3992966	318	LMIS (n=415)	LiuW_2016_LMIS (n=27)
SRR3992972	265	HIS (n=1,080	LiuW_2016_W (n=14)
SRR3992975	273	HIS (n=1,080	LiuW_2016_W (n=14)
SRR3992976	271	HIS (n=1,080	LiuW_2016_W (n=14)
SRR3992978	258	HIS (n=1,080	LiuW_2016_W (n=14)
SRR3992979	309	HIS (n=1,080	LiuW_2016_W (n=14)
SRR3992980	299	HIS (n=1,080	LiuW_2016_W (n=14)
SRR3992981	276	HIS (n=1,080	LiuW_2016_W (n=14)
SRR3992983	269	HIS (n=1,080	LiuW_2016_W (n=14)
SRR3992989	267	HIS (n=1,080	LiuW_2016_W (n=14)
SRR3992991	299	LMIS (n=415)	LiuW_2016_LMIS (n=27)
SRR3992992	295	LMIS (n=415)	LiuW_2016_LMIS (n=27)
SRR3992993	311	LMIS (n=415)	LiuW_2016_LMIS (n=27)
SRR3992995	288	LMIS (n=415)	LiuW_2016_LMIS (n=27)
SRR3992998	271	LMIS (n=415)	LiuW_2016_LMIS (n=27)
SRR3993002	285	LMIS (n=415)	LiuW_2016_LMIS (n=27)
SRR3993006	270	LMIS (n=415)	LiuW_2016_LMIS (n=27)
SRR3993010	263	HIS (n=1,080	LiuW_2016_W (n=14)
SRR3993030	271	LMIS (n=415)	LiuW_2016_LMIS (n=27)
SRR3993031	290	LMIS (n=415)	LiuW_2016_LMIS (n=27)
SRR3993032	287	HIS (n=1,080	LiuW_2016_W (n=14)
SRR3993033	301	LMIS (n=415)	LiuW_2016_LMIS (n=27)
SRR3993034	301	LMIS (n=415)	LiuW_2016_LMIS (n=27)
SRR3993039	287	LMIS (n=415)	LiuW_2016_LMIS (n=27)
SRR3993043	286	HIS (n=1,080	LiuW_2016_W (n=14)
SRR3993044	304	LMIS (n=415)	LiuW_2016_LMIS (n=27)
SRR3993048	283	LMIS (n=415)	LiuW_2016_LMIS (n=27)
SRR3993052	292	LMIS (n=415)	LiuW_2016_LMIS (n=27)
SRR3993053	306	LMIS (n=415)	LiuW_2016_LMIS (n=27)
SRR3993054	299	HIS (n=1,080	LiuW_2016_W (n=14)
SRR3993055	284	LMIS (n=415)	LiuW_2016_LMIS (n=27)
SRR3993056	303	LMIS (n=415)	LiuW_2016_LMIS (n=27)
SRR3993057	296	LMIS (n=415)	LiuW_2016_LMIS (n=27)
SRR3993058	312	LMIS (n=415)	LiuW_2016_LMIS (n=27)
SRR3993059	294	LMIS (n=415)	LiuW_2016_LMIS (n=27)
SRR3993060	284	LMIS (n=415)	LiuW_2016_LMIS (n=27)
SRR3993061	301	LMIS (n=415)	LiuW_2016_LMIS (n=27)
SRR3993063	279	LMIS (n=415)	LiuW_2016_LMIS (n=27)
SRR5127395	309	HIS (n=1,080	SchirmerM_2016 (n=34)
SRR5127399	323	HIS (n=1,080	SchirmerM_2016 (n=34)
SRR5127443	306	HIS (n=1,080	SchirmerM_2016 (n=34)
SRR5127476	326	HIS (n=1,080	SchirmerM_2016 (n=34)
SRR5127482	320	HIS (n=1,080	SchirmerM_2016 (n=34)
SRR5127498	283	HIS (n=1,080	SchirmerM_2016 (n=34)
SRR5127514	319	HIS (n=1,080	SchirmerM_2016 (n=34)
SRR5127515	316	HIS (n=1,080	SchirmerM_2016 (n=34)
SRR5127529	320	HIS (n=1,080	SchirmerM_2016 (n=34)
SRR5127531	315	HIS (n=1,080	SchirmerM_2016 (n=34)
SRR5127539	321	HIS (n=1,080	SchirmerM_2016 (n=34)
SRR5127541	316	HIS (n=1,080	SchirmerM_2016 (n=34)
SRR5127556	310	HIS (n=1,080	SchirmerM_2016 (n=34)
SRR5127589	253	HIS (n=1,080	SchirmerM_2016 (n=34)
SRR5127592	317	HIS (n=1,080	SchirmerM_2016 (n=34)
SRR5127604	303	HIS (n=1,080	SchirmerM_2016 (n=34)
SRR5127608	320	HIS (n=1,080	SchirmerM_2016 (n=34)
SRR5127619	307	HIS (n=1,080	SchirmerM_2016 (n=34)
SRR5127621	312	HIS (n=1,080	SchirmerM_2016 (n=34)
SRR5127625	315	HIS (n=1,080	SchirmerM_2016 (n=34)
SRR5127632	287	HIS (n=1,080	SchirmerM_2016 (n=34)
SRR5127634	289	HIS (n=1,080	SchirmerM_2016 (n=34)
SRR5127652	305	HIS (n=1,080	SchirmerM_2016 (n=34)
SRR5127664	302	HIS (n=1,080	SchirmerM_2016 (n=34)
SRR5127667	329	HIS (n=1,080	SchirmerM_2016 (n=34)
SRR5127706	300	HIS (n=1,080	SchirmerM_2016 (n=34)
SRR5127716	305	HIS (n=1,080	SchirmerM_2016 (n=34)
SRR5127731	306	HIS (n=1,080	SchirmerM_2016 (n=34)
SRR5127772	306	HIS (n=1,080	SchirmerM_2016 (n=34)
SRR5127773	303	HIS (n=1,080	SchirmerM_2016 (n=34)
SRR5127835	299	HIS (n=1,080	SchirmerM_2016 (n=34)
SRR5127844	308	HIS (n=1,080	SchirmerM_2016 (n=34)
SRR5127854	301	HIS (n=1,080	SchirmerM_2016 (n=34)
SRR5127858	304	HIS (n=1,080	SchirmerM_2016 (n=34)
SRR6060195	246	LMIS (n=415)	RosaBA_2018 (n=8)
SRR6060199	289	LMIS (n=415)	RosaBA_2018 (n=8)
SRR6060200	284	LMIS (n=415)	RosaBA_2018 (n=8)
SRR6060202	296	LMIS (n=415)	RosaBA_2018 (n=8)
SRR6060203	258	LMIS (n=415)	RosaBA_2018 (n=8)
SRR6060212	257	LMIS (n=415)	RosaBA_2018 (n=8)
SRR6060216	281	LMIS (n=415)	RosaBA_2018 (n=8)
SRR6060217	299	LMIS (n=415)	RosaBA_2018 (n=8)
SRR9108946	248	LMIS (n=415)	KaurK_2020 (n=5)
SRR9108948	288	LMIS (n=415)	KaurK_2020 (n=5)
SRR9108954	263	LMIS (n=415)	KaurK_2020 (n=5)
SRR9108959	233	LMIS (n=415)	KaurK_2020 (n=5)
SRR9108963	285	LMIS (n=415)	KaurK_2020 (n=5)
SRR9292660	304	LMIS (n=415)	RubelMA_2020 (n=72)
SRR9292665	245	LMIS (n=415)	RubelMA_2020 (n=72)
SRR9292707	289	LMIS (n=415)	RubelMA_2020 (n=72)
SRR9292735	332	LMIS (n=415)	RubelMA_2020 (n=72)
SRR9292759	287	LMIS (n=415)	RubelMA_2020 (n=72)
SRR9292787	288	LMIS (n=415)	RubelMA_2020 (n=72)
SRR9292825	267	LMIS (n=415)	RubelMA_2020 (n=72)
SRR9292826	258	LMIS (n=415)	RubelMA_2020 (n=72)
SRR9292828	283	LMIS (n=415)	RubelMA_2020 (n=72)
SRR9292831	258	LMIS (n=415)	RubelMA_2020 (n=72)
SRR9292839	308	LMIS (n=415)	RubelMA_2020 (n=72)
SRR9292855	287	LMIS (n=415)	RubelMA_2020 (n=72)
SRR9292857	285	LMIS (n=415)	RubelMA_2020 (n=72)
SRR9292876	267	LMIS (n=415)	RubelMA_2020 (n=72)
SRR9292880	220	LMIS (n=415)	RubelMA_2020 (n=72)
SRR9292885	262	LMIS (n=415)	RubelMA_2020 (n=72)
SRR9292891	287	LMIS (n=415)	RubelMA_2020 (n=72)
SRR9292906	278	LMIS (n=415)	RubelMA_2020 (n=72)
SRR9292910	247	LMIS (n=415)	RubelMA_2020 (n=72)
SRR9292930	278	LMIS (n=415)	RubelMA_2020 (n=72)
SRR9292940	311	LMIS (n=415)	RubelMA_2020 (n=72)
SRR9292947	281	LMIS (n=415)	RubelMA_2020 (n=72)
SRR9292960	307	LMIS (n=415)	RubelMA_2020 (n=72)
SRR9292986	259	LMIS (n=415)	RubelMA_2020 (n=72)
SRR9293007	260	LMIS (n=415)	RubelMA_2020 (n=72)
SRR9293033	311	LMIS (n=415)	RubelMA_2020 (n=72)
SRR9293044	273	LMIS (n=415)	RubelMA_2020 (n=72)
SRR9293053	272	LMIS (n=415)	RubelMA_2020 (n=72)
SRR9293062	286	LMIS (n=415)	RubelMA_2020 (n=72)
SRR9293071	275	LMIS (n=415)	RubelMA_2020 (n=72)
SRR9293094	292	LMIS (n=415)	RubelMA_2020 (n=72)
SRR9293096	317	LMIS (n=415)	RubelMA_2020 (n=72)
SRR9293098	257	LMIS (n=415)	RubelMA_2020 (n=72)
SRR9293105	288	LMIS (n=415)	RubelMA_2020 (n=72)
SRR9293110	288	LMIS (n=415)	RubelMA_2020 (n=72)
SRR9293114	269	LMIS (n=415)	RubelMA_2020 (n=72)
SRR9293118	281	LMIS (n=415)	RubelMA_2020 (n=72)
SRR9293120	280	LMIS (n=415)	RubelMA_2020 (n=72)
SRR9293139	243	LMIS (n=415)	RubelMA_2020 (n=72)
SRR9293141	261	LMIS (n=415)	RubelMA_2020 (n=72)
SRR9293159	262	LMIS (n=415)	RubelMA_2020 (n=72)
SRR9293164	318	LMIS (n=415)	RubelMA_2020 (n=72)
SRR9293197	260	LMIS (n=415)	RubelMA_2020 (n=72)
SRR9293213	301	LMIS (n=415)	RubelMA_2020 (n=72)
SRR9293214	302	LMIS (n=415)	RubelMA_2020 (n=72)
SRR9293220	283	LMIS (n=415)	RubelMA_2020 (n=72)
SRR9293223	252	LMIS (n=415)	RubelMA_2020 (n=72)
SRR9293227	273	LMIS (n=415)	RubelMA_2020 (n=72)
SRR9293236	294	LMIS (n=415)	RubelMA_2020 (n=72)
SRR9293241	270	LMIS (n=415)	RubelMA_2020 (n=72)
SRR9293244	294	LMIS (n=415)	RubelMA_2020 (n=72)
SRR9293248	260	LMIS (n=415)	RubelMA_2020 (n=72)
SRR9293249	289	LMIS (n=415)	RubelMA_2020 (n=72)
SRR9293253	296	LMIS (n=415)	RubelMA_2020 (n=72)
SRR9293263	258	LMIS (n=415)	RubelMA_2020 (n=72)
SRR9293288	316	LMIS (n=415)	RubelMA_2020 (n=72)
SRR9293295	295	LMIS (n=415)	RubelMA_2020 (n=72)
SRR9293325	310	LMIS (n=415)	RubelMA_2020 (n=72)
SRR9293328	241	LMIS (n=415)	RubelMA_2020 (n=72)
SRR9293351	258	LMIS (n=415)	RubelMA_2020 (n=72)
SRR9293353	259	LMIS (n=415)	RubelMA_2020 (n=72)
SRR9293369	251	LMIS (n=415)	RubelMA_2020 (n=72)
SRR9293417	253	LMIS (n=415)	RubelMA_2020 (n=72)
SRR9293424	255	LMIS (n=415)	RubelMA_2020 (n=72)
SRR9293426	279	LMIS (n=415)	RubelMA_2020 (n=72)
SRR9293432	237	LMIS (n=415)	RubelMA_2020 (n=72)
SRR9293436	239	LMIS (n=415)	RubelMA_2020 (n=72)
SRR9293438	271	LMIS (n=415)	RubelMA_2020 (n=72)
SRR9293439	277	LMIS (n=415)	RubelMA_2020 (n=72)
SRR9293444	224	LMIS (n=415)	RubelMA_2020 (n=72)
SRR9293449	247	LMIS (n=415)	RubelMA_2020 (n=72)
SRR9293454	275	LMIS (n=415)	RubelMA_2020 (n=72)
SRS011084	280	HIS (n=1,080	HMP_2012 (n=27)
SRS011134	286	HIS (n=1,080	HMP_2012 (n=27)
SRS011529	290	HIS (n=1,080	HMP_2012 (n=27)
SRS011586	281	HIS (n=1,080	HMP_2012 (n=27)
SRS012273	302	HIS (n=1,080	HMP_2012 (n=27)
SRS014923	298	HIS (n=1,080	HMP_2012 (n=27)
SRS015133	287	HIS (n=1,080	HMP_2012 (n=27)
SRS016335	296	HIS (n=1,080	HMP_2012 (n=27)
SRS017307	272	HIS (n=1,080	HMP_2012 (n=27)
SRS017521	292	HIS (n=1,080	HMP_2012 (n=27)
SRS018313	254	HIS (n=1,080	HMP_2012 (n=27)
SRS018656	268	HIS (n=1,080	HMP_2012 (n=27)
SRS019161	303	HIS (n=1,080	HMP_2012 (n=27)
SRS019582	285	HIS (n=1,080	HMP_2012 (n=27)
SRS020233	297	HIS (n=1,080	HMP_2012 (n=27)
SRS020328	281	HIS (n=1,080	HMP_2012 (n=27)
SRS020869	293	HIS (n=1,080	HMP_2012 (n=27)
SRS023971	227	HIS (n=1,080	HMP_2012 (n=27)
SRS024132	306	HIS (n=1,080	HMP_2012 (n=27)
SRS024388	238	HIS (n=1,080	HMP_2012 (n=27)
SRS024435	302	HIS (n=1,080	HMP_2012 (n=27)
SRS042284	249	HIS (n=1,080	HMP_2012 (n=27)
SRS049959	302	HIS (n=1,080	HMP_2012 (n=27)
SRS050299	256	HIS (n=1,080	HMP_2012 (n=27)
SRS051031	307	HIS (n=1,080	HMP_2012 (n=27)
SRS051882	276	HIS (n=1,080	HMP_2012 (n=27)
SRS063040	294	HIS (n=1,080	HMP_2012 (n=27)
SZEY-06A	291	HIS (n=1,080	QinJ_2012 (n=115)
SZEY-07A	303	HIS (n=1,080	QinJ_2012 (n=115)
SZEY-09A	282	HIS (n=1,080	QinJ_2012 (n=115)
SZEY-10A	246	HIS (n=1,080	QinJ_2012 (n=115)
SZEY-22A	260	HIS (n=1,080	QinJ_2012 (n=115)
SZEY-26A	295	HIS (n=1,080	QinJ_2012 (n=115)
SZEY-30A	267	HIS (n=1,080	QinJ_2012 (n=115)
SZEY-35A	290	HIS (n=1,080	QinJ_2012 (n=115)
SZEY-37A	302	HIS (n=1,080	QinJ_2012 (n=115)
SZEY-38A	310	HIS (n=1,080	QinJ_2012 (n=115)
SZEY-43A	290	HIS (n=1,080	QinJ_2012 (n=115)
SZEY-48A	272	HIS (n=1,080	QinJ_2012 (n=115)
SZEY-58A	306	HIS (n=1,080	QinJ_2012 (n=115)
SZEY-59A	309	HIS (n=1,080	QinJ_2012 (n=115)
SZEY-60A	274	HIS (n=1,080	QinJ_2012 (n=115)
SZEY-62A	320	HIS (n=1,080	QinJ_2012 (n=115)
SZEY-66A	315	HIS (n=1,080	QinJ_2012 (n=115)
SZEY-68A	266	HIS (n=1,080	QinJ_2012 (n=115)
SZEY-69A	274	HIS (n=1,080	QinJ_2012 (n=115)
SZEY-74A	318	HIS (n=1,080	QinJ_2012 (n=115)
SZEY-81A	279	HIS (n=1,080	QinJ_2012 (n=115)
T2D-121A	238	HIS (n=1,080	QinJ_2012 (n=115)
T2D-65A	276	HIS (n=1,080	QinJ_2012 (n=115)
T2D-83A	255	HIS (n=1,080	QinJ_2012 (n=115)
V12_01_2FE	269	LMIS (n=415)	PasolliE_2019 (n=42)
V19_01_2FE	301	LMIS (n=415)	PasolliE_2019 (n=42)
V19_02_2FE	278	LMIS (n=415)	PasolliE_2019 (n=42)
V31_01_2FE	270	LMIS (n=415)	PasolliE_2019 (n=42)
V40_01_1FE	306	LMIS (n=415)	PasolliE_2019 (n=42)
V53_02_1FE	254	LMIS (n=415)	PasolliE_2019 (n=42)
V54_01_1FE	268	LMIS (n=415)	PasolliE_2019 (n=42)
W1.1.ST	311	LMIS (n=415)	BritoIL_2016 (n=71)
W1.11.ST	311	LMIS (n=415)	BritoIL_2016 (n=71)
W1.2.ST	291	LMIS (n=415)	BritoIL_2016 (n=71)
W1.22.ST	314	LMIS (n=415)	BritoIL_2016 (n=71)
W1.3.ST	300	LMIS (n=415)	BritoIL_2016 (n=71)
W1.31.ST	288	LMIS (n=415)	BritoIL_2016 (n=71)
W1.33.ST	299	LMIS (n=415)	BritoIL_2016 (n=71)
W1.36.ST	250	LMIS (n=415)	BritoIL_2016 (n=71)
W1.39.ST	281	LMIS (n=415)	BritoIL_2016 (n=71)
W1.4.ST	300	LMIS (n=415)	BritoIL_2016 (n=71)
W1.41.ST	296	LMIS (n=415)	BritoIL_2016 (n=71)
W1.42.ST	273	LMIS (n=415)	BritoIL_2016 (n=71)
W1.5.ST	303	LMIS (n=415)	BritoIL_2016 (n=71)
W1.55.ST	273	LMIS (n=415)	BritoIL_2016 (n=71)
W1.9.ST	304	LMIS (n=415)	BritoIL_2016 (n=71)
W2.11.ST	299	LMIS (n=415)	BritoIL_2016 (n=71)
W2.15.ST	274	LMIS (n=415)	BritoIL_2016 (n=71)
W2.17.ST	293	LMIS (n=415)	BritoIL_2016 (n=71)
W2.19.ST	288	LMIS (n=415)	BritoIL_2016 (n=71)
W2.23.ST	294	LMIS (n=415)	BritoIL_2016 (n=71)
W2.26.ST	251	LMIS (n=415)	BritoIL_2016 (n=71)
W2.33.ST	270	LMIS (n=415)	BritoIL_2016 (n=71)
W2.35.ST	308	LMIS (n=415)	BritoIL_2016 (n=71)
W2.39.ST	306	LMIS (n=415)	BritoIL_2016 (n=71)
W2.42.ST	273	LMIS (n=415)	BritoIL_2016 (n=71)
W2.5.ST	282	LMIS (n=415)	BritoIL_2016 (n=71)
W2.53.ST	254	LMIS (n=415)	BritoIL_2016 (n=71)
W2.56.ST	261	LMIS (n=415)	BritoIL_2016 (n=71)
W2.6.ST	304	LMIS (n=415)	BritoIL_2016 (n=71)
W2.62.ST	261	LMIS (n=415)	BritoIL_2016 (n=71)
W2.67.ST	307	LMIS (n=415)	BritoIL_2016 (n=71)
W2.68.ST	263	LMIS (n=415)	BritoIL_2016 (n=71)
W2.7.ST	283	LMIS (n=415)	BritoIL_2016 (n=71)
W2.8.ST	289	LMIS (n=415)	BritoIL_2016 (n=71)
W2.9.ST	305	LMIS (n=415)	BritoIL_2016 (n=71)
W3.18.ST	271	LMIS (n=415)	BritoIL_2016 (n=71)
W3.19.ST	283	LMIS (n=415)	BritoIL_2016 (n=71)
W3.22.ST	306	LMIS (n=415)	BritoIL_2016 (n=71)
WL.10.ST	251	LMIS (n=415)	BritoIL_2016 (n=71)
WL.12.ST	302	LMIS (n=415)	BritoIL_2016 (n=71)
WL.13.ST	265	LMIS (n=415)	BritoIL_2016 (n=71)
WL.7.ST	295	LMIS (n=415)	BritoIL_2016 (n=71)
WL.9.ST	247	LMIS (n=415)	BritoIL_2016 (n=71)
