# Supplementary material for: Cayman enables large-scale analysis of gut microbiome carbohydrate-active enzyme repertoires
Source: Nat Microbiol. 2026 Apr 24;11(6):1739–53. doi: 10.1038/s41564-026-02318-2 (PMC13236585; doi:10.1038/s41564-026-02318-2)
Supplement: Supplementary file 17 — Bacteroides relative abundances data comparing HIS and LMIS countries. [file 41564_2026_2318_MOESM17_ESM.xlsx]

## Sheet: Sheet1
sampleID	genus	relAb	Income status
A01_02_1FE	g__Bacteroides	0.00966851	LMIS
A02_01_1FE	g__Bacteroides	0	LMIS
A03_01_1FE	g__Bacteroides	0	LMIS
A04_01_1FE	g__Bacteroides	0.000391134	LMIS
A04_04_1FE	g__Bacteroides	0.00137461	LMIS
A05_01_1FE	g__Bacteroides	0.00269542	LMIS
A06_01_1FE	g__Bacteroides	0	LMIS
A07_01_1FE	g__Bacteroides	0.00289692	LMIS
A08_01_1FE	g__Bacteroides	0.00862586	LMIS
A09_01_1FE	g__Bacteroides	0.000520359	LMIS
A09_02_1FE	g__Bacteroides	2.47788e-05	LMIS
A10_01_1FE	g__Bacteroides	0	LMIS
A10_02_1FE	g__Bacteroides	0.00145068	LMIS
A11_01_1FE	g__Bacteroides	0	LMIS
A13_01_1FE	g__Bacteroides	0.000390727	LMIS
A13_03_1FE	g__Bacteroides	0.000546946	LMIS
A14_01_1FE	g__Bacteroides	0	LMIS
A15_02_1FE	g__Bacteroides	0.131772	LMIS
A19_01_1FE	g__Bacteroides	0	LMIS
A20_01_1FE	g__Bacteroides	0.000324886	LMIS
A20_03_1FE	g__Bacteroides	0.00107054	LMIS
A22_01_1FE	g__Bacteroides	0.000346861	LMIS
A23_01_1FE	g__Bacteroides	0.00117878	LMIS
A24_02_1FE	g__Bacteroides	0.00163968	LMIS
A24_04_1FE	g__Bacteroides	0.00417711	LMIS
A25_01_1FE	g__Bacteroides	0	LMIS
A27_02_1FE	g__Bacteroides	0.0233209	LMIS
A28_02_1FE	g__Bacteroides	0.000225217	LMIS
A29_01_1FE	g__Bacteroides	0.00823529	LMIS
A32_01_1FE	g__Bacteroides	0.00862745	LMIS
A34_01_1FE	g__Bacteroides	0.000541712	LMIS
A34_02_1FE	g__Bacteroides	0.000397456	LMIS
A35_01_1FE	g__Bacteroides	0	LMIS
A36_01_1FE	g__Bacteroides	0.003288	LMIS
A36_02_1FE	g__Bacteroides	0.00247875	LMIS
A39_01_1FE	g__Bacteroides	0	LMIS
A39_02_1FE	g__Bacteroides	0.0949322	LMIS
A39_04_1FE	g__Bacteroides	0.000312924	LMIS
A40_02_1FE	g__Bacteroides	0.00617415	LMIS
A41_01_1FE	g__Bacteroides	0.00465477	LMIS
A42_02_1FE	g__Bacteroides	0	LMIS
A43_02_1FE	g__Bacteroides	0.00208551	LMIS
A44_01_1FE	g__Bacteroides	0	LMIS
A45_02_1FE	g__Bacteroides	0.00213936	LMIS
A46_01_1FE	g__Bacteroides	0.00337304	LMIS
A46_02_1FE	g__Bacteroides	0.000682594	LMIS
A47_01_1FE	g__Bacteroides	0.00124818	LMIS
A47_02_1FE	g__Bacteroides	0.000457091	LMIS
A48_01_1FE	g__Bacteroides	0.00501367	LMIS
A48_05_1FE	g__Bacteroides	0.00198926	LMIS
A49_01_1FE	g__Bacteroides	0	LMIS
A53_01_1FE	g__Bacteroides	0.000486885	LMIS
A54_02_1FE	g__Bacteroides	0	LMIS
A55_01_1FE	g__Bacteroides	0.37034	LMIS
A55_02_1FE	g__Bacteroides	0.00295159	LMIS
A56_01_1FE	g__Bacteroides	0.0144076	LMIS
A58_01_1FE	g__Bacteroides	0.160616	LMIS
A58_03_1FE	g__Bacteroides	0.000971062	LMIS
A59_01_1FE	g__Bacteroides	0.000132013	LMIS
A62_01_1FE	g__Bacteroides	0.000890112	LMIS
A62_03_1FE	g__Bacteroides	0.000361011	LMIS
A66_02_1FE	g__Bacteroides	0.000318827	LMIS
A67_01_1FE	g__Bacteroides	0.0260664	LMIS
A68_01_1FE	g__Bacteroides	0	LMIS
A69_01_1FE	g__Bacteroides	0.00835044	LMIS
A69_02_1FE	g__Bacteroides	0.00207417	LMIS
A70_01_1FE	g__Bacteroides	0.000410762	LMIS
A70_03_1FE	g__Bacteroides	0.000764015	LMIS
A72_01_1FE	g__Bacteroides	0.00758903	LMIS
A72_02_1FE	g__Bacteroides	0.000560957	LMIS
A73_01_1FE	g__Bacteroides	0	LMIS
A73_02_1FE	g__Bacteroides	0.00503089	LMIS
A75_02_1FE	g__Bacteroides	0.000865202	LMIS
A79_02_1FE	g__Bacteroides	0.000576511	LMIS
A81_01_1FE	g__Bacteroides	0.000141004	LMIS
A81_03_1FE	g__Bacteroides	0.00299559	LMIS
A82_02_1FE	g__Bacteroides	0	LMIS
A83_02_1FE	g__Bacteroides	0.000317965	LMIS
A85_01_1FE	g__Bacteroides	0.0014455	LMIS
A88_02_1FE	g__Bacteroides	0.00171182	LMIS
A89_01_1FE	g__Bacteroides	0.00455805	LMIS
A89_02_1FE	g__Bacteroides	0.00573698	LMIS
A90_03_1FE	g__Bacteroides	0.000998004	LMIS
A90_04_1FE	g__Bacteroides	0.00133471	LMIS
A91_01_1FE	g__Bacteroides	0.00020938	LMIS
A91_02_1FE	g__Bacteroides	0.0220416	LMIS
A92_01_1FE	g__Bacteroides	0.000103767	LMIS
A93_01_1FE	g__Bacteroides	0.000159987	LMIS
A94_01_1FE	g__Bacteroides	0.000907551	LMIS
A94_02_1FE	g__Bacteroides	0.0049244	LMIS
A94_03_1FE	g__Bacteroides	0.0141521	LMIS
A95_01_1FE	g__Bacteroides	0.000485807	LMIS
BGI-06A	g__Bacteroides	0.458333	HIS
BGI-15A	g__Bacteroides	0.37437	HIS
BGI-17A	g__Bacteroides	0.212641	HIS
BGI-27A	g__Bacteroides	0.540879	HIS
BGI-28A	g__Bacteroides	0.30303	HIS
BGI-33A	g__Bacteroides	0.0796675	HIS
BGI-34A	g__Bacteroides	0.439796	HIS
BGI001A	g__Bacteroides	0.0525935	HIS
BGI002A	g__Bacteroides	0.12101	HIS
BGI003A	g__Bacteroides	0.447058	HIS
BGI089A	g__Bacteroides	0.470444	HIS
C16-20002-TZ	g__Bacteroides	0.0588049	LMIS
C16-20003-TZ	g__Bacteroides	0.00639942	LMIS
C16-20005-GH	g__Bacteroides	0.000262295	LMIS
C16-20005-TZ	g__Bacteroides	0.0182431	LMIS
C16-20006-GH	g__Bacteroides	0.00837634	LMIS
C16-20009-GH	g__Bacteroides	0.000517241	LMIS
C16-20010-GH	g__Bacteroides	0.00598532	LMIS
C16-20029-GH	g__Bacteroides	0.00526149	LMIS
C16-20030-GH	g__Bacteroides	0.00329489	LMIS
C16-20047-GH	g__Bacteroides	0.0314116	LMIS
C16-20048-GH	g__Bacteroides	0.0492857	LMIS
C16-20065-GH	g__Bacteroides	0.00270667	LMIS
C16-20066-GH	g__Bacteroides	0.642709	LMIS
C16-20070-TZ	g__Bacteroides	0.00615306	LMIS
C16-20071-TZ	g__Bacteroides	0.0244186	LMIS
C16-20108-GH	g__Bacteroides	0.00335498	LMIS
C16-20117-TZ	g__Bacteroides	0.436356	LMIS
C16-20118-TZ	g__Bacteroides	0.00455077	LMIS
C16-20124-GH	g__Bacteroides	0.0296065	LMIS
C16-20125-GH	g__Bacteroides	0.112839	LMIS
C16-20152-TZ	g__Bacteroides	0.0287127	LMIS
C16-20153-TZ	g__Bacteroides	0.0440252	LMIS
C16-20197-TZ	g__Bacteroides	0.0197449	LMIS
C16-20211-TZ	g__Bacteroides	0.00827721	LMIS
C16-20212-TZ	g__Bacteroides	0.0203066	LMIS
C16-20215-TZ	g__Bacteroides	0.0300787	LMIS
C16-20237-TZ	g__Bacteroides	0.0162403	LMIS
C16-20238-TZ	g__Bacteroides	0.0169385	LMIS
C16-20241-GH	g__Bacteroides	5.76701e-05	LMIS
C16-20242-GH	g__Bacteroides	0.00248488	LMIS
C16-20246-TZ	g__Bacteroides	0.128338	LMIS
C16-20248-TZ	g__Bacteroides	0.137569	LMIS
C16-20273-GH	g__Bacteroides	0.00316547	LMIS
C16-20274-GH	g__Bacteroides	0.044056	LMIS
C16-20288-GH	g__Bacteroides	0.198292	LMIS
C16-20292-GH	g__Bacteroides	0.0094416	LMIS
C16-20340-TZ	g__Bacteroides	0.197719	LMIS
C16-20345-TZ	g__Bacteroides	0.226846	LMIS
C16-20346-TZ	g__Bacteroides	0.00383394	LMIS
C16-20362-GH	g__Bacteroides	0.0129292	LMIS
C16-20363-GH	g__Bacteroides	0.00247104	LMIS
C16-20371-TZ	g__Bacteroides	0.00300372	LMIS
C16-20374-GH	g__Bacteroides	0.0149422	LMIS
C16-20375-GH	g__Bacteroides	0.459131	LMIS
C16-20415-TZ	g__Bacteroides	0.0249247	LMIS
C16-20416-TZ	g__Bacteroides	0.00353961	LMIS
C16-20437-TZ	g__Bacteroides	0.0162508	LMIS
C16-20438-TZ	g__Bacteroides	0.0294465	LMIS
C16-20470-TZ	g__Bacteroides	0.00126582	LMIS
C16-20471-TZ	g__Bacteroides	0.127197	LMIS
C16-20473-TZ	g__Bacteroides	0.0992361	LMIS
C16-20491-TZ	g__Bacteroides	0.000744602	LMIS
C16-20554-TZ	g__Bacteroides	0.0690349	LMIS
C16-20558-TZ	g__Bacteroides	0.0260003	LMIS
C16-20625-TZ	g__Bacteroides	0.00232299	LMIS
C16-20626-TZ	g__Bacteroides	0.0042559	LMIS
C16-20627-TZ	g__Bacteroides	0.102573	LMIS
C16-20645-TZ	g__Bacteroides	0.0393124	LMIS
C16-20646-TZ	g__Bacteroides	0.00065304	LMIS
CM_A01_M0_18	g__Bacteroides	0.0223229	LMIS
CM_A04_M0_18	g__Bacteroides	0.00310332	LMIS
CM_A06_M0_18	g__Bacteroides	0.00874126	LMIS
CM_D02_M0_18	g__Bacteroides	0.0152972	LMIS
CM_D03_M0_18	g__Bacteroides	0.0372906	LMIS
CM_D04_M0_18	g__Bacteroides	0.00946035	LMIS
CM_D05_M0_18	g__Bacteroides	0.0606508	LMIS
CM_D06_M0_18	g__Bacteroides	0.00485069	LMIS
CM_D07_M0_18	g__Bacteroides	0.00421283	LMIS
CM_D08_M0_18	g__Bacteroides	0.0077187	LMIS
CM_D09_M0_18	g__Bacteroides	0.00208986	LMIS
CM_D10_M0_18	g__Bacteroides	0.0163075	LMIS
CM_D11_M0_18	g__Bacteroides	0.00858668	LMIS
CM_D13_M0_18	g__Bacteroides	0.012179	LMIS
CM_D15_M0_18	g__Bacteroides	0.00302958	LMIS
CM_D21_M0_18	g__Bacteroides	0.0275236	LMIS
CM_D24_M0_18	g__Bacteroides	0.00410439	LMIS
CM_D26_M0_18	g__Bacteroides	0.0220903	LMIS
CM_D33_M0_18	g__Bacteroides	0.00560159	LMIS
CM_D39_M0_18	g__Bacteroides	0.0205728	LMIS
CM_D40_M0_18	g__Bacteroides	0.0113899	LMIS
CM_D43_M0_18	g__Bacteroides	0.0111465	LMIS
CM_D48_M0_18	g__Bacteroides	0.00731036	LMIS
CM_D50_M0_18	g__Bacteroides	0.0349806	LMIS
DRR127488	g__Bacteroides	0.0304391	HIS
DRR127524	g__Bacteroides	0.0275938	HIS
DRR127532	g__Bacteroides	0.142063	HIS
DRR127535	g__Bacteroides	0.066958	HIS
DRR127537	g__Bacteroides	0.132052	HIS
DRR127546	g__Bacteroides	0.309378	HIS
DRR127552	g__Bacteroides	0.508741	HIS
DRR127583	g__Bacteroides	0.27831	HIS
DRR127588	g__Bacteroides	0.361787	HIS
DRR127596	g__Bacteroides	0.0225918	HIS
DRR127597	g__Bacteroides	0.0778549	HIS
DRR127613	g__Bacteroides	0.0357071	HIS
DRR127616	g__Bacteroides	0.306886	HIS
DRR127619	g__Bacteroides	0.550543	HIS
DRR127628	g__Bacteroides	0.2654	HIS
DRR127634	g__Bacteroides	0.369022	HIS
DRR127649	g__Bacteroides	0.156093	HIS
DRR127672	g__Bacteroides	0.52634	HIS
DRR127683	g__Bacteroides	0.51971	HIS
DRR127692	g__Bacteroides	0.0795814	HIS
DRR127704	g__Bacteroides	0.467066	HIS
DRR127707	g__Bacteroides	0.455595	HIS
DRR127713	g__Bacteroides	0.630186	HIS
DRR127721	g__Bacteroides	0.433341	HIS
DRR127724	g__Bacteroides	0.438649	HIS
DRR127728	g__Bacteroides	0.660865	HIS
DRR127731	g__Bacteroides	0.409543	HIS
DRR127736	g__Bacteroides	0.563234	HIS
DRR127748	g__Bacteroides	0.198282	HIS
DRR127751	g__Bacteroides	0.000753218	HIS
DRR127752	g__Bacteroides	0.256169	HIS
DRR127755	g__Bacteroides	0.187805	HIS
DRR127756	g__Bacteroides	0.150699	HIS
DRR127762	g__Bacteroides	0.175126	HIS
DRR127763	g__Bacteroides	0.218419	HIS
DRR127776	g__Bacteroides	0.0797219	HIS
DRR127777	g__Bacteroides	0.18029	HIS
DRR162775	g__Bacteroides	0.473155	HIS
DRR162776	g__Bacteroides	0.523284	HIS
DRR171467	g__Bacteroides	0.0217647	HIS
DRR171469	g__Bacteroides	0.201811	HIS
DRR171474	g__Bacteroides	0.541892	HIS
DRR171477	g__Bacteroides	0.342837	HIS
DRR171479	g__Bacteroides	0.088241	HIS
DRR171487	g__Bacteroides	0.218695	HIS
DRR171488	g__Bacteroides	0.0693019	HIS
DRR171497	g__Bacteroides	0.397331	HIS
DRR171499	g__Bacteroides	0.157909	HIS
DRR171500	g__Bacteroides	0.172686	HIS
DRR171503	g__Bacteroides	0.447142	HIS
DRR171506	g__Bacteroides	0.416448	HIS
DRR171509	g__Bacteroides	0.0502099	HIS
DRR171513	g__Bacteroides	0.297008	HIS
DRR171514	g__Bacteroides	0.28596	HIS
DRR171515	g__Bacteroides	0.231434	HIS
DRR171517	g__Bacteroides	0.191187	HIS
DRR171518	g__Bacteroides	0.51361	HIS
DRR171523	g__Bacteroides	0.178047	HIS
DRR171525	g__Bacteroides	0.369664	HIS
DRR171527	g__Bacteroides	0.198985	HIS
DRR171530	g__Bacteroides	0.554735	HIS
DRR171538	g__Bacteroides	0.0760625	HIS
DRR171539	g__Bacteroides	0.152309	HIS
DRR171543	g__Bacteroides	0.135284	HIS
DRR171545	g__Bacteroides	0.0821552	HIS
DRR171546	g__Bacteroides	0.395228	HIS
DRR171552	g__Bacteroides	0.338444	HIS
DRR171555	g__Bacteroides	0.354936	HIS
DRR171560	g__Bacteroides	0.46506	HIS
DRR171563	g__Bacteroides	0.311096	HIS
DRR171567	g__Bacteroides	0.208274	HIS
DRR171568	g__Bacteroides	0.106726	HIS
DRR171569	g__Bacteroides	0.201868	HIS
DRR171571	g__Bacteroides	0.412137	HIS
DRR171572	g__Bacteroides	0.211498	HIS
DRR171576	g__Bacteroides	0	HIS
DRR171578	g__Bacteroides	0.499562	HIS
DRR171580	g__Bacteroides	0.0193382	HIS
DRR171581	g__Bacteroides	0.45321	HIS
DRR171585	g__Bacteroides	0.10789	HIS
DRR171586	g__Bacteroides	0.0731659	HIS
DRR171587	g__Bacteroides	0.161777	HIS
DRR171588	g__Bacteroides	0.06924	HIS
DRR171589	g__Bacteroides	0.346914	HIS
DRR171591	g__Bacteroides	0.251175	HIS
DRR171592	g__Bacteroides	0.603922	HIS
DRR171594	g__Bacteroides	0.124914	HIS
DRR171598	g__Bacteroides	0.191392	HIS
DRR171599	g__Bacteroides	0.466026	HIS
DRR171601	g__Bacteroides	0.36208	HIS
DRR171604	g__Bacteroides	0.166989	HIS
DRR171605	g__Bacteroides	0.287774	HIS
DRR171606	g__Bacteroides	0.231073	HIS
DRR171607	g__Bacteroides	0.351309	HIS
DRR171608	g__Bacteroides	0.0438632	HIS
DRR171610	g__Bacteroides	0.0843959	HIS
DRR171613	g__Bacteroides	0.10726	HIS
DRR171616	g__Bacteroides	0.159367	HIS
DRR171617	g__Bacteroides	0.03563	HIS
DRR171619	g__Bacteroides	0.266063	HIS
DRR171620	g__Bacteroides	0.406814	HIS
DRR171621	g__Bacteroides	0.104153	HIS
DRR171623	g__Bacteroides	0.161128	HIS
DRR171624	g__Bacteroides	0.458942	HIS
DRR171625	g__Bacteroides	0.278502	HIS
DRR171626	g__Bacteroides	0.074788	HIS
DRR171628	g__Bacteroides	0.387369	HIS
DRR171629	g__Bacteroides	0.540034	HIS
DRR171631	g__Bacteroides	0.00898656	HIS
DRR171637	g__Bacteroides	0.551648	HIS
DRR171639	g__Bacteroides	0.392787	HIS
DRR171640	g__Bacteroides	0.0460552	HIS
DRR171641	g__Bacteroides	0.49908	HIS
DRR171642	g__Bacteroides	0.236735	HIS
DRR171643	g__Bacteroides	0.311888	HIS
DRR171644	g__Bacteroides	0.330836	HIS
DRR171645	g__Bacteroides	0.0398974	HIS
DRR171646	g__Bacteroides	0.52536	HIS
DRR171647	g__Bacteroides	0.488488	HIS
DRR171648	g__Bacteroides	0.141122	HIS
DRR171650	g__Bacteroides	0.249606	HIS
DRR171651	g__Bacteroides	0.0378788	HIS
DRR171652	g__Bacteroides	0.246834	HIS
DRR171653	g__Bacteroides	0.179794	HIS
DRR171654	g__Bacteroides	0.28946	HIS
DRR171655	g__Bacteroides	0.304833	HIS
DRR171656	g__Bacteroides	0.0191844	HIS
DRR171657	g__Bacteroides	0.0235307	HIS
DRR171659	g__Bacteroides	0.285002	HIS
DRR171662	g__Bacteroides	0.384259	HIS
DRR171663	g__Bacteroides	0.50328	HIS
DRR171673	g__Bacteroides	0.197345	HIS
DRR171676	g__Bacteroides	0.0857572	HIS
DRR171686	g__Bacteroides	0.146941	HIS
DRR171689	g__Bacteroides	0.262533	HIS
DRR171691	g__Bacteroides	0.378209	HIS
DRR171694	g__Bacteroides	0.183844	HIS
DRR171698	g__Bacteroides	0.0476759	HIS
DRR171700	g__Bacteroides	0.404258	HIS
DRR171705	g__Bacteroides	0.27912	HIS
DRR171710	g__Bacteroides	0	HIS
DRR171711	g__Bacteroides	0.108984	HIS
DRR171712	g__Bacteroides	0.0741124	HIS
DRR171713	g__Bacteroides	0.259792	HIS
DRR171714	g__Bacteroides	0.629864	HIS
DRR171715	g__Bacteroides	0.254719	HIS
DRR171716	g__Bacteroides	0.32745	HIS
DRR171717	g__Bacteroides	0.328438	HIS
DRR171718	g__Bacteroides	0	HIS
DRR171719	g__Bacteroides	0.353591	HIS
DRR171720	g__Bacteroides	0.326553	HIS
DRR171721	g__Bacteroides	0.050813	HIS
DRR171722	g__Bacteroides	0.0598956	HIS
DRR171723	g__Bacteroides	0.306585	HIS
DRR171724	g__Bacteroides	0.514548	HIS
DRR171725	g__Bacteroides	0.149325	HIS
DRR171726	g__Bacteroides	0.356772	HIS
DRR171727	g__Bacteroides	0.0639075	HIS
DRR171733	g__Bacteroides	0.506162	HIS
DRR171737	g__Bacteroides	0.368605	HIS
DRR171741	g__Bacteroides	0.226214	HIS
DRR171745	g__Bacteroides	0.28008	HIS
DRR171747	g__Bacteroides	0.0662351	HIS
DRR171755	g__Bacteroides	0.304983	HIS
DRR171762	g__Bacteroides	0.0145819	HIS
DRR171763	g__Bacteroides	0.131969	HIS
DRR171765	g__Bacteroides	0.185334	HIS
DRR171770	g__Bacteroides	0.41826	HIS
DRR171771	g__Bacteroides	0.197915	HIS
DRR171772	g__Bacteroides	0.375827	HIS
DRR171773	g__Bacteroides	0.120976	HIS
DRR171777	g__Bacteroides	0.25568	HIS
DRR171779	g__Bacteroides	0.220647	HIS
DRR171782	g__Bacteroides	0.255779	HIS
DRR171783	g__Bacteroides	0.436492	HIS
DRR171786	g__Bacteroides	0.23736	HIS
DRR171791	g__Bacteroides	0.185432	HIS
DRR171793	g__Bacteroides	0.462066	HIS
DRR171796	g__Bacteroides	0.0890825	HIS
DRR171798	g__Bacteroides	0.656434	HIS
DRR171801	g__Bacteroides	0.0750786	HIS
DRR171802	g__Bacteroides	0.263588	HIS
DRR171807	g__Bacteroides	0.526595	HIS
DRR171810	g__Bacteroides	0.201217	HIS
DRR171812	g__Bacteroides	0.247008	HIS
DRR171813	g__Bacteroides	0.177915	HIS
DRR171816	g__Bacteroides	0.517592	HIS
DRR171817	g__Bacteroides	0.237777	HIS
DRR171821	g__Bacteroides	0.39357	HIS
DRR171825	g__Bacteroides	0.381423	HIS
DRR171829	g__Bacteroides	0.253986	HIS
DRR171833	g__Bacteroides	0.164469	HIS
DRR171834	g__Bacteroides	0.0874827	HIS
DRR171838	g__Bacteroides	0.497941	HIS
DRR171840	g__Bacteroides	0.400536	HIS
DRR171842	g__Bacteroides	0.514955	HIS
DRR171843	g__Bacteroides	0.0711641	HIS
DRR171845	g__Bacteroides	0.0104439	HIS
DRR171849	g__Bacteroides	0	HIS
DRR171850	g__Bacteroides	0.376465	HIS
DRR171852	g__Bacteroides	0.520089	HIS
DRR171855	g__Bacteroides	0.0259255	HIS
DRR171856	g__Bacteroides	0.502313	HIS
DRR171862	g__Bacteroides	0.0813596	HIS
DRR171863	g__Bacteroides	0.60882	HIS
DRR171864	g__Bacteroides	0.0228571	HIS
DRR171865	g__Bacteroides	0.366239	HIS
DRR171870	g__Bacteroides	0.333071	HIS
DRR171872	g__Bacteroides	0.0279991	HIS
DRR171876	g__Bacteroides	0.0849984	HIS
DRR171886	g__Bacteroides	0.193425	HIS
DRR171890	g__Bacteroides	0.301641	HIS
DRR171897	g__Bacteroides	0.0741447	HIS
DRR171899	g__Bacteroides	0.294283	HIS
DRR171902	g__Bacteroides	0.173859	HIS
DRR171915	g__Bacteroides	0.112045	HIS
DRR171917	g__Bacteroides	0.301226	HIS
DRR171919	g__Bacteroides	0.093977	HIS
DRR171921	g__Bacteroides	0.138481	HIS
DRR171922	g__Bacteroides	0.369901	HIS
DRR171923	g__Bacteroides	0.175956	HIS
DRR171925	g__Bacteroides	0.277174	HIS
DRR171928	g__Bacteroides	0.580272	HIS
DRR171930	g__Bacteroides	0.101237	HIS
DRR171931	g__Bacteroides	0.366407	HIS
DRR171933	g__Bacteroides	0.13593	HIS
DRR171934	g__Bacteroides	0.0450681	HIS
DRR171935	g__Bacteroides	0.211854	HIS
DRR171936	g__Bacteroides	0.407315	HIS
DRR171938	g__Bacteroides	0.0394219	HIS
DRR171939	g__Bacteroides	0.521706	HIS
DRR171941	g__Bacteroides	0.189508	HIS
DRR171942	g__Bacteroides	0.0265165	HIS
DRR171943	g__Bacteroides	0.418046	HIS
DRR171948	g__Bacteroides	0.277249	HIS
DRR171950	g__Bacteroides	0.378881	HIS
DRR171951	g__Bacteroides	0.528271	HIS
DRR171952	g__Bacteroides	0.171317	HIS
DRR171953	g__Bacteroides	0.0220659	HIS
DRR171954	g__Bacteroides	0.123927	HIS
DRR171957	g__Bacteroides	0.0809557	HIS
DRR171959	g__Bacteroides	0.240257	HIS
DRR171964	g__Bacteroides	0.425198	HIS
DRR171965	g__Bacteroides	0.280843	HIS
DRR173016	g__Bacteroides	0.496034	HIS
DRR173017	g__Bacteroides	0.240214	HIS
ERR2619707	g__Bacteroides	0.0356024	LMIS
ERR2619708	g__Bacteroides	0.0117742	LMIS
ERR2619709	g__Bacteroides	0.00867696	LMIS
ERR2619710	g__Bacteroides	0.00781929	LMIS
ERR2619711	g__Bacteroides	0.0252173	LMIS
ERR2619712	g__Bacteroides	0.00529986	LMIS
ERR2619713	g__Bacteroides	0	LMIS
ERR2619714	g__Bacteroides	0.0390358	LMIS
ERR2619715	g__Bacteroides	0.0168517	LMIS
ERR2619716	g__Bacteroides	0.0195577	LMIS
ERR2619717	g__Bacteroides	0.000717274	LMIS
ERR2619718	g__Bacteroides	0.00076268	LMIS
ERR2619719	g__Bacteroides	0.107852	LMIS
ERR2619720	g__Bacteroides	0.00525271	LMIS
ERR2619721	g__Bacteroides	0.00567934	LMIS
ERR2619722	g__Bacteroides	0.00464217	LMIS
ERR2619723	g__Bacteroides	0.00321371	LMIS
ERR2619724	g__Bacteroides	0.00443906	LMIS
ERR2619725	g__Bacteroides	0.00837812	LMIS
ERR2619726	g__Bacteroides	0.00325627	LMIS
ERR2619727	g__Bacteroides	0.0186906	LMIS
ERR2619728	g__Bacteroides	0.00701895	LMIS
ERR2619729	g__Bacteroides	0.013724	LMIS
ERR2619730	g__Bacteroides	0.0392706	LMIS
ERR2619731	g__Bacteroides	0.00186662	LMIS
ERR2619732	g__Bacteroides	0.0101078	LMIS
ERR2619733	g__Bacteroides	0.00547213	LMIS
ERR2619734	g__Bacteroides	0.0109301	LMIS
ERR2619735	g__Bacteroides	0.0396621	LMIS
ERR2619736	g__Bacteroides	0.00975556	LMIS
ERR2619737	g__Bacteroides	0.0121047	LMIS
ERR2619738	g__Bacteroides	0.0182344	LMIS
ERR2619739	g__Bacteroides	0.0125514	LMIS
ERR2619740	g__Bacteroides	0.00156058	LMIS
ERR2619741	g__Bacteroides	0.00471243	LMIS
ERR2619742	g__Bacteroides	0.000857486	LMIS
ERR2619743	g__Bacteroides	0.0165329	LMIS
ERR2619744	g__Bacteroides	0.0155803	LMIS
ERR2619745	g__Bacteroides	0.00167635	LMIS
ERR2619746	g__Bacteroides	0.000221976	LMIS
ERR2619747	g__Bacteroides	0.00142192	LMIS
ERR2619748	g__Bacteroides	0.0255547	LMIS
ERR2619749	g__Bacteroides	0	LMIS
ERR2619750	g__Bacteroides	0.00233291	LMIS
ERR2619751	g__Bacteroides	0.00668622	LMIS
ERR2619752	g__Bacteroides	0.0073373	LMIS
ERR2619753	g__Bacteroides	0.000120715	LMIS
ERR2619754	g__Bacteroides	0	LMIS
ERR2619755	g__Bacteroides	0.00654787	LMIS
ERR2619756	g__Bacteroides	0.00224179	LMIS
ERR2619757	g__Bacteroides	0.00594185	LMIS
ERR2619758	g__Bacteroides	0.0025606	LMIS
ERR2619759	g__Bacteroides	0.0103801	LMIS
ERR2619760	g__Bacteroides	0.0171545	LMIS
ERR2619761	g__Bacteroides	0.0207846	LMIS
ERR2619762	g__Bacteroides	0.0141102	LMIS
ERR2619763	g__Bacteroides	0.000797236	LMIS
ERR4330026	g__Bacteroides	0.471132	HIS
ERR4330027	g__Bacteroides	0.0299582	HIS
ERR4330028	g__Bacteroides	0.1158	HIS
ERR4330029	g__Bacteroides	0.057103	HIS
ERR4330030	g__Bacteroides	0.108174	HIS
ERR4330031	g__Bacteroides	0.166852	HIS
ERR4330032	g__Bacteroides	0.105499	HIS
ERR4330033	g__Bacteroides	0.0516893	HIS
ERR4330034	g__Bacteroides	0.0956089	HIS
ERR4330035	g__Bacteroides	0.237039	HIS
ERR4330036	g__Bacteroides	0.0677712	HIS
ERR4330037	g__Bacteroides	0.105228	HIS
ERR4330038	g__Bacteroides	0.106005	HIS
ERR4330039	g__Bacteroides	0.268367	HIS
ERR4330040	g__Bacteroides	0.0591295	HIS
ERR4330041	g__Bacteroides	0.0874613	HIS
ERR4330042	g__Bacteroides	0.0365786	HIS
ERR4330043	g__Bacteroides	0.0715938	HIS
ERR4330044	g__Bacteroides	0.155014	HIS
ERR4330045	g__Bacteroides	0.0424153	HIS
ERR4330046	g__Bacteroides	0.192098	HIS
ERR4330047	g__Bacteroides	0.18498	HIS
ERR4330048	g__Bacteroides	0.0773177	HIS
ERR4330049	g__Bacteroides	0.191796	HIS
ERR4330050	g__Bacteroides	0.00978935	HIS
ERR4330051	g__Bacteroides	0.0663167	HIS
ERR4330052	g__Bacteroides	0.0180284	HIS
ERR4330053	g__Bacteroides	0.156966	HIS
ERR4330054	g__Bacteroides	0.0627204	HIS
ERR4330055	g__Bacteroides	0.208652	HIS
ERR4330056	g__Bacteroides	0.134561	HIS
ERR4330057	g__Bacteroides	0.0407425	HIS
ERR4330058	g__Bacteroides	0.112455	HIS
ERR4330059	g__Bacteroides	0.125571	HIS
ERR4330060	g__Bacteroides	0.214753	HIS
ERR4330061	g__Bacteroides	0.05778	HIS
ERR4330062	g__Bacteroides	0.194336	HIS
ERR4330063	g__Bacteroides	0.122792	HIS
ERR4330064	g__Bacteroides	0.324415	HIS
ERR4330065	g__Bacteroides	0.126191	HIS
ERR4330066	g__Bacteroides	0.157775	HIS
ERR4330067	g__Bacteroides	0.0376281	HIS
ERR4330068	g__Bacteroides	0.0738916	HIS
ERR4330069	g__Bacteroides	0.159576	HIS
ERR4330070	g__Bacteroides	0.0918974	HIS
ERR4330071	g__Bacteroides	0.426566	HIS
ERR4330072	g__Bacteroides	0.240795	HIS
ERR4330073	g__Bacteroides	0.107226	HIS
ERR4330074	g__Bacteroides	0.299866	HIS
ERR4330075	g__Bacteroides	0.0234827	HIS
ERR4330076	g__Bacteroides	0.188505	HIS
ERR4330077	g__Bacteroides	0.117841	HIS
ERR4330078	g__Bacteroides	0.0949464	HIS
ERR4330079	g__Bacteroides	0.20087	HIS
ERR4330080	g__Bacteroides	0.0350188	HIS
ERR4330081	g__Bacteroides	0.0764561	HIS
ERR4330082	g__Bacteroides	0.113536	HIS
ERR4330083	g__Bacteroides	0.0226308	HIS
ERR4330084	g__Bacteroides	0.105421	HIS
ERR4330085	g__Bacteroides	0.0966686	HIS
ERR4330086	g__Bacteroides	0.17158	HIS
ERR4330087	g__Bacteroides	0.147288	HIS
ERR4330088	g__Bacteroides	0.0621011	HIS
ERR4330089	g__Bacteroides	0.395044	HIS
ERR4330090	g__Bacteroides	0.309965	HIS
ERR4330091	g__Bacteroides	0.151274	HIS
ERR4330092	g__Bacteroides	0.0698073	HIS
ERR4330093	g__Bacteroides	0.11382	HIS
ERR4330094	g__Bacteroides	0.0758833	HIS
ERR4330095	g__Bacteroides	0.0291395	HIS
ERR4330096	g__Bacteroides	0.11988	HIS
ERR4330097	g__Bacteroides	0.0580184	HIS
ERR4330098	g__Bacteroides	0.0274006	HIS
ERR4330099	g__Bacteroides	0.0732471	HIS
ERR4330100	g__Bacteroides	0.0585023	HIS
ERR4330101	g__Bacteroides	0.100258	HIS
ERR4330102	g__Bacteroides	0.0671892	HIS
ERR4330103	g__Bacteroides	0.232202	HIS
ERR4330104	g__Bacteroides	0.189095	HIS
ERR4330105	g__Bacteroides	0.0199925	HIS
ERR4330106	g__Bacteroides	0.0524419	HIS
ERR4330107	g__Bacteroides	0.0909358	HIS
ERR4330108	g__Bacteroides	0.0905683	HIS
ERR4330109	g__Bacteroides	0.202594	HIS
ERR4330110	g__Bacteroides	0.134612	HIS
ERR4330111	g__Bacteroides	0.0550428	HIS
ERR4330112	g__Bacteroides	0.0809377	HIS
ERR4330113	g__Bacteroides	0.094886	HIS
ERR4330114	g__Bacteroides	0.210187	HIS
ERR4330115	g__Bacteroides	0.0626583	HIS
ERR4330116	g__Bacteroides	0.131659	HIS
ERR4330117	g__Bacteroides	0.162686	HIS
ERR4330118	g__Bacteroides	0.187842	HIS
ERR4330119	g__Bacteroides	0.383492	HIS
ERR4330120	g__Bacteroides	0.192588	HIS
ERR4330121	g__Bacteroides	0.0629547	HIS
ERR4330122	g__Bacteroides	0.0956746	HIS
ERR4330123	g__Bacteroides	0.0738119	HIS
ERR4330124	g__Bacteroides	0.102081	HIS
ERR4333869	g__Bacteroides	0.054205	HIS
ERR4333870	g__Bacteroides	0.0128911	HIS
ERR4333871	g__Bacteroides	0.124711	HIS
ERR4333872	g__Bacteroides	0.0529311	HIS
ERR4333873	g__Bacteroides	0.0907478	HIS
ERR4333874	g__Bacteroides	0.126948	HIS
ERR4333875	g__Bacteroides	0.105932	HIS
ERR4333876	g__Bacteroides	0.0542649	HIS
ERR4333877	g__Bacteroides	0.0647691	HIS
ERR4333878	g__Bacteroides	0.049654	HIS
ERR4333879	g__Bacteroides	0.187158	HIS
ERR4333880	g__Bacteroides	0.238502	HIS
ERR4333881	g__Bacteroides	0.0796578	HIS
ERR4333882	g__Bacteroides	0.290243	HIS
ERR4333883	g__Bacteroides	0.0216759	HIS
ERR4333884	g__Bacteroides	0.234286	HIS
ERR4333885	g__Bacteroides	0.0451227	HIS
ERR4333886	g__Bacteroides	0.0699916	HIS
ERR4333887	g__Bacteroides	0.214039	HIS
ERR4333888	g__Bacteroides	0.180817	HIS
ERR4333889	g__Bacteroides	0.177728	HIS
ERR4333890	g__Bacteroides	0.0625115	HIS
ERR4333891	g__Bacteroides	0.113915	HIS
ERR4333892	g__Bacteroides	0.031086	HIS
ERR4333893	g__Bacteroides	0.134008	HIS
ERR4333894	g__Bacteroides	0.0843004	HIS
ERR4333895	g__Bacteroides	0.251134	HIS
ERR4333896	g__Bacteroides	0.12985	HIS
ERR4333897	g__Bacteroides	0.293321	HIS
ERR4333898	g__Bacteroides	0.167233	HIS
ERR4333899	g__Bacteroides	0.0836658	HIS
ERR4333900	g__Bacteroides	0.105943	HIS
ERR4333901	g__Bacteroides	0.169017	HIS
ERR4333902	g__Bacteroides	0.11973	HIS
ERR4333903	g__Bacteroides	0.067473	HIS
ERR4333904	g__Bacteroides	0.0650152	HIS
ERR4333905	g__Bacteroides	0.054957	HIS
ERR4333906	g__Bacteroides	0.112583	HIS
ERR4333907	g__Bacteroides	0.109478	HIS
ERR4333908	g__Bacteroides	0.0704669	HIS
ERR4333909	g__Bacteroides	0.170919	HIS
ERR4333910	g__Bacteroides	0.0563562	HIS
ERR4333911	g__Bacteroides	0.0376366	HIS
ERR4333912	g__Bacteroides	0.168229	HIS
ERR4333913	g__Bacteroides	0.0776881	HIS
ERR4333914	g__Bacteroides	0.122275	HIS
ERR4333915	g__Bacteroides	0.100203	HIS
ERR4333916	g__Bacteroides	0.0767108	HIS
ERR4333917	g__Bacteroides	0.135213	HIS
ERR4333918	g__Bacteroides	0.0453559	HIS
ERR4333919	g__Bacteroides	0.0901647	HIS
ERR4333920	g__Bacteroides	0.0940035	HIS
ERR4333921	g__Bacteroides	0.0586207	HIS
ERR4333922	g__Bacteroides	0.0909791	HIS
ERR4333923	g__Bacteroides	0.190078	HIS
ERR4333924	g__Bacteroides	0.0952691	HIS
ERR4333925	g__Bacteroides	0.0194845	HIS
ERR4333926	g__Bacteroides	0.0628598	HIS
ERR4333927	g__Bacteroides	0.279328	HIS
ERR4333928	g__Bacteroides	0.176979	HIS
ERR4333929	g__Bacteroides	0.114176	HIS
ERR4333930	g__Bacteroides	0.0739164	HIS
ERR4333931	g__Bacteroides	0.29335	HIS
ERR4333932	g__Bacteroides	0.0939378	HIS
ERR4333933	g__Bacteroides	0.0560826	HIS
ERR4333934	g__Bacteroides	0.0917923	HIS
ERR4333935	g__Bacteroides	0.28301	HIS
ERR4333936	g__Bacteroides	0.1936	HIS
ERR4333937	g__Bacteroides	0.0495501	HIS
ERR4333938	g__Bacteroides	0.108301	HIS
ERR4333939	g__Bacteroides	0.00608431	HIS
ERR4333940	g__Bacteroides	0.0311907	HIS
ERR4333941	g__Bacteroides	0.0244761	HIS
ERR4333942	g__Bacteroides	0.229088	HIS
ERR4333943	g__Bacteroides	0.0764059	HIS
ERR4333944	g__Bacteroides	0.142848	HIS
ERR4333945	g__Bacteroides	0.059971	HIS
ERR4333946	g__Bacteroides	0.11561	HIS
ERR4333947	g__Bacteroides	0.228667	HIS
ERR4333948	g__Bacteroides	0.353781	HIS
ERR4333949	g__Bacteroides	0.0867104	HIS
ERR4333950	g__Bacteroides	0.340477	HIS
ERR4333951	g__Bacteroides	0.0750709	HIS
ERR4333952	g__Bacteroides	0.105153	HIS
ERR4333953	g__Bacteroides	0.122644	HIS
ERR4333954	g__Bacteroides	0.248635	HIS
ERR4333955	g__Bacteroides	0.0821269	HIS
ERR4333956	g__Bacteroides	0.0387399	HIS
ERR4333957	g__Bacteroides	0.0887111	HIS
ERR4333958	g__Bacteroides	0.34052	HIS
ERR4333959	g__Bacteroides	0.0814256	HIS
ERR4333960	g__Bacteroides	0.162688	HIS
ERR4333961	g__Bacteroides	0.121557	HIS
ERR4333962	g__Bacteroides	0.0256691	HIS
ERR4333963	g__Bacteroides	0.183841	HIS
ERR4333964	g__Bacteroides	0	HIS
ERR4333965	g__Bacteroides	0.0376929	HIS
ERR4333966	g__Bacteroides	0.140807	HIS
ERR4333967	g__Bacteroides	0.142904	HIS
ERR4333968	g__Bacteroides	0.129618	HIS
ERR4333969	g__Bacteroides	0.0932343	HIS
ERR4333970	g__Bacteroides	0.193901	HIS
ERR4333971	g__Bacteroides	0.253082	HIS
ERR4333972	g__Bacteroides	0.10656	HIS
ERR4333973	g__Bacteroides	0.0382999	HIS
ERR4333974	g__Bacteroides	0.125592	HIS
ERR4333975	g__Bacteroides	0.0982359	HIS
ERR4333976	g__Bacteroides	0.529487	HIS
ERR4333977	g__Bacteroides	0.0519975	HIS
ERR4333978	g__Bacteroides	0.097561	HIS
ERR4333979	g__Bacteroides	0.0531516	HIS
ERR4333980	g__Bacteroides	0.0264627	HIS
ERR4333981	g__Bacteroides	0.224282	HIS
ERR4333982	g__Bacteroides	0.0870431	HIS
ERR4333983	g__Bacteroides	0.0865135	HIS
ERR4333984	g__Bacteroides	0.042488	HIS
ERR4333985	g__Bacteroides	0.319471	HIS
ERR4333986	g__Bacteroides	0.223914	HIS
ERR4333987	g__Bacteroides	0.0405266	HIS
ERR4333988	g__Bacteroides	0.141346	HIS
ERR4333989	g__Bacteroides	0.180235	HIS
ERR4333990	g__Bacteroides	0.305561	HIS
ERR4333991	g__Bacteroides	0.204545	HIS
ERR4333992	g__Bacteroides	0.169724	HIS
ERR4333993	g__Bacteroides	0.110131	HIS
ERR4333994	g__Bacteroides	0.316289	HIS
ERR4333995	g__Bacteroides	0.198029	HIS
ERR4333996	g__Bacteroides	0.347145	HIS
ERR4333997	g__Bacteroides	0.0942522	HIS
ERR4333998	g__Bacteroides	0.0943101	HIS
ERR4333999	g__Bacteroides	0.198966	HIS
ERR4334000	g__Bacteroides	0.0807095	HIS
ERR4334001	g__Bacteroides	0.109869	HIS
ERR4334002	g__Bacteroides	0.179466	HIS
ERR4334003	g__Bacteroides	0.104712	HIS
ERR4334004	g__Bacteroides	0.0923298	HIS
ERR4334005	g__Bacteroides	0.0890419	HIS
ERR4334006	g__Bacteroides	0.121662	HIS
ERR4334007	g__Bacteroides	0.0828164	HIS
ERR4334008	g__Bacteroides	0.104197	HIS
ERR4334009	g__Bacteroides	0.310128	HIS
ERR4334010	g__Bacteroides	0.165014	HIS
ERR4334011	g__Bacteroides	0.0391009	HIS
ERR4334012	g__Bacteroides	0.125744	HIS
ERR4334013	g__Bacteroides	0.0912781	HIS
ERR4334014	g__Bacteroides	0.199202	HIS
ERR4334015	g__Bacteroides	0.0866496	HIS
ERR4334016	g__Bacteroides	0.181639	HIS
ERR4334017	g__Bacteroides	0.279486	HIS
ERR4334018	g__Bacteroides	0.213701	HIS
ERR4334019	g__Bacteroides	0.165611	HIS
ERR4334020	g__Bacteroides	0.100838	HIS
ERR4334021	g__Bacteroides	0.0796061	HIS
ERR4334022	g__Bacteroides	0.128386	HIS
ERR4334023	g__Bacteroides	0.08152	HIS
ERR4334024	g__Bacteroides	0.123784	HIS
ERR4334025	g__Bacteroides	0.091091	HIS
ERR4334026	g__Bacteroides	0.10043	HIS
ERR4334027	g__Bacteroides	0.0644981	HIS
ERR4334028	g__Bacteroides	0.0741938	HIS
ERR4334029	g__Bacteroides	0.165554	HIS
ERR4334030	g__Bacteroides	0.0301304	HIS
ERR4334031	g__Bacteroides	0.154121	HIS
ERR4334032	g__Bacteroides	0.0798614	HIS
ERR4334033	g__Bacteroides	0.0461241	HIS
ERR4334034	g__Bacteroides	0.241834	HIS
ERR4334035	g__Bacteroides	0.206748	HIS
ERR4334036	g__Bacteroides	0.129248	HIS
ERR4334037	g__Bacteroides	0.132326	HIS
ERR4334038	g__Bacteroides	0.0667909	HIS
ERR4334039	g__Bacteroides	0.186336	HIS
ERR4334040	g__Bacteroides	0.0402801	HIS
ERR4334041	g__Bacteroides	0.148599	HIS
ERR4334042	g__Bacteroides	0.0504741	HIS
ERR4334043	g__Bacteroides	0.0224719	HIS
ERR4334044	g__Bacteroides	0.0684789	HIS
ERR4334045	g__Bacteroides	0.0686219	HIS
ERR4334046	g__Bacteroides	0.0786569	HIS
ERR4334047	g__Bacteroides	0.183927	HIS
ERR4334048	g__Bacteroides	0.0319797	HIS
ERR4334049	g__Bacteroides	0.189117	HIS
ERR4334050	g__Bacteroides	0.0505615	HIS
ERR4334051	g__Bacteroides	0.0764184	HIS
ERR4334052	g__Bacteroides	0.0901315	HIS
ERR4334053	g__Bacteroides	0.0381294	HIS
ERR4334054	g__Bacteroides	0.0026056	HIS
ERR4334055	g__Bacteroides	0.11436	HIS
ERR4334056	g__Bacteroides	0.145833	HIS
ERR4334057	g__Bacteroides	0.266717	HIS
ERR4334058	g__Bacteroides	0.0512387	HIS
ERR4334059	g__Bacteroides	0.215121	HIS
ERR4334060	g__Bacteroides	0.161553	HIS
ERR4334061	g__Bacteroides	0.0159856	HIS
ERR4334062	g__Bacteroides	0.214434	HIS
ERR4334063	g__Bacteroides	0.0303077	HIS
ERR4334064	g__Bacteroides	0.0979025	HIS
ERR4334065	g__Bacteroides	0.12153	HIS
ERR4334066	g__Bacteroides	0.0696179	HIS
ERR4334067	g__Bacteroides	0.195338	HIS
ERR4334068	g__Bacteroides	0.412842	HIS
ERR4334069	g__Bacteroides	0.0704485	HIS
ERR4334070	g__Bacteroides	0.251272	HIS
ERR4334071	g__Bacteroides	0.0740466	HIS
ERR4334072	g__Bacteroides	0.187572	HIS
ERR4334073	g__Bacteroides	0.092192	HIS
ERR4334074	g__Bacteroides	0.130542	HIS
ERR4334075	g__Bacteroides	0.0817134	HIS
ERR4334076	g__Bacteroides	0.0934572	HIS
ERR4334077	g__Bacteroides	0.0868612	HIS
ERR4334078	g__Bacteroides	0.247201	HIS
ERR4334079	g__Bacteroides	0.0280424	HIS
ERR4334080	g__Bacteroides	0.123467	HIS
ERR4334081	g__Bacteroides	0.0896822	HIS
ERR4334082	g__Bacteroides	0.186971	HIS
ERR4334083	g__Bacteroides	0.117455	HIS
ERR4334084	g__Bacteroides	0.17049	HIS
ERR4334085	g__Bacteroides	0.0606186	HIS
ERR4334086	g__Bacteroides	0.116605	HIS
ERR4334087	g__Bacteroides	0.0168882	HIS
ERR4334088	g__Bacteroides	0.117653	HIS
ERR4334089	g__Bacteroides	0.103621	HIS
ERR4334090	g__Bacteroides	0.144922	HIS
ERR4334091	g__Bacteroides	0.0958411	HIS
ERR4334092	g__Bacteroides	0.180538	HIS
ERR4334093	g__Bacteroides	0.0234375	HIS
ERR4334094	g__Bacteroides	0.0771317	HIS
ERR4334095	g__Bacteroides	0.0379258	HIS
ERR4334096	g__Bacteroides	0.124739	HIS
ERR4334097	g__Bacteroides	0.0351545	HIS
ERR4334098	g__Bacteroides	0.141266	HIS
ERR4334099	g__Bacteroides	0.317789	HIS
ERR4334100	g__Bacteroides	0.14188	HIS
ERR4334101	g__Bacteroides	0.0802592	HIS
ERR4334102	g__Bacteroides	0.06824	HIS
ERR4334103	g__Bacteroides	0.207756	HIS
ERR4334104	g__Bacteroides	0.0756662	HIS
ERR4334105	g__Bacteroides	0.105446	HIS
ERR4334106	g__Bacteroides	0.0604027	HIS
ERR4334107	g__Bacteroides	0.0526527	HIS
ERR4334108	g__Bacteroides	0.0770779	HIS
ERR4334109	g__Bacteroides	0.0905621	HIS
ERR4334110	g__Bacteroides	0.0488094	HIS
ERR4334111	g__Bacteroides	0.0450409	HIS
ERR4334112	g__Bacteroides	0.101342	HIS
ERR4334113	g__Bacteroides	0.0542352	HIS
ERR4334114	g__Bacteroides	0.0355882	HIS
ERR4334115	g__Bacteroides	0.426529	HIS
ERR4334116	g__Bacteroides	0.152713	HIS
ERR4334117	g__Bacteroides	0.0530064	HIS
ERR4334118	g__Bacteroides	0.225052	HIS
ERR4334119	g__Bacteroides	0.21041	HIS
ERR4334120	g__Bacteroides	0.0717608	HIS
ERR4334121	g__Bacteroides	0.0794329	HIS
ERR4334122	g__Bacteroides	0.08624	HIS
ERR4334123	g__Bacteroides	0.0335772	HIS
ERR4334124	g__Bacteroides	0.110696	HIS
ERR4334125	g__Bacteroides	0.121818	HIS
ERR4334126	g__Bacteroides	0.139709	HIS
ERR4334127	g__Bacteroides	0.0598496	HIS
ERR4334128	g__Bacteroides	0.0306574	HIS
ERR4334129	g__Bacteroides	0.0533375	HIS
ERR4334130	g__Bacteroides	0.178123	HIS
ERR4334131	g__Bacteroides	0.221596	HIS
ERR4334132	g__Bacteroides	0.0154902	HIS
ERR4334133	g__Bacteroides	0.056989	HIS
ERR4334134	g__Bacteroides	0.181879	HIS
ERR4334135	g__Bacteroides	0.145836	HIS
ERR4334136	g__Bacteroides	0.139268	HIS
ERR4334137	g__Bacteroides	0.119786	HIS
ERR4334138	g__Bacteroides	0.477147	HIS
ERR4334139	g__Bacteroides	0.0567676	HIS
ERR4334140	g__Bacteroides	0.133705	HIS
ERR4334141	g__Bacteroides	0.0589373	HIS
ERR4334142	g__Bacteroides	0.077635	HIS
ERR4334143	g__Bacteroides	0.0715045	HIS
ERR4334144	g__Bacteroides	0.203344	HIS
ERR4334145	g__Bacteroides	0.0135555	HIS
ERR4334146	g__Bacteroides	0.078232	HIS
ERR4334147	g__Bacteroides	0.144612	HIS
ERR4334148	g__Bacteroides	0.20975	HIS
ERR4334149	g__Bacteroides	0.0787315	HIS
ERR4334150	g__Bacteroides	0.124824	HIS
ERR4334151	g__Bacteroides	0.11266	HIS
ERR4334152	g__Bacteroides	0.19021	HIS
ERR4334153	g__Bacteroides	0.0524325	HIS
ERR4334154	g__Bacteroides	0.0554067	HIS
ERR4334155	g__Bacteroides	0.170732	HIS
ERR4334156	g__Bacteroides	0.171152	HIS
ERR4334157	g__Bacteroides	0.17787	HIS
ERR4334158	g__Bacteroides	0.0657895	HIS
ERR4334159	g__Bacteroides	0.148156	HIS
ERR4334160	g__Bacteroides	0.0738338	HIS
ERR4334161	g__Bacteroides	0.169061	HIS
ERR4334162	g__Bacteroides	0.0916153	HIS
ERR4334163	g__Bacteroides	0.0934233	HIS
ERR4334164	g__Bacteroides	0.0222492	HIS
ERR4334165	g__Bacteroides	0.119854	HIS
ERR4334166	g__Bacteroides	0.028053	HIS
ERR4334167	g__Bacteroides	0.0365049	HIS
ERR4334168	g__Bacteroides	0.130454	HIS
ERR4334169	g__Bacteroides	0.341524	HIS
ERR4334170	g__Bacteroides	0.146082	HIS
ERR4334171	g__Bacteroides	0.183331	HIS
ERR4334172	g__Bacteroides	0.126638	HIS
ERR4334173	g__Bacteroides	0.0561537	HIS
ERR4334174	g__Bacteroides	0.12442	HIS
ERR4334175	g__Bacteroides	0.0950198	HIS
ERR4334176	g__Bacteroides	0.14492	HIS
ERR4334177	g__Bacteroides	0.16095	HIS
ERR4334178	g__Bacteroides	0.113141	HIS
ERR4334179	g__Bacteroides	0.125931	HIS
ERR4334180	g__Bacteroides	0.19117	HIS
ERR4334181	g__Bacteroides	0.121505	HIS
ERR4334182	g__Bacteroides	0.141913	HIS
ERR4334183	g__Bacteroides	0.150521	HIS
ERR4334184	g__Bacteroides	0.0403413	HIS
ERR4334185	g__Bacteroides	0.01151	HIS
ERR4334186	g__Bacteroides	0.136464	HIS
ERR4334187	g__Bacteroides	0.079446	HIS
ERR4334188	g__Bacteroides	0.0890378	HIS
ERR4334189	g__Bacteroides	0.0954958	HIS
ERR4334190	g__Bacteroides	0.0229059	HIS
ERR4334191	g__Bacteroides	0.358796	HIS
ERR4334192	g__Bacteroides	0.203276	HIS
ERR4334193	g__Bacteroides	0.102326	HIS
ERR4334194	g__Bacteroides	0.040311	HIS
ERR4334195	g__Bacteroides	0.021207	HIS
ERR4334196	g__Bacteroides	0.240025	HIS
ERR4334197	g__Bacteroides	0.108383	HIS
ERR4334198	g__Bacteroides	0.10178	HIS
ERR4334199	g__Bacteroides	0.0755773	HIS
ERR4334200	g__Bacteroides	0.193829	HIS
ERR4334201	g__Bacteroides	0.0059354	HIS
ERR4334202	g__Bacteroides	0.0768074	HIS
ERR4334203	g__Bacteroides	0.165039	HIS
ERR4334205	g__Bacteroides	0.060994	HIS
ERR4334206	g__Bacteroides	0.0783749	HIS
ERR4334207	g__Bacteroides	0.0874331	HIS
ERR4334208	g__Bacteroides	0.223895	HIS
ERR4334209	g__Bacteroides	0.111192	HIS
ERR4334210	g__Bacteroides	0.162695	HIS
ERR4334211	g__Bacteroides	0.258345	HIS
ERR4334212	g__Bacteroides	0.274195	HIS
ERR4334213	g__Bacteroides	0.233324	HIS
ERR4334214	g__Bacteroides	0.239097	HIS
ERR4334215	g__Bacteroides	0.05989	HIS
ERR4334216	g__Bacteroides	0.205003	HIS
ERR4334217	g__Bacteroides	0.0217409	HIS
ERR4334218	g__Bacteroides	0.136993	HIS
ERR4334219	g__Bacteroides	0.0437279	HIS
ERR4334220	g__Bacteroides	0.0833832	HIS
ERR4334221	g__Bacteroides	0.16129	HIS
ERR4334222	g__Bacteroides	0.044838	HIS
ERR4334223	g__Bacteroides	0.155124	HIS
ERR4334224	g__Bacteroides	0.068129	HIS
ERR4334225	g__Bacteroides	0.115298	HIS
ERR4334226	g__Bacteroides	0.117557	HIS
ERR4334227	g__Bacteroides	0.0172063	HIS
ERR4334228	g__Bacteroides	0.0337055	HIS
ERR4334229	g__Bacteroides	0.091706	HIS
ERR4334230	g__Bacteroides	0.225544	HIS
ERR4334231	g__Bacteroides	0.217889	HIS
ERR4334232	g__Bacteroides	0.307533	HIS
ERR4334233	g__Bacteroides	0.257488	HIS
ERR4334234	g__Bacteroides	0.035435	HIS
ERR4334235	g__Bacteroides	0.0585131	HIS
ERR4334236	g__Bacteroides	0.0780149	HIS
ERR4334237	g__Bacteroides	0.0400904	HIS
ERR4334238	g__Bacteroides	0.123541	HIS
ERR4334239	g__Bacteroides	0.11933	HIS
ERR4334240	g__Bacteroides	0.122872	HIS
ERR4334241	g__Bacteroides	0.0527309	HIS
ERR4334242	g__Bacteroides	0.108233	HIS
ERR4334243	g__Bacteroides	0.449686	HIS
ERR4334244	g__Bacteroides	0.118914	HIS
ERR4334245	g__Bacteroides	0.178676	HIS
ERR4334246	g__Bacteroides	0.0388205	HIS
ERR4334247	g__Bacteroides	0.0657005	HIS
ERR4334248	g__Bacteroides	0.0388399	HIS
ERR4334249	g__Bacteroides	0.0281124	HIS
ERR4334250	g__Bacteroides	0.0358292	HIS
ERR4334251	g__Bacteroides	0.0823159	HIS
ERR4334252	g__Bacteroides	0.0969194	HIS
ERR4334253	g__Bacteroides	0.342152	HIS
ERR4334254	g__Bacteroides	0.0283879	HIS
ERR4334255	g__Bacteroides	0.272281	HIS
ERR4334256	g__Bacteroides	0.120761	HIS
ERR4334257	g__Bacteroides	0.173108	HIS
ERR4334258	g__Bacteroides	0.131444	HIS
ERR4334259	g__Bacteroides	0.129407	HIS
ERR4334260	g__Bacteroides	0.110282	HIS
ERR4334261	g__Bacteroides	0.0250705	HIS
ERR4334262	g__Bacteroides	0.044701	HIS
ERR4334263	g__Bacteroides	0.054057	HIS
ERR4334264	g__Bacteroides	0.179798	HIS
ERR4334265	g__Bacteroides	0.129883	HIS
ERR4334266	g__Bacteroides	0.0291534	HIS
ERR4334267	g__Bacteroides	0.239533	HIS
ERR4334268	g__Bacteroides	0.211754	HIS
ERR4335019	g__Bacteroides	0.199179	HIS
ERR4335020	g__Bacteroides	0.345539	HIS
ERR4335021	g__Bacteroides	0.134171	HIS
ERR4335022	g__Bacteroides	0.0782047	HIS
ERR4335023	g__Bacteroides	0.0509667	HIS
ERR4335024	g__Bacteroides	0.128943	HIS
ERR4335025	g__Bacteroides	0.019404	HIS
ERR4335026	g__Bacteroides	0.0960927	HIS
ERR4335027	g__Bacteroides	0.0995649	HIS
ERR4335028	g__Bacteroides	0.184999	HIS
ERR4335029	g__Bacteroides	0.112819	HIS
ERR4335030	g__Bacteroides	0.212366	HIS
ERR4335031	g__Bacteroides	0.174829	HIS
ERR4335032	g__Bacteroides	0.0272286	HIS
ERR4335033	g__Bacteroides	0.0233546	HIS
ERR4335034	g__Bacteroides	0.0594809	HIS
ERR4335035	g__Bacteroides	0.071596	HIS
ERR4335036	g__Bacteroides	0.247546	HIS
ERR4335037	g__Bacteroides	0.10249	HIS
ERR4335038	g__Bacteroides	0.159393	HIS
ERR4335039	g__Bacteroides	0.107777	HIS
ERR4335040	g__Bacteroides	0.0417426	HIS
ERR4335041	g__Bacteroides	0.102935	HIS
ERR4335042	g__Bacteroides	0.203895	HIS
ERR4335043	g__Bacteroides	0.0295125	HIS
ERR4335044	g__Bacteroides	0.140971	HIS
ERR4335045	g__Bacteroides	0.143798	HIS
ERR4335046	g__Bacteroides	0.0456956	HIS
ERR4335047	g__Bacteroides	0.032273	HIS
ERR4335048	g__Bacteroides	0.102843	HIS
ERR4335049	g__Bacteroides	0.0935865	HIS
ERR4335050	g__Bacteroides	0.133805	HIS
ERR4335051	g__Bacteroides	0.0894614	HIS
ERR4335052	g__Bacteroides	0.068637	HIS
ERR4335053	g__Bacteroides	0.130326	HIS
ERR4335054	g__Bacteroides	0.318509	HIS
ERR4335055	g__Bacteroides	0.0950817	HIS
ERR4335056	g__Bacteroides	0.0531463	HIS
ERR4335057	g__Bacteroides	0.078982	HIS
ERR4335058	g__Bacteroides	0.126057	HIS
ERR4335059	g__Bacteroides	0.0359329	HIS
ERR4335060	g__Bacteroides	0.145507	HIS
ERR4335061	g__Bacteroides	0.0905105	HIS
ERR4335062	g__Bacteroides	0.151973	HIS
ERR4335063	g__Bacteroides	0.0907708	HIS
ERR4335064	g__Bacteroides	0.0900614	HIS
ERR4335065	g__Bacteroides	0.0102857	HIS
ERR4335066	g__Bacteroides	0	HIS
ERR4335067	g__Bacteroides	0.066447	HIS
ERR4335068	g__Bacteroides	0.125593	HIS
ERR4335069	g__Bacteroides	0.0933641	HIS
ERR4335070	g__Bacteroides	0.100497	HIS
ERR4335071	g__Bacteroides	0.124908	HIS
ERR4335072	g__Bacteroides	0.116177	HIS
ERR4335073	g__Bacteroides	0.0870434	HIS
ERR4335074	g__Bacteroides	0.100527	HIS
ERR4335075	g__Bacteroides	0.129654	HIS
ERR4335076	g__Bacteroides	0.0995939	HIS
ERR4335077	g__Bacteroides	0.134113	HIS
ERR4335078	g__Bacteroides	0.00366151	HIS
ERR4335079	g__Bacteroides	0.048482	HIS
ERR4335080	g__Bacteroides	0.0595476	HIS
ERR4335081	g__Bacteroides	0.0728028	HIS
ERR4335082	g__Bacteroides	0.236591	HIS
ERR4335083	g__Bacteroides	0.157002	HIS
ERR4335084	g__Bacteroides	0.176772	HIS
ERR4335085	g__Bacteroides	0.0978471	HIS
ERR4335086	g__Bacteroides	0.197945	HIS
ERR4335087	g__Bacteroides	0.0639558	HIS
ERR4335088	g__Bacteroides	0.268347	HIS
ERR4335089	g__Bacteroides	0.177674	HIS
ERR4335090	g__Bacteroides	0.144763	HIS
ERR4335091	g__Bacteroides	0.0228871	HIS
ERR4335092	g__Bacteroides	0.13267	HIS
ERR4335093	g__Bacteroides	0.0450648	HIS
ERR4335094	g__Bacteroides	0.0669314	HIS
ERR4335095	g__Bacteroides	0.127658	HIS
ERR4335096	g__Bacteroides	0.131374	HIS
ERR4335097	g__Bacteroides	0.0290977	HIS
ERR4335098	g__Bacteroides	0.066969	HIS
ERR4335099	g__Bacteroides	0.114738	HIS
ERR4335100	g__Bacteroides	0.117115	HIS
ERR4335101	g__Bacteroides	0.0798334	HIS
ERR4335102	g__Bacteroides	0.130926	HIS
ERR4335103	g__Bacteroides	0.104544	HIS
ERR4335104	g__Bacteroides	0.128121	HIS
ERR4335105	g__Bacteroides	0.118829	HIS
ERR4335106	g__Bacteroides	0.375671	HIS
ERR4335107	g__Bacteroides	0.429862	HIS
ERR4335108	g__Bacteroides	0.127695	HIS
ERR4335109	g__Bacteroides	0.26735	HIS
ERR4335110	g__Bacteroides	0.0378425	HIS
ERR4335111	g__Bacteroides	0.124048	HIS
ERR4335112	g__Bacteroides	0.0618956	HIS
ERR4335113	g__Bacteroides	0.0381725	HIS
ERR4335114	g__Bacteroides	0.0798035	HIS
ERR4335115	g__Bacteroides	0.134596	HIS
ERR4335116	g__Bacteroides	0.0718471	HIS
ERR4335117	g__Bacteroides	0.112081	HIS
ERR4335118	g__Bacteroides	0.12438	HIS
ERR4335119	g__Bacteroides	0.146217	HIS
ERR4335120	g__Bacteroides	0.14799	HIS
ERR4335121	g__Bacteroides	0.0435001	HIS
ERR4335122	g__Bacteroides	0.0925771	HIS
ERR4335123	g__Bacteroides	0.00624038	HIS
ERR4335124	g__Bacteroides	0.0719268	HIS
ERR4335125	g__Bacteroides	0.126514	HIS
ERR4335126	g__Bacteroides	0.104854	HIS
ERR4335127	g__Bacteroides	0.156341	HIS
ERR4335128	g__Bacteroides	0.294531	HIS
ERR4335129	g__Bacteroides	0.0555077	HIS
ERR4335130	g__Bacteroides	0.263602	HIS
ERR4335131	g__Bacteroides	0.0591273	HIS
ERR4335132	g__Bacteroides	0.0399596	HIS
ERR4335133	g__Bacteroides	0.34367	HIS
ERR4335134	g__Bacteroides	0.173435	HIS
ERR4335135	g__Bacteroides	0.0757592	HIS
ERR4335136	g__Bacteroides	0.117739	HIS
ERR4335137	g__Bacteroides	0.217057	HIS
ERR4335138	g__Bacteroides	0.127418	HIS
ERR4335139	g__Bacteroides	0.129128	HIS
ERR4335140	g__Bacteroides	0.11123	HIS
ERR4335141	g__Bacteroides	0.142074	HIS
ERR4335142	g__Bacteroides	0.186872	HIS
ERR4335143	g__Bacteroides	0.0681625	HIS
ERR4335144	g__Bacteroides	0.116436	HIS
ERR4335145	g__Bacteroides	0.119546	HIS
ERR4335146	g__Bacteroides	0.0617011	HIS
ERR4335147	g__Bacteroides	0.029023	HIS
ERR4335148	g__Bacteroides	0.0290869	HIS
ERR4335149	g__Bacteroides	0.0503558	HIS
ERR4335150	g__Bacteroides	0.124149	HIS
ERR4335151	g__Bacteroides	0.250215	HIS
ERR4335152	g__Bacteroides	0.125301	HIS
ERR4335153	g__Bacteroides	0.0611627	HIS
ERR4335154	g__Bacteroides	0.0774603	HIS
ERR4335155	g__Bacteroides	0.172432	HIS
ERR4335156	g__Bacteroides	0.216694	HIS
ERR4335157	g__Bacteroides	0.205676	HIS
ERR4335158	g__Bacteroides	0.0571121	HIS
ERR4335159	g__Bacteroides	0.0333333	HIS
ERR4335160	g__Bacteroides	0.0777445	HIS
ERR4335161	g__Bacteroides	0.0481201	HIS
ERR4335162	g__Bacteroides	0.0463063	HIS
ERR4335163	g__Bacteroides	0.0797145	HIS
ERR4335164	g__Bacteroides	0.161489	HIS
ERR4335165	g__Bacteroides	0.368627	HIS
ERR4335166	g__Bacteroides	0.228331	HIS
ERR4335167	g__Bacteroides	0.0689229	HIS
ERR4335169	g__Bacteroides	0.0753954	HIS
ERR4335170	g__Bacteroides	0.289332	HIS
ERR4335171	g__Bacteroides	0.189955	HIS
ERR4335172	g__Bacteroides	0.189683	HIS
ERR4335173	g__Bacteroides	0.0695311	HIS
ERR4335174	g__Bacteroides	0.0890973	HIS
ERR4335175	g__Bacteroides	0.0659655	HIS
ERR4335176	g__Bacteroides	0.0992928	HIS
ERR4335177	g__Bacteroides	0.0410371	HIS
ERR4335178	g__Bacteroides	0.132916	HIS
ERR4335179	g__Bacteroides	0.0505609	HIS
ERR4335180	g__Bacteroides	0.0748895	HIS
ERR4335181	g__Bacteroides	0.128535	HIS
ERR4335182	g__Bacteroides	0.112514	HIS
ERR4335183	g__Bacteroides	0.177125	HIS
ERR4335184	g__Bacteroides	0.152553	HIS
ERR4335185	g__Bacteroides	0.00563582	HIS
ERR4335186	g__Bacteroides	0.176864	HIS
ERR4335187	g__Bacteroides	0.0563686	HIS
ERR4335188	g__Bacteroides	0.126531	HIS
ERR4335189	g__Bacteroides	0.116168	HIS
ERR4335190	g__Bacteroides	0.0332395	HIS
ERR4335191	g__Bacteroides	0.2069	HIS
ERR4335192	g__Bacteroides	0.0624181	HIS
ERR4335193	g__Bacteroides	0.0858963	HIS
ERR4335194	g__Bacteroides	0.0214996	HIS
ERR4335195	g__Bacteroides	0.155719	HIS
ERR4335196	g__Bacteroides	0.0656827	HIS
ERR4335197	g__Bacteroides	0.0758751	HIS
ERR4335198	g__Bacteroides	0.0855325	HIS
ERR4335199	g__Bacteroides	0.137302	HIS
ERR4335200	g__Bacteroides	0.237752	HIS
ERR4335201	g__Bacteroides	0.219908	HIS
ERR4335202	g__Bacteroides	0.162856	HIS
ERR4335203	g__Bacteroides	0.0748417	HIS
ERR4335204	g__Bacteroides	0.0883287	HIS
ERR4335205	g__Bacteroides	0.0805274	HIS
ERR4335206	g__Bacteroides	0.0473463	HIS
ERR4335207	g__Bacteroides	0.150808	HIS
ERR4335208	g__Bacteroides	0.0983417	HIS
ERR4335209	g__Bacteroides	0.264803	HIS
ERR4335210	g__Bacteroides	0.0396901	HIS
ERR4335211	g__Bacteroides	0.051395	HIS
ERR4335212	g__Bacteroides	0.248509	HIS
ERR4335213	g__Bacteroides	0.127132	HIS
ERR4335214	g__Bacteroides	0.0602515	HIS
ERR4335215	g__Bacteroides	0.219479	HIS
ERR4335216	g__Bacteroides	0.0572943	HIS
ERR4335217	g__Bacteroides	0.186147	HIS
ERR4335218	g__Bacteroides	0.0410839	HIS
ERR4335219	g__Bacteroides	0.123773	HIS
ERR4335220	g__Bacteroides	0.134752	HIS
ERR4335221	g__Bacteroides	0.0504926	HIS
ERR4335222	g__Bacteroides	0.0725389	HIS
ERR4335223	g__Bacteroides	0.104632	HIS
ERR4335224	g__Bacteroides	0.122487	HIS
ERR4335225	g__Bacteroides	0.0444362	HIS
ERR4335226	g__Bacteroides	0.259692	HIS
ERR4335227	g__Bacteroides	0.353476	HIS
ERR4335228	g__Bacteroides	0.140415	HIS
ERR4335229	g__Bacteroides	0.0496091	HIS
ERR4335230	g__Bacteroides	0.12359	HIS
ERR4335231	g__Bacteroides	0.28227	HIS
ERR4335232	g__Bacteroides	0.15574	HIS
ERR4335233	g__Bacteroides	0.0291615	HIS
ERR4335234	g__Bacteroides	0.0897905	HIS
ERR4335235	g__Bacteroides	0.0901958	HIS
ERR4335236	g__Bacteroides	0.166409	HIS
ERR4335237	g__Bacteroides	0.226505	HIS
ERR4335238	g__Bacteroides	0.0256884	HIS
ERR4335239	g__Bacteroides	0.00256805	HIS
ERR4335240	g__Bacteroides	0.0809665	HIS
ERR4335241	g__Bacteroides	0.10967	HIS
ERR4335242	g__Bacteroides	0.00632757	HIS
ERR4335243	g__Bacteroides	0.102492	HIS
ERR4335244	g__Bacteroides	0.0530188	HIS
ERR4335245	g__Bacteroides	0.0368201	HIS
ERR4335246	g__Bacteroides	0.151679	HIS
ERR4335247	g__Bacteroides	0.0242379	HIS
ERR4335248	g__Bacteroides	0.0495454	HIS
ERR4335249	g__Bacteroides	0.171816	HIS
ERR4335250	g__Bacteroides	0.234045	HIS
ERR4335251	g__Bacteroides	0.325701	HIS
ERR4335252	g__Bacteroides	0.0542229	HIS
ERR4335253	g__Bacteroides	0.0970528	HIS
ERR4335254	g__Bacteroides	0.0954514	HIS
ERR4335255	g__Bacteroides	0.155654	HIS
ERR4335256	g__Bacteroides	0.361836	HIS
ERR4335257	g__Bacteroides	0.266477	HIS
ERR4335258	g__Bacteroides	0.21706	HIS
ERR4335259	g__Bacteroides	0.210282	HIS
ERR4335260	g__Bacteroides	0.204352	HIS
ERR4335261	g__Bacteroides	0.176183	HIS
ERR4335262	g__Bacteroides	0.0660516	HIS
ERR4335263	g__Bacteroides	0.410659	HIS
ERR4335264	g__Bacteroides	0.124976	HIS
ERR4335265	g__Bacteroides	0.206849	HIS
ERR4335266	g__Bacteroides	0.209665	HIS
ERR4335267	g__Bacteroides	0.245307	HIS
ERR4335268	g__Bacteroides	0.0591689	HIS
ERR4335269	g__Bacteroides	0.079406	HIS
ERR4335270	g__Bacteroides	0.310529	HIS
ERR4335271	g__Bacteroides	0.0365734	HIS
ERR4335272	g__Bacteroides	0.511852	HIS
ERR4335273	g__Bacteroides	0.0998662	HIS
ERR4335274	g__Bacteroides	0.138494	HIS
ERR4335275	g__Bacteroides	0.0283693	HIS
ERR4335276	g__Bacteroides	0.0713003	HIS
ERR4335277	g__Bacteroides	0.0609012	HIS
ERR4335278	g__Bacteroides	0.166123	HIS
ERR4335279	g__Bacteroides	0.0531382	HIS
ERR4335280	g__Bacteroides	0.261938	HIS
ERR4335281	g__Bacteroides	0.396432	HIS
ERR4335282	g__Bacteroides	0.026266	HIS
ERR4335283	g__Bacteroides	0.148043	HIS
ERR4335284	g__Bacteroides	0.0300855	HIS
ERR4335285	g__Bacteroides	0.0796266	HIS
ERR4335286	g__Bacteroides	0.185086	HIS
ERR4335287	g__Bacteroides	0.156954	HIS
ERR4335288	g__Bacteroides	0.184017	HIS
ERR4335289	g__Bacteroides	0.170351	HIS
ERR4335290	g__Bacteroides	0.0856571	HIS
ERR4335291	g__Bacteroides	0.106479	HIS
ERR4335292	g__Bacteroides	0.195797	HIS
ERR4335293	g__Bacteroides	0.147824	HIS
ERR4335294	g__Bacteroides	0.065976	HIS
ERR4335295	g__Bacteroides	0.116392	HIS
ERR4335296	g__Bacteroides	0.227729	HIS
ERR4335297	g__Bacteroides	0.202639	HIS
ERR4335298	g__Bacteroides	0.284579	HIS
ERR4335299	g__Bacteroides	0.0681228	HIS
ERR4335300	g__Bacteroides	0.0275124	HIS
ERR4335301	g__Bacteroides	0.136994	HIS
ERR4335302	g__Bacteroides	0.187439	HIS
ERR4335303	g__Bacteroides	0.216857	HIS
ERR4335304	g__Bacteroides	0.149159	HIS
ERR4335305	g__Bacteroides	0.0436103	HIS
ERR4335306	g__Bacteroides	0.0736894	HIS
ERR4335307	g__Bacteroides	0.0833743	HIS
ERR4335308	g__Bacteroides	0.134855	HIS
ERR4335309	g__Bacteroides	0.139047	HIS
ERR4335310	g__Bacteroides	0.0326337	HIS
ERR4335311	g__Bacteroides	0.0773783	HIS
ERR4335312	g__Bacteroides	0.0539057	HIS
ERR4335313	g__Bacteroides	0.114395	HIS
ERR4335314	g__Bacteroides	0.300338	HIS
ERR4335315	g__Bacteroides	0.213652	HIS
ERR4335316	g__Bacteroides	0.164669	HIS
ERR4335317	g__Bacteroides	0.0738575	HIS
ERR4335318	g__Bacteroides	0.189203	HIS
ERR4341661	g__Bacteroides	0.0750554	HIS
ERR4341662	g__Bacteroides	0.159075	HIS
ERR4341663	g__Bacteroides	0.0989021	HIS
ERR4341664	g__Bacteroides	0.144339	HIS
ERR4341665	g__Bacteroides	0.0780196	HIS
ERR4341666	g__Bacteroides	0.205943	HIS
ERR4341667	g__Bacteroides	0.164384	HIS
ERR4341668	g__Bacteroides	0.0776203	HIS
ERR4341669	g__Bacteroides	0.165523	HIS
ERR4341670	g__Bacteroides	0.043999	HIS
ERR4341671	g__Bacteroides	0.179968	HIS
ERR4341672	g__Bacteroides	0.0992618	HIS
ERR4341673	g__Bacteroides	0.0899003	HIS
ERR4341674	g__Bacteroides	0.296935	HIS
ERR4341675	g__Bacteroides	0.0730659	HIS
ERR4341676	g__Bacteroides	0.0983488	HIS
ERR4341677	g__Bacteroides	0.104981	HIS
ERR4341678	g__Bacteroides	0.147024	HIS
ERR4341679	g__Bacteroides	0.293477	HIS
ERR4341680	g__Bacteroides	0.0419436	HIS
ERR4341681	g__Bacteroides	0.249033	HIS
ERR4341682	g__Bacteroides	0.0757038	HIS
ERR4341683	g__Bacteroides	0.0824302	HIS
ERR4341684	g__Bacteroides	0.207261	HIS
ERR4341685	g__Bacteroides	0.120876	HIS
ERR4341686	g__Bacteroides	0.218143	HIS
ERR4341687	g__Bacteroides	0.170747	HIS
ERR4341688	g__Bacteroides	0.0825472	HIS
ERR4341689	g__Bacteroides	0.161714	HIS
ERR4341690	g__Bacteroides	0.272486	HIS
ERR4341691	g__Bacteroides	0.114132	HIS
ERR4341692	g__Bacteroides	0.0585612	HIS
ERR4341693	g__Bacteroides	0.0586667	HIS
ERR4341694	g__Bacteroides	0.0374321	HIS
ERR4341695	g__Bacteroides	0.284803	HIS
ERR4341696	g__Bacteroides	0.0570622	HIS
ERR4341697	g__Bacteroides	0.063453	HIS
ERR4341698	g__Bacteroides	0.217617	HIS
ERR4341699	g__Bacteroides	0.198952	HIS
ERR4341700	g__Bacteroides	0.179339	HIS
ERR4341701	g__Bacteroides	0.0899031	HIS
ERR4341702	g__Bacteroides	0.0644017	HIS
ERR4341703	g__Bacteroides	0.120206	HIS
ERR4341704	g__Bacteroides	0.174354	HIS
ERR4341705	g__Bacteroides	0.0201172	HIS
ERR4341706	g__Bacteroides	0.167867	HIS
ERR4341707	g__Bacteroides	0.195384	HIS
ERR4341708	g__Bacteroides	0.0724739	HIS
ERR4341709	g__Bacteroides	0.212065	HIS
ERR4341710	g__Bacteroides	0.112787	HIS
ERR4341711	g__Bacteroides	0.0418773	HIS
ERR4341712	g__Bacteroides	0.0560174	HIS
ERR4341713	g__Bacteroides	0.0638311	HIS
ERR4341714	g__Bacteroides	0.159303	HIS
ERR4341715	g__Bacteroides	0.0992343	HIS
ERR4341716	g__Bacteroides	0.177757	HIS
ERR4341717	g__Bacteroides	0.356875	HIS
ERR4341718	g__Bacteroides	0.0579539	HIS
ERR4341719	g__Bacteroides	0.13962	HIS
ERR4341720	g__Bacteroides	0.136261	HIS
ERR4341721	g__Bacteroides	0.0534396	HIS
ERR4341722	g__Bacteroides	0.0819275	HIS
ERR4341723	g__Bacteroides	0.109219	HIS
ERR4341724	g__Bacteroides	0.165783	HIS
ERR4341725	g__Bacteroides	0.0762693	HIS
ERR4341726	g__Bacteroides	0.169851	HIS
ERR4341727	g__Bacteroides	0.172978	HIS
ERR4341728	g__Bacteroides	0.189809	HIS
ERR4341729	g__Bacteroides	0.124093	HIS
ERR4341730	g__Bacteroides	0.0372085	HIS
ERR4341731	g__Bacteroides	0.0483271	HIS
ERR4341732	g__Bacteroides	0.154717	HIS
ERR4341733	g__Bacteroides	0.0856544	HIS
ERR4341734	g__Bacteroides	0.0616164	HIS
ERR4341735	g__Bacteroides	0.0748621	HIS
ERR4341736	g__Bacteroides	0.248474	HIS
ERR4341737	g__Bacteroides	0.0394874	HIS
ERR4341738	g__Bacteroides	0.00976562	HIS
ERR4341739	g__Bacteroides	0.107	HIS
ERR4341740	g__Bacteroides	0.200073	HIS
ERR4341741	g__Bacteroides	0.125427	HIS
ERR4341742	g__Bacteroides	0.0590973	HIS
ERR4341743	g__Bacteroides	0.208937	HIS
ERR4341744	g__Bacteroides	0.0407609	HIS
ERR4341745	g__Bacteroides	0.0983607	HIS
ERR4341746	g__Bacteroides	0.0352585	HIS
ERR4341747	g__Bacteroides	0.00164826	HIS
ERR4341748	g__Bacteroides	0.111308	HIS
ERR4341749	g__Bacteroides	0.0343493	HIS
ERR4341750	g__Bacteroides	0.206967	HIS
ERR4341751	g__Bacteroides	0.102537	HIS
ERR4341752	g__Bacteroides	0.162111	HIS
ERR4341753	g__Bacteroides	0.0935904	HIS
ERR4341754	g__Bacteroides	0.220696	HIS
ERR4341755	g__Bacteroides	0.08949	HIS
ERR4341756	g__Bacteroides	0.102889	HIS
ERR4341757	g__Bacteroides	0.115902	HIS
ERR4341758	g__Bacteroides	0.0193339	HIS
ERR4341759	g__Bacteroides	0.0859449	HIS
ERR4341760	g__Bacteroides	0.120797	HIS
ERR4341761	g__Bacteroides	0.390618	HIS
ERR4341762	g__Bacteroides	0.0948527	HIS
ERR4341763	g__Bacteroides	0.221869	HIS
ERR4341764	g__Bacteroides	0.232838	HIS
ERR4341765	g__Bacteroides	0.0772454	HIS
ERR4341766	g__Bacteroides	0.292582	HIS
ERR4341767	g__Bacteroides	0.0460433	HIS
ERR4341768	g__Bacteroides	0.219785	HIS
ERR4341769	g__Bacteroides	0.286728	HIS
ERR4341770	g__Bacteroides	0.110342	HIS
ERR4341771	g__Bacteroides	0.0878104	HIS
ERR4341772	g__Bacteroides	0.312274	HIS
ERR4341773	g__Bacteroides	0.0958675	HIS
ERR4341774	g__Bacteroides	0.127598	HIS
ERR4341775	g__Bacteroides	0.220002	HIS
ERR4341776	g__Bacteroides	0.199648	HIS
ERR4341777	g__Bacteroides	0.0488314	HIS
ERR4341778	g__Bacteroides	0.116169	HIS
ERR4341779	g__Bacteroides	0.0537458	HIS
ERR4341780	g__Bacteroides	0.185141	HIS
ERR4341781	g__Bacteroides	0.0553533	HIS
ERR4341782	g__Bacteroides	0.0656766	HIS
ERR4341783	g__Bacteroides	0.122321	HIS
ERR4341784	g__Bacteroides	0.11114	HIS
ERR4341785	g__Bacteroides	0.14899	HIS
ERR4341786	g__Bacteroides	0.155482	HIS
ERR4341787	g__Bacteroides	0.048153	HIS
ERR4341788	g__Bacteroides	0.0354331	HIS
ERR4341789	g__Bacteroides	0.0380074	HIS
ERR4341790	g__Bacteroides	0.156268	HIS
ERR4341791	g__Bacteroides	0.0251903	HIS
ERR4341792	g__Bacteroides	0.181985	HIS
ERR4341793	g__Bacteroides	0.219252	HIS
ERR4341794	g__Bacteroides	0.0757151	HIS
ERR4341795	g__Bacteroides	0.12618	HIS
ERR4341796	g__Bacteroides	0.0540573	HIS
ERR4341797	g__Bacteroides	0.158048	HIS
ERR4341798	g__Bacteroides	0.176046	HIS
ERR4341799	g__Bacteroides	0.185456	HIS
ERR4341800	g__Bacteroides	0.185305	HIS
ERR4341801	g__Bacteroides	0.0847964	HIS
ERR4341802	g__Bacteroides	0.0265619	HIS
ERR4341803	g__Bacteroides	0.00105319	HIS
ERR4341804	g__Bacteroides	0.0514659	HIS
ERR4341805	g__Bacteroides	0.229297	HIS
ERR4341806	g__Bacteroides	0.0827138	HIS
ERR4341807	g__Bacteroides	0.214071	HIS
ERR4341808	g__Bacteroides	0.0139596	HIS
ERR4341809	g__Bacteroides	0.0933782	HIS
ERR4341810	g__Bacteroides	0.0338872	HIS
ERR4341811	g__Bacteroides	0.104839	HIS
ERR4341812	g__Bacteroides	0.0838085	HIS
ERR4341813	g__Bacteroides	0.449702	HIS
ERR4341814	g__Bacteroides	0.098073	HIS
ERR4341815	g__Bacteroides	0.198255	HIS
ERR4341816	g__Bacteroides	0.0564934	HIS
ERR4341817	g__Bacteroides	0.161451	HIS
ERR4341818	g__Bacteroides	0.408053	HIS
ERR4341819	g__Bacteroides	0.116279	HIS
ERR4341820	g__Bacteroides	0.0349682	HIS
ERR4341821	g__Bacteroides	0.112279	HIS
ERR4341822	g__Bacteroides	0.13904	HIS
ERR4341823	g__Bacteroides	0.221359	HIS
ERR4341824	g__Bacteroides	0.0416681	HIS
ERR4341825	g__Bacteroides	0.117136	HIS
ERR4341826	g__Bacteroides	0.219062	HIS
ERR4341827	g__Bacteroides	0.136693	HIS
ERR4341828	g__Bacteroides	0.100866	HIS
ERR4341829	g__Bacteroides	0.184558	HIS
ERR4341830	g__Bacteroides	0.275397	HIS
ERR4341831	g__Bacteroides	0.142259	HIS
ERR4341832	g__Bacteroides	0.105056	HIS
ERR4341833	g__Bacteroides	0.0699058	HIS
ERR4341834	g__Bacteroides	0.184219	HIS
ERR4341835	g__Bacteroides	0.269385	HIS
ERR4341836	g__Bacteroides	0.340566	HIS
ERR4341837	g__Bacteroides	0.0884611	HIS
ERR4341838	g__Bacteroides	0.156556	HIS
ERR4341839	g__Bacteroides	0.0659191	HIS
ERR4341840	g__Bacteroides	0.0296574	HIS
ERR4341841	g__Bacteroides	0.17907	HIS
ERR4341842	g__Bacteroides	0.234608	HIS
ERR4341843	g__Bacteroides	0.215348	HIS
ERR4341844	g__Bacteroides	0.121511	HIS
ERR4341845	g__Bacteroides	0.0352845	HIS
ERR4341846	g__Bacteroides	0.192768	HIS
ERR4341847	g__Bacteroides	0.0321657	HIS
ERR4341848	g__Bacteroides	0.106715	HIS
ERR4341849	g__Bacteroides	0.0854524	HIS
ERR4341850	g__Bacteroides	0.051781	HIS
ERR4341851	g__Bacteroides	0.204464	HIS
ERR4341852	g__Bacteroides	0.0901317	HIS
ERR4341853	g__Bacteroides	0.0691624	HIS
ERR4341854	g__Bacteroides	0.21032	HIS
ERR4341855	g__Bacteroides	0.289118	HIS
ERR4341856	g__Bacteroides	0.0277338	HIS
ERR4341857	g__Bacteroides	0.197332	HIS
ERR4341858	g__Bacteroides	0.136471	HIS
ERR4341859	g__Bacteroides	0.0992841	HIS
ERR4341860	g__Bacteroides	0.0780305	HIS
ERR4341861	g__Bacteroides	0.0970109	HIS
ERR4341862	g__Bacteroides	0.0557658	HIS
ERR4341863	g__Bacteroides	0.143523	HIS
ERR4341864	g__Bacteroides	0.119724	HIS
ERR4341865	g__Bacteroides	0.126593	HIS
ERR4341866	g__Bacteroides	0.0487572	HIS
ERR4341867	g__Bacteroides	0.0299099	HIS
ERR4341868	g__Bacteroides	0.108829	HIS
ERR4341869	g__Bacteroides	0.141415	HIS
ERR4341870	g__Bacteroides	0.176403	HIS
ERR4341871	g__Bacteroides	0.126105	HIS
ERR4341872	g__Bacteroides	0.0861801	HIS
ERR4341873	g__Bacteroides	0.0753551	HIS
ERR4341874	g__Bacteroides	0.0738093	HIS
ERR4341875	g__Bacteroides	0.0513356	HIS
ERR4341876	g__Bacteroides	0.120462	HIS
ERR4341877	g__Bacteroides	0.0748375	HIS
ERR4341878	g__Bacteroides	0.0232684	HIS
ERR4341879	g__Bacteroides	0.00669064	HIS
ERR4341880	g__Bacteroides	0.238964	HIS
ERR4341881	g__Bacteroides	0.125411	HIS
ERR4341882	g__Bacteroides	0.175187	HIS
ERR4341883	g__Bacteroides	0.0688376	HIS
ERR4341884	g__Bacteroides	0.152882	HIS
ERR4341885	g__Bacteroides	0.203283	HIS
ERR4341886	g__Bacteroides	0.0737029	HIS
ERR4341887	g__Bacteroides	0.158536	HIS
ERR4341888	g__Bacteroides	0.197578	HIS
ERR4341889	g__Bacteroides	0.0842798	HIS
ERR4341890	g__Bacteroides	0.124343	HIS
ERR4341891	g__Bacteroides	0.133495	HIS
ERR4341892	g__Bacteroides	0.026293	HIS
ERR4341893	g__Bacteroides	0.174358	HIS
ERR4341894	g__Bacteroides	0.239557	HIS
ERR4341895	g__Bacteroides	0.411376	HIS
ERR4341896	g__Bacteroides	0.0580796	HIS
ERR4341897	g__Bacteroides	0.0604908	HIS
ERR4341898	g__Bacteroides	0.0986294	HIS
ERR4341899	g__Bacteroides	0.134355	HIS
ERR4341900	g__Bacteroides	0.343296	HIS
ERR4341901	g__Bacteroides	0.111234	HIS
ERR4341902	g__Bacteroides	0.21761	HIS
ERR4341903	g__Bacteroides	0.0796518	HIS
ERR4341904	g__Bacteroides	0.188713	HIS
ERR4341905	g__Bacteroides	0.0388711	HIS
ERR4341906	g__Bacteroides	0.200578	HIS
ERR4341907	g__Bacteroides	0.202667	HIS
ERR4341908	g__Bacteroides	0.194647	HIS
ERR4341909	g__Bacteroides	0.0407708	HIS
ERR4341910	g__Bacteroides	0.183445	HIS
ERR4341911	g__Bacteroides	0.210355	HIS
ERR4341912	g__Bacteroides	0.0723253	HIS
ERR4341913	g__Bacteroides	0.0894466	HIS
ERR4341914	g__Bacteroides	0.214223	HIS
ERR4341915	g__Bacteroides	0.227037	HIS
ERR4341916	g__Bacteroides	0.18843	HIS
ERR4341917	g__Bacteroides	0.0918749	HIS
ERR4341918	g__Bacteroides	0.150933	HIS
ERR4341919	g__Bacteroides	0.0685906	HIS
ERR4341920	g__Bacteroides	0.110961	HIS
ERR4341921	g__Bacteroides	0.162832	HIS
ERR4341922	g__Bacteroides	0.0536599	HIS
ERR4341923	g__Bacteroides	0.032948	HIS
ERR4341924	g__Bacteroides	0.160185	HIS
ERR4341925	g__Bacteroides	0.215107	HIS
ERR4341926	g__Bacteroides	0.0135052	HIS
ERR4341927	g__Bacteroides	0.141611	HIS
ERR4341928	g__Bacteroides	0.0861184	HIS
ERR4341929	g__Bacteroides	0.0591755	HIS
ERR4341930	g__Bacteroides	0.285469	HIS
ERR4341931	g__Bacteroides	0.0589733	HIS
ERR4341932	g__Bacteroides	0.0509753	HIS
ERR4341933	g__Bacteroides	0.269411	HIS
ERR4341934	g__Bacteroides	0.171702	HIS
ERR4341935	g__Bacteroides	0.0326944	HIS
ERR4341936	g__Bacteroides	0.148417	HIS
ERR4341937	g__Bacteroides	0.168414	HIS
ERR4341938	g__Bacteroides	0.215009	HIS
ERR4341939	g__Bacteroides	0.142086	HIS
ERR4341940	g__Bacteroides	0.0528288	HIS
ERR4341941	g__Bacteroides	0.0694995	HIS
ERR4341942	g__Bacteroides	0.128247	HIS
ERR4341943	g__Bacteroides	0.0885202	HIS
ERR4341944	g__Bacteroides	0.0493676	HIS
ERR4341945	g__Bacteroides	0.03195	HIS
ERR4341946	g__Bacteroides	0.431072	HIS
ERR4341947	g__Bacteroides	0.0904513	HIS
ERR4341948	g__Bacteroides	0.0464391	HIS
ERR4341949	g__Bacteroides	0.143272	HIS
ERR4341950	g__Bacteroides	0.110725	HIS
ERR4341951	g__Bacteroides	0.236813	HIS
ERR4341952	g__Bacteroides	0.0215987	HIS
ERR4341953	g__Bacteroides	0.101479	HIS
ERR4341954	g__Bacteroides	0.0635518	HIS
ERR4341955	g__Bacteroides	0.00995367	HIS
ERR4341956	g__Bacteroides	0.105676	HIS
ERR4341957	g__Bacteroides	0.234836	HIS
ERR4341958	g__Bacteroides	0.155121	HIS
ERR4341959	g__Bacteroides	0.141469	HIS
HCO11	g__Bacteroides	0.00471995	LMIS
HCO12	g__Bacteroides	0.00492264	LMIS
HCO53	g__Bacteroides	0.00506586	LMIS
HCO61	g__Bacteroides	0.00534215	LMIS
HCO64	g__Bacteroides	0.00209254	LMIS
HCO67	g__Bacteroides	0.0103179	LMIS
HCO70	g__Bacteroides	0.0111252	LMIS
HCO74	g__Bacteroides	0.00137325	LMIS
M1.1.ST	g__Bacteroides	0.0179183	LMIS
M1.10.ST	g__Bacteroides	0.0674501	LMIS
M1.15.ST	g__Bacteroides	0.0344725	LMIS
M1.16.ST	g__Bacteroides	0.0158412	LMIS
M1.20.ST	g__Bacteroides	0.00229593	LMIS
M1.22.ST	g__Bacteroides	0.00643557	LMIS
M1.23.ST	g__Bacteroides	0.00309215	LMIS
M1.24.ST	g__Bacteroides	0.00338691	LMIS
M1.25.ST	g__Bacteroides	0.00243902	LMIS
M1.26.ST	g__Bacteroides	0.00232019	LMIS
M1.27.ST	g__Bacteroides	0.00508928	LMIS
M1.29.ST	g__Bacteroides	0.0197823	LMIS
M1.3.ST	g__Bacteroides	0.00373606	LMIS
M1.35.ST	g__Bacteroides	0.00235156	LMIS
M1.37.ST	g__Bacteroides	0.00828586	LMIS
M1.38.ST	g__Bacteroides	0.0017306	LMIS
M1.4.ST	g__Bacteroides	0.00618796	LMIS
M1.42.ST	g__Bacteroides	0.00135347	LMIS
M1.44.ST	g__Bacteroides	0.0195959	LMIS
M1.48.ST	g__Bacteroides	0.0179662	LMIS
M1.5.ST	g__Bacteroides	0.000935235	LMIS
M1.57.ST	g__Bacteroides	0.000665336	LMIS
M1.59.ST	g__Bacteroides	0.00802047	LMIS
M1.6.ST	g__Bacteroides	0.0885068	LMIS
M1.61.ST	g__Bacteroides	0.0045169	LMIS
M1.62.ST	g__Bacteroides	0.0432147	LMIS
M1.63.ST	g__Bacteroides	0.00203059	LMIS
M1.64.ST	g__Bacteroides	0.0099325	LMIS
M1.65.ST	g__Bacteroides	0.00787531	LMIS
M1.7.ST	g__Bacteroides	0.00178494	LMIS
M2.31.ST	g__Bacteroides	0.0026359	LMIS
M2.32.ST	g__Bacteroides	0.000450074	LMIS
M2.33.ST	g__Bacteroides	0.00122833	LMIS
M2.36.ST	g__Bacteroides	0.00443756	LMIS
M2.37.ST	g__Bacteroides	0.00741909	LMIS
M2.38.ST	g__Bacteroides	0.01222	LMIS
M2.39.ST	g__Bacteroides	0.0273691	LMIS
M2.40.ST	g__Bacteroides	0.0115745	LMIS
M2.41.ST	g__Bacteroides	0.00851383	LMIS
M2.44.ST	g__Bacteroides	0.0123131	LMIS
M2.45.ST	g__Bacteroides	0.000692608	LMIS
M2.46.ST	g__Bacteroides	0.0264162	LMIS
M2.48.ST	g__Bacteroides	0.00185307	LMIS
M2.49.ST	g__Bacteroides	0.0109129	LMIS
M2.50.ST	g__Bacteroides	0.00105326	LMIS
M2.51.ST	g__Bacteroides	0.000561377	LMIS
M2.52.ST	g__Bacteroides	0.01013	LMIS
M2.56.ST	g__Bacteroides	0.00137025	LMIS
M2.57.ST	g__Bacteroides	0.119284	LMIS
M2.60.ST	g__Bacteroides	0.00344212	LMIS
M2.63.ST	g__Bacteroides	0.00555983	LMIS
N001A	g__Bacteroides	0.529077	HIS
N002A	g__Bacteroides	0.13126	HIS
N003A	g__Bacteroides	0.473024	HIS
N005A	g__Bacteroides	0.497399	HIS
N006A	g__Bacteroides	0.54532	HIS
N009A	g__Bacteroides	0.349768	HIS
N011A	g__Bacteroides	0.220688	HIS
N013A	g__Bacteroides	0.1079	HIS
N017A	g__Bacteroides	0.185013	HIS
N020A	g__Bacteroides	0.178036	HIS
N021A	g__Bacteroides	0.426334	HIS
N022A	g__Bacteroides	0.179963	HIS
N024A	g__Bacteroides	0.621147	HIS
N025A	g__Bacteroides	0.179487	HIS
N026A	g__Bacteroides	0.402994	HIS
N027A	g__Bacteroides	0.129099	HIS
N029A	g__Bacteroides	0.504337	HIS
N031A	g__Bacteroides	0.32448	HIS
N032A	g__Bacteroides	0.59409	HIS
N033A	g__Bacteroides	0.00172891	HIS
N034A	g__Bacteroides	0.540252	HIS
N035A	g__Bacteroides	0.527548	HIS
N037A	g__Bacteroides	0.139628	HIS
N038A	g__Bacteroides	0.478339	HIS
N039A	g__Bacteroides	0.565565	HIS
N040A	g__Bacteroides	0.679847	HIS
N042A	g__Bacteroides	0.297671	HIS
N043A	g__Bacteroides	0.564031	HIS
N044A	g__Bacteroides	0.257344	HIS
N046A	g__Bacteroides	0.692476	HIS
N047A	g__Bacteroides	0.423461	HIS
N049A	g__Bacteroides	0.64682	HIS
N051A	g__Bacteroides	0.608261	HIS
N052A	g__Bacteroides	0.103739	HIS
N056A	g__Bacteroides	0.131857	HIS
N062A	g__Bacteroides	0.112725	HIS
N064A	g__Bacteroides	0.241998	HIS
N066A	g__Bacteroides	0.229142	HIS
N074A	g__Bacteroides	0.365331	HIS
N079A	g__Bacteroides	0.407849	HIS
N082A	g__Bacteroides	0.295497	HIS
N083A	g__Bacteroides	0.67974	HIS
N084A	g__Bacteroides	0.439217	HIS
N085A	g__Bacteroides	0.252762	HIS
N086A	g__Bacteroides	0.550017	HIS
N087A	g__Bacteroides	0.519316	HIS
N088A	g__Bacteroides	0.304068	HIS
N089A	g__Bacteroides	0.35801	HIS
N103A	g__Bacteroides	0.122678	HIS
NLF001	g__Bacteroides	0.502841	HIS
NLF002	g__Bacteroides	0.404844	HIS
NLF005	g__Bacteroides	0.253315	HIS
NLF006	g__Bacteroides	0.212477	HIS
NLF007	g__Bacteroides	0.199916	HIS
NLF008	g__Bacteroides	0.481343	HIS
NLF009	g__Bacteroides	0.476636	HIS
NLF010	g__Bacteroides	0.729544	HIS
NLF011	g__Bacteroides	0.438953	HIS
NLF012	g__Bacteroides	0.472817	HIS
NLF013	g__Bacteroides	0.365048	HIS
NLF014	g__Bacteroides	0.787958	HIS
NLF015	g__Bacteroides	0.733998	HIS
NLM001	g__Bacteroides	0.116719	HIS
NLM002	g__Bacteroides	0.114911	HIS
NLM003	g__Bacteroides	0.69417	HIS
NLM004	g__Bacteroides	0.0193154	HIS
NLM005	g__Bacteroides	0.589534	HIS
NLM006	g__Bacteroides	0.491398	HIS
NLM007	g__Bacteroides	0.474096	HIS
NLM008	g__Bacteroides	0.201513	HIS
NLM009	g__Bacteroides	0.0254335	HIS
NLM010	g__Bacteroides	0.371596	HIS
NLM015	g__Bacteroides	0.294948	HIS
NLM016	g__Bacteroides	0.0142285	HIS
NLM017	g__Bacteroides	0.588799	HIS
NLM021	g__Bacteroides	0.416141	HIS
NLM022	g__Bacteroides	0.282509	HIS
NLM023	g__Bacteroides	0.537654	HIS
NLM024	g__Bacteroides	0.262059	HIS
NLM025	g__Bacteroides	0.0466346	HIS
NLM026	g__Bacteroides	0.189442	HIS
NLM027	g__Bacteroides	0.00381264	HIS
NLM028	g__Bacteroides	0.316669	HIS
NLM029	g__Bacteroides	0.17382	HIS
NLM031	g__Bacteroides	0.426888	HIS
NLM032	g__Bacteroides	0.167277	HIS
NO01	g__Bacteroides	0	HIS
NO02	g__Bacteroides	0.0386488	HIS
NO03	g__Bacteroides	0.0263176	HIS
NO04	g__Bacteroides	0.0265058	HIS
NO05	g__Bacteroides	0.152671	HIS
NO06	g__Bacteroides	0.0826183	HIS
NO08	g__Bacteroides	0.015411	HIS
NO09	g__Bacteroides	0.020264	HIS
NO10	g__Bacteroides	0.00855863	HIS
NO11	g__Bacteroides	0.0471675	HIS
NO12	g__Bacteroides	0.355021	HIS
NO13	g__Bacteroides	0.111418	HIS
NO15	g__Bacteroides	0.0232648	HIS
NO16	g__Bacteroides	0.113465	HIS
NO19	g__Bacteroides	0.0830316	HIS
NO20	g__Bacteroides	0.429595	HIS
NO21	g__Bacteroides	0.0570489	HIS
NO22	g__Bacteroides	0.0572941	HIS
NO23	g__Bacteroides	0.0344084	HIS
NOF001	g__Bacteroides	0.246732	HIS
NOF002	g__Bacteroides	0.472775	HIS
NOF004	g__Bacteroides	0.378594	HIS
NOF005	g__Bacteroides	0.425434	HIS
NOF006	g__Bacteroides	0.721177	HIS
NOF007	g__Bacteroides	0.541792	HIS
NOF008	g__Bacteroides	0.355859	HIS
NOF009	g__Bacteroides	0.706774	HIS
NOF010	g__Bacteroides	0.334854	HIS
NOF011	g__Bacteroides	0.486741	HIS
NOF012	g__Bacteroides	0.220116	HIS
NOF013	g__Bacteroides	0.38154	HIS
NOF014	g__Bacteroides	0.173849	HIS
NOM001	g__Bacteroides	0.0371781	HIS
NOM002	g__Bacteroides	0.15285	HIS
NOM004	g__Bacteroides	0.667857	HIS
NOM005	g__Bacteroides	0.191141	HIS
NOM007	g__Bacteroides	0.14094	HIS
NOM008	g__Bacteroides	0.678504	HIS
NOM009	g__Bacteroides	0.0732789	HIS
NOM010	g__Bacteroides	0.437921	HIS
NOM012	g__Bacteroides	0.125219	HIS
NOM013	g__Bacteroides	0.201505	HIS
NOM014	g__Bacteroides	0.717466	HIS
NOM015	g__Bacteroides	0.571188	HIS
NOM016	g__Bacteroides	0.53335	HIS
NOM017	g__Bacteroides	0.0247763	HIS
NOM018	g__Bacteroides	0.375915	HIS
NOM019	g__Bacteroides	0.151412	HIS
NOM020	g__Bacteroides	0.206052	HIS
NOM022	g__Bacteroides	0.209512	HIS
NOM023	g__Bacteroides	0.502614	HIS
NOM025	g__Bacteroides	0.536705	HIS
NOM026	g__Bacteroides	0.158994	HIS
NOM027	g__Bacteroides	0.018328	HIS
NOM028	g__Bacteroides	0.472434	HIS
PNPM__5445	g__Bacteroides	0.311737	HIS
PNPM__5446	g__Bacteroides	0.391957	HIS
PNPM__5450	g__Bacteroides	0.113657	HIS
PNPM__5451	g__Bacteroides	0.0337831	HIS
PNPM__5453	g__Bacteroides	0.226305	HIS
PNPM__5454	g__Bacteroides	0.0563713	HIS
PNPM__5455	g__Bacteroides	0.0244878	HIS
PNPM__5456	g__Bacteroides	0.0445137	HIS
PNPM__5457	g__Bacteroides	0.0636869	HIS
PNPM__5459	g__Bacteroides	0.0520058	HIS
PNPM__5460	g__Bacteroides	0.0237006	HIS
PNPM__5461	g__Bacteroides	0.0273638	HIS
PNPM__5463	g__Bacteroides	0.0916629	HIS
PNPM__5464	g__Bacteroides	0.0348708	HIS
PNPM__5465	g__Bacteroides	0.0182498	HIS
PNPM__5466	g__Bacteroides	0.401276	HIS
PNPM__5467	g__Bacteroides	0.388142	HIS
PNPM__5469	g__Bacteroides	0.0624157	HIS
PNPM__5470	g__Bacteroides	0.209963	HIS
PNPM__5471	g__Bacteroides	0.0142683	HIS
PNPM__5472	g__Bacteroides	0.048174	HIS
PNPM__5481	g__Bacteroides	0.0827537	HIS
PNPM__5482	g__Bacteroides	0.026371	HIS
PNPM__5484	g__Bacteroides	0.264177	HIS
PNPM__5485	g__Bacteroides	0.12489	HIS
PNPM__5486	g__Bacteroides	0.0461953	HIS
PNPM__5488	g__Bacteroides	0.031127	HIS
PNPM__5489	g__Bacteroides	0.125786	HIS
PNPM__5490	g__Bacteroides	0.377262	HIS
PNPM__5491	g__Bacteroides	0.0524825	HIS
PNPM__5492	g__Bacteroides	0.0426927	HIS
PNPM__5493	g__Bacteroides	0.0836062	HIS
PNPM__5494	g__Bacteroides	0.162095	HIS
PNPM__5495	g__Bacteroides	0.354766	HIS
PNPM__5496	g__Bacteroides	0.146413	HIS
PNPM__5497	g__Bacteroides	0.0614994	HIS
PNPM__5498	g__Bacteroides	0.0702087	HIS
PNPM__5499	g__Bacteroides	0.15922	HIS
PNPM__5500	g__Bacteroides	0.0848022	HIS
PNPM__5501	g__Bacteroides	0.0506971	HIS
PNPM__5502	g__Bacteroides	0.0176301	HIS
PNPM__5504	g__Bacteroides	0.0399147	HIS
PNPM__5505	g__Bacteroides	0.0309855	HIS
PNPM__5525	g__Bacteroides	0.054766	HIS
PNPM__5526	g__Bacteroides	0.0940071	HIS
PNPM__5528	g__Bacteroides	0.0111928	HIS
PNPM__5530	g__Bacteroides	0.00914388	HIS
PNPM__5532	g__Bacteroides	0.186566	HIS
PNPM__5533	g__Bacteroides	0.182474	HIS
PNPM__5534	g__Bacteroides	0.0713199	HIS
PNPM__5536	g__Bacteroides	0.0514521	HIS
PNPM__5537	g__Bacteroides	0.00909184	HIS
PNPM__5538	g__Bacteroides	0.0563108	HIS
PNPM__5539	g__Bacteroides	0.0656672	HIS
PNPM__5540	g__Bacteroides	0.0385935	HIS
PNPM__5541	g__Bacteroides	0.135468	HIS
PNPM__5542	g__Bacteroides	0.0142259	HIS
PNPM__5543	g__Bacteroides	0.0502487	HIS
PNPM__5544	g__Bacteroides	0.0313233	HIS
PNPM__5546	g__Bacteroides	0.0841663	HIS
PNPM__5547	g__Bacteroides	0.221257	HIS
PNPM__5548	g__Bacteroides	0.1636	HIS
PNPM__5549	g__Bacteroides	0.0420106	HIS
PNPM__5550	g__Bacteroides	0.046441	HIS
PNPM__5551	g__Bacteroides	0.0464983	HIS
PNPM__5552	g__Bacteroides	0.0168752	HIS
PNPM__5553	g__Bacteroides	0.0698825	HIS
PNPM__5555	g__Bacteroides	0.0866118	HIS
PNPM__5556	g__Bacteroides	0.158077	HIS
PNPM__5557	g__Bacteroides	0.157556	HIS
PNPM__5558	g__Bacteroides	0.0724875	HIS
PNPM__5559	g__Bacteroides	0.0656874	HIS
PNPM__5560	g__Bacteroides	0.176514	HIS
PNPM__5561	g__Bacteroides	0.101224	HIS
PNPM__5562	g__Bacteroides	0.0051355	HIS
PNPM__5564	g__Bacteroides	0.0307408	HIS
PNPM__5565	g__Bacteroides	0.13436	HIS
PNPM__5566	g__Bacteroides	0.300117	HIS
PNPM__5567	g__Bacteroides	0.0929194	HIS
PNPM__5568	g__Bacteroides	0.0599579	HIS
PNPM__5570	g__Bacteroides	0.0966193	HIS
PNPM__5571	g__Bacteroides	0.044721	HIS
PNPM__5572	g__Bacteroides	0.0463793	HIS
PNPM__5573	g__Bacteroides	0.0407473	HIS
PNPM__5576	g__Bacteroides	0.207978	HIS
PNPM__5578	g__Bacteroides	0.0901989	HIS
PNPM__5579	g__Bacteroides	0.0831354	HIS
PNPM__5581	g__Bacteroides	0.186236	HIS
PNPM__5582	g__Bacteroides	0.110432	HIS
PNPM__5583	g__Bacteroides	0.125455	HIS
PNPM__5584	g__Bacteroides	0.241047	HIS
PNPM__5585	g__Bacteroides	0.029618	HIS
PNPM__5586	g__Bacteroides	0.0726631	HIS
PNPM__5587	g__Bacteroides	0.109906	HIS
PNPM__5588	g__Bacteroides	0.169621	HIS
PNPM__5589	g__Bacteroides	0.00206365	HIS
PNPM__5591	g__Bacteroides	0.122299	HIS
PNPM__5592	g__Bacteroides	0.113675	HIS
PNPM__5593	g__Bacteroides	0.0606209	HIS
PNPM__5594	g__Bacteroides	0.0193811	HIS
PNPM__5595	g__Bacteroides	0.0172617	HIS
PNPM__5597	g__Bacteroides	0.184223	HIS
PNPM__5599	g__Bacteroides	0.0349995	HIS
PNPM__5600	g__Bacteroides	0.0137309	HIS
PNPM__5603	g__Bacteroides	0.0242699	HIS
PNPM__5605	g__Bacteroides	0.00872137	HIS
PNPM__5606	g__Bacteroides	0.145123	HIS
PNPM__5608	g__Bacteroides	0.202152	HIS
PNPM__5609	g__Bacteroides	0.103562	HIS
PNPM__5610	g__Bacteroides	0.0270481	HIS
PNPM__5611	g__Bacteroides	0.064752	HIS
PNPM__5612	g__Bacteroides	0.104829	HIS
PNPM__5613	g__Bacteroides	0.0607791	HIS
PNPM__5614	g__Bacteroides	0.0245125	HIS
PNPM__5616	g__Bacteroides	0.0572443	HIS
PNPM__5617	g__Bacteroides	0.0437075	HIS
PNPM__5618	g__Bacteroides	0.0525399	HIS
PNPM__5619	g__Bacteroides	0.0797003	HIS
PNPM__5620	g__Bacteroides	0.00535892	HIS
PNPM__5621	g__Bacteroides	0.000520698	HIS
PNPM__5623	g__Bacteroides	0.196715	HIS
PNPM__5624	g__Bacteroides	0.0662356	HIS
PNPM__5625	g__Bacteroides	0.166269	HIS
PNPM__5626	g__Bacteroides	0.320958	HIS
PNPM__5627	g__Bacteroides	0.15835	HIS
PNPM__5628	g__Bacteroides	0.053684	HIS
PNPM__5629	g__Bacteroides	0.194878	HIS
PNPM__5630	g__Bacteroides	0.207845	HIS
PNPM__5631	g__Bacteroides	0.0380215	HIS
PNPM__5632	g__Bacteroides	0.1287	HIS
PNPM__5633	g__Bacteroides	0.05574	HIS
PNPM__5634	g__Bacteroides	0.120789	HIS
PNPM__5635	g__Bacteroides	0.018819	HIS
PNPM__5636	g__Bacteroides	0.0741089	HIS
PNPM__5637	g__Bacteroides	0.016906	HIS
PNPM__5638	g__Bacteroides	0.00623868	HIS
PNPM__5639	g__Bacteroides	0.0962702	HIS
PNPM__5640	g__Bacteroides	0.0378163	HIS
PNPM__5641	g__Bacteroides	0.0258358	HIS
PNPM__5642	g__Bacteroides	0.0924504	HIS
PNPM__5643	g__Bacteroides	0.0402615	HIS
PNPM__5644	g__Bacteroides	0.0395432	HIS
PNPM__5645	g__Bacteroides	0.225239	HIS
PNPM__5647	g__Bacteroides	0.0243926	HIS
PNPM__5648	g__Bacteroides	0.183323	HIS
PNPM__5649	g__Bacteroides	0.0865722	HIS
PNPM__5650	g__Bacteroides	0.0128831	HIS
PNPM__5651	g__Bacteroides	0.171156	HIS
PNPM__5652	g__Bacteroides	0.00407512	HIS
PNPM__5653	g__Bacteroides	0.251322	HIS
PNPM__5654	g__Bacteroides	0.0309491	HIS
PNPM__5656	g__Bacteroides	0.0257111	HIS
PNPM__5657	g__Bacteroides	0.0789946	HIS
PNPM__5658	g__Bacteroides	0.0765051	HIS
PNPM__5659	g__Bacteroides	0.0279762	HIS
PNPM__5660	g__Bacteroides	0.0325962	HIS
PNPM__5661	g__Bacteroides	0.129504	HIS
PNPM__5662	g__Bacteroides	0.0492622	HIS
PNPM__5663	g__Bacteroides	0.156429	HIS
PNPM__5664	g__Bacteroides	0.0524255	HIS
PNPM__5665	g__Bacteroides	0.110128	HIS
PNPM__5666	g__Bacteroides	0.0875233	HIS
PNPM__5667	g__Bacteroides	0.0353982	HIS
PNPM__5668	g__Bacteroides	0.0207009	HIS
PNPM__5669	g__Bacteroides	0.0782945	HIS
PNPM__5671	g__Bacteroides	0.00506103	HIS
PNPM__5672	g__Bacteroides	0.0258006	HIS
PNPM__5673	g__Bacteroides	0.0169428	HIS
PNPM__5674	g__Bacteroides	0.0111373	HIS
PNPM__5675	g__Bacteroides	0.131792	HIS
PNPM__5676	g__Bacteroides	0.0959486	HIS
PNPM__5677	g__Bacteroides	0.0167231	HIS
PNPM__5678	g__Bacteroides	0.12276	HIS
PNPM__5679	g__Bacteroides	0.0379395	HIS
PNPM__5680	g__Bacteroides	0.0343412	HIS
PNPM__5681	g__Bacteroides	0.0310658	HIS
PNPM__5688	g__Bacteroides	0.0486174	HIS
PNPM__5689	g__Bacteroides	0.0271105	HIS
PNPM__5690	g__Bacteroides	0.124926	HIS
PNPM__5691	g__Bacteroides	0.0277341	HIS
PNPM__5692	g__Bacteroides	0.0796523	HIS
PNPM__5693	g__Bacteroides	0.0742929	HIS
PNPM__5710	g__Bacteroides	0.0266706	HIS
PNPM__5722	g__Bacteroides	0.0476122	HIS
PNPM__5723	g__Bacteroides	0.0725871	HIS
PNPM__5724	g__Bacteroides	0.0241474	HIS
PNPM__5725	g__Bacteroides	0.0684198	HIS
PNPM__5726	g__Bacteroides	0.0801998	HIS
PNPM__5727	g__Bacteroides	0.132259	HIS
PNPM__5728	g__Bacteroides	0.0698246	HIS
PNPM__5729	g__Bacteroides	0.246638	HIS
PNPM__5730	g__Bacteroides	0.0196984	HIS
PNPM__5731	g__Bacteroides	0.0369746	HIS
PNPM__5732	g__Bacteroides	0.321597	HIS
PNPM__5733	g__Bacteroides	0.0514682	HIS
PNPM__5734	g__Bacteroides	0.0762354	HIS
PNPM__5735	g__Bacteroides	0.0488137	HIS
PNPM__5736	g__Bacteroides	0.0629301	HIS
PNPM__5737	g__Bacteroides	0.0442708	HIS
PNPM__5738	g__Bacteroides	0.0596115	HIS
PNPM__5739	g__Bacteroides	0.137208	HIS
PNPM__5740	g__Bacteroides	0.0806375	HIS
PNPM__5742	g__Bacteroides	0.237574	HIS
PNPM__5743	g__Bacteroides	0.0493792	HIS
PNPM__5744	g__Bacteroides	0.265924	HIS
PNPM__5745	g__Bacteroides	0.0855503	HIS
PNPM__5747	g__Bacteroides	0.0864625	HIS
PNPM__5749	g__Bacteroides	0.0747652	HIS
PNPM__5750	g__Bacteroides	0.133437	HIS
PNPM__5751	g__Bacteroides	0.0956108	HIS
PNPM__5752	g__Bacteroides	0.139877	HIS
PNPM__5753	g__Bacteroides	0.0884019	HIS
PNPM__5754	g__Bacteroides	0.0189564	HIS
PNPM__5755	g__Bacteroides	0.106255	HIS
[truncated: 1,961 more rows]
