# Supplementary material for: Cayman enables large-scale analysis of gut microbiome carbohydrate-active enzyme repertoires
Source: Nat Microbiol. 2026 Apr 24;11(6):1739–53. doi: 10.1038/s41564-026-02318-2 (PMC13236585; doi:10.1038/s41564-026-02318-2)
Supplement: Supplementary file 18 — Associations between bacterial and CAZyme abundances, compared between genus- and species-level aggregations. [file 41564_2026_2318_MOESM18_ESM.xlsx]

## Sheet: Sheet1
genus	family	r_squared.LMIS.genus_level	r_squared.LMIS.species_level	r_squared.HIS.genus_level	r_squared.HIS.species_level
Clostridium	CBM2	0.176537	0.380243	0.147623	0.33073
Clostridium	CBM34	0.166078	0.400135	0.0260078	0.252493
Clostridium	CBM48	0.00368501	0.266523	0.0580391	0.336354
Clostridium	CBM50	0.0237316	0.240382	0.067415	0.358746
Clostridium	CBM51	0.06363	0.198642	0.0257309	0.279949
Clostridium	CE1	0.0634138	0.406058	0.0711224	0.314897
Clostridium	CE4	0.0973163	0.411111	0.178598	0.418463
Clostridium	CE9	0.0117945	0.325326	0.0560672	0.340069
Clostridium	GH1	0.00251676	0.430955	0.00870008	0.242053
Clostridium	GH112	0.0044949	0.251523	0.00286297	0.29556
Clostridium	GH13	0.0550204	0.331889	0.0164301	0.310999
Clostridium	GH13_39	0.0391138	0.470653	0.114564	0.430464
Clostridium	GH13_9	0.0478749	0.339677	0.0314569	0.275619
Clostridium	GH16	0.0153277	0.316233	0.00344115	0.122437
Clostridium	GH18	0.0316136	0.367944	4.77809e-06	0.276315
Clostridium	GH2	0.0325867	0.478699	0.0631182	0.33785
Clostridium	GH20	0.00644258	0.479766	0.0218501	0.292901
Clostridium	GH23	0.0051267	0.31738	0.0995242	0.295163
Clostridium	GH25	0.00374136	0.407281	0.000253794	0.256416
Clostridium	GH27	0.00140515	0.442885	0.0198386	0.143128
Clostridium	GH28	0.0107966	0.504806	0.0654203	0.30581
Clostridium	GH29	2.05373e-06	0.382758	0.0386347	0.294876
Clostridium	GH3	0.0102763	0.390749	0.0355446	0.333359
Clostridium	GH31	0.0363548	0.395252	0.143319	0.411753
Clostridium	GH32	0.0664601	0.497868	0.149258	0.372865
Clostridium	GH36	0.00662879	0.398864	0.095693	0.258963
Clostridium	GH38	0.0460376	0.428485	0.0202319	0.255348
Clostridium	GH4	0.000249891	0.350757	0.00265512	0.137777
Clostridium	GH43_11	0.0034146	0.301346	0.0117235	0.237232
Clostridium	GH43_35	0.138494	0.252776	0.0723491	0.313751
Clostridium	GH5	1.84518e-05	0.467642	0.00422875	0.214931
Clostridium	GH51	0.0465802	0.530787	0.180041	0.342101
Clostridium	GH5_2	0.047972	0.425347	0.00521344	0.240701
Clostridium	GH73	0.0080592	0.32866	0.0200896	0.189285
Clostridium	GH77	0.0409915	0.32442	0.00703662	0.295522
Clostridium	GH94	0.0291492	0.391109	0.0485819	0.306388
Clostridium	GH95	0.0142216	0.512994	0.0711317	0.287041
Clostridium	GT2	0.00178435	0.482395	0.0143637	0.254767
Clostridium	GT26	0.000705646	0.278463	0.000930869	0.11571
Clostridium	GT28	0.00220173	0.446052	0.220745	0.484766
Clostridium	GT35	0.01289	0.256085	0.018041	0.257698
Clostridium	GT39	0.103798	0.416208	0.244715	0.504819
Clostridium	GT4	0.0191863	0.402692	2.32686e-06	0.185217
Clostridium	GT5	0.0594708	0.344703	0.00849042	0.261043
Clostridium	GT51	0.0028827	0.237828	0.0143172	0.197416
Clostridium	GT8	0.0715015	0.342308	0.0072959	0.138406
Butyricicoccus	AA4	0.00647848	0.00698513	0.00851903	0.0110729
Butyricicoccus	AA7	0.0224971	0.0104092	0.0712622	0.0637198
Butyricicoccus	CBM48	4.20107e-05	0.0311472	0.108502	0.12601
Butyricicoccus	CBM50	0.00495905	0.0242929	0.0289241	0.0414056
Butyricicoccus	CBM54	0.0278052	0.0138934	0.0209481	0.049919
Butyricicoccus	CE1	0.00259865	0.0498185	0.00136474	0.0205986
Butyricicoccus	CE4	0.0376806	0.0323145	0.126635	0.117178
Butyricicoccus	CE9	0.00196362	0.0335803	0.0355914	0.0587383
Butyricicoccus	GH13	0.00356087	0.040556	0.149467	0.165001
Butyricicoccus	GH13_39	0.0304497	0.022744	0.07501	0.0806971
Butyricicoccus	GH13_9	0.0168066	0.0275458	0.163143	0.149698
Butyricicoccus	GH18	0.0110581	0.00440328	4.75462e-05	0.0147432
Butyricicoccus	GH23	0.0771492	0.065741	0.010574	0.043761
Butyricicoccus	GH27	0.0137082	0.00900673	1.18688e-05	0.00243359
Butyricicoccus	GH3	0.0130769	0.0697134	0.0575361	0.0773025
Butyricicoccus	GH36	0.016786	0.0649187	0.0576155	0.0618996
Butyricicoccus	GH39	0.0106171	0.00707497	0.0732245	0.0753937
Butyricicoccus	GH4	0.00932524	0.0142064	0.0580555	0.0564793
Butyricicoccus	GH77	0.038885	0.115258	0.168406	0.163765
Butyricicoccus	GT2	0.00175274	0.10537	0.0239701	0.0348904
Butyricicoccus	GT26	0.00101463	0.045082	0.00146753	0.00424398
Butyricicoccus	GT28	0.0110407	0.0852534	0.0782505	0.083612
Butyricicoccus	GT35	0.0122265	0.061089	0.0820286	0.0860758
Butyricicoccus	GT4	0.00342813	0.103036	1.73664e-05	0.00329725
Butyricicoccus	GT5	0.00786576	0.0188883	0.0927469	0.0841049
Butyricicoccus	GT51	0.00730149	0.042905	0.00684826	0.0123319
Hungatella	AA6	0.000269308	0.00429671	0.0205073	0.028423
Hungatella	AA7	0.00428702	0.0214985	0.0272399	0.0315697
Hungatella	CBM13	0.00490755	0.00960915	0.0453978	0.0527576
Hungatella	CBM34	0.0844287	0.0810018	0.0398601	0.0426467
Hungatella	CBM48	0.00847431	0.00266953	0.0129415	0.00473941
Hungatella	CBM50	0.026886	0.036821	0.0112823	0.00968356
Hungatella	CBM67	0.00473703	0.012464	0.00656844	0.0145005
Hungatella	CE1	1.3856e-08	0.00153049	0.0043159	0.0187389
Hungatella	CE12	0.0188094	0.00836173	0.00522624	0.0159537
Hungatella	CE14	0.000615904	0.0155983	0.00787764	0.0222555
Hungatella	CE4	0.00282944	0.0365057	0.0476023	0.0650964
Hungatella	CE6	0.0242259	0.0133152	0.000298452	0.00378791
Hungatella	CE7	0.0102667	0.00222383	0.00538941	0.0146068
Hungatella	CE8	0.0172254	0.00765837	0.00382786	0.0122889
Hungatella	CE9	0.00906735	0.0116647	0.0249913	0.0422311
Hungatella	GH1	0.0222983	0.00781022	0.00307398	0.00412554
Hungatella	GH10	0.045857	0.0258561	0.0271829	0.0193995
Hungatella	GH102	0.0252486	0.0071117	0.00162959	0.000991936
Hungatella	GH105	0.000288586	0.0051951	0.0342839	0.0555516
Hungatella	GH106	0.00453755	0.0044793	0.0166735	0.0257663
Hungatella	GH110	0.00416762	0.00232575	0.0401803	0.0449249
Hungatella	GH112	0.000370607	0.00387114	0.00787561	0.00773232
Hungatella	GH115	0.0136498	0.00361185	0.013156	0.0320206
Hungatella	GH116	0.000419233	0.00406356	0.00444926	0.00623123
Hungatella	GH120	0.000138314	0.000904934	0.00687826	0.00372536
Hungatella	GH123	0.00671285	0.00293502	0.0547902	0.061588
Hungatella	GH125	0.00798176	0.00814481	0.0330226	0.0497993
Hungatella	GH127	0.00507923	0.0143401	0.0104116	0.0328523
Hungatella	GH13	0.00564845	0.00440943	0.0383841	0.0266733
Hungatella	GH130	0.00163567	0.00291798	0.00159408	0.00718859
Hungatella	GH133	0.012612	0.011174	1.37748e-08	0.00538523
Hungatella	GH136	3.34741e-05	0.000453028	0.0168285	0.027047
Hungatella	GH137	0.000464706	0.000466482	0.00378157	0.0105489
Hungatella	GH13_11	0.0143649	0.00382672	0.00912751	0.00536899
Hungatella	GH13_14	0.00684774	0.00634308	0.00812645	0.00171641
Hungatella	GH13_18	0.00837829	0.00266728	0.0120966	0.0081603
Hungatella	GH13_29	0.00276652	0.00467856	0.0102437	0.0201421
Hungatella	GH13_31	0.0113429	0.00609194	0.0152253	0.0114685
Hungatella	GH13_4	0.00414718	0.010415	0.0302415	0.0267824
Hungatella	GH13_9	0.0062988	0.0254189	0.0497702	0.0564673
Hungatella	GH140	0.000486158	0.00282707	0.0316311	0.0518843
Hungatella	GH142	0.000617627	0.00423273	0.0225439	0.0358292
Hungatella	GH146	0.000208853	0.00420208	0.0197834	0.036806
Hungatella	GH154	0.000106223	0.00738968	0.0399787	0.060226
Hungatella	GH159	0.00107375	0.0020215	0.00193324	0.00240252
Hungatella	GH16	0.0114941	0.0133345	0.017375	0.0272595
Hungatella	GH161	0.023684	0.0673272	0.0395046	0.0639314
Hungatella	GH16_21	0.0863792	0.125888	0.0918108	0.120681
Hungatella	GH18	0.0207179	0.0040883	0.0456539	0.0579068
Hungatella	GH2	0.00718878	0.0127329	0.0471803	0.0749783
Hungatella	GH20	0.00307736	0.00219333	0.0750261	0.0951952
Hungatella	GH23	0.0255196	0.000501047	0.0040079	0.0232449
Hungatella	GH25	0.0893047	0.0614313	0.0743402	0.0728662
Hungatella	GH28	0.00497101	0.00118628	0.0112469	0.025388
Hungatella	GH29	0.00282259	0.00104105	0.0568309	0.0790126
Hungatella	GH3	0.00308288	0.00537487	0.000161362	0.00137242
Hungatella	GH30_1	0.0040539	0.0277915	0.0126169	0.0179951
Hungatella	GH30_5	0.00421268	0.00137963	0.0193766	0.0235819
Hungatella	GH31	0.00330967	0.00806773	0.0188863	0.0408702
Hungatella	GH32	0.00888184	0.00247607	0.00397373	0.000554583
Hungatella	GH33	0.0126415	0.00222776	0.0663178	0.0825129
Hungatella	GH35	0.000483091	0.000189974	0.0579725	0.0830907
Hungatella	GH36	0.0144977	0.00696811	0.01549	0.00549172
Hungatella	GH38	0.00423578	0.00113188	0.0091775	0.0107231
Hungatella	GH39	0.0162494	0.070391	0.0563681	0.0764809
Hungatella	GH4	2.73181e-05	0.000150334	0.00402266	0.00375371
Hungatella	GH42	0.000569724	0.00532023	0.000102669	0.00157524
Hungatella	GH43_10	0.00581326	0.0028178	0.00287028	0.0148579
Hungatella	GH43_11	0.00907218	0.00710389	0.0116562	0.00848449
Hungatella	GH43_12	0.0327972	0.0146446	0.000169008	0.00335061
Hungatella	GH43_17	0.00124975	0.00551499	0.0104335	0.014214
Hungatella	GH43_22	0.00155666	0.00168296	0.0142623	0.0110283
Hungatella	GH43_24	0.00158466	0.00550471	0.0436824	0.061186
Hungatella	GH43_26	0.0183016	0.0243873	0.0157719	0.0282609
Hungatella	GH43_28	0.0123375	0.0089865	0.0129812	0.0250701
Hungatella	GH43_35	0.0110084	0.0236682	0.0360139	0.0510091
Hungatella	GH5	0.0357689	0.0287059	0.0682901	0.0653005
Hungatella	GH51	0.00285798	0.00448747	0.0012758	0.0131057
Hungatella	GH57	0.0195397	0.0238785	0.00221077	0.00412103
Hungatella	GH59	0.0150881	0.0352707	0.0503575	0.0737095
Hungatella	GH5_22	3.89095e-05	0.0227405	0.0330953	0.0233905
Hungatella	GH63	0.00037727	0.000605265	0.0451396	0.0589626
Hungatella	GH65	0.0140233	0.0102931	0.00939161	0.00809824
Hungatella	GH67	0.0167558	0.00473438	0.00138126	3.64061e-05
Hungatella	GH76	0.00709805	0.000943257	0.0363495	0.0475359
Hungatella	GH77	0.00223315	0.00645439	0.0703074	0.0650944
Hungatella	GH78	0.0220688	0.00709529	0.0225798	0.0323082
Hungatella	GH88	0.0180459	0.0308151	0.0655003	0.0870909
Hungatella	GH9	0.00271977	0.0308057	0.000390412	0.00192569
Hungatella	GH94	0.052477	0.0907572	0.111307	0.130337
Hungatella	GH95	0.00171388	8.92325e-05	0.0358701	0.0601164
Hungatella	GT108	0.000797651	0.053083	0.00598658	0.0166472
Hungatella	GT2	0.0513163	0.0218401	0.000813488	0.00162719
Hungatella	GT26	0.0169936	0.00255272	0.00100048	0.0040798
Hungatella	GT28	0.0144491	0.0416603	0.111893	0.140194
Hungatella	GT35	0.000626147	0.00458306	0.0125232	0.00889659
Hungatella	GT4	0.0118132	0.007971	0.0138803	0.0228031
Hungatella	GT5	0.00521009	0.0241991	0.0220509	0.0275493
Hungatella	GT51	0.0450766	0.0242093	0.0157185	0.00945291
Hungatella	PL10	0.00139236	0.00127759	0.0149174	0.023396
Hungatella	PL10_1	0.00797866	0.00207118	0.0112313	0.0204358
Hungatella	PL11	0.00010719	0.00522748	0.0242739	0.0390272
Hungatella	PL11_1	0.00811557	0.00430715	0.00955952	0.0233263
Hungatella	PL12	0.0220158	0.027	0.00841182	0.013055
Hungatella	PL12_1	0.0258117	0.0262625	0.0418071	0.070516
Hungatella	PL12_3	0.037596	0.0414989	0.0015636	0.00598956
Hungatella	PL26	0.00420916	0.00141714	0.0291495	0.0452433
Hungatella	PL27	7.65062e-07	0.00588252	0.000393967	0.00087154
Hungatella	PL33_1	0.00914381	0.00627404	0.010623	0.0125679
Hungatella	PL37	0.0047131	0.00280867	0.00751676	0.00736979
Hungatella	PL8	0.00584885	0.00626735	0.0585965	0.0714528
Hungatella	PL9_1	0.0317085	0.0252203	0.000211875	0.00837487
Ruminococcus	CBM13	0.0337561	0.0751535	0.129792	0.154543
Ruminococcus	CBM2	0.14863	0.200023	0.17846	0.221473
Ruminococcus	CBM23	0.0264542	0.201149	0.140729	0.225569
Ruminococcus	CBM26	0.0625089	0.0992074	0.275138	0.206885
Ruminococcus	CBM35	0.126802	0.163614	0.15231	0.230292
Ruminococcus	CBM48	3.03036e-06	0.0652594	0.0220799	0.123499
Ruminococcus	CBM50	0.0164478	0.1341	0.00693564	0.130804
Ruminococcus	CBM65	0.132221	0.316656	0.335077	0.573851
Ruminococcus	CBM74	0.0258256	0.0939858	0.236993	0.17496
Ruminococcus	CE1	0.013492	0.117558	0.0282083	0.0802549
Ruminococcus	CE17	0.101324	0.199187	0.18702	0.215377
Ruminococcus	CE2	0.0791785	0.132471	0.138111	0.150511
Ruminococcus	CE4	0.254814	0.309843	0.109118	0.207168
Ruminococcus	CE9	0.0091332	0.0959296	0.00638014	0.0677428
Ruminococcus	GH113	0.0671712	0.205219	0.0512395	0.143372
Ruminococcus	GH123	0.0963077	0.156126	0.0142269	0.0853825
Ruminococcus	GH13	0.00390363	0.0993291	0.0505512	0.108472
Ruminococcus	GH130	0.023642	0.0973994	0.00103631	0.108337
Ruminococcus	GH13_11	0.00485321	0.0445018	0.0276201	0.0853725
Ruminococcus	GH13_14	0.0044907	0.0565197	0.0256581	0.0999036
Ruminococcus	GH13_19	0.00472111	0.086505	0.178329	0.166906
Ruminococcus	GH13_28	0.0104293	0.0653503	0.214809	0.171384
Ruminococcus	GH13_36	0.147311	0.215135	0.316229	0.223089
Ruminococcus	GH13_39	0.274218	0.328225	0.245792	0.241913
Ruminococcus	GH13_42	4.47554e-05	0.0964031	0.23703	0.238492
Ruminococcus	GH13_9	0.141963	0.17275	0.140179	0.144932
Ruminococcus	GH16	0.0038437	0.0684957	0.0178209	0.0239429
Ruminococcus	GH16_21	0.141474	0.292845	0.299312	0.445016
Ruminococcus	GH2	7.89816e-05	0.101395	0.0456975	0.118585
Ruminococcus	GH20	0.00113412	0.0846324	0.0479963	0.100609
Ruminococcus	GH23	0.0867123	0.121428	0.0358263	0.071751
Ruminococcus	GH24	0.0333196	0.0714931	0.0139568	0.0311492
Ruminococcus	GH25	0.00257963	0.183582	0.0400183	0.110949
Ruminococcus	GH26	0.000322823	0.129938	0.0133135	0.0686122
Ruminococcus	GH27	0.0617057	0.112331	0.00043122	0.0568186
Ruminococcus	GH29	0.0122047	0.0680729	0.0535793	0.0968444
Ruminococcus	GH3	0.0057263	0.0964804	0.000560099	0.0901749
Ruminococcus	GH31	3.79732e-05	0.0879266	0.00901717	0.149982
Ruminococcus	GH32	0.0437227	0.220716	0.00260874	0.134797
Ruminococcus	GH33	0.0441104	0.1294	0.0397639	0.0688811
Ruminococcus	GH35	0.00147946	0.071075	0.0455618	0.0666136
Ruminococcus	GH36	0.000776178	0.101066	0.00173373	0.0833836
Ruminococcus	GH38	0.18213	0.265726	0.0398829	0.0866585
Ruminococcus	GH4	0.000255239	0.0652224	0.00592551	0.035332
Ruminococcus	GH43_12	0.00050647	0.128998	0.00532884	0.0979221
Ruminococcus	GH43_35	0.107208	0.164113	0.165588	0.193718
Ruminococcus	GH44	0.328603	0.488788	0.275451	0.500097
Ruminococcus	GH5	0.00488824	0.132279	0.0568862	0.127426
Ruminococcus	GH51	0.00811563	0.116881	0.0282008	0.132714
Ruminococcus	GH59	0.206222	0.236475	0.334595	0.31392
Ruminococcus	GH5_1	0.314991	0.389497	0.452402	0.433456
Ruminococcus	GH5_2	0.0132856	0.192071	0.0788359	0.118563
Ruminococcus	GH5_37	0.230871	0.273754	0.384665	0.31951
Ruminococcus	GH5_4	0.00432048	0.138414	0.0369484	0.11286
Ruminococcus	GH5_7	0.00297912	0.118939	0.0178743	0.0559458
Ruminococcus	GH5_8	0.0690189	0.176435	0.27251	0.310501
Ruminococcus	GH74	0.245486	0.312966	0.163157	0.295254
Ruminococcus	GH77	0.00777878	0.115272	0.0647999	0.118106
Ruminococcus	GH89	0.033927	0.101153	0.0290023	0.0865602
Ruminococcus	GH94	0.0793506	0.196856	0.162412	0.163761
Ruminococcus	GH95	0.00165265	0.0861108	0.0875809	0.100571
Ruminococcus	GT2	0.00121898	0.200672	0.00276937	0.0802042
Ruminococcus	GT28	0.126249	0.259605	0.13643	0.258476
Ruminococcus	GT35	0.00771425	0.100624	0.035146	0.0799489
Ruminococcus	GT4	0.0283798	0.162545	0.00468681	0.0765185
Ruminococcus	GT5	0.157789	0.184828	0.114815	0.1277
Ruminococcus	GT51	0.0240173	0.0953028	0.00512847	0.0700473
Ruminococcus	GT8	0.000786439	0.127293	0.000582367	0.022465
Faecalibacterium	CBM13	0.205275	0.17524	0.185037	0.242978
Faecalibacterium	CBM22	0.15095	0.170829	0.210224	0.276954
Faecalibacterium	CBM32	0.0561363	0.0919517	0.00281367	0.0944249
Faecalibacterium	CBM34	1.80034e-05	0.0900291	0.0976305	0.132096
Faecalibacterium	CBM48	0.0202118	0.06655	0.122524	0.235203
Faecalibacterium	CBM50	0.00792655	0.0771795	0.0588826	0.118555
Faecalibacterium	CBM65	0.0380453	0.159728	0.112833	0.272517
Faecalibacterium	CBM67	0.0392334	0.0584782	0.00153661	0.018969
Faecalibacterium	CE1	0.0430293	0.114218	0.0154127	0.115375
Faecalibacterium	CE12	0.0106658	0.099493	0.000811766	0.085283
Faecalibacterium	CE15	0.0167324	0.210499	0.0287171	0.118138
Faecalibacterium	CE2	0.0472277	0.0950041	0.12404	0.192159
Faecalibacterium	CE4	0.0855037	0.224477	0.14154	0.259196
Faecalibacterium	CE8	0.0296808	0.157672	0.00280634	0.110601
Faecalibacterium	CE9	0.0274758	0.116859	0.0144947	0.0851211
Faecalibacterium	GH1	0.0567099	0.133624	0.0713393	0.11935
Faecalibacterium	GH10	0.012894	0.103447	0.0052765	0.0222949
Faecalibacterium	GH105	0.0464599	0.121617	0.000234087	0.108793
Faecalibacterium	GH106	0.0324457	0.0605538	0.00197084	0.0401761
Faecalibacterium	GH112	0.218468	0.189428	0.15212	0.188743
Faecalibacterium	GH120	0.0832659	0.167955	0.086174	0.100024
Faecalibacterium	GH126	0.0352129	0.399659	0.06805	0.559936
Faecalibacterium	GH127	0.0350937	0.124837	5.93922e-05	0.119832
Faecalibacterium	GH13	0.0539655	0.152325	0.17002	0.274527
Faecalibacterium	GH130	0.054701	0.0817189	0.0336241	0.0881614
Faecalibacterium	GH13_14	0.113306	0.155549	0.0647765	0.216183
Faecalibacterium	GH13_31	0.0610714	0.106353	0.0868017	0.111497
Faecalibacterium	GH13_36	0.0576738	0.119367	0.189215	0.231103
Faecalibacterium	GH13_39	0.156464	0.280547	0.243501	0.320971
Faecalibacterium	GH13_4	0.417184	0.357834	0.224874	0.282819
Faecalibacterium	GH13_9	0.0938254	0.177448	0.188081	0.214591
Faecalibacterium	GH140	0.010819	0.0541289	7.16867e-05	0.100332
Faecalibacterium	GH154	0.0215296	0.110417	2.89222e-06	0.0906182
Faecalibacterium	GH18	0.0142637	0.127679	7.26426e-05	0.0848197
Faecalibacterium	GH2	0.0701197	0.148805	0.0009646	0.118227
Faecalibacterium	GH23	0.0179273	0.106615	0.00154485	0.12514
Faecalibacterium	GH25	0.0613541	0.19018	0.0572674	0.174346
Faecalibacterium	GH26	0.0254777	0.0970557	0.00931652	0.0313599
Faecalibacterium	GH27	0.0401103	0.0771924	0.00374354	0.0649345
Faecalibacterium	GH28	0.0501988	0.119124	6.82744e-06	0.098928
Faecalibacterium	GH29	0.0248702	0.0530031	0.00534152	0.109841
Faecalibacterium	GH3	0.118426	0.195247	0.101581	0.139631
Faecalibacterium	GH31	0.038809	0.0768757	0.0215096	0.17139
Faecalibacterium	GH32	0.0390629	0.206673	0.0269489	0.192741
Faecalibacterium	GH33	0.0428907	0.0758824	0.00854717	0.0823947
Faecalibacterium	GH36	0.0436087	0.119861	0.00733821	0.138905
Faecalibacterium	GH39	0.00963278	0.185997	0.10769	0.175584
Faecalibacterium	GH4	0.00335412	0.0593358	0.0290243	0.0614103
Faecalibacterium	GH42	0.0632247	0.113839	0.0529404	0.0798229
Faecalibacterium	GH43_10	0.0273596	0.155345	0.0033131	0.110483
Faecalibacterium	GH43_17	0.0245772	0.106672	0.00322021	0.0871154
Faecalibacterium	GH43_22	0.0818376	0.184723	0.0817262	0.100993
Faecalibacterium	GH43_35	0.0186778	0.0746939	0.126311	0.174299
Faecalibacterium	GH5	0.042226	0.105311	0.0644671	0.127399
Faecalibacterium	GH51	0.0458786	0.140112	0.00121052	0.146749
Faecalibacterium	GH53	0.0130824	0.106952	0.0303508	0.121473
Faecalibacterium	GH5_4	0.02346	0.0988598	0.0249872	0.0733843
Faecalibacterium	GH65	0.000178056	0.119342	0.0199735	0.148294
Faecalibacterium	GH67	0.0216862	0.11636	0.000541464	0.0272677
Faecalibacterium	GH77	0.272326	0.372352	0.208827	0.289824
Faecalibacterium	GH78	0.0176933	0.14414	0.000132319	0.0460156
Faecalibacterium	GH8	0.00211404	0.0768316	0.043655	0.0876067
Faecalibacterium	GH88	0.0112877	0.1179	0.000684914	0.124458
Faecalibacterium	GH94	0.218647	0.255768	0.20456	0.261065
Faecalibacterium	GT1	0.0567907	0.169981	0.0636894	0.186891
Faecalibacterium	GT111	0.0463789	0.116583	0.023601	0.0478016
Faecalibacterium	GT2	0.0631067	0.161891	0.00795424	0.0767205
Faecalibacterium	GT26	0.000518281	0.0451144	0.000176286	0.011637
Faecalibacterium	GT28	0.180852	0.322744	0.145335	0.31143
Faecalibacterium	GT32	0.00153793	0.0810627	6.73326e-05	0.0130324
Faecalibacterium	GT35	0.108004	0.198582	0.0998688	0.138694
Faecalibacterium	GT39	0.0322936	0.197057	0.186578	0.367174
Faecalibacterium	GT4	0.0648881	0.150043	3.46998e-07	0.0496398
Faecalibacterium	GT5	0.0627978	0.158991	0.109257	0.110244
Faecalibacterium	GT51	0.00277943	0.0733176	0.00806172	0.047581
Faecalibacterium	GT60	0.0474772	0.697483	0.0995712	0.865868
Faecalibacterium	GT8	0.00830778	0.0605788	0.01025	0.0171227
Faecalibacterium	PL33_1	0.0399636	0.0987114	0.0299659	0.0582757
Flavonifractor	CBM35	0.0256131	0.042234	8.53733e-05	0.0205806
Flavonifractor	CBM40	0.0483624	0.0686637	0.115041	0.227875
Flavonifractor	CBM48	0.0102069	0.00717917	0.0143645	0.0210534
Flavonifractor	CBM50	0.039041	0.0610251	0.107447	0.0376795
Flavonifractor	CBM54	0.123578	0.0998262	3.36743e-06	0.0460288
Flavonifractor	CBM61	0.00161761	0.0886923	0.0154348	0.0249372
Flavonifractor	CE1	0.103718	0.0274318	0.148262	0.131108
Flavonifractor	CE4	0.0448391	0.121111	0.00296246	0.0547846
Flavonifractor	CE7	0.0284168	0.00633842	0.0959495	0.0819564
Flavonifractor	CE9	0.00605442	0.056365	0.0957016	0.148345
Flavonifractor	GH13	0.026686	0.00570629	0.00052784	0.00903522
Flavonifractor	GH13_39	0.0256356	0.0882535	0.0408966	0.13248
Flavonifractor	GH13_9	0.000834646	0.0522162	0.0234423	0.0513756
Flavonifractor	GH18	0.0813585	0.060055	0.135763	0.164078
Flavonifractor	GH25	0.000538941	0.0491022	0.0543023	0.0938446
Flavonifractor	GH3	0.118717	0.0501737	0.0927258	0.0633148
Flavonifractor	GH31	0.117164	0.0227067	0.127465	0.173022
Flavonifractor	GH33	0.295855	0.0754977	0.217217	0.199104
Flavonifractor	GH36	0.0285935	0.0184281	0.00142167	0.0139746
Flavonifractor	GH4	0.0588385	0.000716141	0.00523866	0.0131592
Flavonifractor	GH65	0.000451811	0.0114958	0.0394136	0.042634
Flavonifractor	GH77	0.0653054	0.0466191	0.00975443	0.026324
Flavonifractor	GT1	0.0151917	0.0264785	0.00407495	0.0413412
Flavonifractor	GT2	0.00759191	0.0564042	0.0268648	0.0456725
Flavonifractor	GT26	0.00201264	0.0113679	0.0606578	0.0373634
Flavonifractor	GT28	0.0664397	0.124842	0.0256849	0.141545
Flavonifractor	GT35	0.0224567	0.035543	0.000477283	0.00094914
Flavonifractor	GT39	0.00271298	0.0675423	0.0383402	0.14069
Flavonifractor	GT4	0.0251597	0.0967654	0.0916465	0.103422
Flavonifractor	GT5	0.00128926	0.0557089	0.0167961	0.0198659
Flavonifractor	GT51	0.00124258	0.0213668	0.000370115	0.00747766
Anaerotruncus	CBM13	0.00233758	0.0140059	0.000513105	0.0243047
Anaerotruncus	CBM48	4.49116e-07	0.0202202	0.0088099	0.0174085
Anaerotruncus	CBM50	0.000454779	0.0158477	0.0147945	0.0305295
Anaerotruncus	CE4	0.0425806	0.041198	0.00958905	0.0311077
Anaerotruncus	CE9	8.74769e-08	0.0187915	0.000109648	0.00372687
Anaerotruncus	GH110	0.0329808	0.0321227	0.0208081	0.0012692
Anaerotruncus	GH112	0.000576913	0.0171274	0.00633487	0.0264855
Anaerotruncus	GH13	0.000772053	0.0222758	0.00859948	0.0278304
Anaerotruncus	GH136	7.21201e-05	0.0136374	0.000214559	0.00872419
Anaerotruncus	GH13_39	0.0549672	0.040123	0.00988506	0.0421686
Anaerotruncus	GH13_9	0.0152463	0.0276381	0.000129606	0.0267717
Anaerotruncus	GH146	0.000653978	0.00670787	4.59368e-10	0.00202282
Anaerotruncus	GH18	0.0351284	0.0317824	0.0110429	0.00216509
Anaerotruncus	GH2	0.00182469	0.0147917	6.03218e-05	0.003068
Anaerotruncus	GH20	0.00339799	0.000783408	0.00795565	0.000667724
Anaerotruncus	GH23	0.0464905	0.0359696	0.0105351	0.00355168
Anaerotruncus	GH25	0.0307423	0.0623951	0.0239927	0.0166324
Anaerotruncus	GH27	0.0319079	0.0149416	0.0164067	0.000826274
Anaerotruncus	GH28	0.00202328	0.0157614	0.00308823	0.00338363
Anaerotruncus	GH29	0.00576344	0.00195007	0.00089329	0.00152288
Anaerotruncus	GH3	0.00523403	0.0191952	8.2428e-05	0.0134627
Anaerotruncus	GH30	0.0046417	0.00608869	0.00411457	0.00423818
Anaerotruncus	GH30_4	0.000935904	0.0156769	0.000102957	0.000933017
Anaerotruncus	GH31	0.00306988	0.0127935	0.00231245	0.00811302
Anaerotruncus	GH33	0.0325209	0.0106662	0.0102069	0.000981055
Anaerotruncus	GH36	0.00622035	0.0231915	0.0350193	0.000967909
Anaerotruncus	GH38	0.0336287	0.0412959	0.0140714	0.00724086
Anaerotruncus	GH51	0.00154085	0.0183362	0.0210328	0.00384059
Anaerotruncus	GH77	0.00356544	0.0301748	0.0105139	0.0239381
Anaerotruncus	GH95	0.000135386	0.011383	0.000492291	0.00272303
Anaerotruncus	GT14	0.012513	0.0220958	0.000725905	0.00372517
Anaerotruncus	GT2	0.0460925	0.0950476	0.0128686	0.00871563
Anaerotruncus	GT28	0.00934445	0.0447192	0.00867927	0.0494195
Anaerotruncus	GT35	0.00163638	0.0246406	0.00566416	0.0118089
Anaerotruncus	GT4	0.0159112	0.0607595	0.00139853	0.00293483
Anaerotruncus	GT5	0.0102885	0.0244954	4.53812e-06	0.0106186
Anaerotruncus	GT51	0.0108512	0.0219689	0.00110506	0.00731625
Anaeromassilibacillus	AA6	0.00890797	0.00399074	0.0221236	0.00129485
Anaeromassilibacillus	CBM12	0.0816697	0.134924	0.0106456	0.0539428
Anaeromassilibacillus	CBM13	0.0236849	0.035502	0.000433109	0.0267867
Anaeromassilibacillus	CBM32	0.00487574	0.00275557	0.0221229	0.0426173
Anaeromassilibacillus	CBM35	0.0172829	0.0558715	0.0255835	0.0174287
Anaeromassilibacillus	CBM48	0.012111	0.00249264	4.90158e-05	0.000157726
Anaeromassilibacillus	CBM50	0.0680269	0.0757493	0.00551091	0.00527949
Anaeromassilibacillus	CBM51	0.00957137	0.0181371	0.0361798	0.000781382
Anaeromassilibacillus	CBM71	0.060006	0.0128584	0.0116731	0.0061754
Anaeromassilibacillus	CE1	0.00067245	0.000449432	4.18114e-05	0.0260943
Anaeromassilibacillus	CE4	0.0437684	0.149021	0.00496855	0.0611035
Anaeromassilibacillus	CE9	0.00115107	0.00114569	0.0152593	0.0157155
Anaeromassilibacillus	GH110	0.00838944	0.0425172	0.0141208	0.00924514
Anaeromassilibacillus	GH13	0.00165778	0.000736042	0.000461258	0.00652455
Anaeromassilibacillus	GH136	0.00734041	0.0206431	7.03949e-05	0.00287132
Anaeromassilibacillus	GH137	0.0118117	0.0158236	0.00134957	0.00850895
Anaeromassilibacillus	GH13_36	0.0742782	0.140129	9.97846e-05	0.0464467
Anaeromassilibacillus	GH13_39	0.0255722	0.0973144	0.00476006	0.0742903
Anaeromassilibacillus	GH13_9	0.0224728	0.0667162	0.000195995	0.0395892
Anaeromassilibacillus	GH18	0.000732037	0.032277	0.0443576	0.0245408
Anaeromassilibacillus	GH2	0.000180974	9.4393e-06	0.00362987	0.0475607
Anaeromassilibacillus	GH20	0.00302803	0.0064012	0.0163974	0.0400585
Anaeromassilibacillus	GH23	0.0375039	0.000156969	0.00100652	0.0234558
Anaeromassilibacillus	GH24	0.000457102	0.00759152	6.82575e-06	0.00714178
Anaeromassilibacillus	GH25	0.0753151	0.0402986	0.0241204	0.0190858
Anaeromassilibacillus	GH27	0.00461578	0.0312232	0.0105303	7.62234e-06
Anaeromassilibacillus	GH29	0.00285477	0.0107429	0.00457477	0.0372859
Anaeromassilibacillus	GH3	0.000981225	0.000341284	0.00456399	0.00591793
Anaeromassilibacillus	GH38	0.00571062	0.0343916	0.0513641	2.34485e-05
Anaeromassilibacillus	GH43_33	0.00328556	0.0471297	0.0229199	0.000499246
Anaeromassilibacillus	GH63	0.0151776	0.00607741	0.0130727	0.0219144
Anaeromassilibacillus	GH77	0.00939504	0.011782	0.00161881	0.017068
Anaeromassilibacillus	GH84	0.0329067	0.0163696	0.00733067	0.0324975
Anaeromassilibacillus	GH92	4.66228e-06	0.000753738	0.0105439	0.0399341
Anaeromassilibacillus	GH97	0.0126879	0.00596773	0.000641318	0.032768
Anaeromassilibacillus	GT2	0.08941	0.0479891	0.0128839	0.00531712
Anaeromassilibacillus	GT28	0.0813702	0.125192	0.000142946	0.10264
Anaeromassilibacillus	GT35	2.41616e-05	0.0012457	0.0027464	4.42807e-06
Anaeromassilibacillus	GT4	0.0937245	0.0820085	0.00281116	0.0110615
Anaeromassilibacillus	GT5	0.0256429	0.0736633	0.00196421	0.0149921
Anaeromassilibacillus	GT51	0.0696133	0.0198907	0.00731699	0.00884868
Anaeromassilibacillus	GT8	0.11702	0.0562494	0.0111691	0.00168262
Anaeromassilibacillus	PL8	0.0098858	0.0156981	0.0117016	0.0328476
Pseudoflavonifractor	AA7	0.0346275	0.0667464	0.00384319	0.0100481
Pseudoflavonifractor	CBM12	0.0835437	0.125793	0.0320633	0.00591685
Pseudoflavonifractor	CBM32	0.00674403	0.00158659	0.0545607	0.0378806
Pseudoflavonifractor	CBM48	0.0103736	0.00127743	0.009211	0.00750092
Pseudoflavonifractor	CBM50	0.0696571	0.0626604	0.0747428	0.00332297
Pseudoflavonifractor	CBM54	0.0174451	0.0983338	0.0164955	0.00256411
Pseudoflavonifractor	CBM67	0.00344986	0.0286797	0.0366346	0.0137425
Pseudoflavonifractor	CE1	0.000197732	0.00126531	0.0282925	0.0249327
Pseudoflavonifractor	CE4	0.0609229	0.129059	0.0155173	0.00511756
Pseudoflavonifractor	CE9	0.00492073	0.00056809	0.0157342	0.0125586
Pseudoflavonifractor	GH101	0.0162873	0.000560141	0.000506774	0.00842409
Pseudoflavonifractor	GH112	0.00539901	0.00884747	0.000468968	7.25717e-05
Pseudoflavonifractor	GH120	0.0277651	0.0184536	0.00290023	0.000248521
Pseudoflavonifractor	GH13	0.000320892	0.00077587	0.00584389	0.00016485
Pseudoflavonifractor	GH13_39	0.0371546	0.093228	0.00316215	0.0114746
Pseudoflavonifractor	GH13_9	0.0322734	0.0615871	3.41357e-09	0.00544314
Pseudoflavonifractor	GH16	0.0280753	0.0215605	0.00928418	0.00412619
Pseudoflavonifractor	GH16_21	0.141245	0.157407	2.42491e-06	0.00894188
Pseudoflavonifractor	GH18	0.00296323	0.022042	0.0670584	0.0357953
Pseudoflavonifractor	GH19	0.0609508	0.0386716	0.0145222	0.0208015
Pseudoflavonifractor	GH2	0.000305237	0.000544358	0.0489841	0.042185
Pseudoflavonifractor	GH20	0.00422338	0.0039056	0.0516472	0.0364353
Pseudoflavonifractor	GH23	0.0379045	0.000121962	0.00935858	0.018992
Pseudoflavonifractor	GH25	0.0684171	0.0364275	0.014703	0.0114198
Pseudoflavonifractor	GH3	0.00128856	2.95665e-05	0.0669654	0.023835
Pseudoflavonifractor	GH39	0.0452273	0.122835	3.01719e-06	0.00883683
Pseudoflavonifractor	GH4	0.00218159	0.000757557	0.0017409	0.0033498
Pseudoflavonifractor	GH42	0.0145033	0.00404559	0.00299755	0.00395589
Pseudoflavonifractor	GH77	0.0109073	0.011254	0.000215123	0.000777065
Pseudoflavonifractor	GH78	0.000522031	0.0302927	0.0533767	0.0223821
Pseudoflavonifractor	GH79	0.0167242	0.0296022	0.00129706	0.00219318
Pseudoflavonifractor	GT2	0.0963462	0.0369082	0.00223083	0.00657135
Pseudoflavonifractor	GT26	0.0261293	0.00228523	0.00487689	0.00178918
Pseudoflavonifractor	GT28	0.0926921	0.116707	0.000216447	0.0266332
Pseudoflavonifractor	GT32	0.0821583	0.0440929	0.00545813	0.00180725
Pseudoflavonifractor	GT35	0.00109188	0.00124546	0.00272457	0.000989486
Pseudoflavonifractor	GT39	0.00781453	0.0676537	0.0127424	0.0132562
Pseudoflavonifractor	GT4	0.116697	0.0632828	0.0350076	0.0173917
Pseudoflavonifractor	GT5	0.0342046	0.0640371	0.0002364	0.00173603
Pseudoflavonifractor	GT51	0.0632806	0.0194977	0.00490485	0.00806433
Pseudoflavonifractor	GT73	0.126599	0.065259	3.36646e-08	0.000631749
Subdoligranulum	CBM50	0.0583919	0.0419336	0.01106	0.0263953
Subdoligranulum	CE1	0.000918313	3.89117e-05	0.00610892	0.00324594
Subdoligranulum	CE4	0.0460631	0.0796707	0.0176347	0.0285904
Subdoligranulum	GH95	0.00927236	0.00295386	0.00530015	0.0037083
Subdoligranulum	GT2	0.103763	0.045782	0.0180345	0.0130167
Subdoligranulum	GT28	0.0709419	0.0678811	0.0155003	0.0286384
Subdoligranulum	GT51	0.0610221	0.0192879	3.6595e-07	0.00140184
Ruthenibacterium	AA7	0.00192218	0.00373827	0.000109567	0.00114476
Ruthenibacterium	CBM13	0.000581068	7.54385e-05	0.0187368	0.0123014
Ruthenibacterium	CBM40	0.0189307	0.0280845	0.177421	0.202563
Ruthenibacterium	CBM48	0.00369417	9.82934e-05	0.0174921	0.00856525
Ruthenibacterium	CBM50	0.00715078	0.000232896	0.0353078	0.0607673
Ruthenibacterium	CBM67	0.00717805	0.00302827	0.0185453	0.0250517
Ruthenibacterium	CE1	0.00201172	0.000457619	0.000861859	0.00265589
Ruthenibacterium	CE14	0.00130879	0.00108141	0.0437052	0.052733
Ruthenibacterium	CE15	0.0384164	0.0260604	0.0657954	0.0719534
Ruthenibacterium	CE4	0.0145678	0.0190259	0.00482449	0.012548
Ruthenibacterium	CE9	0.0477922	0.0691386	0.0344404	0.0436075
Ruthenibacterium	GH1	0.00339474	0.00231796	0.00575766	0.00150646
Ruthenibacterium	GH105	0.00035413	0.000342273	0.00943887	0.0104079
Ruthenibacterium	GH109	0.00841953	0.0103179	0.120371	0.127938
Ruthenibacterium	GH110	0.0210709	0.0235232	0.117127	0.123521
Ruthenibacterium	GH112	0.0109383	0.0138779	0.00607604	0.00272049
Ruthenibacterium	GH123	0.0147353	0.0089274	0.163543	0.171332
Ruthenibacterium	GH13	0.00377255	0.00141759	0.026168	0.0121075
Ruthenibacterium	GH13_39	0.0137445	0.0149913	0.000415426	0.00415844
Ruthenibacterium	GH13_9	0.00496171	0.00787507	0.011368	0.00425867
Ruthenibacterium	GH2	0.00977336	0.0152956	0.0308311	0.0317973
Ruthenibacterium	GH20	0.00286816	0.00524235	0.121937	0.124798
Ruthenibacterium	GH23	0.0422071	0.00736199	0.00146981	3.66661e-05
Ruthenibacterium	GH25	0.0807065	0.0387897	0.116818	0.101698
Ruthenibacterium	GH29	0.00230607	0.00373029	0.0663047	0.0692042
Ruthenibacterium	GH3	0.00944875	0.0150193	0.00153263	0.0032001
Ruthenibacterium	GH31	0.0019193	0.00208339	0.00418546	0.00444438
Ruthenibacterium	GH33	0.0230227	0.0149717	0.123042	0.130524
Ruthenibacterium	GH36	0.0157126	0.00460856	0.0904232	0.0811032
Ruthenibacterium	GH38	0.0440756	0.0465341	0.101687	0.111433
Ruthenibacterium	GH4	0.00244937	0.0048977	0.000936321	0.000143535
Ruthenibacterium	GH43_33	0.023301	0.0176513	0.0999883	0.108826
Ruthenibacterium	GH77	0.00458312	0.00933388	0.0479571	0.0338382
Ruthenibacterium	GH78	0.0468131	0.0271911	0.0671497	0.073664
Ruthenibacterium	GH89	0.00242404	0.00204124	0.0966774	0.0945033
Ruthenibacterium	GH9	0.00466191	0.00649417	0.014084	0.0142307
Ruthenibacterium	GH94	0.0116031	0.00280388	0.0567458	0.0469511
Ruthenibacterium	GT2	0.0278312	0.00220112	0.00803128	0.00370645
Ruthenibacterium	GT28	0.00320224	0.0143001	3.21179e-06	0.0031702
Ruthenibacterium	GT35	0.0275401	0.0322619	0.00390606	0.00183118
Ruthenibacterium	GT4	1.92744e-05	0.0155005	0.0435343	0.0497111
Ruthenibacterium	GT5	0.00578789	0.00917924	0.000492425	5.7397e-06
Ruthenibacterium	GT51	0.030371	0.00505831	0.00455118	0.000234937
Eubacterium	CBM13	0.0152675	0.065388	0.0657197	0.228403
Eubacterium	CBM2	0.175684	0.156598	0.121888	0.249609
Eubacterium	CBM26	0.0535124	0.152064	0.0568998	0.196827
Eubacterium	CBM34	0.14694	0.248845	0.0931488	0.284055
Eubacterium	CBM48	0.00289018	0.112871	0.0442652	0.190078
Eubacterium	CBM50	0.0301007	0.144877	0.0011539	0.175497
Eubacterium	CBM77	0.143092	0.200779	0.185043	0.25126
Eubacterium	CE1	0.000103727	0.206115	0.000845246	0.186377
Eubacterium	CE12	0.0515161	0.242448	0.000230339	0.238601
Eubacterium	CE4	0.0629866	0.185288	0.0641283	0.308648
Eubacterium	CE8	0.0118756	0.270347	0.000429383	0.266052
Eubacterium	CE9	0.0172504	0.0961137	0.00170549	0.151052
Eubacterium	GH1	0.000104698	0.2137	0.0388645	0.245536
Eubacterium	GH105	0.0142847	0.254716	0.00303133	0.215524
Eubacterium	GH13	0.00685583	0.138877	0.0340104	0.212251
Eubacterium	GH13_36	0.222016	0.2279	0.187756	0.263558
Eubacterium	GH13_39	0.00323199	0.219775	0.0648422	0.324896
Eubacterium	GH13_9	0.0167219	0.124106	0.10577	0.299404
Eubacterium	GH18	0.0129568	0.107435	0.000246646	0.0949552
Eubacterium	GH2	0.000768878	0.285225	0.00635073	0.18573
Eubacterium	GH23	7.74962e-06	0.156092	0.00335738	0.103625
Eubacterium	GH25	0.0665894	0.187646	0.0727041	0.150997
Eubacterium	GH28	0.0185217	0.262004	0.00555948	0.222725
Eubacterium	GH29	0.018496	0.154829	0.00409523	0.130821
Eubacterium	GH3	0.000767687	0.17164	0.00189675	0.107598
Eubacterium	GH31	0.00271507	0.219381	0.000564286	0.180018
Eubacterium	GH36	0.0123241	0.215148	0.000392425	0.107629
Eubacterium	GH38	0.00463212	0.178866	0.0214173	0.0987389
Eubacterium	GH43_10	0.00815839	0.285077	0.00204736	0.204735
Eubacterium	GH5	0.0479788	0.257517	0.0163858	0.113763
Eubacterium	GH5_2	0.150661	0.244151	0.117011	0.132713
Eubacterium	GH77	0.00561172	0.106755	0.0571356	0.254206
Eubacterium	GH94	0.079495	0.262755	0.101956	0.223154
Eubacterium	GH95	0.0145154	0.263498	0.0187651	0.213855
Eubacterium	GT111	0.0818481	0.237757	0.0339286	0.152599
Eubacterium	GT2	0.080338	0.261505	0.0113499	0.136164
Eubacterium	GT28	0.00159953	0.224106	0.0349476	0.326381
Eubacterium	GT32	0.119073	0.203024	0.00400241	0.0445734
Eubacterium	GT35	0.00153502	0.0672745	0.0481835	0.200492
Eubacterium	GT4	0.0996625	0.227424	9.89013e-05	0.0660119
Eubacterium	GT5	0.024657	0.13992	0.0841582	0.26749
Eubacterium	GT51	4.76097e-06	0.138558	0.000660702	0.0863245
Eubacterium	GT8	0.0883721	0.198347	4.19011e-05	0.0330432
Eubacterium	PL1	0.0423469	0.162603	6.87809e-05	0.157262
Eubacterium	PL9	0.0915835	0.204729	0.101567	0.237995
Eubacterium	PL9_1	0.218451	0.314085	0.114001	0.366504
Oscillibacter	AA4	0.11201	0.131518	0.0410858	0.0812904
Oscillibacter	CBM48	0.00200251	0.0105296	0.00235316	0.0375338
Oscillibacter	CBM50	0.0542791	0.109614	0.176762	0.238259
Oscillibacter	CBM51	0.00130209	0.0370404	0.0295555	0.0931068
Oscillibacter	CE4	0.264888	0.287728	0.0686675	0.14808
Oscillibacter	GH13	0.00011797	0.0164828	0.00113387	0.0422873
Oscillibacter	GH13_39	0.26767	0.316694	0.128068	0.222298
Oscillibacter	GH13_9	0.0413245	0.105756	0.0029922	0.0926529
Oscillibacter	GH18	0.156857	0.158331	0.0108206	0.175028
Oscillibacter	GH24	0.0608125	0.0639831	0.0636892	0.118117
Oscillibacter	GH25	0.00700136	0.0993058	1.60015e-05	0.0909628
Oscillibacter	GH3	0.0472239	0.100104	0.0309084	0.0995515
Oscillibacter	GH77	0.0433846	0.0948119	0.000133599	0.0593215
Oscillibacter	GT1	0.135939	0.203246	0.114048	0.150846
Oscillibacter	GT2	0.0057976	0.100052	0.00675797	0.0752641
Oscillibacter	GT26	0.00162569	0.0121003	0.0117433	0.0451892
Oscillibacter	GT28	0.205229	0.291575	0.108442	0.249003
Oscillibacter	GT35	0.00861238	0.0628875	0.00422642	0.0198694
Oscillibacter	GT4	0.0160794	0.0965688	0.00981573	0.14799
Oscillibacter	GT5	0.0553642	0.122404	8.53749e-06	0.051379
Oscillibacter	GT51	0.00479027	0.0348742	0.000310729	0.0168469
Roseburia	CBM22	0.0542922	0.0677329	0.14122	0.208225
Roseburia	CBM23	0.308168	0.311543	0.211475	0.262064
Roseburia	CBM27	0.316475	0.293486	0.271436	0.421801
Roseburia	CBM34	0.221359	0.292767	0.10319	0.12703
Roseburia	CBM4	0.265062	0.228739	0.11489	0.17016
Roseburia	CBM41	0.0222547	0.0869517	0.0129358	0.0669542
Roseburia	CBM48	0.0566421	0.110942	0.0374667	0.113212
Roseburia	CBM50	0.0421421	0.0981681	0.00102239	0.134331
Roseburia	CBM61	0.260987	0.198603	0.21522	0.240392
Roseburia	CBM67	0.00897115	0.0604083	0.0182956	0.0697239
Roseburia	CBM83	0.435698	0.44114	0.193107	0.221468
Roseburia	CBM86	0.278744	0.431346	0.195143	0.277807
Roseburia	CBM9	0.118501	0.116323	0.0740394	0.184173
Roseburia	CE1	0.0342328	0.175765	0.00100341	0.144607
Roseburia	CE17	0.283186	0.232373	0.255108	0.252877
Roseburia	CE2	0.172931	0.143897	0.088846	0.133672
Roseburia	CE4	0.00643003	0.0940507	0.0126357	0.201177
Roseburia	CE8	0.167664	0.267731	0.00840053	0.156086
Roseburia	CE9	0.0426683	0.0791273	8.69813e-06	0.07742
Roseburia	GH1	0.00613328	0.133746	0.0187758	0.0582421
Roseburia	GH10	0.216446	0.25846	0.0101317	0.0312479
Roseburia	GH105	0.127047	0.209842	0.00038378	0.145368
Roseburia	GH112	0.0296828	0.0768711	0.0816327	0.0970698
Roseburia	GH113	0.374972	0.284474	0.207793	0.224311
Roseburia	GH115	0.159329	0.208623	0.00103696	0.133709
Roseburia	GH127	0.042036	0.194198	0.00212238	0.138655
Roseburia	GH13	0.0500485	0.144681	0.0309117	0.112419
Roseburia	GH130	0.197362	0.142691	0.0210506	0.119202
Roseburia	GH133	0.192145	0.198883	0.00222282	0.0783085
Roseburia	GH136	0.0104051	0.0752018	0.00956955	0.0382887
Roseburia	GH13_11	0.00392067	0.0563981	0.0288732	0.0725154
Roseburia	GH13_14	0.0882894	0.117079	0.0287552	0.134682
Roseburia	GH13_18	0.0291646	0.130635	0.0884551	0.124709
Roseburia	GH13_20	0.253267	0.283043	0.156023	0.157997
Roseburia	GH13_31	0.0119052	0.123913	0.0345363	0.0792655
Roseburia	GH13_36	0.324578	0.254747	0.255398	0.202912
Roseburia	GH13_41	0.422034	0.424922	0.187018	0.212179
Roseburia	GH13_9	0.00327751	0.0862866	0.0450781	0.10575
Roseburia	GH16	0.125644	0.136184	0.00121469	0.0437937
Roseburia	GH161	0.157618	0.245537	0.173392	0.202139
Roseburia	GH166	0.43659	0.309179	0.436199	0.340822
Roseburia	GH16_3	0.144354	0.145322	0.00060448	0.0256582
Roseburia	GH18	3.55002e-06	0.0954703	0.000574336	0.0499953
Roseburia	GH2	0.0653332	0.181766	0.000161208	0.146721
Roseburia	GH20	0.0453664	0.166824	0.0242358	0.111042
Roseburia	GH23	0.0413041	0.13516	0.00044344	0.102366
Roseburia	GH25	0.207828	0.248326	0.0542741	0.0916659
Roseburia	GH26	0.218885	0.244203	0.00931663	0.0379434
Roseburia	GH27	0.0297712	0.105132	0.00103059	0.0292447
Roseburia	GH28	0.133711	0.229091	0.000650331	0.143022
Roseburia	GH29	0.0530789	0.102627	0.00363144	0.12065
Roseburia	GH3	0.0344423	0.118666	0.0049149	0.102481
Roseburia	GH31	0.0775774	0.140679	0.00400026	0.152142
Roseburia	GH32	0.0883858	0.260263	0.0175447	0.111365
Roseburia	GH36	0.145036	0.199239	0.0252328	0.0949542
Roseburia	GH39	0.000485179	0.177821	0.110084	0.190684
Roseburia	GH42	0.00224955	0.0638401	0.0264167	0.0614877
Roseburia	GH43_10	0.159701	0.288077	0.0093407	0.155804
Roseburia	GH43_12	0.21057	0.245761	0.0432939	0.175468
Roseburia	GH43_26	0.0028107	0.0810331	0.0243322	0.0831059
Roseburia	GH43_35	0.052439	0.0744123	0.0984701	0.152691
Roseburia	GH43_4	0.15942	0.229425	0.035172	0.16836
Roseburia	GH5	0.181006	0.229157	0.0259139	0.0721216
Roseburia	GH51	0.111974	0.229249	0.0131144	0.142205
Roseburia	GH53	0.345935	0.368477	0.167773	0.248397
Roseburia	GH5_2	0.324301	0.282114	0.122511	0.11634
Roseburia	GH65	0.00618586	0.064807	5.01013e-07	0.0470947
Roseburia	GH73	0.0690586	0.139475	0.0111242	0.0533521
Roseburia	GH77	0.000749498	0.0914537	0.0543067	0.0974726
Roseburia	GH78	0.0073283	0.149383	0.0156501	0.062356
Roseburia	GH8	0.0634254	0.147949	0.0464494	0.0711069
Roseburia	GH88	0.0540286	0.129533	0.000350455	0.103294
Roseburia	GH9	0.0786826	0.0904972	0.00857127	0.0393754
Roseburia	GH94	0.173931	0.211381	0.114117	0.149566
Roseburia	GT11	0.0646422	0.0757278	0.00130228	0.0458295
Roseburia	GT111	0.169337	0.2617	0.107554	0.124686
Roseburia	GT2	0.211383	0.276697	0.0332603	0.097519
Roseburia	GT26	0.0347129	0.0892217	0.00127097	0.0259872
Roseburia	GT28	0.00551561	0.130881	0.00314665	0.260932
Roseburia	GT35	5.39464e-05	0.0583709	0.0370538	0.05648
Roseburia	GT4	0.0653483	0.154328	1.63775e-05	0.0413487
Roseburia	GT5	0.00142211	0.0954862	0.0394269	0.0684216
Roseburia	GT51	0.032497	0.120467	0.00693204	0.0664361
Roseburia	GT8	0.0898809	0.164962	0.00280596	0.0181899
Blautia	CBM13	0.0237109	0.0589671	0.155911	0.294041
Blautia	CBM32	0.00100707	0.0902789	0.000142677	0.210996
Blautia	CBM34	0.0802447	0.192592	0.325988	0.369352
Blautia	CBM40	0.00887278	0.143432	0.130508	0.397737
Blautia	CBM48	0.00658808	0.0622508	0.23254	0.277762
Blautia	CBM50	0.00952918	0.116881	0.0031072	0.0990923
Blautia	CBM51	0.022162	0.0558821	0.0597531	0.138916
Blautia	CBM67	0.00697758	0.110577	0.0031799	0.0785366
Blautia	CBM82	0.0477854	0.200901	0.0444609	0.196237
Blautia	CBM83	0.0478911	0.213718	0.0638763	0.230825
Blautia	CE1	0.000180796	0.0546088	0.0101561	0.136512
Blautia	CE4	0.0108752	0.169407	0.17013	0.344964
Blautia	CE9	0.0343041	0.130181	0.343811	0.40064
Blautia	GH1	0.172024	0.25747	0.384683	0.367586
Blautia	GH10	0.00519362	0.0599958	0.0559142	0.0848982
Blautia	GH101	0.0679444	0.199149	0.263572	0.350583
Blautia	GH112	0.124336	0.132612	0.422873	0.42759
Blautia	GH120	0.0710456	0.200541	0.392655	0.444237
Blautia	GH123	0.00721506	0.137419	0.0102416	0.186598
Blautia	GH127	0.00182248	0.0985086	0.00590676	0.143676
Blautia	GH13	0.00405672	0.070584	0.299993	0.372145
Blautia	GH133	2.76928e-05	0.0740682	0.0586653	0.119492
Blautia	GH136	0.107659	0.118204	0.135705	0.141173
Blautia	GH13_11	0.00583484	0.0369812	0.274259	0.31176
Blautia	GH13_14	0.000419156	0.0566969	0.0580933	0.10573
Blautia	GH13_18	0.0745312	0.130654	0.23694	0.277928
Blautia	GH13_20	0.0246797	0.175208	0.148804	0.313816
Blautia	GH13_31	0.270666	0.301933	0.487482	0.485689
Blautia	GH13_36	0.0191781	0.179501	0.0550419	0.331569
Blautia	GH13_4	0.220304	0.232562	0.507514	0.574028
Blautia	GH13_41	0.0794765	0.233746	0.0568829	0.209352
Blautia	GH13_9	0.0299731	0.115212	0.295019	0.392585
Blautia	GH16	0.000881662	0.0610322	0.00965607	0.0961922
Blautia	GH18	0.000959728	0.12307	0.0388137	0.174997
Blautia	GH2	0.0011965	0.122973	1.88169e-06	0.206208
Blautia	GH20	0.0063911	0.123113	0.017301	0.22599
Blautia	GH23	0.00231012	0.0369136	0.0324406	0.137696
Blautia	GH25	0.0364627	0.098754	0.0304453	0.172902
Blautia	GH29	5.11034e-05	0.107706	0.00137934	0.242143
Blautia	GH3	0.00195645	0.0881178	0.0959898	0.136546
Blautia	GH31	2.50225e-05	0.059386	0.152111	0.265257
Blautia	GH32	0.0507085	0.125055	0.348841	0.445602
Blautia	GH33	0.0279284	0.199851	0.0211364	0.222748
Blautia	GH36	0.0310024	0.075211	0.0850248	0.184936
Blautia	GH4	0.0250202	0.088382	0.176123	0.193485
Blautia	GH42	0.090007	0.174765	0.473919	0.461794
Blautia	GH43_12	0.00916374	0.0481013	0.00215376	0.115251
Blautia	GH43_26	0.0160382	0.120897	0.186519	0.207734
Blautia	GH43_4	0.00639184	0.0670131	0.000364215	0.151097
Blautia	GH5	0.00178078	0.066433	0.0143049	0.134868
Blautia	GH51	0.00427716	0.0744781	0.0164079	0.131699
Blautia	GH53	0.0129457	0.0965183	0.0631122	0.155595
Blautia	GH5_2	0.0212577	0.113963	0.00196831	0.180624
Blautia	GH73	0.00232434	0.0725737	4.24797e-05	0.0529487
Blautia	GH77	0.0211276	0.136829	0.308785	0.420729
Blautia	GH78	0.012768	0.163902	0.00566629	0.115293
Blautia	GH8	0.00555627	0.0442016	0.00653565	0.102967
Blautia	GH84	2.73962e-05	0.0775661	0.00547222	0.142951
Blautia	GH94	0.0140174	0.166463	0.0833748	0.317736
Blautia	GH95	0.000415083	0.0820996	0.0275338	0.242735
Blautia	GT2	0.0755056	0.121689	0.0200503	0.0910176
Blautia	GT26	1.58908e-05	0.0275565	0.0159984	0.0629324
Blautia	GT28	0.0023103	0.202478	0.0208009	0.306021
Blautia	GT32	0.0420638	0.112003	0.00700381	0.0451627
Blautia	GT35	0.0165389	0.0994416	0.302126	0.318657
Blautia	GT4	0.0668965	0.139498	0.000250974	0.11381
Blautia	GT5	0.0165681	0.0952677	0.274824	0.325777
Blautia	GT51	0.00168138	0.0558679	0.000277298	0.0459926
Lachnoclostridium	AA4	0.0204199	0.0832528	0.00579323	0.0428548
Lachnoclostridium	AA6	0.00106771	0.0298307	0.0822254	0.0580145
Lachnoclostridium	AA7	0.00372566	0.0705119	0.0234018	0.0460242
Lachnoclostridium	CBM34	0.0636438	0.12404	0.010209	0.0331204
Lachnoclostridium	CBM48	0.00223566	0.00207043	0.0211544	0.0261579
Lachnoclostridium	CBM5	0.00317758	0.0579492	0.00583293	0.0103085
Lachnoclostridium	CBM50	0.00865452	0.0876882	0.0133465	0.0864373
Lachnoclostridium	CBM51	0.000136715	0.0191472	0.0219271	0.0219036
Lachnoclostridium	CBM67	0.0107707	0.0818115	0.0668995	0.0996563
Lachnoclostridium	CE4	9.96406e-05	0.142213	0.0112823	0.0623994
Lachnoclostridium	CE6	0.0164425	0.0231949	0.0068306	0.019986
Lachnoclostridium	CE8	0.00564169	0.0247605	0.0576943	0.0866704
Lachnoclostridium	CE9	0.0286537	0.0974524	0.179335	0.142525
Lachnoclostridium	GH1	0.016685	0.110102	0.000597632	0.0435586
Lachnoclostridium	GH105	0.00583708	0.0442863	0.154759	0.173931
Lachnoclostridium	GH106	0.00990282	0.0722809	0.0769141	0.1061
Lachnoclostridium	GH112	0.00077843	0.0267282	0.0011936	0.0226308
Lachnoclostridium	GH13	0.00270762	0.0185677	5.16186e-06	0.0294133
Lachnoclostridium	GH13_11	0.0152556	0.0137745	7.59725e-05	0.0631408
Lachnoclostridium	GH13_29	0.00418778	0.0097237	0.0423433	0.045856
Lachnoclostridium	GH13_31	0.00523399	0.101762	1.97156e-05	0.0378026
Lachnoclostridium	GH13_4	0.000425507	0.0767868	5.59093e-05	0.0319516
Lachnoclostridium	GH13_9	0.00219565	0.0579034	0.0160598	0.056193
Lachnoclostridium	GH18	0.0514523	0.120557	0.191099	0.155475
Lachnoclostridium	GH2	0.0304771	0.047169	0.210843	0.207965
Lachnoclostridium	GH23	0.0157017	0.0014983	0.0718568	0.0699311
Lachnoclostridium	GH24	0.00139826	0.00841921	0.0237384	0.0664976
Lachnoclostridium	GH25	0.0794943	0.0629113	0.0837742	0.0958936
Lachnoclostridium	GH28	0.000446483	0.026483	0.0852646	0.111655
Lachnoclostridium	GH3	0.0132023	0.0359594	0.0685256	0.0588903
Lachnoclostridium	GH31	0.0136626	0.0332388	0.181846	0.147594
Lachnoclostridium	GH32	0.00230919	0.0250403	0.0163258	0.0493669
Lachnoclostridium	GH36	0.00964715	0.0158351	0.00134449	0.0188711
Lachnoclostridium	GH38	0.0077023	0.0595558	0.0413705	0.0236837
Lachnoclostridium	GH4	0.000218971	0.0636571	0.000333904	0.0136944
Lachnoclostridium	GH42	0.006089	0.0565173	0.0343885	0.0476153
Lachnoclostridium	GH43_10	0.000494832	0.0203765	0.0549326	0.0715865
Lachnoclostridium	GH43_11	2.66561e-07	0.119541	0.000115681	0.0491026
Lachnoclostridium	GH5	0.0270352	0.0565058	0.0430447	0.0709892
Lachnoclostridium	GH51	6.81062e-06	0.00932152	0.0354458	0.0458618
Lachnoclostridium	GH73	0.0160787	0.00536083	0.0267851	0.0449634
Lachnoclostridium	GH77	4.03485e-05	0.0700703	0.012534	0.0711605
Lachnoclostridium	GH78	0.0358409	0.101124	0.130416	0.12622
Lachnoclostridium	GH88	0.0477691	0.0939288	0.217227	0.198459
Lachnoclostridium	GT1	0.0105258	0.0600801	0.000138787	0.0171014
Lachnoclostridium	GT2	0.02698	0.0505904	0.0246172	0.0280193
Lachnoclostridium	GT28	0.00984014	0.125357	0.112847	0.182382
Lachnoclostridium	GT35	0.00980821	0.0408737	0.0046413	0.0332068
Lachnoclostridium	GT4	0.0012465	0.10708	0.0764273	0.0909704
Lachnoclostridium	GT5	0.00129821	0.0626531	0.0020925	0.0360413
Lachnoclostridium	GT51	0.0401111	0.0256564	0.0116296	0.020389
Lachnoclostridium	GT8	0.0640438	0.0824216	0.0183072	0.014989
Lachnoclostridium	PL12_1	0.00467743	0.11982	0.139043	0.150666
Coprococcus	CBM13	0.0136805	0.0489363	0.140162	0.208554
Coprococcus	CBM2	0.0846237	0.106991	0.0592367	0.10622
Coprococcus	CBM23	0.129442	0.173295	0.121442	0.121724
Coprococcus	CBM27	0.143396	0.18275	0.111741	0.174636
Coprococcus	CBM34	0.0981649	0.166621	0.164643	0.20573
Coprococcus	CBM4	0.127853	0.134037	0.083047	0.103486
Coprococcus	CBM48	0.00621293	0.0205012	0.0386746	0.0677637
Coprococcus	CBM50	0.00328125	0.0537726	0.00330172	0.0335816
Coprococcus	CBM51	0.000585359	0.0281018	0.00712824	0.0454748
Coprococcus	CBM61	0.10881	0.12921	0.0687041	0.0749875
Coprococcus	CE1	0.0104184	0.0317242	0.0505619	0.0730766
Coprococcus	CE17	0.102324	0.13983	0.157478	0.171772
Coprococcus	CE2	0.0668182	0.100228	0.0631239	0.122565
Coprococcus	CE4	0.0135078	0.130252	0.147333	0.225721
Coprococcus	GH1	0.00226604	0.0657868	0.114314	0.175057
Coprococcus	GH113	0.110046	0.136556	0.055733	0.0504094
Coprococcus	GH13	0.0112347	0.0184471	0.119478	0.16516
Coprococcus	GH130	0.0391269	0.0349078	0.00459409	0.0258931
Coprococcus	GH13_36	0.1451	0.170754	0.144489	0.237211
Coprococcus	GH13_4	0.0456414	0.0890859	0.200991	0.246299
Coprococcus	GH13_5	0.0331214	0.0874825	0.00957235	0.0304753
Coprococcus	GH13_9	0.0046128	0.0699504	0.187002	0.24171
Coprococcus	GH16	0.0391786	0.0498487	0.0315306	0.0445633
Coprococcus	GH166	0.161425	0.177662	0.123334	0.163135
Coprococcus	GH16_3	0.0281938	0.034988	0.0421869	0.0542607
Coprococcus	GH2	0.00780189	0.0443689	0.0766642	0.124233
Coprococcus	GH25	0.0929254	0.118236	0.101259	0.113782
Coprococcus	GH26	0.0882316	0.0893424	0.000115943	0.0457937
Coprococcus	GH3	0.00813033	0.0231395	0.00320127	0.0261025
Coprococcus	GH31	0.0178602	0.0308207	0.00244281	0.0641016
Coprococcus	GH32	0.0562384	0.143044	0.0555945	0.115974
Coprococcus	GH36	0.0654279	0.0841372	0.0367664	0.0470661
Coprococcus	GH42	0.00239408	0.0477974	0.0698211	0.140983
Coprococcus	GH43_35	0.0515133	0.0638633	0.100075	0.125585
Coprococcus	GH5	0.0931215	0.0942933	0.0145043	0.0627985
Coprococcus	GH51	0.0333035	0.0710556	0.00507035	0.0374007
Coprococcus	GH53	0.114381	0.123713	0.0216088	0.0238386
Coprococcus	GH5_2	0.175638	0.16698	0.0701623	0.082731
Coprococcus	GH5_37	0.105706	0.200078	0.159153	0.300949
Coprococcus	GH77	0.00333766	0.0239975	0.163842	0.201742
Coprococcus	GH9	0.0339305	0.0741861	0.000551873	0.0150871
Coprococcus	GH94	0.110169	0.170714	0.152033	0.205343
Coprococcus	GT2	0.0911014	0.148245	0.000814415	0.00909766
Coprococcus	GT28	4.47768e-06	0.130902	0.133808	0.243224
Coprococcus	GT35	0.00242722	0.0145936	0.0774775	0.120719
Coprococcus	GT4	0.0404265	0.144398	0.0271968	0.0367941
Coprococcus	GT5	0.00141529	0.0804017	0.110638	0.164813
Coprococcus	GT51	0.00647242	0.024948	0.00314496	0.0108419
Dorea	CBM34	0.0794391	0.11345	0.219278	0.219805
Dorea	CBM48	0.00918275	0.0253832	0.0690338	0.0963068
Dorea	CBM50	0.000690859	0.0899274	0.00550051	0.00975597
Dorea	CE4	0.0217119	0.155345	0.105263	0.1221
Dorea	CE9	0.00188857	0.00570205	0.0412579	0.103203
Dorea	GH1	0.0818734	0.11661	0.220671	0.24188
Dorea	GH123	0.00269108	0.0788752	0.0606432	0.0851551
Dorea	GH127	0.0100147	0.0564327	0.00851459	0.0298887
Dorea	GH129	0.10877	0.124914	0.331217	0.334286
Dorea	GH13	0.00753593	0.0386468	0.149832	0.177717
Dorea	GH13_31	0.112285	0.130416	0.276864	0.28504
Dorea	GH13_4	0.129408	0.117091	0.288474	0.306734
Dorea	GH13_9	0.00970365	0.0650238	0.217169	0.219122
Dorea	GH18	0.000348474	0.0589236	0.00753262	0.0444232
Dorea	GH2	0.00594856	0.0252019	0.0609914	0.0954278
Dorea	GH23	0.00165326	0.0179367	4.40938e-08	0.0271459
Dorea	GH25	0.0983503	0.12263	0.0965773	0.122599
Dorea	GH27	0.00320993	0.0488992	0.00917152	0.0146643
Dorea	GH3	0.00950646	0.0271136	0.00739599	0.0190286
Dorea	GH31	0.00492878	0.0281828	0.00457593	0.0631858
Dorea	GH32	0.104929	0.204475	0.167179	0.219816
Dorea	GH36	0.0971999	0.111812	0.0722666	0.0927483
Dorea	GH42	0.0377996	0.0544441	0.159352	0.185016
Dorea	GH43_26	0.00442247	0.00771573	0.0373726	0.0677547
Dorea	GH51	0.042234	0.08285	0.00120071	0.0301452
Dorea	GH73	0.0197307	0.0479462	0.00736292	0.0113052
Dorea	GH77	0.0242362	0.0382106	0.221962	0.24173
Dorea	GH78	0.0212268	0.152465	0.0259189	0.0379972
Dorea	GT2	0.155093	0.179608	0.000876632	0.0185695
Dorea	GT28	0.0119806	0.127652	0.074137	0.165088
Dorea	GT35	0.0135115	0.0205896	0.152431	0.172288
Dorea	GT4	0.112455	0.141916	0.0351508	0.0364803
Dorea	GT5	0.00748982	0.0773689	0.175905	0.176195
Dorea	GT51	0.00736717	0.0405788	0.00111175	0.017705
Oribacterium	CBM13	1.4163e-05	0.0198044	0.0397537	0.00248484
Oribacterium	CBM34	0.00475181	0.0233123	0.0585578	2.87123e-05
Oribacterium	CBM48	0.0179276	0.00694665	0.00498026	0.00732484
Oribacterium	CE1	0.00747425	0.00594188	0.00386704	0.0155672
Oribacterium	CE2	0.00278478	2.96078e-05	0.0535236	0.00886388
Oribacterium	CE4	0.0060154	0.0503685	0.181598	0.0134634
Oribacterium	CE9	0.00628372	0.0689235	0.000152472	0.0195862
Oribacterium	GH109	0.00029584	0.00899503	0.00285017	0.0109322
Oribacterium	GH112	0.0122057	0.00961558	0.0192816	0.00234865
Oribacterium	GH129	0.010103	0.0181997	0.0618987	0.000461924
Oribacterium	GH13	0.010035	0.0291295	0.0261496	0.000122266
Oribacterium	GH13_20	0.00170806	0.0238235	0.0755659	0.00133284
Oribacterium	GH13_31	0.0108652	0.0137947	0.0338851	0.000106877
Oribacterium	GH13_4	0.0021856	0.0337788	0.0306798	0.00176136
Oribacterium	GH13_9	0.000111039	0.03919	0.0759261	0.00339704
Oribacterium	GH166	0.00119941	0.00841087	0.0425788	0.0029135
Oribacterium	GH18	0.00459175	0.0143048	0.00547247	0.0133885
Oribacterium	GH2	0.0175563	0.00722151	0.0115411	0.0307336
Oribacterium	GH23	0.0319641	0.0274267	0.0026632	0.0121097
Oribacterium	GH25	0.0258432	0.0038705	0.00486905	0.00279452
Oribacterium	GH31	0.00150375	0.00875667	0.0196787	0.0334341
Oribacterium	GH32	0.044791	0.000456938	0.0109954	0.0195773
Oribacterium	GH36	0.0160783	0.000316146	0.010144	0.0069659
Oribacterium	GH38	0.00125337	0.0153458	0.0628437	0.000307836
Oribacterium	GH4	0.00362359	0.00588414	0.0284151	0.000918878
Oribacterium	GH73	0.024329	0.0230562	1.6041e-05	0.00555827
Oribacterium	GH77	0.00432872	0.0912142	0.0195947	2.60953e-05
Oribacterium	GH87	0.000501101	0.0123536	0.00166937	0.00398539
Oribacterium	GH94	0.000104476	0.0148481	0.054468	0.00847584
Oribacterium	GT14	0.00297801	0.018723	0.000307689	0.00455722
Oribacterium	GT2	0.0500896	0.00531692	0.00422195	0.0266812
Oribacterium	GT28	4.14928e-06	0.0957007	0.227556	0.041395
Oribacterium	GT35	0.00526115	0.0541735	0.00468623	0.00486791
Oribacterium	GT4	0.0228542	0.00284897	0.0113389	0.0135467
Oribacterium	GT5	0.000426357	0.0347774	0.0394989	0.000346243
Oribacterium	GT51	0.0074531	0.000182042	0.0210031	0.00377694
Oribacterium	GT8	0.00949451	0.0399758	0.00982098	3.62986e-06
Oribacterium	PL22	4.60886e-05	0.0194937	0.00231877	0.0120579
Anaerostipes	AA7	7.7331e-05	0.00119563	0.133924	0.148711
Anaerostipes	CBM32	0.00180714	0.00266152	0.023671	0.0220325
Anaerostipes	CBM48	0.00039912	0.00362554	0.103236	0.0976991
Anaerostipes	CBM50	0.0377201	0.0286656	0.0133165	0.00771679
Anaerostipes	CBM51	0.00406088	0.00680718	0.0139079	0.0241866
Anaerostipes	CBM66	0.0179398	0.024196	0.31932	0.31752
Anaerostipes	CE12	3.48308e-05	0.00332502	0.00871326	0.0168027
Anaerostipes	CE4	0.000156811	0.000411144	0.0920798	0.101543
Anaerostipes	CE9	0.000481461	0.000468697	0.106878	0.103268
Anaerostipes	GH1	0.0262824	0.0445795	0.204141	0.192105
Anaerostipes	GH13	0.000460049	0.00931985	0.0857962	0.0932222
Anaerostipes	GH13_11	0.00890678	0.00343742	0.203898	0.194341
Anaerostipes	GH13_39	0.00090651	0.00205353	0.0346193	0.0534765
Anaerostipes	GH13_9	0.00229295	0.00329481	0.178274	0.179966
Anaerostipes	GH2	0.00440668	0.00689729	0.0113083	0.0158989
Anaerostipes	GH23	0.0524093	0.0310651	0.000147477	1.37864e-05
Anaerostipes	GH25	0.00117494	0.00693448	0.0151984	0.0206356
Anaerostipes	GH28	0.00102638	0.00255189	0.0264646	0.0309055
Anaerostipes	GH3	3.32205e-06	0.00288446	0.00849332	0.00860174
Anaerostipes	GH32	0.0100377	0.0225174	0.191754	0.165658
Anaerostipes	GH36	0.00882797	0.0152056	0.0407487	0.0398108
Anaerostipes	GH4	0.0143473	0.0254426	0.0929805	0.100315
Anaerostipes	GH53	0.000223724	0.000805437	0.0972322	0.08404
Anaerostipes	GH73	0.00324749	0.00362133	0.0127163	0.00912999
Anaerostipes	GH77	2.56104e-05	0.000623662	0.146557	0.147759
Anaerostipes	GT2	0.00685196	0.0157003	0.0403437	0.0414862
Anaerostipes	GT28	0.0361239	0.0264297	0.0120364	0.0240318
Anaerostipes	GT32	0.0183621	0.0291213	0.0156828	0.0148218
Anaerostipes	GT35	0.00215467	0.00349426	0.146792	0.138551
Anaerostipes	GT4	0.00342423	0.0168952	2.28703e-05	0.00842105
Anaerostipes	GT5	0.000606361	0.00124867	0.199677	0.190979
Anaerostipes	GT51	0.035581	0.0242451	0.00437699	0.00340387
Butyrivibrio	CBM2	0.14672	0.124674	0.0151888	0.0208738
Butyrivibrio	CBM26	0.0273891	0.0306131	0.00482541	0.00487076
Butyrivibrio	CBM34	0.052219	0.0637311	0.00272604	0.00759429
Butyrivibrio	CBM41	0.0446454	0.0583047	0.0277215	0.0268074
Butyrivibrio	CBM48	0.00139392	0.00704238	0.0150561	0.01412
Butyrivibrio	CBM50	0.0174376	0.0251401	0.000124305	0.0127966
Butyrivibrio	CBM61	0.0556051	0.055234	8.23577e-05	0.00191748
Butyrivibrio	CE1	0.000674054	0.000558446	0.0300336	0.0220677
Butyrivibrio	CE4	0.0390894	0.0381868	0.0170931	0.0291612
Butyrivibrio	CE9	0.0280464	0.0197414	0.0319504	0.0209469
Butyrivibrio	GH13	0.00015374	0.00123941	0.00596082	0.0102099
Butyrivibrio	GH133	0.0133035	0.0123409	0.000892575	0.000584123
Butyrivibrio	GH13_14	0.00279474	0.00250723	0.0107269	0.00993545
Butyrivibrio	GH13_20	0.0627618	0.0661804	0.004793	0.00839481
Butyrivibrio	GH13_28	0.0255174	0.0248974	0.00867451	0.0063819
Butyrivibrio	GH13_36	0.100805	0.0900893	0.00594251	0.00989502
Butyrivibrio	GH13_9	0.00940784	0.0141703	0.000797184	0.00425968
Butyrivibrio	GH18	0.00390213	0.00204091	0.0194996	0.0138547
Butyrivibrio	GH2	8.15403e-06	0.000546162	0.0497498	0.0378044
Butyrivibrio	GH29	0.00234458	0.003525	0.038013	0.0248849
Butyrivibrio	GH3	0.00502635	0.00551818	0.0384564	0.0407802
Butyrivibrio	GH31	7.02905e-05	0.00017134	0.054815	0.0434716
Butyrivibrio	GH36	0.000693759	0.00159661	0.0148815	0.0145195
Butyrivibrio	GH42	0.0144397	0.0108326	0.0270727	0.0247986
Butyrivibrio	GH43_12	0.0075221	0.00911535	0.038116	0.0355249
Butyrivibrio	GH43_35	0.0275632	0.0200897	0.000208528	0.00701883
Butyrivibrio	GH5	0.0246398	0.0240301	1.25675e-05	0.00497624
Butyrivibrio	GH51	2.01878e-05	0.000328332	0.0375893	0.0332763
Butyrivibrio	GH53	0.0184276	0.0192936	0.0211332	0.0243337
Butyrivibrio	GH59	0.0600836	0.0664569	0.000601996	0.00300365
Butyrivibrio	GH5_2	0.0463829	0.045927	0.00119628	0.00410147
Butyrivibrio	GH5_37	0.101624	0.0803914	0.0100357	0.00760726
Butyrivibrio	GH5_4	0.0276615	0.0271295	0.00169835	0.000550807
Butyrivibrio	GH77	0.00832508	0.0077999	0.00275101	0.0077538
Butyrivibrio	GH94	0.0253356	0.0233974	0.000875641	0.00410832
Butyrivibrio	GT111	0.00867534	0.0201116	0.00384736	0.00527597
Butyrivibrio	GT2	0.00431135	0.0133662	0.0266656	0.0236828
Butyrivibrio	GT28	0.00185773	0.00751046	0.0218283	0.0285671
Butyrivibrio	GT32	0.0169177	0.0220332	0.0122421	0.011226
Butyrivibrio	GT35	0.00675294	0.0105598	0.0118633	0.0124243
Butyrivibrio	GT4	0.00335757	0.00890638	0.0245899	0.0200886
Butyrivibrio	GT5	0.00523112	0.0172457	0.000245286	0.00288331
Butyrivibrio	GT51	0.000214401	0.00577213	0.00652096	0.010915
Tyzzerella	CBM32	0.0124735	0.0245651	0.0782623	0.103186
Tyzzerella	CBM34	0.0359597	0.069341	0.00861708	0.0174167
Tyzzerella	CBM40	0.0138982	0.0683845	0.0970013	0.118939
Tyzzerella	CBM48	0.00533123	0.00131385	0.000306231	0.000438583
Tyzzerella	CBM50	0.0100431	0.0498199	0.00338271	0.00207818
Tyzzerella	CBM51	7.05013e-05	0.00932649	0.000228352	0.0020072
Tyzzerella	CE4	0.00178501	0.104338	0.0284514	0.0443962
Tyzzerella	CE9	0.00987731	0.0161	0.0473477	0.0616351
Tyzzerella	GH1	0.0086065	0.0218998	0.000908221	0.00801054
Tyzzerella	GH101	0.043498	0.0842043	0.0912492	0.118603
Tyzzerella	GH110	0.00345893	0.0296795	0.0271377	0.0334994
Tyzzerella	GH112	3.20971e-06	0.0047767	0.00139303	0.00201898
Tyzzerella	GH123	0.00614504	0.0232553	0.0343475	0.0413915
Tyzzerella	GH13	0.00102988	0.00191502	0.00816081	0.00651313
Tyzzerella	GH133	0.000502981	0.0072814	0.00137239	0.00437904
Tyzzerella	GH136	0.00795989	0.0338115	0.0439745	0.0482155
Tyzzerella	GH13_11	0.00938943	0.0026746	9.00055e-05	0.00301841
Tyzzerella	GH13_14	0.00156846	0.00182017	0.000279635	0.00142124
Tyzzerella	GH13_20	0.0442327	0.0887636	0.0408104	0.0526853
Tyzzerella	GH13_31	0.00185458	0.0265102	0.000764442	0.00590014
Tyzzerella	GH13_9	0.007725	0.0463325	0.022288	0.0330278
Tyzzerella	GH18	0.013536	0.0242828	0.0354972	0.0447359
Tyzzerella	GH2	0.0187467	0.022373	0.0392569	0.0689673
Tyzzerella	GH20	0.0111646	0.0178819	0.0505915	0.0692258
Tyzzerella	GH23	0.00540684	0.001025	0.0221348	0.0431667
Tyzzerella	GH25	0.031382	0.0397006	0.0365725	0.0411594
Tyzzerella	GH29	0.00870853	0.0158634	0.0588237	0.0807479
Tyzzerella	GH3	0.0035606	0.00633644	4.98006e-07	0.0114628
Tyzzerella	GH30_1	0.000125281	0.0455741	0.00340587	0.0162744
Tyzzerella	GH30_5	0.000946073	0.00177118	0.0044551	0.00507622
Tyzzerella	GH32	8.76963e-05	0.00823318	0.00180194	0.0116428
Tyzzerella	GH33	0.0185098	0.0205248	0.0484753	0.061101
Tyzzerella	GH36	0.00336207	0.00902702	0.00163561	0.00353395
Tyzzerella	GH42	0.000543453	0.0072236	0.00247655	0.00425444
Tyzzerella	GH43_11	0.00128799	0.0140171	0.00100695	0.00164911
Tyzzerella	GH43_22	0.000188649	0.0170365	0.0044929	0.00876593
Tyzzerella	GH43_24	0.000596851	0.00199433	0.0210064	0.0363169
Tyzzerella	GH43_26	0.0202725	0.0220954	0.0160823	0.0227007
Tyzzerella	GH43_34	0.00172211	0.0041928	0.02858	0.0500149
Tyzzerella	GH5	0.0189645	0.0234176	0.0528398	0.0563721
Tyzzerella	GH51	0.000138687	0.0020036	0.00469307	0.0307891
Tyzzerella	GH5_44	2.17933e-06	0.0183667	0.00374515	0.0155402
Tyzzerella	GH73	0.0077372	0.00131364	0.00599489	0.0132778
Tyzzerella	GH77	9.19511e-05	0.00582379	0.0258316	0.0273219
Tyzzerella	GH78	0.00621959	0.0170031	0.0222611	0.0307019
Tyzzerella	GH84	0.00188452	0.0144802	0.0391422	0.0568194
Tyzzerella	GH89	0.00478762	0.0218844	0.0393493	0.0511161
Tyzzerella	GH94	0.0238915	0.0944401	0.0756508	0.0949219
Tyzzerella	GH95	0.00123892	0.0071279	0.0422694	0.0663953
Tyzzerella	GT14	0.00757407	0.0060713	7.09977e-05	0.00233212
Tyzzerella	GT2	0.0145756	0.0303846	2.48159e-06	0.0125303
Tyzzerella	GT26	0.00260941	0.00262177	0.000633468	0.00334418
Tyzzerella	GT28	0.00992142	0.0910066	0.077266	0.12089
Tyzzerella	GT35	0.00403902	0.0042926	0.00198081	0.00140091
Tyzzerella	GT4	0.00201985	0.0668131	0.00560697	0.0180079
Tyzzerella	GT5	0.00347381	0.0473808	0.010355	0.0156729
Tyzzerella	GT51	0.0243713	0.0194155	0.00522853	0.00674688
Faecalicatena	AA1	0.0405658	0.000489134	0.000405271	0.00441848
Faecalicatena	AA7	0.0237212	0.0342572	0.00745059	5.78168e-06
Faecalicatena	CBM32	0.00182448	0.000378004	0.00679857	0.026222
Faecalicatena	CBM34	0.106157	0.0734488	0.00879689	0.00152383
Faecalicatena	CBM48	0.00857967	0.000547065	0.00439478	5.58671e-05
Faecalicatena	CBM50	0.058783	0.0387283	0.0421649	0.00509081
Faecalicatena	CBM51	0.00742704	0.00492787	0.000118361	0.00757984
Faecalicatena	CBM67	0.00109558	0.0126667	0.00519067	0.000255877
Faecalicatena	CE1	0.000109847	0.00429963	0.00302886	9.27697e-05
Faecalicatena	CE13	0.0905061	0.112522	0.00504625	0.00163884
Faecalicatena	CE4	0.0410024	0.0664944	0.0216783	0.00328038
Faecalicatena	CE9	0.0013966	0.000759706	0.0136452	0.0337824
Faecalicatena	GH1	0.0595336	0.0152929	0.000129297	0.00203105
Faecalicatena	GH106	0.00294519	0.00869712	0.000116763	0.000621439
Faecalicatena	GH110	0.00715774	0.0121856	0.00166987	0.0100708
Faecalicatena	GH112	0.00464299	0.0055734	0.000195531	0.00327963
Faecalicatena	GH116	0.0128604	0.0122547	0.00435819	0.00974997
Faecalicatena	GH117	0.0142347	0.00518978	0.00186479	0.010016
Faecalicatena	GH127	0.000384733	0.00885775	0.000115803	0.000341086
Faecalicatena	GH13	0.000646977	0.000257893	0.0200121	0.00419722
Faecalicatena	GH137	0.00997548	0.00442924	0.000300868	0.00159718
Faecalicatena	GH13_11	0.032828	0.00777986	2.49153e-06	0.0020028
Faecalicatena	GH13_18	0.0263285	0.00119689	8.01787e-05	0.00104197
Faecalicatena	GH13_20	0.0972648	0.0907878	0.0157713	0.00635895
Faecalicatena	GH13_29	0.00231694	0.00487309	0.00043498	0.00926962
Faecalicatena	GH13_31	0.0480822	0.0168985	0.000638807	0.00224084
Faecalicatena	GH13_9	0.0247183	0.0356805	0.0107083	0.00148879
Faecalicatena	GH140	0.0179417	8.82964e-05	0.0055973	0.0111815
Faecalicatena	GH141	0.0144855	0.0155562	1.59034e-06	0.000831978
Faecalicatena	GH151	0.0265919	0.0695545	0.00188227	0.000267718
Faecalicatena	GH159	0.00814397	0.0122829	0.000444979	0.000331784
Faecalicatena	GH18	0.000147285	0.00448131	0.0174513	0.0321894
Faecalicatena	GH2	0.000508654	0.00613332	0.00421563	0.00808741
Faecalicatena	GH23	0.039754	0.000657923	0.00135636	0.00155429
Faecalicatena	GH25	0.0737192	0.0365674	0.022847	0.0229043
Faecalicatena	GH28	0.00615654	0.000485042	0.000329551	0.00065905
Faecalicatena	GH29	0.00115001	0.000555927	0.00626727	0.0148492
Faecalicatena	GH3	0.000165895	0.00432566	0.0013245	1.81711e-06
Faecalicatena	GH31	0.00382484	0.00798929	0.0110633	0.0127334
Faecalicatena	GH32	0.0112246	0.00162313	0.0016593	0.00181166
Faecalicatena	GH33	0.000369167	0.00167951	0.00339824	0.0144655
Faecalicatena	GH35	0.0133178	0.00166379	0.00490427	0.00965423
Faecalicatena	GH36	0.0187402	0.00481204	0.00349765	0.0050169
Faecalicatena	GH38	0.0046174	0.00903063	0.00393861	0.0175171
Faecalicatena	GH39	0.0397012	0.0872692	0.0226901	0.0137712
Faecalicatena	GH4	0.00111606	5.73795e-05	0.00262983	0.000384006
Faecalicatena	GH42	0.0089578	0.000344667	0.00678652	0.0144822
Faecalicatena	GH43_11	0.0344553	0.00492339	1.73817e-05	0.00109586
Faecalicatena	GH43_12	0.0311286	0.00762976	0.00219973	0.00234042
Faecalicatena	GH43_24	1.78377e-05	0.00119828	0.00331369	0.00852209
Faecalicatena	GH43_26	0.000170334	0.00232199	0.0166717	0.0199488
Faecalicatena	GH43_35	0.0131409	0.0217951	0.00725101	0.00335826
Faecalicatena	GH50	0.00617973	0.038844	9.59137e-05	0.00181772
Faecalicatena	GH51	0.00122981	0.00113123	0.000525238	5.95604e-05
Faecalicatena	GH63	0.00956334	3.65273e-06	0.00471458	0.0148061
Faecalicatena	GH65	0.000181816	6.79969e-05	0.00067561	0.00626626
Faecalicatena	GH73	0.0154139	5.66976e-05	0.00314462	1.61572e-05
Faecalicatena	GH77	0.00698531	0.0038825	0.0125309	0.00521942
Faecalicatena	GH78	0.00018838	0.00953202	0.000577277	0.0060992
Faecalicatena	GH86	0.0288337	0.0054171	0.00981881	0.0114522
Faecalicatena	GH9	0.0140764	0.0362569	0.000340403	1.91951e-07
Faecalicatena	GH95	0.00453509	8.76987e-05	0.000935292	0.00243617
Faecalicatena	GH98	0.00157385	0.00410514	0.00422078	0.000697438
Faecalicatena	GT2	0.0792599	0.0206298	0.000631187	0.00040191
Faecalicatena	GT26	0.0247081	0.00208335	0.00492918	0.000659269
Faecalicatena	GT28	0.0677879	0.0587105	0.066242	0.021408
Faecalicatena	GT35	1.52103e-05	0.000206787	0.000584348	0.0033977
Faecalicatena	GT4	0.0763568	0.0208506	0.00126692	0.00789782
Faecalicatena	GT5	0.0265686	0.0378022	0.000244556	0.000407391
Faecalicatena	GT51	0.0585862	0.0148408	0.04109	0.0141989
Faecalicatena	GT8	0.117477	0.0354906	0.0175131	0.0112813
Faecalicatena	PL27	0.0165035	0.021826	0.000442661	0.000985814
Faecalicatena	PL7	0.0416384	0.033983	0.00279624	0.00194105
Fusicatenibacter	CBM32	0.00011344	0.000285584	0.00236871	0.000450793
Fusicatenibacter	CBM34	0.00820844	0.000598774	0.0210685	0.0258177
Fusicatenibacter	CBM48	0.000212888	0.000510745	0.0108962	0.0146574
Fusicatenibacter	CBM50	0.0155598	0.00542141	0.00161927	7.64205e-06
Fusicatenibacter	CBM51	0.00480009	0.00755538	0.00107077	0.0041206
Fusicatenibacter	CBM67	2.24357e-05	0.000742127	0.00321378	0.00138856
Fusicatenibacter	CE1	8.35493e-05	0.000703351	0.00234901	0.00113504
Fusicatenibacter	CE4	0.0142941	0.0167049	0.00729073	0.0126903
Fusicatenibacter	CE9	0.0320051	0.042393	0.0164562	0.022142
Fusicatenibacter	GH120	0.065773	0.0874041	0.0336796	0.0400279
Fusicatenibacter	GH125	6.45567e-05	9.05081e-06	9.4666e-05	0.000288545
Fusicatenibacter	GH127	6.89052e-05	0.000963267	1.3106e-05	5.10332e-05
Fusicatenibacter	GH129	0.0588612	0.0933134	0.033638	0.0422767
Fusicatenibacter	GH13	0.00308973	0.00537134	0.00974899	0.014707
Fusicatenibacter	GH130	0.000575209	3.43925e-06	0.000859209	0.0014691
Fusicatenibacter	GH133	0.00500752	0.00249799	0.00707622	0.00586021
Fusicatenibacter	GH13_14	0.000102602	0.000807693	0.00206374	0.00254973
Fusicatenibacter	GH13_20	0.0201359	0.00860781	0.0204443	0.0237441
Fusicatenibacter	GH13_31	0.0356948	0.0627326	0.0244067	0.031203
Fusicatenibacter	GH13_4	0.082892	0.0938194	0.0387825	0.043128
Fusicatenibacter	GH13_9	0.017144	0.0202207	0.0195943	0.025095
Fusicatenibacter	GH140	0.000185805	0.00235345	0.000785918	0.00134716
Fusicatenibacter	GH159	0.00238069	0.00297404	0.00613658	0.00839066
Fusicatenibacter	GH18	0.013089	0.0093861	0.0035078	0.00557253
Fusicatenibacter	GH2	0.000709444	0.00180102	0.000233353	3.51566e-05
Fusicatenibacter	GH20	0.000915489	0.000312812	0.0034385	0.00164729
Fusicatenibacter	GH27	8.97527e-05	0.00063978	0.000123658	1.72071e-07
Fusicatenibacter	GH29	0.000127723	7.95599e-06	0.000383324	2.47625e-05
Fusicatenibacter	GH3	0.0100359	0.0134799	0.00761109	0.00967857
Fusicatenibacter	GH30_1	0.0171973	0.015727	0.0264989	0.0323134
Fusicatenibacter	GH31	0.000684037	0.000707597	0.0121215	0.0127767
Fusicatenibacter	GH32	0.0014903	0.0108074	0.0213644	0.0212452
Fusicatenibacter	GH35	0.00444679	0.000583804	0.000907816	0.000352978
Fusicatenibacter	GH36	0.000436306	0.000489214	0.00352183	0.00304184
Fusicatenibacter	GH38	0.0121475	0.0121607	0.00790756	0.0122514
Fusicatenibacter	GH39	0.00106127	0.000791098	0.00742162	0.00893691
Fusicatenibacter	GH42	0.0402678	0.0574379	0.037731	0.041237
Fusicatenibacter	GH43_10	0.00547267	0.00152776	0.000710573	0.000683982
Fusicatenibacter	GH43_22	0.051266	0.0828341	0.0172148	0.0222147
Fusicatenibacter	GH43_24	0.000525743	7.89963e-05	0.00118963	0.000459433
Fusicatenibacter	GH43_28	0.0391754	0.0372256	0.00446829	0.0072067
Fusicatenibacter	GH5	0.00267352	0.000127566	0.00285658	0.0023949
Fusicatenibacter	GH50	1.25273e-05	0.000668161	0.000372897	0.000883578
Fusicatenibacter	GH51	0.00029973	0.0021069	0.000446302	0.000264588
Fusicatenibacter	GH53	0.0157343	0.0070911	0.00840553	0.00661013
Fusicatenibacter	GH66	0.0104393	0.0156253	0.000350451	0.000532511
Fusicatenibacter	GH77	0.0290652	0.0357858	0.0216412	0.0246156
Fusicatenibacter	GH78	0.00484268	0.000845895	7.05839e-07	0.000310046
Fusicatenibacter	GH94	0.00111765	0.00547729	0.00962745	0.00991529
Fusicatenibacter	GT2	0.000247941	0.00522134	0.000123039	0.000577351
Fusicatenibacter	GT28	0.00631175	0.0150943	2.20122e-05	0.00150315
Fusicatenibacter	GT32	0.00963957	0.000719136	1.17863e-05	1.32094e-05
Fusicatenibacter	GT35	0.0308966	0.0330991	0.0262914	0.0287423
Fusicatenibacter	GT4	0.00161252	0.0156606	0.000207141	1.0202e-05
Fusicatenibacter	GT5	0.00932556	0.0118556	0.0261299	0.0291856
Fusicatenibacter	GT51	0.0275471	0.00794698	0.00690933	0.00297882
Fusicatenibacter	GT66	0.0420535	0.0493954	0.0510836	0.0590347
Fusicatenibacter	PL27	0.00750752	0.00964325	0.00664933	0.00727103
Eisenbergiella	AA1	0.0398144	0.000302009	0.0123465	0.0337629
Eisenbergiella	CBM32	0.0036346	2.35832e-05	0.0547654	0.0875047
Eisenbergiella	CBM34	0.115216	0.0896838	0.0223184	0.0103999
Eisenbergiella	CBM35	0.0112778	0.0194348	0.000877071	0.00148376
Eisenbergiella	CBM48	0.0122133	0.00245021	0.0236213	0.0108529
Eisenbergiella	CBM50	0.0609692	0.0438396	0.0121755	2.25823e-06
Eisenbergiella	CBM51	0.0105957	0.00941712	0.0091017	0.0301016
Eisenbergiella	CBM67	0.000925417	0.0129126	0.00012682	0.00348851
Eisenbergiella	CE1	0.000412948	0.000539841	0.000226468	0.000478876
Eisenbergiella	CE12	0.0250711	0.01484	0.00140531	0.00076825
Eisenbergiella	CE15	0.00123786	0.0187852	0.0017064	0.00738668
Eisenbergiella	CE4	0.0417156	0.0729339	0.0255505	0.00699646
Eisenbergiella	CE6	0.0201816	0.0147289	0.00280041	0.00338938
Eisenbergiella	CE9	0.000372689	0.00314939	0.010278	0.0236158
Eisenbergiella	GH1	0.0599986	0.0162414	0.00222263	2.14041e-06
Eisenbergiella	GH10	0.0547827	0.0298697	0.0249503	0.0273917
Eisenbergiella	GH105	0.00283726	1.11154e-05	0.00665405	0.00943916
Eisenbergiella	GH106	0.00302473	0.0096229	0.00707316	0.0126611
Eisenbergiella	GH109	0.00275885	0.00371696	0.0258911	0.0442991
Eisenbergiella	GH110	0.0072096	0.0132218	0.0259223	0.0431667
Eisenbergiella	GH112	0.00401827	0.00494097	0.00509998	0.00153822
Eisenbergiella	GH115	0.0190949	0.00695515	2.50267e-05	2.61858e-07
Eisenbergiella	GH116	0.0164933	0.0186513	0.00977454	0.0145099
Eisenbergiella	GH120	0.0150999	0.00341417	0.00135029	0.000117434
Eisenbergiella	GH123	0.000368128	0.00864033	0.0339952	0.0565251
Eisenbergiella	GH125	0.0029516	0.00215806	0.0138706	0.0176879
Eisenbergiella	GH127	6.41657e-05	0.00661687	8.98498e-05	1.91138e-08
Eisenbergiella	GH129	0.0584926	0.0261309	0.0122975	0.00218175
Eisenbergiella	GH13	0.000573317	0.000377737	0.0386591	0.0171765
Eisenbergiella	GH136	0.00783051	0.00576215	0.00784488	0.0132827
Eisenbergiella	GH137	0.0116937	0.0064779	0.000841264	0.00231517
Eisenbergiella	GH138	0.0176926	0.00747457	0.0063001	0.0061843
Eisenbergiella	GH139	0.00138837	0.00203191	0.0125479	0.0191927
Eisenbergiella	GH13_11	0.0259164	0.00360155	0.00653185	0.00178957
Eisenbergiella	GH13_18	0.023621	0.000449374	0.0116881	0.00559625
Eisenbergiella	GH13_20	0.0994663	0.100217	0.0298678	0.0185031
Eisenbergiella	GH13_29	0.00283397	0.00640483	0.00106249	0.00965517
Eisenbergiella	GH13_31	0.0421768	0.0126691	0.0098303	0.00164117
Eisenbergiella	GH13_9	0.0225073	0.0342958	0.0307378	0.0143668
Eisenbergiella	GH140	0.0218046	0.000786339	0.0115976	0.016191
Eisenbergiella	GH146	0.00161498	7.2606e-05	0.00712491	0.00945138
Eisenbergiella	GH148	0.0243271	0.0678259	0.0279425	0.0173465
Eisenbergiella	GH154	0.00184739	0.000900107	0.0109227	0.0164765
Eisenbergiella	GH18	9.03045e-05	0.00437868	0.0278235	0.041023
Eisenbergiella	GH2	2.25526e-07	0.00229262	0.012869	0.0178282
Eisenbergiella	GH20	0.00163807	0.000467849	0.0467944	0.0647686
Eisenbergiella	GH23	0.0381438	0.00031917	8.62895e-06	0.0042489
Eisenbergiella	GH25	0.0806308	0.0461608	0.0607829	0.0588488
Eisenbergiella	GH26	0.0500459	0.0326371	0.0186907	0.0178205
Eisenbergiella	GH27	0.00167402	0.0118248	0.0043682	0.00869526
Eisenbergiella	GH28	0.0111755	0.00385448	9.97322e-07	2.6043e-05
Eisenbergiella	GH29	0.00272047	0.00261324	0.0326094	0.0449252
Eisenbergiella	GH3	0.000309776	0.000570245	0.00445231	0.00117755
Eisenbergiella	GH30	0.0398107	0.0372829	3.68386e-06	2.14814e-05
Eisenbergiella	GH30_1	0.0133813	0.0347693	0.00457915	0.000345181
Eisenbergiella	GH30_2	0.0144819	0.00149679	0.0039217	0.00603456
Eisenbergiella	GH31	0.00118394	0.00274544	0.0038929	0.00498837
Eisenbergiella	GH32	0.0176523	1.76955e-05	0.00907134	0.00810024
Eisenbergiella	GH33	0.000265286	0.00226622	0.0395068	0.0611479
Eisenbergiella	GH35	0.0177745	0.00455025	0.0323563	0.0410959
Eisenbergiella	GH36	0.0250514	0.0104488	0.0242705	0.0257425
Eisenbergiella	GH38	0.00291356	0.0060956	0.0123759	0.0273832
Eisenbergiella	GH39	0.0338359	0.0808612	0.0217475	0.0143283
Eisenbergiella	GH4	0.000892781	5.01256e-06	0.00193246	0.000317209
Eisenbergiella	GH42	0.00884008	0.000293074	3.47417e-06	0.000834104
Eisenbergiella	GH43_10	0.00738309	0.000440245	0.00372871	0.00343418
Eisenbergiella	GH43_11	0.0294298	0.00250558	0.00877667	0.00478334
Eisenbergiella	GH43_12	0.0454453	0.0204867	0.00806966	0.0079458
Eisenbergiella	GH43_17	0.00660752	0.0191274	0.00342121	0.00944182
Eisenbergiella	GH43_22	0.0256179	0.00209364	0.00785694	0.0014039
Eisenbergiella	GH43_24	0.000320803	0.000262686	0.0197284	0.0284705
Eisenbergiella	GH43_26	0.000766955	0.00517615	0.00495402	0.00668506
Eisenbergiella	GH43_27	0.0284327	0.00496665	0.00151531	8.76903e-05
Eisenbergiella	GH43_31	0.00401663	0.00697103	0.0119346	0.0191518
Eisenbergiella	GH43_33	0.00297084	0.0172239	0.00735121	0.0191968
Eisenbergiella	GH43_34	0.00327	0.000135184	0.00521942	0.0102984
Eisenbergiella	GH43_35	0.0164624	0.0300361	0.0221421	0.0161627
Eisenbergiella	GH5	0.0424684	0.0327523	0.0555528	0.0477384
Eisenbergiella	GH50	0.00454794	0.0357681	0.00173557	0.00454369
Eisenbergiella	GH51	0.00465903	0.000171624	0.00107676	0.00191131
Eisenbergiella	GH5_13	0.00384697	0.0244526	0.00704194	0.0104908
Eisenbergiella	GH5_22	0.0445929	0.0470305	0.0229142	0.0454732
Eisenbergiella	GH5_37	0.066453	0.138217	0.0425737	0.0391764
Eisenbergiella	GH5_44	0.0272357	0.00171555	0.0110341	0.00427564
Eisenbergiella	GH5_46	7.18725e-06	0.0116427	0.000245984	0.0023689
Eisenbergiella	GH63	0.0114384	0.000196499	0.0291964	0.0426847
Eisenbergiella	GH66	0.00524456	0.00128299	0.00929752	0.0110466
Eisenbergiella	GH67	0.018814	0.00483576	0.0120238	0.0125266
Eisenbergiella	GH73	0.0208659	0.00129114	3.45644e-06	0.00236839
Eisenbergiella	GH76	0.000929082	0.00283459	0.0238908	0.0313759
Eisenbergiella	GH77	0.00632395	0.00337887	0.0493537	0.0350331
Eisenbergiella	GH78	0.000427231	0.00853962	0.00913442	0.0195181
Eisenbergiella	GH8	0.0563237	0.00506865	0.0329961	0.0329753
Eisenbergiella	GH88	0.000161395	0.00704392	0.0272207	0.0333431
Eisenbergiella	GH9	0.0156463	0.043046	0.00156459	0.0005944
Eisenbergiella	GH93	0.000555436	0.0182251	0.000777864	0.00152588
Eisenbergiella	GH94	0.0929996	0.105765	0.0632386	0.0566386
Eisenbergiella	GH95	0.00902614	0.00245812	0.012716	0.0164795
Eisenbergiella	GH96	0.0195095	0.0215753	0.0344672	0.0509342
Eisenbergiella	GH97	0.0125103	0.00453067	0.00478684	0.00523361
Eisenbergiella	GT1	0.000310152	0.00524376	0.000414107	0.0113527
Eisenbergiella	GT10	0.0340995	0.0342384	0.0107653	0.0210713
Eisenbergiella	GT11	0.0215477	0.0122445	0.0137717	0.0204019
Eisenbergiella	GT17	0.035563	0.0736341	0.000616421	0.000158238
Eisenbergiella	GT2	0.101436	0.0403608	0.00693564	0.0022661
Eisenbergiella	GT26	0.0321524	0.00610125	0.00136165	9.41014e-08
Eisenbergiella	GT28	0.0656463	0.059613	0.0549735	0.019771
Eisenbergiella	GT32	0.0873447	0.0479053	0.000784519	8.57485e-05
Eisenbergiella	GT35	2.34438e-07	0.000466998	0.00460059	0.00186277
Eisenbergiella	GT4	0.0980186	0.0405933	0.00579003	0.0139918
Eisenbergiella	GT5	0.0237682	0.0355335	0.00969023	0.00466335
Eisenbergiella	GT51	0.0675902	0.022673	0.0155928	0.00254418
Eisenbergiella	GT8	0.131598	0.0492631	0.0082876	0.00402792
Eisenbergiella	GT83	0.0427938	0.0146668	0.00289268	0.00129381
Eisenbergiella	PL11	0.00644523	0.000431342	0.00716679	0.00790556
Eisenbergiella	PL11_1	0.024535	0.0113813	8.65908e-08	1.47252e-05
Eisenbergiella	PL12_1	0.122377	0.064504	0.0229844	0.0512762
Eisenbergiella	PL22	0.00257436	1.6188e-05	0.00530138	0.0133195
Eisenbergiella	PL22_1	0.0650869	0.0105552	0.000131421	0.00141213
Eisenbergiella	PL33_2	0.00584765	0.00671418	0.00120724	0.00264066
Anaerotignum	CBM34	0.100796	0.0756509	0.0386778	0.0235365
Anaerotignum	CBM48	0.00881176	0.000664199	0.00185325	9.9947e-05
Anaerotignum	CBM50	0.0674795	0.055267	0.0410495	0.00627882
Anaerotignum	CBM54	0.0153806	0.078987	0.0561621	0.0374462
Anaerotignum	CE4	0.0587883	0.112863	0.0943021	0.0548633
Anaerotignum	CE9	0.00261935	8.72715e-05	0.00774198	0.0256004
Anaerotignum	GH13	0.000175512	0.00130991	0.0259756	0.00915564
Anaerotignum	GH13_9	0.0300552	0.0510901	0.0612007	0.0390658
Anaerotignum	GH18	0.00173265	0.0136425	0.0105673	0.0248386
Anaerotignum	GH23	0.0332064	1.61412e-06	0.00724803	0.0274346
Anaerotignum	GH3	0.000847154	5.02323e-05	0.0020181	0.00712099
Anaerotignum	GH5	0.0326382	0.0218387	0.0216259	0.020048
Anaerotignum	GH77	0.00807511	0.00570776	0.0288304	0.0204869
Anaerotignum	GT2	0.0925553	0.0343399	0.00304957	0.00971861
Anaerotignum	GT26	0.025197	0.00243066	6.04873e-05	0.00266963
Anaerotignum	GT28	0.0860224	0.094637	0.20427	0.134785
Anaerotignum	GT35	0.000152201	7.70161e-06	0.00308321	0.00092526
Anaerotignum	GT4	0.113283	0.0591378	0.00475939	0.0160756
Anaerotignum	GT5	0.0317053	0.0530273	0.0263181	0.0186691
Anaerotignum	GT51	0.0623306	0.0194525	0.0331847	0.0108596
Anaerotignum	GT8	0.133579	0.0541831	0.00461111	0.00165455
Merdimonas	CBM34	0.0890584	0.0615941	0.0250784	0.0113897
Merdimonas	CBM48	0.0084518	0.000630962	0.000522421	0.00140048
Merdimonas	CBM50	0.0691882	0.0581438	0.0656254	0.0142631
Merdimonas	CE1	8.82607e-05	0.00151188	0.00108784	0.00708349
Merdimonas	CE4	0.0548163	0.102941	0.0771089	0.0370445
Merdimonas	CE9	0.00220745	0.000187261	0.00396723	0.019917
Merdimonas	GH1	0.0581642	0.0167807	0.000922962	0.00106515
Merdimonas	GH112	0.00363172	0.00455227	0.00106092	4.89352e-05
Merdimonas	GH123	0.00295095	0.0213301	5.58453e-06	0.00683364
Merdimonas	GH13	0.000425967	0.000553471	0.0164285	0.0027439
Merdimonas	GH136	0.00913166	0.00796162	0.000702456	0.00457135
Merdimonas	GH13_11	0.0240951	0.00319802	3.87818e-06	0.00222593
Merdimonas	GH13_29	0.000459155	0.00113857	1.27544e-06	0.00846427
Merdimonas	GH13_31	0.0427696	0.0146919	0.0070277	0.000134387
Merdimonas	GH13_4	0.0166261	0.0180482	0.00825648	0.00262311
Merdimonas	GH13_9	0.0258353	0.042292	0.0311223	0.0133746
Merdimonas	GH146	0.000490685	0.000297754	0.0066039	0.011173
Merdimonas	GH18	0.00269629	0.0168963	0.00592968	0.0184518
Merdimonas	GH2	0.000212374	0.000702845	0.0133432	0.0232682
Merdimonas	GH20	0.00400861	0.00327482	0.00685962	0.0216785
Merdimonas	GH23	0.0272413	0.000444855	2.8689e-05	0.00820032
Merdimonas	GH25	0.0669883	0.0345406	0.0116187	0.013711
Merdimonas	GH3	0.000449558	0.000316479	0.000303245	0.00054303
Merdimonas	GH31	0.00149379	0.00356825	0.0192896	0.0251957
Merdimonas	GH32	0.0115984	0.00140891	0.00417926	0.0050103
Merdimonas	GH36	0.0210907	0.00766696	6.2746e-06	0.000100474
Merdimonas	GH4	0.000632736	1.49329e-05	0.0113397	0.000826166
Merdimonas	GH43_24	9.0587e-05	0.000792805	0.00562099	0.0150012
Merdimonas	GH51	0.00227171	0.000243181	0.0166509	0.0140459
Merdimonas	GH73	0.0100191	0.000675062	0.000904679	0.00139843
Merdimonas	GH77	0.00928156	0.00737115	0.0120135	0.00573144
Merdimonas	GH78	0.000245243	0.0213047	1.20118e-05	0.00364807
Merdimonas	GH94	0.0869954	0.101919	0.032776	0.032678
Merdimonas	GT12	0.0357255	0.0593369	0.0194611	0.0177875
Merdimonas	GT2	0.0857748	0.029717	5.16534e-05	0.00142603
Merdimonas	GT28	0.0917245	0.103658	0.138735	0.0730988
Merdimonas	GT32	0.0707591	0.0337223	4.35139e-06	0.000707689
Merdimonas	GT35	7.81945e-05	5.67849e-05	0.000177439	0.00200608
Merdimonas	GT4	0.110322	0.0575586	0.000207579	0.00571964
Merdimonas	GT5	0.0305373	0.0501394	0.00696778	0.00250187
Merdimonas	GT51	0.0577548	0.0167005	0.0388961	0.0119839
Merdimonas	GT8	0.115701	0.0397447	0.00442053	0.00126054
Romboutsia	CBM32	0.0772477	0.0619443	0.0449402	0.0287836
Romboutsia	CBM34	0.0477077	0.064126	0.0996938	0.113826
Romboutsia	CBM48	0.00433791	0.00149755	0.0420266	0.0524193
Romboutsia	CBM50	0.0561985	0.037536	0.0155427	0.00360846
Romboutsia	CBM51	0.0425564	0.0437372	0.0121279	0.0243339
Romboutsia	CBM61	0.00446659	0.000940515	0.0481985	0.045282
Romboutsia	CE1	0.058282	0.0485935	0.0371197	0.0286887
Romboutsia	CE4	0.0607141	0.0527033	0.0628816	0.0839389
Romboutsia	CE9	0.00116458	0.00254497	0.0107564	0.0181615
Romboutsia	GH1	0.0908133	0.115078	0.0923671	0.10761
Romboutsia	GH13	0.0270794	0.0214144	0.0780554	0.096839
Romboutsia	GH13_18	0.0320314	0.0466897	0.104669	0.113883
Romboutsia	GH13_20	0.0204268	0.0288397	0.0768306	0.0856054
Romboutsia	GH13_31	0.0409758	0.0551426	0.11486	0.135117
Romboutsia	GH13_39	0.0133933	0.0120609	0.0555037	0.074379
Romboutsia	GH13_9	0.00297068	0.00358117	0.0936421	0.11018
Romboutsia	GH18	0.0615388	0.0620715	0.00892716	0.00488037
Romboutsia	GH2	0.162337	0.141435	0.0548695	0.0475196
Romboutsia	GH23	0.00992468	0.0237527	0.00496572	0.00111471
Romboutsia	GH25	0.00764289	0.0163804	0.0416399	0.0399655
Romboutsia	GH3	0.0737238	0.0623413	6.09872e-08	0.000325037
Romboutsia	GH32	0.0092148	0.00240113	0.0459452	0.0455639
Romboutsia	GH36	0.0214525	0.0126339	0.0309321	0.0284533
Romboutsia	GH42	3.18711e-05	0.00100784	0.0712998	0.0783258
Romboutsia	GH53	0.0384176	0.0259532	0.0229561	0.0184275
Romboutsia	GH65	0.000162344	0.00033772	0.00173239	0.000276996
Romboutsia	GH73	0.0168728	0.0263687	0.0267879	0.0175566
Romboutsia	GT2	0.0012528	0.000587039	5.85384e-05	0.000136925
Romboutsia	GT26	0.00227651	2.91718e-05	0.0165851	0.0113935
Romboutsia	GT28	0.0488098	0.0335012	0.0457359	0.0686907
Romboutsia	GT32	0.000513844	0.00467612	1.57867e-07	0.000100939
Romboutsia	GT35	0.0204289	0.0176735	0.0422888	0.0468908
Romboutsia	GT4	0.0218243	0.00728471	0.0204756	0.0133695
Romboutsia	GT5	0.000502567	0.000887452	0.0634959	0.0702536
Romboutsia	GT51	0.00369203	6.20675e-05	0.000522139	0.00408383
Intestinibacter	AA4	0.021816	0.0102317	0.00530527	0.000102082
Intestinibacter	CBM32	0.0689819	0.052817	0.00780681	0.00171359
Intestinibacter	CBM48	0.0226395	0.0124593	0.00911069	0.0151573
Intestinibacter	CBM50	0.0557278	0.033228	0.0192011	0.00414748
Intestinibacter	CBM51	0.0446438	0.0494708	0.0137291	0.0282423
Intestinibacter	CE1	0.0777657	0.0650595	0.0154791	0.00959212
Intestinibacter	CE4	0.0402255	0.0344734	0.00836236	0.0186652
Intestinibacter	CE9	0.000166311	0.00148322	0.00603811	0.0126615
Intestinibacter	GH1	0.0558308	0.0910065	0.050079	0.0626852
Intestinibacter	GH13	0.0452659	0.0361982	0.0068345	0.0144736
Intestinibacter	GH13_39	0.0175923	0.0162593	0.00733434	0.0166145
Intestinibacter	GH13_9	0.000152495	0.000531609	0.0210252	0.0306832
Intestinibacter	GH18	0.0295707	0.0336235	0.000780498	0.00293057
Intestinibacter	GH2	0.148945	0.130093	0.0122418	0.00865263
Intestinibacter	GH23	2.31715e-05	0.00611603	0.00559635	0.00104482
Intestinibacter	GH25	0.0029818	0.0133819	0.00290172	0.00255918
Intestinibacter	GH3	0.0960609	0.0819908	0.000481253	2.20833e-06
Intestinibacter	GH32	0.0204025	0.00602192	0.015141	0.0149296
Intestinibacter	GH73	0.0134391	0.0279406	0.0193161	0.0106131
Intestinibacter	GH77	0.0775789	0.0639727	0.0140753	0.0182121
Intestinibacter	GT2	0.0115245	0.000485321	3.76526e-06	0.000563656
Intestinibacter	GT28	0.0967437	0.0684951	0.00193683	0.0100572
Intestinibacter	GT32	0.000239037	0.00265208	0.000175573	0.00061359
Intestinibacter	GT35	0.0158994	0.0135258	0.0111012	0.0139623
Intestinibacter	GT4	0.0272869	0.00655165	0.00218496	0.000274866
Intestinibacter	GT5	2.35843e-05	5.14269e-05	0.0265592	0.0315526
Intestinibacter	GT51	0.0217137	0.00518252	0.0033039	9.63867e-05
Intestinimonas	AA7	0.00433426	0.0095232	0.000558437	0.00535339
Intestinimonas	CBM40	0.00131596	0.00246314	0.0297974	0.032729
Intestinimonas	CBM48	0.0142926	0.00209039	0.0197886	0.000123747
Intestinimonas	CBM50	0.0138149	0.00771389	0.0465854	0.0407213
Intestinimonas	CE1	2.70193e-05	0.00281283	0.00248956	0.0303207
Intestinimonas	CE4	0.0020647	0.0155285	0.00822812	8.83114e-05
Intestinimonas	CE7	0.0130498	0.000669579	0.0015006	0.0201209
Intestinimonas	CE9	9.11315e-05	0.00136647	0.000422652	0.00604321
Intestinimonas	GH112	0.00347465	0.00303645	0.0260697	0.0109211
Intestinimonas	GH13	0.0134078	0.00336596	0.030102	0.00838132
Intestinimonas	GH13_39	0.00123992	0.0150427	0.000910604	0.00368137
Intestinimonas	GH13_9	0.00816234	0.0179317	0.0124489	0.014744
Intestinimonas	GH18	0.0156314	0.000751032	0.0728815	0.0745307
Intestinimonas	GH20	0.000845039	0.00131512	0.0715692	0.0844709
Intestinimonas	GH23	0.048103	0.00190752	0.0052858	0.00767433
Intestinimonas	GH24	0.00442224	0.000263935	0.00683365	0.0182201
Intestinimonas	GH25	0.0949278	0.0358225	0.0849629	0.0501792
Intestinimonas	GH3	0.000483143	0.00409575	0.00443923	0.0238978
Intestinimonas	GH33	0.0114042	0.000273036	0.0599624	0.0586239
Intestinimonas	GH77	0.00535471	0.00314475	0.0459991	0.0234911
Intestinimonas	GH94	0.0442024	0.0367725	0.0205956	0.0294792
Intestinimonas	GT2	0.0669292	0.0114026	0.00893014	0.00136557
Intestinimonas	GT26	0.0124479	0.000169303	0.000770205	0.00566358
Intestinimonas	GT28	0.0137172	0.016081	0.000272733	0.00835265
Intestinimonas	GT32	0.0553235	0.0167122	0.000719097	0.000295859
Intestinimonas	GT35	1.16123e-06	0.0002398	0.011026	0.00291442
Intestinimonas	GT39	0.000225042	0.0177933	0.0189153	3.66978e-05
Intestinimonas	GT4	0.024983	0.00150045	0.0267457	0.0406013
Intestinimonas	GT5	0.00730865	0.0141673	0.00305116	0.00482324
Intestinimonas	GT51	0.0576926	0.0145722	0.00535155	0.00557482
Intestinimonas	GT84	0.00419974	0.0464025	0.0342732	0.000311092
Streptococcus	CBM41	0.0246978	0.0557799	0.0712096	0.132525
Streptococcus	CBM48	0.00516971	0.0515088	0.125029	0.160785
Streptococcus	CBM50	0.000769367	0.0581266	0.000108996	0.101985
Streptococcus	CBM61	0.0130597	0.126628	0.0135875	0.0531653
Streptococcus	CBM66	0.0279786	0.0802317	0.124274	0.148175
Streptococcus	CE1	0.00899936	0.0759072	0.0107754	0.0622873
Streptococcus	CE4	0.05214	0.209147	0.00819646	0.242251
Streptococcus	CE9	0.00141215	0.0518386	0.0938379	0.111937
Streptococcus	GH1	0.0523151	0.120647	0.147261	0.168325
Streptococcus	GH13	0.0120683	0.0960026	0.12329	0.211862
Streptococcus	GH13_12	0.630155	0.636057	0.732201	0.675296
Streptococcus	GH13_14	0.00196264	0.0936901	0.0665538	0.0970384
Streptococcus	GH13_18	0.0605005	0.0679491	0.117325	0.143998
Streptococcus	GH13_29	0.00787233	0.0697241	0.133221	0.142401
Streptococcus	GH13_31	0.042113	0.0943913	0.133165	0.194975
Streptococcus	GH13_5	0.0942096	0.144526	0.00551992	0.0283391
Streptococcus	GH13_9	0.0145961	0.101403	0.0576996	0.2076
Streptococcus	GH2	3.85997e-06	0.0756902	0.00477074	0.0750087
Streptococcus	GH23	0.0954928	0.104084	0.070563	0.120874
Streptococcus	GH25	0.0858909	0.126436	0.0272696	0.0918278
Streptococcus	GH32	0.0920105	0.180125	0.168995	0.194096
Streptococcus	GH35	0.00368757	0.074212	0.000348528	0.0667215
Streptococcus	GH36	0.0218311	0.12267	0.0493672	0.0732514
Streptococcus	GH53	0.0389075	0.180997	0.0555701	0.0735619
Streptococcus	GH66	0.000904566	0.0722701	0.0091784	0.0351873
Streptococcus	GH68	0.463312	0.713738	0.493412	0.739395
Streptococcus	GH70	0.4792	0.666283	0.538592	0.778798
Streptococcus	GH73	0.118608	0.126201	0.0106222	0.0409271
Streptococcus	GH77	4.32182e-05	0.134228	0.0853893	0.202588
Streptococcus	GH87	0.0383558	0.111896	0.0954144	0.202011
Streptococcus	GT2	0.0749789	0.188497	0.0171005	0.0234684
Streptococcus	GT28	0.0212249	0.182948	0.0014437	0.269225
Streptococcus	GT35	0.00104227	0.0596338	0.0960337	0.123446
Streptococcus	GT4	0.0255547	0.173539	0.000967684	0.0199341
Streptococcus	GT5	0.0273952	0.107156	0.0423063	0.130445
Streptococcus	GT51	0.0388282	0.0886863	0.0224891	0.0578022
Streptococcus	GT8	0.106643	0.170894	0.00194911	0.00741851
Lactococcus	AA10	0.289796	0.295922	0.18064	0.175911
Lactococcus	CBM32	0.0524327	0.0525109	0.00953083	0.00850842
Lactococcus	CBM34	0.0133917	0.0143414	0.000196518	0.0411509
Lactococcus	CBM48	0.00816913	0.00845868	3.88229e-05	0.00509858
Lactococcus	CBM5	0.0345778	0.0450836	0.000690474	0.00334527
Lactococcus	CBM50	0.00720772	0.0145876	0.0672461	0.0878754
Lactococcus	CE1	0.0220778	0.0256061	0.00451253	0.016509
Lactococcus	CE4	0.0321013	0.0559596	0.0217318	0.150869
Lactococcus	CE9	0.00233777	0.0115298	0.00140158	0.0101698
Lactococcus	GH1	0.0520396	0.0653869	0.0102126	0.0187248
Lactococcus	GH125	0.0220311	0.0235187	0.00177111	0.00995926
Lactococcus	GH13	0.00443284	0.00175818	0.000785661	0.0220792
Lactococcus	GH13_20	0.00238786	0.00528421	0.000171246	0.0614391
Lactococcus	GH13_29	0.0541154	0.0714967	0.000635374	0.00449756
Lactococcus	GH13_31	0.00640554	0.014107	0.00260504	0.0294627
Lactococcus	GH13_36	0.0121911	0.0260989	0.00234943	0.0835654
Lactococcus	GH13_39	0.0269469	0.0532384	0.0270906	0.158906
Lactococcus	GH13_5	0.0323065	0.0458562	0.00282799	0.0137576
Lactococcus	GH13_8	0.0220612	0.0301565	0.0295939	0.0155307
Lactococcus	GH18	0.00737148	0.0200432	0.00497372	7.96713e-05
Lactococcus	GH19	0.0128773	0.0123246	0.00144433	0.00612162
Lactococcus	GH2	0.0463096	0.0529547	0.00116044	0.0237446
Lactococcus	GH20	0.0605134	0.0707607	0.00998711	0.012975
Lactococcus	GH23	0.011822	0.0225106	0.00049383	0.0173854
Lactococcus	GH25	0.000469129	0.000275984	0.001497	0.0117895
Lactococcus	GH3	0.0486635	0.0458539	0.00253833	0.000376766
Lactococcus	GH31	0.0151406	0.0200309	0.00529432	0.0296481
Lactococcus	GH32	0.00105879	0.00791523	0.0302831	0.035388
Lactococcus	GH35	0.0244936	0.0317157	0.00384927	0.0190319
Lactococcus	GH38	0.000411374	0.0102829	0.00742324	0.0233632
Lactococcus	GH43_11	0.0029126	0.000459678	0.00968247	0.0162873
Lactococcus	GH65	0.0218359	0.0501706	0.00743097	0.0115631
Lactococcus	GH73	0.0105299	0.0203318	0.00262752	0.00452412
Lactococcus	GH77	0.0182567	0.0180386	0.0011517	0.031621
Lactococcus	GH85	0.00506804	0.0066048	0.000509867	0.001304
Lactococcus	GH88	0.0079199	0.00950294	0.000471806	0.0152432
Lactococcus	GH92	0.0582963	0.0640889	0.00651474	0.0178415
Lactococcus	GT2	0.00825388	0.0179683	0.000955477	0.00601668
Lactococcus	GT28	0.0429819	0.0589257	0.0506721	0.198804
Lactococcus	GT35	6.27137e-05	4.30951e-05	0.00365512	0.0120659
Lactococcus	GT4	0.00693706	0.0162533	0.00442727	8.62425e-05
Lactococcus	GT5	0.00166741	0.00998552	0.0005861	0.0403949
Lactococcus	GT51	0.00550805	0.00821691	0.0158843	0.0166712
Lactococcus	PL8	0.00131551	0.00584113	0.00445609	0.00755849
Lactobacillus	AA1	0.00287776	0.00202948	0.0027072	0.00317468
Lactobacillus	AA7	0.000226084	0.0726938	0.000836085	0.0203056
Lactobacillus	CBM34	0.000101532	0.101408	0.000455949	0.0086315
Lactobacillus	CBM48	0.0242771	0.0366633	0.00212055	0.00261482
Lactobacillus	CBM50	0.00289995	0.0799668	0.0247669	0.0937846
Lactobacillus	CE1	0.0110313	0.0296361	0.00230682	0.00420038
Lactobacillus	CE4	0.0039159	0.151146	0.0266331	0.111697
Lactobacillus	CE9	0.0104002	0.0101087	0.000264885	0.0235906
Lactobacillus	GH1	0.0673821	0.0805207	0.0189104	0.00284388
Lactobacillus	GH13	0.0692566	0.0937216	0.00203318	0.00431594
Lactobacillus	GH13_18	0.0683564	0.0722789	0.027224	0.0112652
Lactobacillus	GH13_20	0.00239333	0.119997	8.92023e-05	0.0256571
Lactobacillus	GH13_29	0.0021815	0.00472989	0.00900208	0.00115164
Lactobacillus	GH13_31	0.090886	0.11796	0.0116467	0.00119541
Lactobacillus	GH13_39	0.00638779	0.101322	0.00465078	0.102628
Lactobacillus	GH13_9	0.000133985	0.0657184	1.86778e-05	0.0251739
Lactobacillus	GH2	0.000311989	0.0171782	0.0109426	0.0251045
Lactobacillus	GH23	0.012554	0.0180258	0.000752748	0.0120649
Lactobacillus	GH25	0.0498214	0.0915983	0.00914395	0.0112291
Lactobacillus	GH29	0.00364236	0.0183682	0.0133326	0.0244744
Lactobacillus	GH3	0.0146804	0.0421409	0.00869053	0.0120645
Lactobacillus	GH31	0.00375823	0.0111478	0.00162575	0.0473775
Lactobacillus	GH32	0.0538834	0.0752175	0.0208615	0.047038
Lactobacillus	GH36	0.0169976	0.0469274	0.0160036	0.0316782
Lactobacillus	GH38	0.00223625	0.0376717	0.0107868	0.026467
Lactobacillus	GH4	0.00643811	0.00273504	0.000555733	0.00488807
Lactobacillus	GH42	0.0255648	0.0424685	0.00336201	0.0128327
Lactobacillus	GH65	0.00198821	0.00574716	0.0191819	0.0296504
Lactobacillus	GH73	0.0156241	0.0191176	8.22865e-05	0.00287934
Lactobacillus	GH78	0.0236826	0.0639679	0.0343691	0.0291994
Lactobacillus	GH8	0.0265019	0.0469875	0.0182006	0.0138343
Lactobacillus	GT111	0.0449426	0.124645	0.0012524	0.00166708
Lactobacillus	GT14	0.0122469	0.0386815	0.0026658	0.0148069
Lactobacillus	GT2	0.00891611	0.0610096	7.45935e-05	0.00934072
Lactobacillus	GT26	0.00732389	0.0143791	0.00136266	0.00187079
Lactobacillus	GT28	0.0183735	0.148804	0.00729572	0.145444
Lactobacillus	GT32	6.52875e-05	0.0597008	0.00575107	0.00649009
Lactobacillus	GT35	0.0164693	0.0144664	0.000668769	0.00600588
Lactobacillus	GT4	4.19736e-05	0.0840347	0.0140826	0.0146949
Lactobacillus	GT5	0.000568865	0.0776738	5.87976e-06	0.00855279
Lactobacillus	GT51	0.0396905	0.0695158	0.00437861	0.0115859
Lactobacillus	GT8	0.00884844	0.0689535	0.00191332	0.00344707
Lactobacillus	GT83	0.00735289	0.026961	0.00102441	0.0083477
Enterococcus	AA10	0.202633	0.0211606	0.172741	0.128766
Enterococcus	CBM32	0.0132099	1.74286e-05	0.000304489	0.00101309
Enterococcus	CBM34	0.0021304	0.0114342	0.00723106	0.00517137
Enterococcus	CBM50	0.00180409	0.0135117	0.0342722	0.0236779
Enterococcus	CBM61	0.00790527	0.0147659	0.000140444	9.12604e-09
Enterococcus	CE1	0.00270067	0.00442866	0.000465494	0.00340763
Enterococcus	CE12	0.0167154	5.44371e-06	0.00308591	0.00579477
Enterococcus	CE4	0.0222039	0.0384044	0.0465971	0.0403896
Enterococcus	CE7	0.0131586	0.000768952	2.14556e-05	0.00150703
Enterococcus	CE8	0.00463651	0.00154451	0.00388618	0.00841356
Enterococcus	CE9	0.0160877	0.000105385	0.000319966	0.00196054
Enterococcus	GH1	0.0430202	0.000633143	0.000441919	0.000799602
Enterococcus	GH101	0.000214144	0.000123611	0.000911842	0.00627928
Enterococcus	GH105	0.0203995	0.00144295	0.00213538	0.00549575
Enterococcus	GH125	0.00376712	0.000932946	0.000232428	0.000664046
Enterococcus	GH126	0.0032947	0.0338554	0.0308956	0.0385079
Enterococcus	GH13	0.00136146	0.0127042	0.00678184	0.00208917
Enterococcus	GH136	0.000789623	0.000170258	1.74541e-05	0.000603167
Enterococcus	GH13_18	0.0305108	0.00186621	0.000344593	0.00178708
Enterococcus	GH13_20	0.000691277	0.0232291	0.018846	0.0151313
Enterococcus	GH13_29	0.0637058	7.36693e-05	0.00345339	0.00383064
Enterococcus	GH13_31	0.0159362	0.000503376	0.00123038	0.000400907
Enterococcus	GH154	0.00416574	0.00452731	0.00119595	0.00369356
Enterococcus	GH18	0.00187905	0.0149723	0.000844886	8.74177e-05
Enterococcus	GH2	0.0169922	0.000583105	0.000516522	0.00356604
Enterococcus	GH20	0.0358501	0.00139824	0.000593666	0.000124358
Enterococcus	GH23	0.0102176	0.000197337	0.000384057	0.00503538
Enterococcus	GH25	0.00237486	0.00301506	0.00145667	0.000562413
Enterococcus	GH28	0.028409	4.64874e-05	0.00399882	0.00707825
Enterococcus	GH3	0.0060328	0.00077662	0.00499654	0.00126613
Enterococcus	GH31	0.000642866	0.0103547	0.00184486	0.00713038
Enterococcus	GH32	8.2997e-06	0.0113195	0.00382812	0.0076562
Enterococcus	GH35	0.0130439	0.000355407	0.000124876	0.00199406
Enterococcus	GH36	0.0132511	0.00046916	0.00232471	0.00645151
Enterococcus	GH38	0.0034186	0.00788637	0.00483901	0.00479463
Enterococcus	GH4	0.0438378	0.000541324	0.00148092	0.0008192
Enterococcus	GH43_11	0.000577242	1.59516e-05	0.00019731	0.00155886
Enterococcus	GH43_26	0.000696254	0.00190249	0.0037846	0.0102769
Enterococcus	GH51	0.0180957	0.00446677	0.00700739	0.015689
Enterococcus	GH53	0.0198013	0.00390163	0.00237757	0.00478264
Enterococcus	GH63	0.000128491	0.0015017	0.000127288	0.000367082
Enterococcus	GH65	0.0329432	0.000243624	0.00236489	0.0020119
Enterococcus	GH73	0.0127658	0.00663628	0.000347629	2.56818e-07
Enterococcus	GH78	0.0129082	0.0173164	0.00213004	0.000279591
Enterococcus	GH88	0.0120638	0.0011967	0.00227081	0.00386508
Enterococcus	GH92	0.0243124	0.000154551	0.000219367	0.000496954
Enterococcus	GH94	0.0471285	0.023294	0.0133262	0.00950922
Enterococcus	GT2	0.0102509	0.00149202	0.000508126	0.00609639
Enterococcus	GT26	0.0010277	0.00259564	0.000445093	0.000264479
Enterococcus	GT28	0.0320989	0.0352818	0.0668162	0.0542677
Enterococcus	GT4	0.0146683	0.00778056	0.000575791	0.000894744
Enterococcus	GT51	0.00378062	0.000726206	0.00388127	0.0016635
Enterococcus	GT8	0.0149828	0.00632397	0.000237571	0.000969881
Enterococcus	PL8	0.000215662	0.00358125	0.00182952	0.00129188
Enterococcus	PL9_1	0.00255378	0.00824413	0.00240809	0.00177708
Weissella	AA7	0.0281183	0.0199727	0.0803803	0.0792044
Weissella	CBM34	2.55332e-05	0.0037538	0.0355299	0.03958
Weissella	CBM48	0.000214733	0.00053062	0.00711006	0.000632164
Weissella	CBM50	0.00833353	0.000674574	0.164094	0.0979012
Weissella	CE9	0.00918813	0.00609072	0.00213217	0.00589776
Weissella	GH1	0.00200311	0.0111691	0.00872702	0.00318065
Weissella	GH120	0.0176587	0.00844893	0.0248692	0.0155558
Weissella	GH13	0.000669003	3.4993e-05	0.0371174	0.0240146
Weissella	GH13_20	0.00142277	7.70455e-05	0.0456657	0.0663822
Weissella	GH13_39	0.050083	0.0468547	0.169289	0.202604
Weissella	GH13_9	0.0175144	0.0191091	0.0650956	0.07608
Weissella	GH2	2.73266e-05	0.000446142	0.0024152	0.0261839
Weissella	GH23	0.00163493	0.0219091	1.60144e-05	0.0226065
Weissella	GH25	0.000186739	0.00907673	0.00330732	0.0131244
Weissella	GH3	0.00631564	0.00339846	0.00579263	0.00041832
Weissella	GH31	0.000556153	0.000372302	0.00538341	0.0264297
Weissella	GH32	0.00851034	0.0253845	0.0116019	0.0225707
Weissella	GH43_11	0.00181885	0.000220848	0.00132584	0.000654425
Weissella	GH43_26	0.00447405	0.0039025	0.00541446	0.0162951
Weissella	GH65	0.00764693	0.00884379	0.0326051	0.0198265
Weissella	GH70	0.0776974	0.134699	0.00408783	0.0132564
Weissella	GH73	0.00365196	0.0141432	0.00124749	0.00695929
Weissella	GH8	1.84936e-06	0.010193	0.00050051	1.24085e-05
Weissella	GT1	0.0247592	0.0289478	0.140981	0.106925
Weissella	GT111	0.000395288	0.0193276	4.21052e-07	1.93406e-05
Weissella	GT2	0.00385596	0.0231999	1.34156e-05	0.0058642
Weissella	GT28	0.0230243	0.00840735	0.222444	0.24709
Weissella	GT35	0.00359145	0.00484161	0.00581586	0.00332293
Weissella	GT4	0.00229999	0.0185888	0.00491401	0.000331499
Weissella	GT5	0.0206944	0.0218473	0.0292382	0.0386908
Weissella	GT51	0.000125336	0.0101368	0.039458	0.0177933
Staphylococcus	AA1	0.0335516	0.000112697	0.00753824	0.0116961
Staphylococcus	AA3_2	0.0380862	0.00092176	0.00100461	0.000307406
Staphylococcus	AA4	0.0703453	0.0924134	0.0361245	0.0443787
Staphylococcus	AA8	0.0512637	0.00662576	0.00106688	1.5824e-05
Staphylococcus	CBM48	0.0175439	0.00249264	0.020502	0.00965601
Staphylococcus	CBM50	0.0732401	0.0757493	0.0128905	0.023992
Staphylococcus	CE1	0.00104544	0.000449432	0.0109204	0.00506818
Staphylococcus	CE14	0.00775643	0.0385978	0.0542694	0.0495037
Staphylococcus	CE4	0.0580894	0.149021	0.0186274	0.0216798
Staphylococcus	CE9	0.00421321	0.00114569	0.00645094	0.00121175
Staphylococcus	GH1	0.0586584	0.0252182	0.0185875	0.0107297
Staphylococcus	GH13	0.00221044	0.000736042	0.0105977	0.00407171
Staphylococcus	GH13_14	0.0133673	0.00591486	0.019582	0.0143005
Staphylococcus	GH13_31	0.0481337	0.0308861	0.00934783	0.00376232
Staphylococcus	GH13_9	0.0296667	0.0667162	0.000131395	5.93813e-05
Staphylococcus	GH18	0.00349627	0.032277	0.00539513	0.00770285
Staphylococcus	GH20	0.00694388	0.0064012	0.000945235	0.00303677
Staphylococcus	GH23	0.0413214	0.000156969	0.0235485	0.0108621
Staphylococcus	GH25	0.0709481	0.0402986	0.0225691	0.0203806
Staphylococcus	GH3	0.00432958	0.000341284	0.00378419	0.00110715
Staphylococcus	GH32	0.0200408	0.000143318	0.0505444	0.0386009
Staphylococcus	GH4	2.06532e-05	0.00016433	0.00115744	1.75692e-05
Staphylococcus	GH73	0.0150224	0.000277852	0.00411419	0.000847203
Staphylococcus	GH77	0.0143908	0.011782	0.0118492	0.00698886
Staphylococcus	GT2	0.100073	0.0479891	0.0177821	0.010422
Staphylococcus	GT26	0.0248662	0.00346443	0.000475304	2.71649e-06
Staphylococcus	GT28	0.0910135	0.125192	0.0224851	0.0281937
Staphylococcus	GT35	0.00208305	0.0012457	0.00893572	0.00584119
Staphylococcus	GT4	0.12008	0.0820085	0.000967853	0.00218982
Staphylococcus	GT5	0.0347041	0.0736633	9.51668e-05	7.10653e-06
Staphylococcus	GT51	0.0632407	0.0198907	8.08455e-05	0.00060009
Staphylococcus	GT8	0.118502	0.0562494	0.000305466	0.00112551
Veillonella	CBM48	0.00871933	0.0287385	0.0273685	0.0431918
Veillonella	CBM50	0.000909904	0.0682583	0.000626339	0.0334215
Veillonella	CE11	0.0134207	0.0645103	0.036286	0.0578914
Veillonella	CE4	0.0667551	0.179981	0.00902686	0.0880182
Veillonella	GH18	0.0323939	0.0969579	0.00646058	0.0357905
Veillonella	GH23	0.0527218	0.106947	0.045699	0.0744921
Veillonella	GH25	0.0344475	0.0727497	0.0007253	0.00453467
Veillonella	GH3	0.00573237	0.0248456	0.0291059	0.0329251
Veillonella	GT111	0.00893382	0.0527705	0.00961775	0.0548873
Veillonella	GT19	0.0164283	0.0665721	0.0118081	0.0234873
Veillonella	GT2	0.0308747	0.109694	0.0137518	0.0621516
Veillonella	GT26	0.0188253	0.059381	0.00968277	0.0147699
Veillonella	GT28	0.0689639	0.133156	0.0328887	0.0937183
Veillonella	GT30	0.0308193	0.100265	0.0162702	0.0316409
Veillonella	GT4	0.000335038	0.0514875	0.00250831	0.03932
Veillonella	GT51	0.00571211	0.0280193	0.00804972	0.0121319
Veillonella	GT83	0.00650256	0.0675642	0.0261393	0.0484646
Veillonella	GT9	0.0526719	0.157677	0.0285245	0.0558529
Dialister	CBM50	0.0178522	0.0247055	0.00487125	0.0423263
Dialister	CE1	0.0173536	0.0283682	0.00511898	0.000266189
Dialister	CE11	0.0418494	0.0516311	0.00454683	0.000472399
Dialister	CE4	0.000161194	0.0174243	0.000498071	0.062218
Dialister	CE9	0.0064228	0.0110894	0.00621839	0.0442428
Dialister	GH18	0.025339	0.0617731	0.00759199	0.0973977
Dialister	GH23	0.0459267	0.0745255	0.000518947	0.00432276
Dialister	GH25	0.0676831	0.0792973	0.0188496	0.0241494
Dialister	GT111	0.0429756	0.0383158	0.00255767	0.0366613
Dialister	GT19	0.0882063	0.1068	0.000444726	0.00472394
Dialister	GT2	0.0356206	0.0441466	0.00265026	0.0110328
Dialister	GT26	0.0395443	0.049543	3.16538e-05	0.00248608
Dialister	GT28	0.0361621	0.0401353	0.0110621	0.00345292
Dialister	GT30	0.0573015	0.0665246	0.000770283	0.0014462
Dialister	GT4	0.00216122	0.00441044	0.0129987	0.0361015
Dialister	GT51	0.0850621	0.124544	0.00688148	0.0193445
Dialister	GT8	0.0258148	0.0255371	0.000468051	0.0303425
Dialister	GT83	0.0935164	0.0950905	0.0155042	0.0339449
Dialister	GT9	0.0765147	0.0896111	0.000245819	0.00785547
Megasphaera	AA4	0.0191272	0.0208782	0.022452	0.00385072
Megasphaera	AA7	0.0180068	0.0141025	3.44093e-05	0.000219789
Megasphaera	CBM34	0.0341281	0.0146719	0.0151286	0.0187032
Megasphaera	CBM48	0.00697485	0.00560382	0.000731737	0.000894381
Megasphaera	CBM50	0.00151308	0.00133425	0.0261583	0.0252496
Megasphaera	CE1	0.0247012	0.0133661	0.00885402	0.011988
Megasphaera	CE11	0.00984259	0.00903296	0.018671	0.0178541
Megasphaera	CE4	2.15819e-06	0.000775333	0.073632	0.0776569
Megasphaera	CE9	0.00898877	0.00479961	0.000567348	2.78859e-05
Megasphaera	GH13	0.0275584	0.019888	0.000154625	6.08016e-06
Megasphaera	GH13_39	0.00985654	0.00592303	0.0324451	0.0254869
Megasphaera	GH13_9	0.0105326	0.00743424	0.0230481	0.0217019
Megasphaera	GH18	0.00457021	0.0110667	0.0244016	0.0149903
Megasphaera	GH23	0.0127678	0.0201576	0.0158591	0.0095017
Megasphaera	GH25	0.00719799	0.00785924	0.00331565	0.00015701
Megasphaera	GH3	0.0351074	0.0211463	0.000663737	0.000281688
Megasphaera	GH73	0.00626501	0.00984405	0.00411307	0.00194082
Megasphaera	GH77	0.0451654	0.0272376	0.00175214	0.00150498
Megasphaera	GT19	0.0227493	0.0203738	0.0142361	0.014121
Megasphaera	GT2	0.00493629	0.00682003	3.49862e-05	0.000237895
Megasphaera	GT26	0.0178526	0.0197909	0.00189106	0.00169419
Megasphaera	GT28	0.0523238	0.0460704	0.0274146	0.0291344
Megasphaera	GT30	0.00654764	0.00853474	0.0132921	0.0125384
Megasphaera	GT35	0.00115114	9.15289e-05	0.00255759	0.00150873
Megasphaera	GT4	0.00743873	0.0126766	0.0147596	0.0110367
Megasphaera	GT5	0.00885429	0.00663187	0.025055	0.0213831
Megasphaera	GT51	0.0290858	0.0319012	0.00603184	0.000849083
Megasphaera	GT8	9.9181e-06	0.00521613	0.00102142	0.000187823
Megasphaera	GT83	0.0256792	0.0246261	0.0626152	0.0457929
Megasphaera	GT9	0.00623199	0.0117895	0.0276257	0.0241429
Phascolarctobacterium	AA4	0.0678964	0.0840194	0.0375694	0.06197
Phascolarctobacterium	CBM50	0.00575692	0.0699909	0.000366614	0.00488461
Phascolarctobacterium	CE1	0.00105213	1.10835e-05	3.20781e-06	0.00099467
Phascolarctobacterium	CE11	0.0116581	0.0208211	0.000244466	0.00363892
Phascolarctobacterium	CE4	0.00450385	0.0931392	0.00371791	0.0111702
Phascolarctobacterium	CE9	0.0769748	0.056248	0.0241891	0.0141523
Phascolarctobacterium	GH23	2.82683e-05	0.00479809	0.000126452	0.00670273
Phascolarctobacterium	GH33	0.0361915	0.0412388	0.000145395	0.000669444
Phascolarctobacterium	GH73	0.00396233	0.00736129	0.00458271	0.0111278
Phascolarctobacterium	GT19	0.0141518	0.029461	0.00166285	0.00446463
Phascolarctobacterium	GT2	0.00681136	0.0334533	0.00128026	0.00757028
Phascolarctobacterium	GT26	0.00046339	0.00278523	0.000238285	0.00171689
Phascolarctobacterium	GT28	0.0175876	0.0821088	0.000171318	0.00382438
Phascolarctobacterium	GT30	0.00824415	0.0142917	0.000608028	0.00306353
Phascolarctobacterium	GT4	0.000215971	0.0534753	0.00983244	0.0214068
Phascolarctobacterium	GT51	0.00284389	0.0188174	0.00945681	0.0266041
Phascolarctobacterium	GT8	0.00543398	0.0247261	0.00011429	0.00400802
Phascolarctobacterium	GT83	0.00359363	0.0144423	0.00159072	0.00484131
Phascolarctobacterium	GT9	0.0033104	0.00980644	5.27577e-05	0.00328862
Acidaminococcus	AA4	0.000362535	0.0197664	0.00688693	0.01085
Acidaminococcus	AA7	7.18657e-06	0.016891	0.00121547	0.000199804
Acidaminococcus	CBM50	0.0101075	0.0239774	0.00634872	0.000895504
Acidaminococcus	CE1	0.00724585	0.000558744	0.0140736	0.0152025
Acidaminococcus	CE11	3.43232e-05	0.000720917	0.0247287	0.0242839
Acidaminococcus	CE4	0.00268094	0.0426595	0.0474888	0.0274977
Acidaminococcus	CE9	0.000535539	0.000669484	0.00113754	0.0044202
Acidaminococcus	GH18	0.000309023	0.00857844	0.00014568	0.00298257
Acidaminococcus	GH23	0.00250219	0.000198321	0.0158908	0.0182575
Acidaminococcus	GH73	0.00113267	3.47111e-05	0.0102293	0.0142231
Acidaminococcus	GT19	3.65789e-05	0.000885049	0.0177584	0.0157641
Acidaminococcus	GT2	0.00719066	0.00916636	0.00915071	0.0162888
Acidaminococcus	GT25	0.00229526	0.00245726	0.0165486	0.0225398
Acidaminococcus	GT26	0.000102831	0.000954839	0.00580718	0.00846487
Acidaminococcus	GT28	0.000171932	0.0411131	0.0392373	0.0272507
Acidaminococcus	GT30	0.00180708	0.000445012	0.0183589	0.0186164
Acidaminococcus	GT51	0.00654725	0.0101833	2.36347e-06	2.5642e-05
Acidaminococcus	GT8	0.0221936	0.0143057	0.00537444	0.00605385
Acidaminococcus	GT83	8.22568e-06	0.00233862	0.0320208	0.0228884
Acidaminococcus	GT9	0.00620572	0.00230885	0.0248891	0.0205379
Selenomonas	CBM23	0.00647016	0.000142737	0.0129436	0.000810691
Selenomonas	CBM27	0.0287401	6.83232e-05	0.00471357	2.26168e-05
Selenomonas	CBM34	3.79155e-05	0.00374996	0.0450877	0.00137409
Selenomonas	CBM48	0.00173377	7.03128e-05	0.00553206	0.0128129
Selenomonas	CBM61	0.0165272	0.000213026	0.00409864	0.00113368
Selenomonas	CE11	0.0157384	0.00281142	0.00406989	0.00114091
Selenomonas	CE2	0.0179694	0.00214097	0.0321828	0.000294426
Selenomonas	CE4	0.0112622	0.000236358	0.145236	1.10881e-05
Selenomonas	CE8	0.0212904	0.00209682	0.0124387	0.00877839
Selenomonas	CE9	0.0771263	0.00317595	0.00316971	0.00831712
Selenomonas	GH1	0.0313032	0.0202833	0.0136373	0.00149502
Selenomonas	GH105	0.0131909	0.000103048	0.00346742	0.00795568
Selenomonas	GH13	0.00239454	1.92127e-06	0.021743	0.00992486
Selenomonas	GH13_39	0.00497958	3.08168e-05	0.131015	0.000889825
Selenomonas	GH13_9	0.0534471	0.00657993	0.0629566	0.000740707
Selenomonas	GH16	0.0224335	0.00359689	0.00242462	1.31433e-07
Selenomonas	GH16_21	0.0811226	0.000315411	0.0268733	2.59701e-06
Selenomonas	GH2	0.000990914	0.000828229	0.00339508	0.012274
Selenomonas	GH23	0.00776406	0.00252239	0.000733931	0.00761542
Selenomonas	GH25	0.00660161	6.62095e-05	0.000890959	0.000252728
Selenomonas	GH26	0.0500559	0.000127414	0.000416421	0.000894433
Selenomonas	GH28	0.0334942	0.000202129	0.0174061	0.00803345
Selenomonas	GH3	0.00817007	0.000714371	0.00135884	0.0238096
Selenomonas	GH32	0.00400159	0.000125429	0.0102672	0.015834
Selenomonas	GH36	0.0228751	0.000527081	0.0103681	0.00880831
Selenomonas	GH53	0.053181	2.13438e-06	0.0108825	0.00966949
Selenomonas	GH73	0.0022096	0.00109664	3.25553e-05	0.00315203
Selenomonas	GH77	0.019517	0.00981359	0.0162335	0.00841039
Selenomonas	GH84	0.0295698	0.00337289	0.000156728	0.000772875
Selenomonas	GH9	0.0115651	0.00184779	0.0058917	0.000511866
Selenomonas	GT111	0.00144475	0.00189093	0.0127294	0.0044542
Selenomonas	GT19	0.0498755	0.00264352	0.000692286	0.000136894
Selenomonas	GT2	0.00597566	0.00145532	0.001389	0.00923853
Selenomonas	GT26	0.0183596	0.00109502	0.00319251	0.002242
Selenomonas	GT28	0.000609986	0.00028847	0.16491	0.00289754
Selenomonas	GT30	0.0267893	0.0007843	0.000753934	0.000472944
Selenomonas	GT32	0.0432827	8.7003e-05	0.0022358	0.00149649
Selenomonas	GT35	0.073073	0.00428664	0.0049712	0.00716624
Selenomonas	GT4	0.00592608	0.00069098	0.0129241	0.00731982
Selenomonas	GT41	0.470395	0.0100979	0.00563494	0.0012929
Selenomonas	GT5	0.0418193	0.00527669	0.0355999	0.00100007
Selenomonas	GT51	0.00879966	0.00286194	0.0170357	0.000517891
Selenomonas	GT8	0.0112527	0.000552556	0.00754399	0.000851664
Selenomonas	GT83	0.0185826	0.00345035	0.0149848	1.41711e-05
Selenomonas	GT9	0.0320041	0.000114616	0.00244344	3.86411e-05
Mitsuokella	CBM34	0.0067588	0.00489978	0.0144869	0.0209667
Mitsuokella	CBM48	0.0149613	0.0188053	0.0028539	0.000718485
Mitsuokella	CE1	0.0620369	0.0597636	0.000944108	0.0101155
Mitsuokella	CE11	0.0230777	0.0278667	0.00420605	0.0198488
Mitsuokella	CE2	0.0121294	0.00908008	1.11372e-06	0.00432082
Mitsuokella	CE4	0.00648274	0.0115748	0.0482953	0.0738368
Mitsuokella	CE9	3.10565e-05	0.0157962	0.0190376	0.00493386
Mitsuokella	GH1	0.00221452	0.00726888	0.00556086	0.0048463
Mitsuokella	GH13	0.0236373	0.0455036	0.000319363	0.00083272
Mitsuokella	GH13_29	0.0246758	0.0306904	0.00249127	0.000445787
Mitsuokella	GH13_31	1.65938e-05	0.0209842	0.00980189	0.00895255
Mitsuokella	GH13_39	0.0205053	0.0337525	0.0134369	0.0389258
Mitsuokella	GH13_9	0.00876542	0.0353963	0.0224546	0.0352208
Mitsuokella	GH16	0.0218247	0.0235786	2.22713e-07	0.00294451
Mitsuokella	GH16_21	0.038209	0.0378717	0.000122859	0.0107512
Mitsuokella	GH18	0.00471428	0.0124539	0.0501816	0.0325697
Mitsuokella	GH2	0.0317122	0.0305931	0.00476335	0.00281573
Mitsuokella	GH23	0.00863138	0.0257983	0.00353331	0.0200888
Mitsuokella	GH25	0.0273108	0.0341521	0.0134458	0.00683267
Mitsuokella	GH3	0.0415735	0.0439302	0.00333501	0.00173521
Mitsuokella	GH32	0.0435138	0.0626445	0.0037714	0.00995636
Mitsuokella	GH36	0.0513021	0.0566712	0.017309	0.0223062
Mitsuokella	GH43_11	0.0140833	0.0341532	0.00406682	0.0032771
Mitsuokella	GH73	0.0101463	0.0176893	0.00404036	0.0144947
Mitsuokella	GH77	0.0274735	0.0634658	0.00211878	0.00566192
Mitsuokella	GH84	0.0271816	0.0295073	8.80014e-05	0.00515443
Mitsuokella	GH9	0.0266158	0.0157012	0.00593254	0.00775086
Mitsuokella	GH91	0.0202937	0.0446992	0.0158676	0.0137389
Mitsuokella	GT19	0.059161	0.0702858	0.00625468	0.0164714
Mitsuokella	GT2	0.0183438	0.0238266	0.00267908	0.00251936
Mitsuokella	GT26	0.0414973	0.0566715	7.8787e-05	0.000610774
Mitsuokella	GT28	0.0577539	0.0775991	0.0133368	0.0391922
Mitsuokella	GT30	0.0213026	0.0310532	0.0050983	0.018433
Mitsuokella	GT35	0.00190382	0.0265962	0.00824931	0.00683171
Mitsuokella	GT4	0.00413287	0.00820058	0.0311188	0.0185987
Mitsuokella	GT5	0.00731185	0.0263782	0.0325268	0.0425169
Mitsuokella	GT51	0.0486518	0.0571073	0.00938521	0.010741
Mitsuokella	GT8	0.000505111	0.0108124	9.02873e-05	0.00117517
Mitsuokella	GT83	0.0534928	0.0590032	0.0303043	0.0471903
Mitsuokella	GT9	0.0151226	0.0292296	0.0108321	0.0279609
Megamonas	AA4	0.00551332	0.00130693	0.00110468	2.28218e-05
Megamonas	CBM34	0.0119898	0.00295343	0.00636043	0.00323231
Megamonas	CBM48	0.00342929	0.00812201	0.000189733	0.00121856
Megamonas	CBM50	0.000952765	0.000138485	0.0366196	0.0232401
Megamonas	CBM61	0.00510416	0.000853545	0.00761498	0.00834497
Megamonas	CE1	0.0162836	0.0203818	0.0125679	0.0157615
Megamonas	CE11	0.00178227	0.00772088	0.0219203	0.026679
Megamonas	CE4	0.0218602	0.0195444	0.0686852	0.0526562
Megamonas	CE9	0.00300507	0.00100044	0.001457	0.00358338
Megamonas	GH1	0.00480025	2.43653e-05	0.00383726	0.00150469
Megamonas	GH127	0.0303484	0.0376554	0.027586	0.0286515
Megamonas	GH13	0.0157968	0.0199551	0.00212261	0.000291799
Megamonas	GH13_11	9.05884e-06	0.00211573	0.0046632	0.00743998
Megamonas	GH13_29	0.0162143	0.0164395	0.00296354	0.00750062
Megamonas	GH13_31	0.00130568	0.00789282	0.00162512	0.000138576
Megamonas	GH13_39	0.0152465	0.0150062	0.0193836	0.0107618
Megamonas	GH13_4	0.000604115	0.00169257	6.45101e-05	0.000577952
Megamonas	GH13_9	0.022001	0.0192962	0.0206171	0.0138952
Megamonas	GH16	0.00285643	0.00694475	0.00370849	0.00685746
Megamonas	GH16_21	0.00607318	0.000779775	0.0112331	0.0124655
Megamonas	GH18	0.0238916	0.0287434	0.00621348	0.00400413
Megamonas	GH2	0.0144926	0.0180213	0.00524758	0.00616551
Megamonas	GH23	0.000172676	0.00771652	0.0122122	0.0186341
Megamonas	GH25	0.00223484	0.0107676	0.00186241	0.00241048
Megamonas	GH3	0.00802615	0.0107498	0.0028183	0.00174638
Megamonas	GH31	0.0129126	0.0131101	0.00147871	0.00170353
Megamonas	GH32	0.0333108	0.0568679	0.0158478	0.0161753
Megamonas	GH35	0.00522476	0.0117124	0.0127215	0.0152086
Megamonas	GH36	0.032234	0.0468372	0.0353073	0.0346295
Megamonas	GH4	0.00426903	0.0029172	0.00323616	0.000826525
Megamonas	GH43_11	0.00145366	0.00889971	0.000581405	0.00015776
Megamonas	GH43_26	0.00522402	0.00658333	0.000184758	0.000432047
Megamonas	GH53	0.00628472	0.012986	0.0176266	0.0158409
Megamonas	GH73	0.00466517	0.0138016	0.00535333	0.00878006
Megamonas	GH77	0.0026044	0.00456341	0.00387548	0.00223027
Megamonas	GH9	0.00421017	0.00511203	0.00255423	0.00210918
Megamonas	GT19	0.0090894	0.0217958	0.0220187	0.0264137
Megamonas	GT2	0.00300833	0.0167184	0.00952358	0.0117475
Megamonas	GT26	0.000678048	0.00602395	0.00818394	0.0109389
Megamonas	GT28	0.00445046	0.000901839	0.0446812	0.0295616
Megamonas	GT30	0.00157575	0.00930923	0.0222708	0.0279775
Megamonas	GT35	0.00108518	0.000744285	0.000297674	1.5127e-05
Megamonas	GT4	0.00113275	0.00145285	1.52537e-05	0.000124626
Megamonas	GT5	0.030694	0.0272588	0.0140141	0.0109845
Megamonas	GT51	0.00271452	0.0135981	0.00382883	0.000917219
Megamonas	GT8	0.000148925	0.00551058	0.0158648	0.0187541
Megamonas	GT83	0.000985146	0.00677722	0.0757111	0.0778927
Megamonas	GT9	1.94178e-07	0.00540574	0.0381265	0.0457649
Holdemanella	CBM13	9.01267e-05	0.00124813	0.00400381	0.0315367
Holdemanella	CBM48	0.00835766	0.0228038	0.00397399	0.0053959
Holdemanella	CE1	0.0152265	0.0215095	0.0139194	0.0107155
Holdemanella	CE4	0.000983942	0.00756292	5.36787e-08	0.113574
Holdemanella	CE9	3.56183e-05	0.00495099	0.0168222	0.0112814
Holdemanella	GH1	0.0884224	0.120018	0.00761297	0.0149479
Holdemanella	GH112	0.000753785	0.00995545	0.000143734	0.0126181
Holdemanella	GH129	0.103905	0.115294	0.0252882	0.0465967
Holdemanella	GH13	0.0158409	0.0169313	0.00242907	0.0208393
Holdemanella	GH13_14	0.017124	0.0155753	0.000917296	0.0032818
Holdemanella	GH13_9	0.00148136	0.0114367	0.00342043	0.0444371
Holdemanella	GH2	0.0520155	0.0475156	0.0569895	0.0494724
Holdemanella	GH23	0.00345105	0.0549273	3.86297e-05	0.00669999
Holdemanella	GH25	0.0205017	0.0333867	0.0562764	0.0589162
Holdemanella	GH29	0.0126575	0.0208266	0.0412159	0.0373547
Holdemanella	GH4	0.0224649	0.0441359	0.0105509	0.0209086
Holdemanella	GH73	0.0147569	0.0397968	0.000754853	0.00584035
Holdemanella	GH77	0.00950034	0.0131065	0.00317233	0.0178711
Holdemanella	GH88	0.0215378	0.022184	0.084093	0.0746838
Holdemanella	GT2	0.0183585	0.0466841	0.0055731	0.003383
Holdemanella	GT28	3.24174e-06	0.0104549	0.0159518	0.140589
Holdemanella	GT35	0.00975483	0.0138537	0.00202798	0.00568304
Holdemanella	GT4	0.019366	0.0455617	0.035895	0.0318787
Holdemanella	GT5	9.15806e-06	0.00878433	0.000450394	0.0243678
Holdemanella	GT51	0.00148228	0.0355812	0.0243725	0.0384381
Holdemanella	GT8	0.0587943	0.111078	0.00564494	0.00883577
Holdemanella	PL12_1	0.171005	0.232131	0.0562275	0.124688
Coprobacillus	CBM32	0.0195936	0.0110931	0.00102108	0.0264422
Coprobacillus	CBM34	0.000961674	0.0455671	0.00637156	0.0249731
Coprobacillus	CBM48	0.0149914	0.00789868	0.0375561	0.0162872
Coprobacillus	CBM50	0.000367792	0.0205267	0.0115299	0.0351232
Coprobacillus	CBM67	0.00215417	0.0148953	0.00349692	0.00118764
Coprobacillus	CE1	0.041258	0.0149783	0.0205142	0.000216431
Coprobacillus	CE2	0.00282125	0.0424191	0.0114583	0.0728592
Coprobacillus	CE4	0.0048123	0.0323232	0.00192662	0.0543867
Coprobacillus	CE9	0.00140528	0.00559639	0.00713148	0.009773
Coprobacillus	GH1	0.00624668	0.00182556	0.00311232	0.00397487
Coprobacillus	GH106	0.000164386	0.0168085	0.000666996	0.00124482
Coprobacillus	GH110	0.0066328	0.00584064	0.00550424	0.0140039
Coprobacillus	GH112	0.000247902	0.00187234	0.0121745	0.00943669
Coprobacillus	GH125	0.00810899	0.00544996	0.00490837	0.00345577
Coprobacillus	GH13	0.013341	0.000870314	0.0370122	0.0408711
Coprobacillus	GH136	5.58566e-05	0.00308675	0.00250141	0.00578087
Coprobacillus	GH13_14	0.00797574	0.0115071	0.0220148	0.00722408
Coprobacillus	GH13_20	0.00601091	0.0500584	0.00400167	0.0372663
Coprobacillus	GH13_31	0.000230881	0.00400024	0.00832517	0.0101771
Coprobacillus	GH13_5	0.000381684	0.0058258	0.00301899	0.00695892
Coprobacillus	GH13_9	0.00645042	0.0129429	0.00784575	0.0379949
Coprobacillus	GH140	0.020084	0.00568582	0.00321197	0.00812764
Coprobacillus	GH16	0.0123808	0.0167539	0.00299677	0.00766763
Coprobacillus	GH16_6	1.79225e-05	0.000833624	0.00492063	0.0205198
Coprobacillus	GH18	0.0133052	0.00123931	0.000124281	0.00926947
Coprobacillus	GH2	0.0320547	0.017214	0.00726601	0.00653296
Coprobacillus	GH20	0.0174388	0.021074	0.00025568	0.0235266
Coprobacillus	GH23	0.0208231	0.00105029	0.0274096	6.11152e-05
[truncated: 2,092 more rows]
