# Supplementary material for: Cayman enables large-scale analysis of gut microbiome carbohydrate-active enzyme repertoires
Source: Nat Microbiol. 2026 Apr 24;11(6):1739–53. doi: 10.1038/s41564-026-02318-2 (PMC13236585; doi:10.1038/s41564-026-02318-2)
Supplement: Supplementary file 19 — CAZyme substrate ratio data comparing patients with CRC and control metagenomes. [file 41564_2026_2318_MOESM19_ESM.xlsx]

## Sheet: Extended_Data_Fig10
SampleID	Group	Mucin_to_DF	GAG_to_DF	study_n
CCIS00146684ST-4-0	CTR	0.27662	0.0826197	Zeller (n=114)
CCIS00281083ST-3-0	CTR	0.263282	0.07066	Zeller (n=114)
CCIS02124300ST-4-0	CTR	0.247027	0.0788908	Zeller (n=114)
CCIS02379307ST-4-0	CRC	0.405216	0.095905	Zeller (n=114)
CCIS02856720ST-4-0	CTR	0.293988	0.0841569	Zeller (n=114)
CCIS03473770ST-4-0	CTR	0.287681	0.0838308	Zeller (n=114)
CCIS03857607ST-4-0	CTR	0.246166	0.059805	Zeller (n=114)
CCIS05314658ST-4-0	CTR	0.297458	0.0798615	Zeller (n=114)
CCIS06260551ST-3-0	CRC	0.362598	0.0838686	Zeller (n=114)
CCIS07277498ST-4-0	CTR	0.266784	0.0741074	Zeller (n=114)
CCIS07539127ST-4-0	CTR	0.33447	0.0769466	Zeller (n=114)
CCIS07648107ST-4-0	CTR	0.30362	0.0808765	Zeller (n=114)
CCIS09568613ST-4-0	CTR	0.264036	0.0939456	Zeller (n=114)
CCIS10706551ST-3-0	CTR	0.313111	0.0929805	Zeller (n=114)
CCIS11015875ST-4-0	CRC	0.319134	0.0994966	Zeller (n=114)
CCIS11354283ST-4-0	CTR	0.322334	0.0851217	Zeller (n=114)
CCIS11362406ST-4-0	CTR	0.257693	0.0692368	Zeller (n=114)
CCIS11558985ST-4-0	CTR	0.445233	0.119257	Zeller (n=114)
CCIS12370844ST-4-0	CRC	0.399027	0.0965016	Zeller (n=114)
CCIS12656533ST-4-0	CRC	0.453355	0.10296	Zeller (n=114)
CCIS13047523ST-4-0	CTR	0.320315	0.0882259	Zeller (n=114)
CCIS14449628ST-4-0	CRC	0.350261	0.111566	Zeller (n=114)
CCIS15704761ST-4-0	CRC	0.225448	0.104649	Zeller (n=114)
CCIS15794887ST-4-0	CTR	0.289233	0.0800354	Zeller (n=114)
CCIS16326685ST-4-0	CTR	0.365008	0.094784	Zeller (n=114)
CCIS16383318ST-4-0	CTR	0.264124	0.0594931	Zeller (n=114)
CCIS16561622ST-4-0	CTR	0.331419	0.0878908	Zeller (n=114)
CCIS17669415ST-4-0	CRC	0.258895	0.0709844	Zeller (n=114)
CCIS20795251ST-4-0	CTR	0.231221	0.0741303	Zeller (n=114)
CCIS21126322ST-4-0	CTR	0.246091	0.076371	Zeller (n=114)
CCIS21278152ST-4-0	CRC	0.263694	0.0663693	Zeller (n=114)
CCIS22416007ST-4-0	CRC	0.287895	0.089013	Zeller (n=114)
CCIS22958137ST-20-0	CRC	0.323171	0.100003	Zeller (n=114)
CCIS23164343ST-4-0	CTR	0.174534	0.0711464	Zeller (n=114)
CCIS24254057ST-4-0	CRC	0.454028	0.102926	Zeller (n=114)
CCIS27304052ST-3-0	CTR	0.291737	0.0850151	Zeller (n=114)
CCIS27927933ST-4-0	CTR	0.177707	0.0502445	Zeller (n=114)
CCIS29210128ST-4-0	CTR	0.393053	0.0999629	Zeller (n=114)
CCIS29688262ST-20-0	CTR	0.248301	0.0782246	Zeller (n=114)
CCIS32452666ST-4-0	CTR	0.291147	0.0824958	Zeller (n=114)
CCIS33816588ST-4-0	CRC	0.321649	0.0906276	Zeller (n=114)
CCIS34055159ST-4-0	CRC	0.233726	0.0805955	Zeller (n=114)
CCIS34604008ST-4-0	CTR	0.23838	0.0709712	Zeller (n=114)
CCIS35100175ST-4-0	CRC	0.332264	0.0862863	Zeller (n=114)
CCIS36699628ST-4-0	CTR	0.226537	0.068173	Zeller (n=114)
CCIS36797902ST-4-0	CTR	0.345148	0.0850491	Zeller (n=114)
CCIS38765456ST-20-0	CRC	0.304694	0.0827443	Zeller (n=114)
CCIS40244499ST-3-0	CRC	0.348978	0.0820671	Zeller (n=114)
CCIS41222843ST-4-0	CRC	0.279455	0.0746102	Zeller (n=114)
CCIS41288781ST-4-0	CRC	0.377675	0.106926	Zeller (n=114)
CCIS41548810ST-4-0	CRC	0.342628	0.0884712	Zeller (n=114)
CCIS41692898ST-4-0	CTR	0.257574	0.0761748	Zeller (n=114)
CCIS44093303ST-4-0	CTR	0.425951	0.0930096	Zeller (n=114)
CCIS44757994ST-4-0	CRC	0.361329	0.0989556	Zeller (n=114)
CCIS45571137ST-3-0	CTR	0.246034	0.0696178	Zeller (n=114)
CCIS45793747ST-4-0	CTR	0.27236	0.0803859	Zeller (n=114)
CCIS46047672ST-4-0	CRC	0.374031	0.0881176	Zeller (n=114)
CCIS46467422ST-4-0	CRC	0.392636	0.0961332	Zeller (n=114)
CCIS47284573ST-4-0	CRC	0.292996	0.0829185	Zeller (n=114)
CCIS48174381ST-4-0	CTR	0.272554	0.0842514	Zeller (n=114)
CCIS48725289ST-4-0	CRC	0.265339	0.0787036	Zeller (n=114)
CCIS50003399ST-4-0	CTR	0.28643	0.075379	Zeller (n=114)
CCIS50148151ST-4-0	CRC	0.393598	0.0790993	Zeller (n=114)
CCIS50471204ST-4-0	CTR	0.316962	0.083282	Zeller (n=114)
CCIS51595129ST-4-0	CTR	0.272527	0.0960013	Zeller (n=114)
CCIS52370277ST-4-0	CRC	0.389124	0.100146	Zeller (n=114)
CCIS53043478ST-4-0	CRC	0.342331	0.0926217	Zeller (n=114)
CCIS53355328ST-4-0	CRC	0.342172	0.0858484	Zeller (n=114)
CCIS55230578ST-4-0	CRC	0.318834	0.0790266	Zeller (n=114)
CCIS58234805ST-4-0	CRC	0.446725	0.0927477	Zeller (n=114)
CCIS59132091ST-4-0	CRC	0.216834	0.0752592	Zeller (n=114)
CCIS61287323ST-4-0	CRC	0.269671	0.0695267	Zeller (n=114)
CCIS62605362ST-3-0	CRC	0.325602	0.0874953	Zeller (n=114)
CCIS62794166ST-4-0	CRC	0.353193	0.0815024	Zeller (n=114)
CCIS63448910ST-4-0	CTR	0.308025	0.0756598	Zeller (n=114)
CCIS63468405ST-4-0	CTR	0.26948	0.0693399	Zeller (n=114)
CCIS63910149ST-4-0	CTR	0.292975	0.0785653	Zeller (n=114)
CCIS64773582ST-4-0	CTR	0.314087	0.0896938	Zeller (n=114)
CCIS64785924ST-20-0	CTR	0.259377	0.0745986	Zeller (n=114)
CCIS65479369ST-4-0	CRC	0.466261	0.0918833	Zeller (n=114)
CCIS71301801ST-4-0	CRC	0.375349	0.103182	Zeller (n=114)
CCIS71578391ST-4-0	CTR	0.237584	0.0657028	Zeller (n=114)
CCIS72607085ST-4-0	CRC	0.432622	0.0949657	Zeller (n=114)
CCIS74239020ST-4-0	CTR	0.269668	0.0748652	Zeller (n=114)
CCIS76845094ST-20-0	CRC	0.323401	0.0831114	Zeller (n=114)
CCIS77252613ST-4-0	CRC	0.280667	0.0777453	Zeller (n=114)
CCIS78100604ST-4-0	CTR	0.297804	0.0766416	Zeller (n=114)
CCIS78318719ST-4-0	CRC	0.228586	0.0704152	Zeller (n=114)
CCIS79210440ST-3-0	CTR	0.317545	0.0731222	Zeller (n=114)
CCIS80834637ST-4-0	CTR	0.283381	0.0798221	Zeller (n=114)
CCIS81139242ST-4-0	CTR	0.278433	0.0766179	Zeller (n=114)
CCIS81887263ST-4-0	CRC	0.306259	0.0830105	Zeller (n=114)
CCIS82146115ST-4-0	CRC	0.257789	0.0809677	Zeller (n=114)
CCIS82507866ST-3-0	CTR	0.353661	0.0798338	Zeller (n=114)
CCIS82944710ST-20-0	CTR	0.236135	0.0600243	Zeller (n=114)
CCIS83870198ST-4-0	CRC	0.304717	0.0860261	Zeller (n=114)
CCIS84543192ST-4-0	CRC	0.293225	0.0734951	Zeller (n=114)
CCIS85214191ST-3-0	CRC	0.402638	0.105755	Zeller (n=114)
CCIS87116798ST-4-0	CRC	0.321269	0.083793	Zeller (n=114)
CCIS87167916ST-4-0	CRC	0.303869	0.0808056	Zeller (n=114)
CCIS87252800ST-4-0	CRC	0.424521	0.10379	Zeller (n=114)
CCIS87605453ST-4-0	CRC	0.405668	0.0982782	Zeller (n=114)
CCIS88007743ST-4-0	CTR	0.356207	0.0796071	Zeller (n=114)
CCIS88317640ST-4-0	CTR	0.248042	0.0716169	Zeller (n=114)
CCIS90164298ST-4-0	CTR	0.229071	0.0705729	Zeller (n=114)
CCIS91228662ST-4-0	CRC	0.393447	0.0933802	Zeller (n=114)
CCIS93040568ST-20-0	CTR	0.305157	0.0845329	Zeller (n=114)
CCIS94417875ST-3-0	CTR	0.288271	0.078944	Zeller (n=114)
CCIS94603952ST-4-0	CTR	0.286719	0.0860943	Zeller (n=114)
CCIS95097901ST-4-0	CTR	0.295274	0.0737941	Zeller (n=114)
CCIS95409808ST-4-0	CTR	0.214732	0.0683732	Zeller (n=114)
CCIS98482370ST-3-0	CTR	0.31116	0.0754572	Zeller (n=114)
CCIS98512455ST-4-0	CRC	0.34112	0.100691	Zeller (n=114)
CCIS98832363ST-4-0	CRC	0.291878	0.0778976	Zeller (n=114)
CCMD10032470ST-11-0	CTR	0.326502	0.101499	Wirbel (n=120)
CCMD10191450ST-11-0	CTR	0.222166	0.0926233	Wirbel (n=120)
CCMD11006829ST-21-0	CRC	0.336513	0.101456	Wirbel (n=120)
CCMD12232071ST-21-0	CRC	0.333333	0.101412	Wirbel (n=120)
CCMD13071240ST-21-0	CRC	0.299728	0.0781421	Wirbel (n=120)
CCMD13934959ST-21-0	CRC	0.352519	0.0839184	Wirbel (n=120)
CCMD14479708ST-21-0	CRC	0.325196	0.0751331	Wirbel (n=120)
CCMD15562448ST-11-0	CTR	0.23863	0.095812	Wirbel (n=120)
CCMD17410933ST-11-0	CTR	0.272367	0.0817943	Wirbel (n=120)
CCMD18579000ST-11-0	CTR	0.28278	0.0984906	Wirbel (n=120)
CCMD18829815ST-11-0	CTR	0.300319	0.0808626	Wirbel (n=120)
CCMD18872694ST-21-0	CRC	0.294907	0.0812044	Wirbel (n=120)
CCMD19168690ST-11-0	CRC	0.31974	0.127304	Wirbel (n=120)
CCMD19497912ST-21-0	CRC	0.317379	0.0700042	Wirbel (n=120)
CCMD21593359ST-11-0	CRC	0.399086	0.114604	Wirbel (n=120)
CCMD21703880ST-11-0	CRC	0.341473	0.0846109	Wirbel (n=120)
CCMD22852639ST-11-0	CTR	0.270045	0.0904822	Wirbel (n=120)
CCMD23101338ST-21-0	CRC	0.260893	0.0741273	Wirbel (n=120)
CCMD23541216ST-11-0	CTR	0.260684	0.0766281	Wirbel (n=120)
CCMD25475945ST-11-0	CTR	0.23553	0.0828618	Wirbel (n=120)
CCMD25511638ST-21-0	CRC	0.341417	0.104645	Wirbel (n=120)
CCMD25963797ST-21-0	CRC	0.303188	0.0885361	Wirbel (n=120)
CCMD26625622ST-11-0	CTR	0.295114	0.0938712	Wirbel (n=120)
CCMD26709089ST-21-0	CRC	0.343005	0.0814509	Wirbel (n=120)
CCMD26925580ST-21-0	CRC	0.298005	0.088521	Wirbel (n=120)
CCMD27463710ST-11-0	CRC	0.322357	0.0911262	Wirbel (n=120)
CCMD27867141ST-11-0	CTR	0.312221	0.0954293	Wirbel (n=120)
CCMD28738636ST-11-0	CTR	0.348052	0.0726462	Wirbel (n=120)
CCMD29706695ST-11-0	CTR	0.280042	0.0966443	Wirbel (n=120)
CCMD30626189ST-11-0	CTR	0.196092	0.0862021	Wirbel (n=120)
CCMD30627121ST-11-0	CTR	0.211922	0.0601001	Wirbel (n=120)
CCMD31009081ST-11-0	CTR	0.239478	0.0717852	Wirbel (n=120)
CCMD31134579ST-11-0	CTR	0.247377	0.0859111	Wirbel (n=120)
CCMD32288175ST-11-0	CTR	0.281216	0.0839275	Wirbel (n=120)
CCMD32965613ST-11-0	CTR	0.281881	0.0947424	Wirbel (n=120)
CCMD34381688ST-21-0	CRC	0.276778	0.0749026	Wirbel (n=120)
CCMD35081859ST-11-0	CTR	0.274315	0.101477	Wirbel (n=120)
CCMD35633353ST-11-0	CRC	0.313629	0.0937584	Wirbel (n=120)
CCMD35801800ST-11-0	CTR	0.311693	0.101891	Wirbel (n=120)
CCMD35802077ST-21-0	CRC	0.291328	0.090549	Wirbel (n=120)
CCMD37575804ST-11-0	CTR	0.24295	0.0764198	Wirbel (n=120)
CCMD38158721ST-11-0	CTR	0.269695	0.0884266	Wirbel (n=120)
CCMD39157124ST-11-0	CTR	0.274225	0.087092	Wirbel (n=120)
CCMD39882286ST-11-0	CTR	0.217182	0.0655921	Wirbel (n=120)
CCMD40701343ST-21-0	CRC	0.384719	0.103763	Wirbel (n=120)
CCMD41202658ST-11-0	CTR	0.221455	0.071895	Wirbel (n=120)
CCMD41521570ST-11-0	CTR	0.264214	0.0842339	Wirbel (n=120)
CCMD42428553ST-21-0	CRC	0.290927	0.0879652	Wirbel (n=120)
CCMD42956136ST-11-0	CRC	0.303985	0.0972516	Wirbel (n=120)
CCMD45004878ST-11-0	CTR	0.257317	0.0971091	Wirbel (n=120)
CCMD45812507ST-11-0	CTR	0.24273	0.0884486	Wirbel (n=120)
CCMD45988061ST-21-0	CRC	0.371441	0.0877582	Wirbel (n=120)
CCMD46222674ST-21-0	CRC	0.298667	0.0924077	Wirbel (n=120)
CCMD46727384ST-11-0	CTR	0.285809	0.102307	Wirbel (n=120)
CCMD46947453ST-21-0	CRC	0.275366	0.0883674	Wirbel (n=120)
CCMD48236717ST-21-0	CRC	0.274522	0.0826206	Wirbel (n=120)
CCMD49025643ST-11-0	CTR	0.315052	0.0873978	Wirbel (n=120)
CCMD49461418ST-11-0	CRC	0.246394	0.0655427	Wirbel (n=120)
CCMD49942357ST-11-0	CTR	0.297518	0.0827492	Wirbel (n=120)
CCMD50071957ST-21-0	CRC	0.342115	0.102352	Wirbel (n=120)
CCMD50300306ST-11-0	CTR	0.236353	0.0705088	Wirbel (n=120)
CCMD50529145ST-11-0	CTR	0.244816	0.0969692	Wirbel (n=120)
CCMD50538120ST-11-0	CTR	0.222569	0.12143	Wirbel (n=120)
CCMD51154251ST-11-0	CTR	0.312405	0.0869876	Wirbel (n=120)
CCMD51228890ST-11-0	CTR	0.262853	0.0812102	Wirbel (n=120)
CCMD51864103ST-21-0	CRC	0.257013	0.0824137	Wirbel (n=120)
CCMD52117727ST-11-0	CRC	0.336857	0.0811148	Wirbel (n=120)
CCMD52145360ST-11-0	CRC	0.294465	0.0997129	Wirbel (n=120)
CCMD53508245ST-11-0	CTR	0.311509	0.0868459	Wirbel (n=120)
CCMD53522274ST-11-0	CTR	0.242482	0.0850794	Wirbel (n=120)
CCMD54057834ST-11-0	CTR	0.285588	0.0931417	Wirbel (n=120)
CCMD56948710ST-11-0	CTR	0.28149	0.0908754	Wirbel (n=120)
CCMD59540613ST-11-0	CTR	0.377946	0.0954542	Wirbel (n=120)
CCMD59583015ST-11-0	CRC	0.266252	0.0851547	Wirbel (n=120)
CCMD60079086ST-21-0	CRC	0.339576	0.0884334	Wirbel (n=120)
CCMD63399960ST-21-0	CRC	0.312152	0.0742602	Wirbel (n=120)
CCMD64503764ST-21-0	CRC	0.329945	0.0932057	Wirbel (n=120)
CCMD64776337ST-21-0	CRC	0.339572	0.084071	Wirbel (n=120)
CCMD65222621ST-11-0	CRC	0.315522	0.0882298	Wirbel (n=120)
CCMD65406197ST-11-0	CRC	0.313433	0.0746349	Wirbel (n=120)
CCMD66848156ST-11-0	CTR	0.290058	0.100952	Wirbel (n=120)
CCMD67373733ST-11-0	CTR	0.261521	0.0673506	Wirbel (n=120)
CCMD68973846ST-11-0	CTR	0.290135	0.0810871	Wirbel (n=120)
CCMD71242853ST-11-0	CRC	0.272821	0.0760223	Wirbel (n=120)
CCMD71915439ST-11-0	CRC	0.351532	0.0680201	Wirbel (n=120)
CCMD72666896ST-11-0	CTR	0.21528	0.0830093	Wirbel (n=120)
CCMD72690923ST-11-0	CRC	0.28898	0.0905788	Wirbel (n=120)
CCMD72895164ST-21-0	CRC	0.334072	0.0806631	Wirbel (n=120)
CCMD73128545ST-11-0	CTR	0.290265	0.0871826	Wirbel (n=120)
CCMD74592084ST-11-0	CTR	0.232518	0.0785777	Wirbel (n=120)
CCMD74930188ST-21-0	CRC	0.369148	0.0832701	Wirbel (n=120)
CCMD75147712ST-11-0	CTR	0.352255	0.118053	Wirbel (n=120)
CCMD76222476ST-11-0	CRC	0.283849	0.077447	Wirbel (n=120)
CCMD76409700ST-11-0	CTR	0.254485	0.0820723	Wirbel (n=120)
CCMD79349503ST-11-0	CRC	0.274696	0.0857879	Wirbel (n=120)
CCMD79987997ST-21-0	CRC	0.401286	0.109819	Wirbel (n=120)
CCMD82866709ST-21-0	CRC	0.279701	0.0985846	Wirbel (n=120)
CCMD85481373ST-11-0	CTR	0.230439	0.0752126	Wirbel (n=120)
CCMD85661207ST-11-0	CTR	0.248408	0.07706	Wirbel (n=120)
CCMD86114146ST-21-0	CRC	0.278202	0.111779	Wirbel (n=120)
CCMD86707194ST-21-0	CRC	0.307781	0.0816141	Wirbel (n=120)
CCMD87156761ST-21-0	CRC	0.238633	0.10763	Wirbel (n=120)
CCMD88272491ST-21-0	CRC	0.408444	0.0751942	Wirbel (n=120)
CCMD89107682ST-11-0	CTR	0.20381	0.0698046	Wirbel (n=120)
CCMD89306485ST-11-0	CRC	0.332675	0.103696	Wirbel (n=120)
CCMD89643949ST-11-0	CTR	0.262266	0.0806982	Wirbel (n=120)
CCMD89967135ST-11-0	CTR	0.24003	0.0813862	Wirbel (n=120)
CCMD90311071ST-21-0	CRC	0.336948	0.0924552	Wirbel (n=120)
CCMD92404903ST-11-0	CRC	0.483988	0.118812	Wirbel (n=120)
CCMD93344354ST-21-0	CRC	0.305924	0.0850397	Wirbel (n=120)
CCMD93755960ST-11-0	CTR	0.241527	0.0837268	Wirbel (n=120)
CCMD95431029ST-11-0	CRC	0.286677	0.0985075	Wirbel (n=120)
CCMD95433940ST-21-0	CRC	0.269282	0.0774209	Wirbel (n=120)
CCMD95676152ST-11-0	CRC	0.270766	0.0842217	Wirbel (n=120)
CCMD96553385ST-21-0	CRC	0.344669	0.117559	Wirbel (n=120)
CCMD98198513ST-11-0	CTR	0.264826	0.0780612	Wirbel (n=120)
CCMD98531134ST-11-0	CRC	0.257648	0.0720252	Wirbel (n=120)
CCMD98702133ST-11-0	CTR	0.303512	0.0811451	Wirbel (n=120)
CCMD99440714ST-11-0	CTR	0.274753	0.0782668	Wirbel (n=120)
CCMD99929634ST-11-0	CTR	0.252054	0.081767	Wirbel (n=120)
DRR127476	CRC	0.333358	0.0835045	Yachida (n=509)
DRR127478	CRC	0.382601	0.0854528	Yachida (n=509)
DRR127481	CRC	0.379205	0.106005	Yachida (n=509)
DRR127485	CRC	0.284215	0.0866078	Yachida (n=509)
DRR127488	CTR	0.293227	0.0837498	Yachida (n=509)
DRR127491	CRC	0.278208	0.0934812	Yachida (n=509)
DRR127507	CRC	0.392664	0.109758	Yachida (n=509)
DRR127509	CRC	0.388077	0.0908385	Yachida (n=509)
DRR127514	CRC	0.351869	0.0802469	Yachida (n=509)
DRR127515	CRC	0.315277	0.086687	Yachida (n=509)
DRR127517	CRC	0.298775	0.103741	Yachida (n=509)
DRR127519	CRC	0.367869	0.0943558	Yachida (n=509)
DRR127521	CRC	0.378458	0.106037	Yachida (n=509)
DRR127524	CTR	0.267577	0.0850402	Yachida (n=509)
DRR127532	CTR	0.376025	0.0883467	Yachida (n=509)
DRR127535	CTR	0.22284	0.0975146	Yachida (n=509)
DRR127536	CRC	0.409486	0.0974756	Yachida (n=509)
DRR127537	CTR	0.285459	0.0516835	Yachida (n=509)
DRR127546	CTR	0.378496	0.102446	Yachida (n=509)
DRR127552	CTR	0.396337	0.0868482	Yachida (n=509)
DRR127557	CRC	0.258872	0.100657	Yachida (n=509)
DRR127559	CRC	0.350213	0.0988336	Yachida (n=509)
DRR127567	CRC	0.192316	0.0501561	Yachida (n=509)
DRR127579	CRC	0.372647	0.120783	Yachida (n=509)
DRR127580	CRC	0.406709	0.0922646	Yachida (n=509)
DRR127583	CTR	0.31397	0.100125	Yachida (n=509)
DRR127588	CTR	0.332769	0.111346	Yachida (n=509)
DRR127594	CRC	0.290067	0.0724482	Yachida (n=509)
DRR127596	CTR	0.175171	0.0706723	Yachida (n=509)
DRR127597	CTR	0.257053	0.0770863	Yachida (n=509)
DRR127603	CRC	0.345942	0.0880932	Yachida (n=509)
DRR127613	CTR	0.266549	0.0793021	Yachida (n=509)
DRR127616	CTR	0.301577	0.101528	Yachida (n=509)
DRR127617	CRC	0.272956	0.0850235	Yachida (n=509)
DRR127619	CTR	0.437235	0.121763	Yachida (n=509)
DRR127625	CRC	0.349417	0.104575	Yachida (n=509)
DRR127628	CTR	0.330414	0.0871848	Yachida (n=509)
DRR127634	CTR	0.334561	0.091936	Yachida (n=509)
DRR127638	CRC	0.373116	0.137216	Yachida (n=509)
DRR127646	CRC	0.227475	0.0901787	Yachida (n=509)
DRR127647	CRC	0.35742	0.119049	Yachida (n=509)
DRR127649	CTR	0.253866	0.075051	Yachida (n=509)
DRR127666	CRC	0.277364	0.0690211	Yachida (n=509)
DRR127669	CRC	0.369648	0.108034	Yachida (n=509)
DRR127672	CTR	0.380863	0.101769	Yachida (n=509)
DRR127674	CRC	0.356518	0.115164	Yachida (n=509)
DRR127683	CTR	0.350483	0.106207	Yachida (n=509)
DRR127685	CRC	0.202995	0.0658422	Yachida (n=509)
DRR127692	CTR	0.227985	0.0805473	Yachida (n=509)
DRR127700	CRC	0.346244	0.0923889	Yachida (n=509)
DRR127704	CTR	0.348087	0.101895	Yachida (n=509)
DRR127707	CTR	0.410124	0.0944811	Yachida (n=509)
DRR127708	CRC	0.37039	0.0884607	Yachida (n=509)
DRR127713	CTR	0.448066	0.103844	Yachida (n=509)
DRR127718	CRC	0.39411	0.0928721	Yachida (n=509)
DRR127720	CRC	0.403691	0.111145	Yachida (n=509)
DRR127721	CTR	0.388208	0.0746331	Yachida (n=509)
DRR127724	CTR	0.383096	0.0942223	Yachida (n=509)
DRR127728	CTR	0.402709	0.0829756	Yachida (n=509)
DRR127731	CTR	0.353708	0.109298	Yachida (n=509)
DRR127736	CTR	0.388036	0.123342	Yachida (n=509)
DRR127748	CTR	0.265009	0.0857152	Yachida (n=509)
DRR127751	CTR	0.184797	0.0531764	Yachida (n=509)
DRR127752	CTR	0.366974	0.0828601	Yachida (n=509)
DRR127754	CRC	0.280336	0.0859087	Yachida (n=509)
DRR127755	CTR	0.282546	0.0976853	Yachida (n=509)
DRR127756	CTR	0.317277	0.095659	Yachida (n=509)
DRR127762	CTR	0.272157	0.0822478	Yachida (n=509)
DRR127763	CTR	0.305168	0.109821	Yachida (n=509)
DRR127767	CRC	0.247972	0.0753485	Yachida (n=509)
DRR127774	CRC	0.385043	0.106733	Yachida (n=509)
DRR127776	CTR	0.240087	0.0690442	Yachida (n=509)
DRR127777	CTR	0.272856	0.0842929	Yachida (n=509)
DRR127789	CRC	0.313096	0.0990269	Yachida (n=509)
DRR162775	CTR	0.359606	0.0969693	Yachida (n=509)
DRR162776	CTR	0.341318	0.106799	Yachida (n=509)
DRR162777	CRC	0.29906	0.083838	Yachida (n=509)
DRR162778	CRC	0.301314	0.101514	Yachida (n=509)
DRR162779	CRC	0.418546	0.0848286	Yachida (n=509)
DRR171459	CRC	0.301571	0.0875606	Yachida (n=509)
DRR171460	CRC	0.40885	0.0801414	Yachida (n=509)
DRR171465	CRC	0.389696	0.0877178	Yachida (n=509)
DRR171467	CTR	0.272638	0.0810014	Yachida (n=509)
DRR171469	CTR	0.332548	0.101108	Yachida (n=509)
DRR171472	CRC	0.398914	0.109617	Yachida (n=509)
DRR171474	CTR	0.404206	0.100973	Yachida (n=509)
DRR171477	CTR	0.386195	0.100032	Yachida (n=509)
DRR171479	CTR	0.284322	0.0771387	Yachida (n=509)
DRR171483	CRC	0.313185	0.0846184	Yachida (n=509)
DRR171484	CRC	0.334511	0.100778	Yachida (n=509)
DRR171485	CRC	0.287057	0.0877242	Yachida (n=509)
DRR171487	CTR	0.340383	0.0845835	Yachida (n=509)
DRR171488	CTR	0.182853	0.0439639	Yachida (n=509)
DRR171489	CRC	0.331421	0.0768573	Yachida (n=509)
DRR171491	CRC	0.36283	0.0945963	Yachida (n=509)
DRR171492	CRC	0.299007	0.0932995	Yachida (n=509)
DRR171493	CRC	0.23448	0.0803996	Yachida (n=509)
DRR171497	CTR	0.329555	0.108347	Yachida (n=509)
DRR171499	CTR	0.281675	0.0792053	Yachida (n=509)
DRR171500	CTR	0.302439	0.102299	Yachida (n=509)
DRR171503	CTR	0.445992	0.11719	Yachida (n=509)
DRR171504	CRC	0.216167	0.0653035	Yachida (n=509)
DRR171506	CTR	0.371389	0.0962079	Yachida (n=509)
DRR171507	CRC	0.455195	0.0965928	Yachida (n=509)
DRR171508	CRC	0.249267	0.094406	Yachida (n=509)
DRR171509	CTR	0.30122	0.0852515	Yachida (n=509)
DRR171510	CRC	0.415268	0.105692	Yachida (n=509)
DRR171511	CRC	0.404208	0.0733446	Yachida (n=509)
DRR171512	CRC	0.32864	0.0811466	Yachida (n=509)
DRR171513	CTR	0.329232	0.0808476	Yachida (n=509)
DRR171514	CTR	0.338253	0.0954862	Yachida (n=509)
DRR171515	CTR	0.324159	0.0864449	Yachida (n=509)
DRR171516	CRC	0.358059	0.0788206	Yachida (n=509)
DRR171517	CTR	0.261639	0.0949621	Yachida (n=509)
DRR171518	CTR	0.465353	0.0975982	Yachida (n=509)
DRR171519	CRC	0.382187	0.112358	Yachida (n=509)
DRR171520	CRC	0.254076	0.0802899	Yachida (n=509)
DRR171521	CRC	0.249736	0.085444	Yachida (n=509)
DRR171522	CRC	0.355548	0.0926043	Yachida (n=509)
DRR171523	CTR	0.296161	0.102937	Yachida (n=509)
DRR171524	CRC	0.3852	0.0815522	Yachida (n=509)
DRR171525	CTR	0.349178	0.0910391	Yachida (n=509)
DRR171526	CRC	0.376262	0.124032	Yachida (n=509)
DRR171527	CTR	0.388623	0.114172	Yachida (n=509)
DRR171528	CRC	0.397473	0.108401	Yachida (n=509)
DRR171529	CRC	0.420703	0.147426	Yachida (n=509)
DRR171530	CTR	0.431117	0.0785836	Yachida (n=509)
DRR171531	CRC	0.237341	0.0891981	Yachida (n=509)
DRR171532	CRC	0.281321	0.0620667	Yachida (n=509)
DRR171533	CRC	0.408913	0.108821	Yachida (n=509)
DRR171534	CRC	0.238947	0.0838107	Yachida (n=509)
DRR171535	CRC	0.313667	0.0685966	Yachida (n=509)
DRR171536	CRC	0.291941	0.0992655	Yachida (n=509)
DRR171537	CRC	0.395354	0.0904966	Yachida (n=509)
DRR171538	CTR	0.249806	0.0801255	Yachida (n=509)
DRR171539	CTR	0.320536	0.109516	Yachida (n=509)
DRR171540	CRC	0.375074	0.107555	Yachida (n=509)
DRR171541	CRC	0.253969	0.0736034	Yachida (n=509)
DRR171542	CRC	0.356899	0.133735	Yachida (n=509)
DRR171543	CTR	0.287756	0.0871688	Yachida (n=509)
DRR171544	CRC	0.360045	0.0901206	Yachida (n=509)
DRR171545	CTR	0.336322	0.0901933	Yachida (n=509)
DRR171546	CTR	0.401139	0.11634	Yachida (n=509)
DRR171548	CRC	0.366753	0.112172	Yachida (n=509)
DRR171549	CRC	0.384418	0.109697	Yachida (n=509)
DRR171550	CRC	0.371056	0.0929515	Yachida (n=509)
DRR171551	CRC	0.351335	0.122859	Yachida (n=509)
DRR171552	CTR	0.335095	0.108944	Yachida (n=509)
DRR171553	CRC	0.308563	0.0965374	Yachida (n=509)
DRR171554	CRC	0.340357	0.0958807	Yachida (n=509)
DRR171555	CTR	0.394167	0.106838	Yachida (n=509)
DRR171556	CRC	0.342204	0.0923971	Yachida (n=509)
DRR171557	CRC	0.385612	0.0827232	Yachida (n=509)
DRR171558	CRC	0.445988	0.107607	Yachida (n=509)
DRR171559	CRC	0.326124	0.0986806	Yachida (n=509)
DRR171560	CTR	0.409326	0.0823798	Yachida (n=509)
DRR171561	CRC	0.339848	0.124498	Yachida (n=509)
DRR171562	CTR	0.454354	0.101678	Yachida (n=509)
DRR171563	CTR	0.32469	0.116129	Yachida (n=509)
DRR171564	CTR	0.415157	0.0678571	Yachida (n=509)
DRR171565	CTR	0.327485	0.101562	Yachida (n=509)
DRR171566	CTR	0.347338	0.079201	Yachida (n=509)
DRR171567	CTR	0.299496	0.0895455	Yachida (n=509)
DRR171568	CTR	0.27807	0.0820387	Yachida (n=509)
DRR171569	CTR	0.292321	0.0984154	Yachida (n=509)
DRR171570	CRC	0.347609	0.0658194	Yachida (n=509)
DRR171571	CTR	0.399008	0.107962	Yachida (n=509)
DRR171572	CTR	0.302483	0.0919611	Yachida (n=509)
DRR171573	CRC	0.37956	0.0944033	Yachida (n=509)
DRR171574	CRC	0.287704	0.0865566	Yachida (n=509)
DRR171575	CRC	0.377125	0.11226	Yachida (n=509)
DRR171576	CTR	0.130074	0.0612168	Yachida (n=509)
DRR171578	CTR	0.407584	0.109744	Yachida (n=509)
DRR171579	CRC	0.416423	0.11084	Yachida (n=509)
DRR171580	CTR	0.268567	0.0856383	Yachida (n=509)
DRR171581	CTR	0.415231	0.114726	Yachida (n=509)
DRR171582	CTR	0.278924	0.073729	Yachida (n=509)
DRR171585	CTR	0.301501	0.0854396	Yachida (n=509)
DRR171586	CTR	0.268975	0.094445	Yachida (n=509)
DRR171587	CTR	0.275969	0.0751136	Yachida (n=509)
DRR171588	CTR	0.299833	0.0844405	Yachida (n=509)
DRR171589	CTR	0.361009	0.0815083	Yachida (n=509)
DRR171591	CTR	0.291893	0.0897107	Yachida (n=509)
DRR171592	CTR	0.383015	0.109501	Yachida (n=509)
DRR171593	CRC	0.356287	0.101568	Yachida (n=509)
DRR171594	CTR	0.279943	0.0865307	Yachida (n=509)
DRR171595	CRC	0.279338	0.093308	Yachida (n=509)
DRR171597	CRC	0.346099	0.0972174	Yachida (n=509)
DRR171598	CTR	0.281429	0.0721191	Yachida (n=509)
DRR171599	CTR	0.332274	0.0694228	Yachida (n=509)
DRR171600	CRC	0.366588	0.103105	Yachida (n=509)
DRR171601	CTR	0.402924	0.0955539	Yachida (n=509)
DRR171602	CRC	0.277389	0.0745799	Yachida (n=509)
DRR171603	CRC	0.314556	0.0837784	Yachida (n=509)
DRR171604	CTR	0.295987	0.094585	Yachida (n=509)
DRR171605	CTR	0.337138	0.110809	Yachida (n=509)
DRR171606	CTR	0.335262	0.0953939	Yachida (n=509)
DRR171607	CTR	0.350472	0.0897317	Yachida (n=509)
DRR171608	CTR	0.326402	0.0775465	Yachida (n=509)
DRR171609	CRC	0.280188	0.0776824	Yachida (n=509)
DRR171610	CTR	0.266748	0.0823958	Yachida (n=509)
DRR171613	CTR	0.255289	0.0685791	Yachida (n=509)
DRR171616	CTR	0.309847	0.0708853	Yachida (n=509)
DRR171617	CTR	0.210586	0.0688222	Yachida (n=509)
DRR171618	CRC	0.383395	0.106768	Yachida (n=509)
DRR171619	CTR	0.325733	0.093375	Yachida (n=509)
DRR171620	CTR	0.324491	0.0942022	Yachida (n=509)
DRR171621	CTR	0.235476	0.08322	Yachida (n=509)
DRR171622	CRC	0.302554	0.114195	Yachida (n=509)
DRR171623	CTR	0.28414	0.0734693	Yachida (n=509)
DRR171624	CTR	0.402602	0.075065	Yachida (n=509)
DRR171625	CTR	0.408145	0.121492	Yachida (n=509)
DRR171626	CTR	0.30447	0.0686596	Yachida (n=509)
DRR171627	CRC	0.372938	0.10873	Yachida (n=509)
DRR171628	CTR	0.355561	0.0989346	Yachida (n=509)
DRR171629	CTR	0.375791	0.109501	Yachida (n=509)
DRR171630	CRC	0.444699	0.0955361	Yachida (n=509)
DRR171631	CTR	0.203552	0.0698451	Yachida (n=509)
DRR171634	CRC	0.31216	0.0996575	Yachida (n=509)
DRR171636	CRC	0.277781	0.0924331	Yachida (n=509)
DRR171637	CTR	0.336691	0.134709	Yachida (n=509)
DRR171639	CTR	0.349814	0.0996114	Yachida (n=509)
DRR171640	CTR	0.323393	0.0818903	Yachida (n=509)
DRR171641	CTR	0.34403	0.104317	Yachida (n=509)
DRR171642	CTR	0.266593	0.118067	Yachida (n=509)
DRR171643	CTR	0.381659	0.100517	Yachida (n=509)
DRR171644	CTR	0.368963	0.0756762	Yachida (n=509)
DRR171645	CTR	0.213388	0.0842902	Yachida (n=509)
DRR171646	CTR	0.347838	0.125625	Yachida (n=509)
DRR171647	CTR	0.403336	0.108594	Yachida (n=509)
DRR171648	CTR	0.284209	0.0925093	Yachida (n=509)
DRR171650	CTR	0.334109	0.0950733	Yachida (n=509)
DRR171651	CTR	0.354781	0.103721	Yachida (n=509)
DRR171652	CTR	0.289971	0.0852189	Yachida (n=509)
DRR171653	CTR	0.348007	0.0812139	Yachida (n=509)
DRR171654	CTR	0.318034	0.0991969	Yachida (n=509)
DRR171655	CTR	0.356347	0.0875963	Yachida (n=509)
DRR171656	CTR	0.275551	0.0770013	Yachida (n=509)
DRR171657	CTR	0.252775	0.0763714	Yachida (n=509)
DRR171658	CRC	0.352694	0.0885366	Yachida (n=509)
DRR171659	CTR	0.305851	0.0869981	Yachida (n=509)
DRR171660	CRC	0.43253	0.061936	Yachida (n=509)
DRR171661	CRC	0.365517	0.0595624	Yachida (n=509)
DRR171662	CTR	0.356294	0.0860766	Yachida (n=509)
DRR171663	CTR	0.365946	0.102774	Yachida (n=509)
DRR171664	CRC	0.325483	0.103119	Yachida (n=509)
DRR171665	CRC	0.358406	0.103247	Yachida (n=509)
DRR171666	CRC	0.307485	0.0960805	Yachida (n=509)
DRR171667	CRC	0.302861	0.107021	Yachida (n=509)
DRR171668	CRC	0.376897	0.102539	Yachida (n=509)
DRR171669	CRC	0.285058	0.108103	Yachida (n=509)
DRR171670	CRC	0.316687	0.102199	Yachida (n=509)
DRR171671	CRC	0.337854	0.107656	Yachida (n=509)
DRR171672	CRC	0.262804	0.0761721	Yachida (n=509)
DRR171673	CTR	0.330056	0.086734	Yachida (n=509)
DRR171674	CRC	0.385173	0.0930687	Yachida (n=509)
DRR171675	CRC	0.296247	0.090038	Yachida (n=509)
DRR171676	CTR	0.244415	0.074366	Yachida (n=509)
DRR171677	CRC	0.287755	0.0790413	Yachida (n=509)
DRR171678	CRC	0.296272	0.112675	Yachida (n=509)
DRR171679	CRC	0.259054	0.0794423	Yachida (n=509)
DRR171680	CRC	0.389192	0.110585	Yachida (n=509)
DRR171681	CRC	0.393164	0.135135	Yachida (n=509)
DRR171682	CRC	0.348237	0.117337	Yachida (n=509)
DRR171683	CRC	0.262087	0.0920063	Yachida (n=509)
DRR171684	CRC	0.341277	0.0922554	Yachida (n=509)
DRR171685	CRC	0.353722	0.0962659	Yachida (n=509)
DRR171686	CTR	0.274848	0.0834276	Yachida (n=509)
DRR171687	CRC	0.360711	0.071332	Yachida (n=509)
DRR171688	CRC	0.330262	0.0852249	Yachida (n=509)
DRR171689	CTR	0.32896	0.0966982	Yachida (n=509)
DRR171690	CRC	0.353402	0.10596	Yachida (n=509)
DRR171691	CTR	0.343241	0.118819	Yachida (n=509)
DRR171692	CRC	0.267166	0.0856756	Yachida (n=509)
DRR171693	CRC	0.202986	0.0582135	Yachida (n=509)
DRR171694	CTR	0.267534	0.0908257	Yachida (n=509)
DRR171695	CRC	0.218757	0.0777697	Yachida (n=509)
DRR171696	CRC	0.451121	0.107758	Yachida (n=509)
DRR171697	CRC	0.257391	0.0788172	Yachida (n=509)
DRR171698	CTR	0.268657	0.0694111	Yachida (n=509)
DRR171699	CRC	0.381977	0.0750878	Yachida (n=509)
DRR171700	CTR	0.350692	0.0926662	Yachida (n=509)
DRR171701	CRC	0.26568	0.0842292	Yachida (n=509)
DRR171702	CRC	0.256382	0.0897829	Yachida (n=509)
DRR171704	CRC	0.295682	0.0882446	Yachida (n=509)
DRR171705	CTR	0.291117	0.0951704	Yachida (n=509)
DRR171706	CRC	0.350181	0.115145	Yachida (n=509)
DRR171707	CRC	0.311003	0.11714	Yachida (n=509)
DRR171708	CRC	0.23337	0.0709635	Yachida (n=509)
DRR171709	CRC	0.301299	0.0916287	Yachida (n=509)
DRR171710	CTR	0.179948	0.0556494	Yachida (n=509)
DRR171711	CTR	0.311584	0.0819403	Yachida (n=509)
DRR171712	CTR	0.278006	0.0947058	Yachida (n=509)
DRR171713	CTR	0.340595	0.0908567	Yachida (n=509)
DRR171714	CTR	0.386129	0.113121	Yachida (n=509)
DRR171715	CTR	0.367208	0.104165	Yachida (n=509)
DRR171716	CTR	0.32583	0.105671	Yachida (n=509)
DRR171717	CTR	0.376576	0.0884315	Yachida (n=509)
DRR171718	CTR	0.215892	0.116948	Yachida (n=509)
DRR171719	CTR	0.365598	0.10159	Yachida (n=509)
DRR171720	CTR	0.330318	0.0973053	Yachida (n=509)
DRR171721	CTR	0.328722	0.114211	Yachida (n=509)
DRR171722	CTR	0.293079	0.0908628	Yachida (n=509)
DRR171723	CTR	0.378634	0.0747023	Yachida (n=509)
DRR171724	CTR	0.382222	0.10106	Yachida (n=509)
DRR171725	CTR	0.33531	0.0980935	Yachida (n=509)
DRR171726	CTR	0.36702	0.105718	Yachida (n=509)
DRR171727	CTR	0.258678	0.0846232	Yachida (n=509)
DRR171728	CRC	0.217861	0.0813875	Yachida (n=509)
DRR171730	CRC	0.268434	0.087663	Yachida (n=509)
DRR171731	CRC	0.34794	0.101082	Yachida (n=509)
DRR171732	CRC	0.338317	0.101089	Yachida (n=509)
DRR171733	CTR	0.409701	0.0953874	Yachida (n=509)
DRR171734	CRC	0.347983	0.0982504	Yachida (n=509)
DRR171735	CRC	0.330664	0.0869031	Yachida (n=509)
DRR171737	CTR	0.379255	0.111155	Yachida (n=509)
DRR171738	CRC	0.297802	0.128473	Yachida (n=509)
DRR171739	CRC	0.29384	0.0744765	Yachida (n=509)
DRR171740	CRC	0.358024	0.0896655	Yachida (n=509)
DRR171741	CTR	0.277964	0.112488	Yachida (n=509)
DRR171742	CRC	0.337672	0.088298	Yachida (n=509)
DRR171743	CRC	0.413424	0.105541	Yachida (n=509)
DRR171744	CRC	0.365736	0.0965251	Yachida (n=509)
DRR171745	CTR	0.331671	0.0986763	Yachida (n=509)
DRR171746	CRC	0.374606	0.0769648	Yachida (n=509)
DRR171747	CTR	0.26372	0.0970129	Yachida (n=509)
DRR171748	CRC	0.298183	0.088864	Yachida (n=509)
DRR171749	CRC	0.301289	0.0890153	Yachida (n=509)
DRR171750	CRC	0.347854	0.111278	Yachida (n=509)
DRR171753	CRC	0.370388	0.105203	Yachida (n=509)
DRR171755	CTR	0.343644	0.115689	Yachida (n=509)
DRR171757	CRC	0.320994	0.100217	Yachida (n=509)
DRR171758	CRC	0.362813	0.107386	Yachida (n=509)
DRR171759	CRC	0.241393	0.0662163	Yachida (n=509)
DRR171760	CRC	0.362939	0.0860809	Yachida (n=509)
DRR171761	CRC	0.338724	0.0716629	Yachida (n=509)
DRR171762	CTR	0.275002	0.0787297	Yachida (n=509)
DRR171763	CTR	0.309556	0.10963	Yachida (n=509)
DRR171764	CRC	0.382943	0.10317	Yachida (n=509)
DRR171765	CTR	0.274422	0.078324	Yachida (n=509)
DRR171766	CRC	0.365114	0.0945378	Yachida (n=509)
DRR171767	CRC	0.381087	0.0867449	Yachida (n=509)
DRR171768	CRC	0.334949	0.0970232	Yachida (n=509)
DRR171769	CRC	0.283646	0.0824797	Yachida (n=509)
DRR171770	CTR	0.329851	0.108851	Yachida (n=509)
DRR171771	CTR	0.320456	0.0801886	Yachida (n=509)
DRR171772	CTR	0.411008	0.0938491	Yachida (n=509)
DRR171773	CTR	0.273541	0.085312	Yachida (n=509)
DRR171774	CRC	0.37903	0.0870862	Yachida (n=509)
DRR171776	CRC	0.363356	0.0871523	Yachida (n=509)
DRR171777	CTR	0.324044	0.0999442	Yachida (n=509)
DRR171778	CRC	0.289597	0.0789196	Yachida (n=509)
DRR171779	CTR	0.336701	0.111577	Yachida (n=509)
DRR171780	CRC	0.304366	0.0817974	Yachida (n=509)
DRR171781	CRC	0.380958	0.105687	Yachida (n=509)
DRR171782	CTR	0.302979	0.0891533	Yachida (n=509)
DRR171783	CTR	0.420181	0.106145	Yachida (n=509)
DRR171784	CRC	0.379547	0.0822844	Yachida (n=509)
DRR171785	CRC	0.319924	0.104622	Yachida (n=509)
DRR171786	CTR	0.377217	0.0882244	Yachida (n=509)
DRR171789	CRC	0.334453	0.0743747	Yachida (n=509)
DRR171790	CRC	0.392701	0.104611	Yachida (n=509)
DRR171791	CTR	0.270987	0.0933267	Yachida (n=509)
DRR171792	CRC	0.317668	0.0985125	Yachida (n=509)
DRR171793	CTR	0.359302	0.119372	Yachida (n=509)
DRR171794	CRC	0.334798	0.0927869	Yachida (n=509)
DRR171795	CRC	0.322323	0.0822187	Yachida (n=509)
DRR171796	CTR	0.281319	0.07722	Yachida (n=509)
DRR171797	CRC	0.370032	0.115671	Yachida (n=509)
DRR171798	CTR	0.50026	0.109965	Yachida (n=509)
DRR171799	CRC	0.316543	0.0830206	Yachida (n=509)
DRR171800	CRC	0.344918	0.107989	Yachida (n=509)
DRR171801	CTR	0.254904	0.0708493	Yachida (n=509)
DRR171802	CTR	0.323109	0.113223	Yachida (n=509)
DRR171805	CRC	0.384722	0.0945403	Yachida (n=509)
DRR171806	CRC	0.338448	0.0870159	Yachida (n=509)
DRR171807	CTR	0.42928	0.0944537	Yachida (n=509)
DRR171810	CTR	0.338669	0.103445	Yachida (n=509)
DRR171812	CTR	0.267761	0.0859782	Yachida (n=509)
DRR171813	CTR	0.30336	0.0983258	Yachida (n=509)
DRR171814	CRC	0.388714	0.103818	Yachida (n=509)
DRR171815	CRC	0.355646	0.0956956	Yachida (n=509)
DRR171816	CTR	0.397249	0.0974518	Yachida (n=509)
DRR171817	CTR	0.30448	0.0973456	Yachida (n=509)
DRR171818	CRC	0.276737	0.0860937	Yachida (n=509)
DRR171819	CRC	0.342758	0.113353	Yachida (n=509)
DRR171820	CRC	0.205116	0.0663872	Yachida (n=509)
DRR171821	CTR	0.335328	0.11352	Yachida (n=509)
DRR171822	CRC	0.385965	0.0961329	Yachida (n=509)
DRR171824	CRC	0.32202	0.109036	Yachida (n=509)
DRR171825	CTR	0.341318	0.118546	Yachida (n=509)
DRR171827	CRC	0.28288	0.0945974	Yachida (n=509)
DRR171829	CTR	0.371689	0.111395	Yachida (n=509)
DRR171831	CRC	0.298714	0.0955483	Yachida (n=509)
DRR171832	CRC	0.299676	0.0871873	Yachida (n=509)
DRR171833	CTR	0.352673	0.0882822	Yachida (n=509)
DRR171834	CTR	0.236983	0.0789701	Yachida (n=509)
DRR171838	CTR	0.349984	0.0995842	Yachida (n=509)
DRR171839	CRC	0.266158	0.0729296	Yachida (n=509)
DRR171840	CTR	0.390165	0.0910947	Yachida (n=509)
DRR171841	CRC	0.272591	0.0955108	Yachida (n=509)
DRR171842	CTR	0.382412	0.108555	Yachida (n=509)
DRR171843	CTR	0.275828	0.072166	Yachida (n=509)
DRR171844	CRC	0.403226	0.108432	Yachida (n=509)
DRR171845	CTR	0.332894	0.0844065	Yachida (n=509)
DRR171846	CRC	0.181003	0.0649762	Yachida (n=509)
DRR171847	CRC	0.399686	0.0999707	Yachida (n=509)
DRR171848	CRC	0.370444	0.113044	Yachida (n=509)
DRR171849	CTR	0.185331	0.0687818	Yachida (n=509)
DRR171850	CTR	0.357884	0.109005	Yachida (n=509)
DRR171851	CRC	0.344309	0.0890042	Yachida (n=509)
DRR171852	CTR	0.381479	0.073187	Yachida (n=509)
DRR171853	CRC	0.387084	0.10495	Yachida (n=509)
DRR171855	CTR	0.239787	0.0782946	Yachida (n=509)
DRR171856	CTR	0.362271	0.0968338	Yachida (n=509)
DRR171858	CRC	0.286189	0.0903881	Yachida (n=509)
DRR171859	CRC	0.354764	0.0816635	Yachida (n=509)
DRR171860	CRC	0.358658	0.112462	Yachida (n=509)
DRR171861	CRC	0.392121	0.118424	Yachida (n=509)
DRR171862	CTR	0.24151	0.0756049	Yachida (n=509)
DRR171863	CTR	0.387944	0.113703	Yachida (n=509)
DRR171864	CTR	0.218198	0.0706859	Yachida (n=509)
DRR171865	CTR	0.326661	0.0718057	Yachida (n=509)
DRR171866	CRC	0.180863	0.0486172	Yachida (n=509)
DRR171867	CRC	0.35143	0.102129	Yachida (n=509)
DRR171869	CRC	0.367269	0.133935	Yachida (n=509)
DRR171870	CTR	0.315351	0.0928854	Yachida (n=509)
DRR171871	CRC	0.356314	0.102343	Yachida (n=509)
DRR171872	CTR	0.278456	0.0878396	Yachida (n=509)
DRR171873	CRC	0.370879	0.0817081	Yachida (n=509)
DRR171874	CRC	0.366549	0.132745	Yachida (n=509)
DRR171875	CRC	0.458207	0.11565	Yachida (n=509)
DRR171876	CTR	0.251078	0.071914	Yachida (n=509)
DRR171877	CRC	0.429034	0.0983132	Yachida (n=509)
DRR171878	CRC	0.328328	0.103255	Yachida (n=509)
DRR171879	CRC	0.30656	0.0984278	Yachida (n=509)
DRR171880	CRC	0.359764	0.0935918	Yachida (n=509)
DRR171881	CRC	0.369193	0.113612	Yachida (n=509)
DRR171882	CRC	0.418156	0.0830461	Yachida (n=509)
DRR171884	CRC	0.32959	0.0862498	Yachida (n=509)
DRR171885	CRC	0.365424	0.107541	Yachida (n=509)
DRR171886	CTR	0.246997	0.0813574	Yachida (n=509)
DRR171887	CRC	0.2926	0.101966	Yachida (n=509)
DRR171890	CTR	0.339001	0.111679	Yachida (n=509)
DRR171891	CRC	0.260724	0.0644711	Yachida (n=509)
DRR171892	CRC	0.24563	0.0806687	Yachida (n=509)
DRR171893	CRC	0.376861	0.069671	Yachida (n=509)
DRR171896	CRC	0.319346	0.0979762	Yachida (n=509)
DRR171897	CTR	0.255662	0.0832296	Yachida (n=509)
DRR171898	CRC	0.35597	0.0630024	Yachida (n=509)
DRR171899	CTR	0.27381	0.0955435	Yachida (n=509)
DRR171900	CRC	0.304707	0.0939617	Yachida (n=509)
DRR171901	CRC	0.334949	0.0875236	Yachida (n=509)
DRR171902	CTR	0.385229	0.109314	Yachida (n=509)
DRR171904	CRC	0.311773	0.0906619	Yachida (n=509)
DRR171905	CRC	0.392563	0.104345	Yachida (n=509)
DRR171906	CRC	0.298617	0.104142	Yachida (n=509)
DRR171907	CRC	0.305921	0.110019	Yachida (n=509)
DRR171909	CRC	0.383149	0.118003	Yachida (n=509)
DRR171910	CRC	0.386638	0.104089	Yachida (n=509)
DRR171911	CRC	0.340094	0.107497	Yachida (n=509)
DRR171912	CRC	0.34896	0.107887	Yachida (n=509)
DRR171915	CTR	0.272892	0.0854185	Yachida (n=509)
DRR171916	CRC	0.370486	0.0890684	Yachida (n=509)
DRR171917	CTR	0.335213	0.0837894	Yachida (n=509)
DRR171918	CRC	0.350471	0.101315	Yachida (n=509)
DRR171919	CTR	0.212552	0.0690092	Yachida (n=509)
DRR171920	CRC	0.28414	0.0890452	Yachida (n=509)
DRR171921	CTR	0.325592	0.0863462	Yachida (n=509)
DRR171922	CTR	0.363076	0.108229	Yachida (n=509)
DRR171923	CTR	0.315006	0.0925628	Yachida (n=509)
DRR171924	CRC	0.387169	0.0914929	Yachida (n=509)
DRR171925	CTR	0.323954	0.0806155	Yachida (n=509)
DRR171928	CTR	0.44063	0.102507	Yachida (n=509)
DRR171930	CTR	0.338333	0.097419	Yachida (n=509)
DRR171931	CTR	0.368815	0.0806402	Yachida (n=509)
DRR171933	CTR	0.293105	0.102525	Yachida (n=509)
DRR171934	CTR	0.23834	0.092681	Yachida (n=509)
DRR171935	CTR	0.321752	0.106014	Yachida (n=509)
DRR171936	CTR	0.363648	0.0792003	Yachida (n=509)
DRR171938	CTR	0.223698	0.0789203	Yachida (n=509)
DRR171939	CTR	0.357863	0.10281	Yachida (n=509)
DRR171941	CTR	0.354894	0.0779534	Yachida (n=509)
DRR171942	CTR	0.271408	0.0894479	Yachida (n=509)
DRR171943	CTR	0.429434	0.103824	Yachida (n=509)
DRR171944	CRC	0.391414	0.0989603	Yachida (n=509)
DRR171945	CRC	0.344547	0.0996879	Yachida (n=509)
DRR171946	CRC	0.269326	0.0770363	Yachida (n=509)
DRR171947	CRC	0.319746	0.0884223	Yachida (n=509)
DRR171948	CTR	0.302954	0.0785363	Yachida (n=509)
DRR171949	CRC	0.40905	0.0946898	Yachida (n=509)
DRR171950	CTR	0.344569	0.0805952	Yachida (n=509)
DRR171951	CTR	0.396868	0.102569	Yachida (n=509)
DRR171952	CTR	0.265653	0.100915	Yachida (n=509)
DRR171953	CTR	0.321358	0.0937434	Yachida (n=509)
DRR171954	CTR	0.350102	0.1163	Yachida (n=509)
DRR171955	CRC	0.336914	0.0814549	Yachida (n=509)
DRR171957	CTR	0.291351	0.0956873	Yachida (n=509)
DRR171958	CRC	0.354698	0.0963825	Yachida (n=509)
DRR171959	CTR	0.333349	0.0990837	Yachida (n=509)
DRR171960	CRC	0.283963	0.0724821	Yachida (n=509)
DRR171961	CRC	0.393194	0.118101	Yachida (n=509)
DRR171962	CRC	0.326118	0.0964836	Yachida (n=509)
DRR171963	CRC	0.358514	0.108693	Yachida (n=509)
DRR171964	CTR	0.351947	0.105709	Yachida (n=509)
DRR171965	CTR	0.312153	0.0826629	Yachida (n=509)
DRR171966	CRC	0.287183	0.0787	Yachida (n=509)
DRR173016	CTR	0.371558	0.108617	Yachida (n=509)
DRR173017	CTR	0.322961	0.0779538	Yachida (n=509)
ERR1018185	CRC	0.363436	0.0972999	Yu (n=128)
ERR1018186	CRC	0.307827	0.0950055	Yu (n=128)
ERR1018187	CRC	0.196566	0.0658025	Yu (n=128)
ERR1018188	CRC	0.273123	0.0861691	Yu (n=128)
ERR1018189	CRC	0.354565	0.0937622	Yu (n=128)
ERR1018190	CRC	0.431141	0.0792791	Yu (n=128)
ERR1018191	CRC	0.300051	0.0712256	Yu (n=128)
ERR1018192	CRC	0.367885	0.0704229	Yu (n=128)
ERR1018193	CTR	0.313305	0.0962292	Yu (n=128)
ERR1018194	CRC	0.343373	0.101451	Yu (n=128)
ERR1018195	CTR	0.382941	0.0905285	Yu (n=128)
ERR1018196	CRC	0.314669	0.0793473	Yu (n=128)
ERR1018197	CRC	0.267687	0.0896076	Yu (n=128)
ERR1018198	CRC	0.329325	0.105211	Yu (n=128)
ERR1018199	CRC	0.433791	0.0966628	Yu (n=128)
ERR1018200	CRC	0.357926	0.0961948	Yu (n=128)
ERR1018201	CRC	0.402081	0.0809487	Yu (n=128)
ERR1018202	CRC	0.373195	0.0803217	Yu (n=128)
ERR1018203	CTR	0.407584	0.0926809	Yu (n=128)
ERR1018204	CRC	0.81135	0.174528	Yu (n=128)
ERR1018205	CTR	0.361016	0.0907815	Yu (n=128)
ERR1018206	CRC	0.221539	0.0758693	Yu (n=128)
ERR1018207	CRC	0.39662	0.0966161	Yu (n=128)
ERR1018208	CRC	0.150694	0.0463112	Yu (n=128)
ERR1018209	CTR	0.393197	0.106284	Yu (n=128)
ERR1018210	CRC	0.357851	0.105183	Yu (n=128)
ERR1018211	CRC	0.254914	0.0766897	Yu (n=128)
ERR1018212	CRC	0.252678	0.0859509	Yu (n=128)
ERR1018213	CRC	0.218163	0.0799377	Yu (n=128)
ERR1018214	CRC	0.384913	0.118634	Yu (n=128)
ERR1018215	CRC	0.295972	0.0776511	Yu (n=128)
ERR1018216	CRC	0.34365	0.0894483	Yu (n=128)
ERR1018217	CTR	0.192995	0.0720417	Yu (n=128)
ERR1018218	CRC	0.322503	0.0921247	Yu (n=128)
ERR1018219	CRC	0.462245	0.0784458	Yu (n=128)
ERR1018220	CRC	0.291094	0.0819632	Yu (n=128)
ERR1018221	CRC	0.395274	0.0849566	Yu (n=128)
ERR1018222	CRC	0.470049	0.107373	Yu (n=128)
ERR1018223	CRC	0.295051	0.0896864	Yu (n=128)
ERR1018224	CRC	0.273479	0.0801109	Yu (n=128)
ERR1018225	CRC	0.295772	0.0790509	Yu (n=128)
ERR1018226	CRC	0.34451	0.0912583	Yu (n=128)
ERR1018227	CRC	0.327029	0.0984952	Yu (n=128)
ERR1018228	CRC	0.248442	0.0794238	Yu (n=128)
ERR1018229	CRC	0.202586	0.0760219	Yu (n=128)
ERR1018230	CRC	0.40413	0.122064	Yu (n=128)
ERR1018231	CRC	0.306338	0.09179	Yu (n=128)
ERR1018232	CTR	0.237833	0.0836908	Yu (n=128)
ERR1018233	CTR	0.403983	0.112968	Yu (n=128)
ERR1018234	CTR	0.0928954	0.0325465	Yu (n=128)
ERR1018235	CTR	0.315125	0.0950241	Yu (n=128)
ERR1018236	CTR	0.260568	0.076095	Yu (n=128)
ERR1018237	CTR	0.520632	0.120489	Yu (n=128)
ERR1018238	CTR	0.275608	0.0836601	Yu (n=128)
ERR1018239	CTR	0.238468	0.0953813	Yu (n=128)
ERR1018240	CTR	0.33094	0.0873504	Yu (n=128)
ERR1018241	CRC	0.412798	0.0983243	Yu (n=128)
ERR1018242	CTR	0.25854	0.0796879	Yu (n=128)
ERR1018243	CTR	0.422355	0.0498331	Yu (n=128)
ERR1018244	CTR	0.393727	0.121166	Yu (n=128)
ERR1018245	CTR	0.266443	0.0826538	Yu (n=128)
ERR1018246	CTR	0.283935	0.0752301	Yu (n=128)
ERR1018247	CTR	0.289	0.0829396	Yu (n=128)
ERR1018248	CTR	0.329312	0.0947508	Yu (n=128)
ERR1018249	CTR	0.258929	0.0869702	Yu (n=128)
ERR1018250	CTR	0.254944	0.0857161	Yu (n=128)
ERR1018251	CTR	0.356859	0.0831964	Yu (n=128)
ERR1018252	CTR	0.260356	0.0794494	Yu (n=128)
ERR1018253	CTR	0.219872	0.0770613	Yu (n=128)
ERR1018254	CTR	0.220566	0.069438	Yu (n=128)
ERR1018255	CTR	0.37468	0.0920766	Yu (n=128)
ERR1018256	CTR	0.237274	0.0708081	Yu (n=128)
ERR1018257	CTR	0.283587	0.087125	Yu (n=128)
ERR1018258	CTR	0.347867	0.100182	Yu (n=128)
ERR1018259	CTR	0.285736	0.08848	Yu (n=128)
ERR1018260	CTR	0.375917	0.100486	Yu (n=128)
ERR1018261	CTR	0.266273	0.0877532	Yu (n=128)
ERR1018262	CTR	0.246482	0.0802887	Yu (n=128)
ERR1018263	CTR	0.301808	0.0769755	Yu (n=128)
ERR1018264	CTR	0.256457	0.0694968	Yu (n=128)
ERR1018265	CTR	0.38202	0.114294	Yu (n=128)
ERR1018266	CTR	0.303034	0.0830001	Yu (n=128)
ERR1018267	CTR	0.300859	0.0935074	Yu (n=128)
ERR1018268	CTR	0.277928	0.0819675	Yu (n=128)
ERR1018269	CTR	0.343885	0.105679	Yu (n=128)
ERR1018270	CTR	0.345492	0.087031	Yu (n=128)
ERR1018271	CTR	0.176315	0.0589014	Yu (n=128)
ERR1018272	CTR	0.322163	0.112531	Yu (n=128)
ERR1018273	CTR	0.26781	0.0869778	Yu (n=128)
ERR1018274	CTR	0.306595	0.0927263	Yu (n=128)
ERR1018275	CTR	0.295683	0.0938598	Yu (n=128)
ERR1018276	CTR	0.348672	0.09917	Yu (n=128)
ERR1018277	CTR	0.256668	0.0774799	Yu (n=128)
ERR1018278	CTR	0.328689	0.0965272	Yu (n=128)
ERR1018279	CRC	0.492677	0.113348	Yu (n=128)
ERR1018280	CRC	0.27708	0.0759263	Yu (n=128)
ERR1018281	CRC	0.384424	0.0829342	Yu (n=128)
ERR1018282	CRC	0.300731	0.0933506	Yu (n=128)
ERR1018283	CRC	0.316853	0.0886776	Yu (n=128)
ERR1018284	CRC	0.2625	0.077254	Yu (n=128)
ERR1018285	CRC	0.358764	0.0810859	Yu (n=128)
ERR1018286	CRC	0.275687	0.0822917	Yu (n=128)
ERR1018287	CRC	0.305439	0.0893088	Yu (n=128)
ERR1018288	CRC	0.402139	0.0879812	Yu (n=128)
ERR1018289	CRC	0.449591	0.105386	Yu (n=128)
ERR1018290	CRC	0.35383	0.0860879	Yu (n=128)
ERR1018291	CRC	0.349667	0.113912	Yu (n=128)
ERR1018292	CRC	0.400573	0.0913908	Yu (n=128)
ERR1018293	CRC	0.467784	0.119895	Yu (n=128)
ERR1018294	CRC	0.329043	0.0945143	Yu (n=128)
ERR1018295	CRC	0.239395	0.0813464	Yu (n=128)
ERR1018296	CRC	0.237464	0.0744122	Yu (n=128)
ERR1018297	CRC	0.407971	0.0883134	Yu (n=128)
ERR1018298	CRC	0.332507	0.0973235	Yu (n=128)
ERR1018299	CRC	0.413919	0.100027	Yu (n=128)
ERR1018300	CRC	0.431697	0.0946488	Yu (n=128)
ERR1018301	CRC	0.388997	0.0946244	Yu (n=128)
ERR1018302	CRC	0.410228	0.106304	Yu (n=128)
ERR1018303	CRC	0.351797	0.103719	Yu (n=128)
ERR1018304	CRC	0.359274	0.0722751	Yu (n=128)
ERR1018305	CRC	0.323816	0.100728	Yu (n=128)
ERR1018306	CRC	0.296796	0.0805197	Yu (n=128)
ERR1018307	CRC	0.185353	0.069376	Yu (n=128)
ERR1018308	CTR	0.221859	0.0887136	Yu (n=128)
ERR1018309	CTR	0.213548	0.0736473	Yu (n=128)
ERR1018310	CRC	0.318749	0.0870372	Yu (n=128)
ERR1018311	CRC	0.282795	0.0858769	Yu (n=128)
ERR1018312	CRC	0.237916	0.0595117	Yu (n=128)
MG100125	CRC	0.218151	0.0819826	Hannigan (n=54)
MG100126	CRC	0.235066	0.0978741	Hannigan (n=54)
MG100127	CRC	0.239671	0.0969241	Hannigan (n=54)
MG100128	CRC	0.249658	0.0743774	Hannigan (n=54)
MG100129	CRC	0.246502	0.087467	Hannigan (n=54)
MG100130	CRC	0.352146	0.102236	Hannigan (n=54)
MG100131	CRC	0.183898	0.0611087	Hannigan (n=54)
MG100132	CRC	0.231988	0.0670938	Hannigan (n=54)
MG100133	CRC	0.279438	0.0918539	Hannigan (n=54)
MG100134	CRC	0.318785	0.097543	Hannigan (n=54)
MG100136	CRC	0.23522	0.0927375	Hannigan (n=54)
MG100137	CRC	0.1916	0.0625724	Hannigan (n=54)
MG100138	CRC	0.287434	0.0843092	Hannigan (n=54)
MG100139	CRC	0.248935	0.0586727	Hannigan (n=54)
MG100140	CRC	0.263936	0.0881766	Hannigan (n=54)
MG100141	CRC	0.174964	0.0634354	Hannigan (n=54)
MG100143	CRC	0.229894	0.0793095	Hannigan (n=54)
MG100144	CRC	0.385931	0.11772	Hannigan (n=54)
MG100145	CRC	0.278884	0.0655324	Hannigan (n=54)
MG100146	CRC	0.19065	0.0755873	Hannigan (n=54)
MG100147	CRC	0.203916	0.0727816	Hannigan (n=54)
MG100148	CRC	0.183751	0.0601238	Hannigan (n=54)
MG100149	CRC	0.21235	0.0794094	Hannigan (n=54)
MG100150	CRC	0.600496	0.17648	Hannigan (n=54)
MG100151	CRC	0.230464	0.0756219	Hannigan (n=54)
MG100152	CRC	0.213268	0.080394	Hannigan (n=54)
MG100153	CTR	0.311493	0.094494	Hannigan (n=54)
MG100154	CTR	0.228789	0.0913973	Hannigan (n=54)
MG100155	CTR	0.251481	0.0909545	Hannigan (n=54)
MG100156	CTR	0.271667	0.0940352	Hannigan (n=54)
MG100157	CTR	0.168308	0.0546191	Hannigan (n=54)
MG100158	CTR	0.314079	0.102882	Hannigan (n=54)
MG100159	CTR	0.238122	0.0835881	Hannigan (n=54)
MG100160	CTR	0.355345	0.106781	Hannigan (n=54)
MG100161	CTR	0.276171	0.0808274	Hannigan (n=54)
MG100162	CTR	0.225732	0.0714845	Hannigan (n=54)
MG100163	CTR	0.178709	0.0596194	Hannigan (n=54)
MG100164	CTR	0.578892	0.14429	Hannigan (n=54)
MG100165	CTR	0.352827	0.0899958	Hannigan (n=54)
MG100166	CTR	0.330798	0.104931	Hannigan (n=54)
MG100167	CTR	0.26485	0.0939476	Hannigan (n=54)
MG100168	CTR	0.182565	0.0777286	Hannigan (n=54)
MG100169	CTR	0.252515	0.0786078	Hannigan (n=54)
MG100170	CTR	0.23904	0.107812	Hannigan (n=54)
MG100171	CTR	0.198633	0.0687117	Hannigan (n=54)
MG100172	CTR	0.22653	0.0811513	Hannigan (n=54)
MG100173	CTR	0.212319	0.0729426	Hannigan (n=54)
MG100174	CTR	0.502429	0.123098	Hannigan (n=54)
MG100175	CTR	0.214996	0.0728859	Hannigan (n=54)
MG100176	CTR	0.245284	0.0815238	Hannigan (n=54)
MG100177	CTR	0.238593	0.0850185	Hannigan (n=54)
MG100178	CTR	0.229678	0.0907588	Hannigan (n=54)
MG100179	CTR	0.297257	0.104807	Hannigan (n=54)
MG100180	CTR	0.228559	0.0954154	Hannigan (n=54)
MMRS11288076ST-27-0-0	CTR	0.319225	0.0889994	Vogtmann (n=104)
MMRS11932626ST-27-0-0	CTR	0.313899	0.0772361	Vogtmann (n=104)
MMRS12272136ST-27-0-0	CRC	0.375032	0.0960755	Vogtmann (n=104)
MMRS14379078ST-27-0-0	CRC	0.388157	0.0735804	Vogtmann (n=104)
MMRS14602194ST-27-0-0	CRC	0.34812	0.0956415	Vogtmann (n=104)
MMRS15137911ST-27-0-0	CRC	0.336119	0.080978	Vogtmann (n=104)
MMRS16644320ST-27-0-0	CRC	0.321995	0.0935202	Vogtmann (n=104)
MMRS17603756ST-27-0-0	CTR	0.454418	0.103908	Vogtmann (n=104)
MMRS17963147ST-27-0-0	CTR	0.342871	0.0940655	Vogtmann (n=104)
MMRS18295921ST-27-0-0	CRC	0.303147	0.0697961	Vogtmann (n=104)
MMRS20257302ST-27-0-0	CTR	0.327428	0.0875949	Vogtmann (n=104)
MMRS21365932ST-27-0-0	CTR	0.310754	0.0808389	Vogtmann (n=104)
MMRS24340226ST-27-0-0	CRC	0.41077	0.114413	Vogtmann (n=104)
MMRS25211151ST-27-0-0	CTR	0.393465	0.101798	Vogtmann (n=104)
MMRS25641480ST-27-0-0	CRC	0.35431	0.103571	Vogtmann (n=104)
MMRS29805707ST-27-0-0	CTR	0.337498	0.108003	Vogtmann (n=104)
MMRS31306426ST-27-0-0	CRC	0.419578	0.110325	Vogtmann (n=104)
MMRS32573774ST-27-0-0	CTR	0.329432	0.107047	Vogtmann (n=104)
MMRS33294861ST-27-0-0	CTR	0.305049	0.102341	Vogtmann (n=104)
MMRS34525504ST-27-0-0	CRC	0.254357	0.0689661	Vogtmann (n=104)
MMRS34569532ST-27-0-0	CTR	0.344778	0.0919489	Vogtmann (n=104)
MMRS35808664ST-27-0-0	CTR	0.284967	0.0713827	Vogtmann (n=104)
MMRS36405092ST-27-0-0	CTR	0.275354	0.0799278	Vogtmann (n=104)
MMRS38861560ST-27-0-0	CTR	0.338444	0.0795055	Vogtmann (n=104)
MMRS38954404ST-27-0-0	CTR	0.336232	0.0945689	Vogtmann (n=104)
MMRS39415781ST-27-0-0	CTR	0.361143	0.0953983	Vogtmann (n=104)
MMRS39582183ST-27-0-0	CTR	0.30258	0.0923773	Vogtmann (n=104)
MMRS40913371ST-27-0-0	CTR	0.408464	0.0751471	Vogtmann (n=104)
MMRS41266697ST-27-0-0	CRC	0.39746	0.0870971	Vogtmann (n=104)
MMRS41711735ST-27-0-0	CRC	0.36794	0.077788	Vogtmann (n=104)
MMRS42780924ST-27-0-0	CRC	0.383439	0.12566	Vogtmann (n=104)
MMRS43563715ST-27-0-0	CRC	0.28805	0.064957	Vogtmann (n=104)
MMRS43939546ST-27-0-0	CRC	0.326487	0.0881179	Vogtmann (n=104)
MMRS44197125ST-27-0-0	CRC	0.426032	0.131681	Vogtmann (n=104)
MMRS44203591ST-27-0-0	CRC	0.422049	0.0996316	Vogtmann (n=104)
MMRS44587603ST-27-0-0	CRC	0.312432	0.0740117	Vogtmann (n=104)
MMRS47662059ST-27-0-0	CRC	0.327047	0.0807429	Vogtmann (n=104)
MMRS47685461ST-27-0-0	CRC	0.399639	0.0489165	Vogtmann (n=104)
MMRS51307502ST-27-0-0	CTR	0.264107	0.129728	Vogtmann (n=104)
MMRS51410669ST-27-0-0	CRC	0.314358	0.0959038	Vogtmann (n=104)
MMRS51728985ST-27-0-0	CRC	0.117328	0.0396291	Vogtmann (n=104)
MMRS51737257ST-27-0-0	CTR	0.322494	0.0813512	Vogtmann (n=104)
MMRS54246132ST-27-0-0	CTR	0.274833	0.0689073	Vogtmann (n=104)
MMRS54316675ST-27-0-0	CRC	0.291353	0.076909	Vogtmann (n=104)
MMRS55294627ST-27-0-0	CRC	0.399312	0.0928163	Vogtmann (n=104)
MMRS56137463ST-27-0-0	CTR	0.381577	0.0810063	Vogtmann (n=104)
MMRS57276462ST-27-0-0	CTR	0.280558	0.0786411	Vogtmann (n=104)
MMRS57569834ST-27-0-0	CTR	0.393893	0.0687706	Vogtmann (n=104)
MMRS59699117ST-27-0-0	CRC	0.419999	0.0911117	Vogtmann (n=104)
MMRS61683006ST-27-0-0	CTR	0.371593	0.0916792	Vogtmann (n=104)
MMRS62192467ST-27-0-0	CTR	0.399513	0.0964273	Vogtmann (n=104)
MMRS62376181ST-27-0-0	CRC	0.410508	0.0921506	Vogtmann (n=104)
MMRS62666492ST-27-0-0	CTR	0.265769	0.0736849	Vogtmann (n=104)
MMRS64281211ST-27-0-0	CRC	0.454497	0.100921	Vogtmann (n=104)
MMRS64281551ST-27-0-0	CTR	0.307757	0.0687836	Vogtmann (n=104)
MMRS65205033ST-27-0-0	CRC	0.379583	0.0918591	Vogtmann (n=104)
MMRS65742083ST-27-0-0	CTR	0.253623	0.0684273	Vogtmann (n=104)
MMRS65862658ST-27-0-0	CTR	0.294813	0.0821188	Vogtmann (n=104)
MMRS65945127ST-27-0-0	CRC	0.390349	0.105942	Vogtmann (n=104)
MMRS66868025ST-27-0-0	CTR	0.280523	0.132274	Vogtmann (n=104)
MMRS67096717ST-27-0-0	CTR	0.29666	0.0818785	Vogtmann (n=104)
MMRS67247116ST-27-0-0	CRC	0.32366	0.0919405	Vogtmann (n=104)
MMRS68630931ST-27-0-0	CTR	0.379714	0.08785	Vogtmann (n=104)
MMRS68910755ST-27-0-0	CRC	0.432726	0.115591	Vogtmann (n=104)
MMRS71762412ST-27-0-0	CRC	0.358131	0.0919127	Vogtmann (n=104)
MMRS72802364ST-27-0-0	CRC	0.391647	0.0860407	Vogtmann (n=104)
MMRS72980899ST-27-0-0	CRC	0.41771	0.0957847	Vogtmann (n=104)
MMRS73787048ST-27-0-0	CTR	0.330397	0.0756408	Vogtmann (n=104)
MMRS77018926ST-27-0-0	CRC	0.339564	0.0952367	Vogtmann (n=104)
MMRS77321055ST-27-0-0	CRC	0.303912	0.0854451	Vogtmann (n=104)
MMRS77487595ST-27-0-0	CRC	0.308591	0.0828785	Vogtmann (n=104)
MMRS78791111ST-27-0-0	CRC	0.26734	0.0676616	Vogtmann (n=104)
MMRS79893829ST-27-0-0	CTR	0.350463	0.0905947	Vogtmann (n=104)
MMRS80093644ST-27-0-0	CRC	0.370075	0.0744743	Vogtmann (n=104)
MMRS81130264ST-27-0-0	CTR	0.381152	0.0863386	Vogtmann (n=104)
MMRS81135225ST-27-0-0	CTR	0.368641	0.119805	Vogtmann (n=104)
MMRS81194191ST-27-0-0	CRC	0.415202	0.0987796	Vogtmann (n=104)
MMRS81671217ST-27-0-0	CRC	0.286431	0.084809	Vogtmann (n=104)
MMRS84085284ST-27-0-0	CTR	0.327489	0.0723606	Vogtmann (n=104)
MMRS84159866ST-27-0-0	CTR	0.265091	0.0695062	Vogtmann (n=104)
MMRS84954772ST-27-0-0	CRC	0.352473	0.0988874	Vogtmann (n=104)
MMRS85382779ST-27-0-0	CRC	0.327777	0.0899639	Vogtmann (n=104)
MMRS85438660ST-27-0-0	CTR	0.394592	0.106957	Vogtmann (n=104)
MMRS85548821ST-27-0-0	CTR	0.361737	0.0943601	Vogtmann (n=104)
MMRS86168210ST-27-0-0	CTR	0.278429	0.0958969	Vogtmann (n=104)
MMRS86178473ST-27-0-0	CRC	0.332234	0.0805703	Vogtmann (n=104)
MMRS86958796ST-27-0-0	CRC	0.35068	0.0813412	Vogtmann (n=104)
MMRS87723283ST-27-0-0	CTR	0.366716	0.0917825	Vogtmann (n=104)
MMRS88581325ST-27-0-0	CTR	0.308406	0.0785883	Vogtmann (n=104)
MMRS90191266ST-27-0-0	CRC	0.316584	0.08255	Vogtmann (n=104)
MMRS91297590ST-27-0-0	CTR	0.352649	0.101173	Vogtmann (n=104)
MMRS92544445ST-27-0-0	CRC	0.408518	0.0998973	Vogtmann (n=104)
MMRS92546335ST-27-0-0	CTR	0.370338	0.0731978	Vogtmann (n=104)
MMRS93508324ST-27-0-0	CRC	0.324133	0.0759313	Vogtmann (n=104)
MMRS93621581ST-27-0-0	CTR	0.326104	0.098111	Vogtmann (n=104)
MMRS94549160ST-27-0-0	CTR	0.290797	0.0864068	Vogtmann (n=104)
MMRS95277876ST-27-0-0	CTR	0.295865	0.088486	Vogtmann (n=104)
MMRS95479054ST-27-0-0	CTR	0.283889	0.0743884	Vogtmann (n=104)
MMRS95674036ST-27-0-0	CTR	0.431043	0.103671	Vogtmann (n=104)
MMRS96422329ST-27-0-0	CRC	0.337438	0.082403	Vogtmann (n=104)
MMRS97052561ST-27-0-0	CRC	0.35393	0.0964645	Vogtmann (n=104)
MMRS97307143ST-27-0-0	CTR	0.310662	0.104056	Vogtmann (n=104)
MMRS97327636ST-27-0-0	CRC	0.401905	0.103102	Vogtmann (n=104)
MMRS99045180ST-27-0-0	CRC	0.445013	0.0995877	Vogtmann (n=104)
SAMEA3136623	CTR	0.200042	0.0872109	Feng (n=109)
SAMEA3136624	CTR	0.230448	0.0723859	Feng (n=109)
SAMEA3136625	CTR	0.17251	0.0797299	Feng (n=109)
SAMEA3136626	CTR	0.233254	0.0797032	Feng (n=109)
SAMEA3136627	CTR	0.290356	0.0855667	Feng (n=109)
SAMEA3136628	CTR	0.206848	0.0807608	Feng (n=109)
SAMEA3136629	CTR	0.259519	0.0722092	Feng (n=109)
SAMEA3136630	CTR	0.205273	0.0718696	Feng (n=109)
SAMEA3136631	CTR	0.225775	0.0777764	Feng (n=109)
SAMEA3136632	CTR	0.21094	0.0726355	Feng (n=109)
SAMEA3136633	CTR	0.182473	0.0689696	Feng (n=109)
SAMEA3136634	CTR	0.177912	0.0656183	Feng (n=109)
SAMEA3136635	CTR	0.159528	0.0651121	Feng (n=109)
SAMEA3136636	CTR	0.269228	0.083665	Feng (n=109)
SAMEA3136637	CTR	0.239354	0.0876001	Feng (n=109)
SAMEA3136638	CTR	0.240918	0.0863916	Feng (n=109)
SAMEA3136639	CTR	0.212821	0.0645293	Feng (n=109)
SAMEA3136640	CTR	0.262728	0.0873773	Feng (n=109)
SAMEA3136641	CTR	0.302521	0.0929165	Feng (n=109)
SAMEA3136642	CTR	0.234777	0.0721747	Feng (n=109)
SAMEA3136643	CTR	0.22658	0.0917323	Feng (n=109)
SAMEA3136644	CTR	0.222572	0.097728	Feng (n=109)
SAMEA3136645	CTR	0.208812	0.107177	Feng (n=109)
SAMEA3136646	CTR	0.242053	0.0973606	Feng (n=109)
SAMEA3136647	CTR	0.451191	0.0651436	Feng (n=109)
SAMEA3136648	CTR	0.253885	0.081852	Feng (n=109)
SAMEA3136649	CTR	0.21256	0.0648077	Feng (n=109)
SAMEA3136650	CTR	0.210776	0.0909656	Feng (n=109)
SAMEA3136651	CTR	0.19458	0.0717025	Feng (n=109)
SAMEA3136652	CTR	0.195918	0.0656397	Feng (n=109)
SAMEA3136653	CTR	0.26847	0.0947175	Feng (n=109)
SAMEA3136654	CTR	0.231958	0.0946598	Feng (n=109)
SAMEA3136655	CTR	0.21325	0.087408	Feng (n=109)
SAMEA3136656	CTR	0.208254	0.0737713	Feng (n=109)
SAMEA3136657	CTR	0.1934	0.0699305	Feng (n=109)
SAMEA3136658	CTR	0.237132	0.0701538	Feng (n=109)
SAMEA3136659	CTR	0.262935	0.0671306	Feng (n=109)
SAMEA3136660	CTR	0.28098	0.0910786	Feng (n=109)
SAMEA3136661	CTR	0.217051	0.0728947	Feng (n=109)
SAMEA3136662	CTR	0.185389	0.0833507	Feng (n=109)
SAMEA3136663	CTR	0.203154	0.0821424	Feng (n=109)
SAMEA3136664	CTR	0.289827	0.0934356	Feng (n=109)
SAMEA3136665	CTR	0.279318	0.0646155	Feng (n=109)
SAMEA3136666	CTR	0.204426	0.0844944	Feng (n=109)
SAMEA3136667	CTR	0.285368	0.104667	Feng (n=109)
SAMEA3136668	CTR	0.380964	0.0670233	Feng (n=109)
SAMEA3136669	CTR	0.228128	0.0691664	Feng (n=109)
SAMEA3136670	CTR	0.214235	0.0789924	Feng (n=109)
SAMEA3136671	CTR	0.27581	0.101235	Feng (n=109)
SAMEA3136672	CTR	0.220649	0.0777985	Feng (n=109)
SAMEA3136673	CTR	0.183153	0.0697377	Feng (n=109)
SAMEA3136674	CTR	0.216183	0.0963632	Feng (n=109)
SAMEA3136675	CTR	0.221773	0.105515	Feng (n=109)
SAMEA3136676	CTR	0.197187	0.0685201	Feng (n=109)
SAMEA3136677	CTR	0.190749	0.0876683	Feng (n=109)
SAMEA3136678	CTR	0.201505	0.0695791	Feng (n=109)
SAMEA3136679	CTR	0.17758	0.0631108	Feng (n=109)
SAMEA3136724	CRC	0.355979	0.0780087	Feng (n=109)
SAMEA3136725	CRC	0.290678	0.0923875	Feng (n=109)
SAMEA3136726	CRC	0.44862	0.120921	Feng (n=109)
SAMEA3136727	CRC	0.31808	0.088761	Feng (n=109)
SAMEA3136728	CRC	0.187884	0.0692285	Feng (n=109)
SAMEA3136729	CRC	0.311346	0.0840962	Feng (n=109)
SAMEA3136730	CRC	0.176226	0.0563152	Feng (n=109)
SAMEA3136731	CRC	0.353488	0.0960248	Feng (n=109)
SAMEA3136732	CRC	0.261007	0.0763199	Feng (n=109)
SAMEA3136733	CRC	0.226424	0.0814217	Feng (n=109)
SAMEA3136734	CRC	0.262277	0.0692139	Feng (n=109)
SAMEA3136735	CRC	0.26538	0.0637585	Feng (n=109)
SAMEA3136736	CRC	0.271671	0.0886615	Feng (n=109)
SAMEA3136737	CRC	0.229437	0.077569	Feng (n=109)
SAMEA3136738	CRC	0.342311	0.0767158	Feng (n=109)
SAMEA3136739	CRC	0.314904	0.0874178	Feng (n=109)
SAMEA3136740	CRC	0.312337	0.0821704	Feng (n=109)
SAMEA3136741	CRC	0.249576	0.0793353	Feng (n=109)
SAMEA3136742	CRC	0.274954	0.0920762	Feng (n=109)
SAMEA3136743	CRC	0.207333	0.0661151	Feng (n=109)
SAMEA3136744	CRC	0.306593	0.11162	Feng (n=109)
SAMEA3136745	CRC	0.302833	0.0812641	Feng (n=109)
SAMEA3136746	CRC	0.246275	0.0846799	Feng (n=109)
SAMEA3136747	CRC	0.234284	0.0633267	Feng (n=109)
SAMEA3136748	CRC	0.253429	0.0853019	Feng (n=109)
SAMEA3136749	CRC	0.317234	0.0883873	Feng (n=109)
SAMEA3136750	CRC	0.182213	0.0597901	Feng (n=109)
SAMEA3136751	CRC	0.23714	0.0616345	Feng (n=109)
SAMEA3136752	CRC	0.242084	0.0764185	Feng (n=109)
SAMEA3136753	CRC	0.306044	0.0808187	Feng (n=109)
SAMEA3136754	CRC	0.271633	0.0720624	Feng (n=109)
SAMEA3136755	CRC	0.184396	0.069407	Feng (n=109)
SAMEA3136756	CRC	0.214486	0.0751868	Feng (n=109)
SAMEA3136757	CRC	0.213737	0.0691615	Feng (n=109)
SAMEA3136758	CRC	0.171204	0.0518255	Feng (n=109)
SAMEA3136759	CRC	0.297757	0.0767811	Feng (n=109)
SAMEA3136760	CRC	0.341437	0.0872861	Feng (n=109)
SAMEA3136761	CRC	0.359466	0.0919114	Feng (n=109)
SAMEA3136762	CRC	0.392508	0.0918355	Feng (n=109)
SAMEA3136763	CRC	0.323984	0.0735899	Feng (n=109)
SAMEA3136764	CRC	0.295112	0.0748491	Feng (n=109)
SAMEA3136765	CRC	0.170934	0.0502424	Feng (n=109)
SAMEA3136766	CRC	0.198368	0.0728339	Feng (n=109)
SAMEA3136767	CRC	0.150255	0.0615819	Feng (n=109)
SAMEA3136768	CRC	0.10313	0.0371894	Feng (n=109)
SAMEA3136769	CRC	0.170783	0.0707896	Feng (n=109)
SAMEA3178936	CTR	0.247643	0.106016	Feng (n=109)
SAMEA3178937	CTR	0.272021	0.0790414	Feng (n=109)
SAMEA3178938	CTR	0.299917	0.0983896	Feng (n=109)
SAMEA3178939	CTR	0.249256	0.0967307	Feng (n=109)
SAMEA3178940	CTR	0.219854	0.0809234	Feng (n=109)
SAMEA3178943	CTR	0.288352	0.0961967	Feng (n=109)
SRR14610569	CTR	0.21643	0.0663166	Liu (n=165)
SRR14610570	CTR	0.351465	0.0887485	Liu (n=165)
SRR14610571	CTR	0.24822	0.0727742	Liu (n=165)
SRR14610572	CTR	0.166295	0.0610152	Liu (n=165)
SRR14610573	CTR	0.315043	0.0949762	Liu (n=165)
SRR14610574	CTR	0.239353	0.082113	Liu (n=165)
SRR14610575	CTR	0.0859259	0.0268758	Liu (n=165)
SRR14610576	CTR	0.31384	0.112317	Liu (n=165)
SRR14610577	CTR	0.304824	0.0687448	Liu (n=165)
SRR14610578	CTR	0.288024	0.093532	Liu (n=165)
SRR14610579	CRC	0.283307	0.095624	Liu (n=165)
SRR14610580	CTR	0.244568	0.0733648	Liu (n=165)
SRR14610581	CTR	0.324099	0.0980844	Liu (n=165)
SRR14610582	CTR	0.233045	0.0809269	Liu (n=165)
SRR14610583	CTR	0.0899941	0.0266732	Liu (n=165)
SRR14610584	CTR	0.193812	0.119627	Liu (n=165)
SRR14610585	CTR	0.125414	0.0470136	Liu (n=165)
SRR14610586	CTR	0.107468	0.0361689	Liu (n=165)
SRR14610587	CTR	0.280223	0.0994664	Liu (n=165)
SRR14610588	CTR	0.190258	0.0947896	Liu (n=165)
SRR14610589	CTR	0.234574	0.082318	Liu (n=165)
SRR14610590	CRC	0.290357	0.0945342	Liu (n=165)
SRR14610591	CRC	0.284547	0.0816109	Liu (n=165)
SRR14610592	CRC	0.312526	0.0992783	Liu (n=165)
SRR14610593	CRC	0.361945	0.116758	Liu (n=165)
SRR14610594	CRC	0.295241	0.0538263	Liu (n=165)
SRR14610595	CRC	0.380901	0.0934702	Liu (n=165)
SRR14610596	CRC	0.346848	0.0790518	Liu (n=165)
SRR14610597	CRC	0.326908	0.0858937	Liu (n=165)
SRR14610598	CRC	0.264446	0.100034	Liu (n=165)
SRR14610599	CRC	0.330821	0.106536	Liu (n=165)
SRR14610600	CRC	0.401494	0.103558	Liu (n=165)
SRR14610601	CRC	0.401404	0.0866727	Liu (n=165)
SRR14610602	CRC	0.322878	0.0927621	Liu (n=165)
SRR14610604	CTR	0.371242	0.101874	Liu (n=165)
SRR14610605	CTR	0.292395	0.0998021	Liu (n=165)
SRR14610606	CTR	0.178377	0.0814797	Liu (n=165)
SRR14610607	CTR	0.301488	0.134526	Liu (n=165)
SRR14610608	CTR	0.175636	0.056898	Liu (n=165)
SRR14610609	CTR	0.273944	0.0875454	Liu (n=165)
SRR14610610	CTR	0.208255	0.0676864	Liu (n=165)
SRR14610611	CTR	0.213947	0.0817226	Liu (n=165)
SRR14610612	CTR	0.445759	0.121999	Liu (n=165)
SRR14610613	CRC	0.214865	0.0811547	Liu (n=165)
SRR14610614	CTR	0.181103	0.0628113	Liu (n=165)
SRR14610615	CTR	0.216035	0.0616021	Liu (n=165)
SRR14610616	CTR	0.162513	0.0734911	Liu (n=165)
SRR14610617	CTR	0.124369	0.0482421	Liu (n=165)
SRR14610618	CTR	0.22999	0.096116	Liu (n=165)
SRR14610619	CTR	0.229244	0.0862284	Liu (n=165)
SRR14610620	CTR	0.147141	0.0669226	Liu (n=165)
SRR14610621	CTR	0.223874	0.111614	Liu (n=165)
SRR14610622	CTR	0.176285	0.0797386	Liu (n=165)
SRR14610623	CTR	0.16614	0.0606373	Liu (n=165)
SRR14610624	CRC	0.296207	0.069268	Liu (n=165)
SRR14610625	CTR	0.233958	0.0719474	Liu (n=165)
SRR14610626	CTR	0.191749	0.126419	Liu (n=165)
SRR14610627	CTR	0.143396	0.0567902	Liu (n=165)
SRR14610628	CTR	0.205706	0.126152	Liu (n=165)
SRR14610629	CTR	0.328667	0.0834555	Liu (n=165)
SRR14610630	CTR	0.102584	0.0342293	Liu (n=165)
SRR14610631	CTR	0.211573	0.0719553	Liu (n=165)
SRR14610632	CTR	0.238576	0.0610479	Liu (n=165)
SRR14610633	CTR	0.192307	0.0771556	Liu (n=165)
SRR14610634	CTR	0.153702	0.0646754	Liu (n=165)
SRR14610635	CRC	0.334602	0.104878	Liu (n=165)
SRR14610636	CRC	0.266716	0.0822837	Liu (n=165)
SRR14610637	CRC	0.238643	0.0843692	Liu (n=165)
SRR14610638	CRC	0.301946	0.0786209	Liu (n=165)
SRR14610639	CRC	0.291587	0.0964978	Liu (n=165)
SRR14610640	CRC	0.297796	0.0767226	Liu (n=165)
SRR14610641	CRC	0.3933	0.0946354	Liu (n=165)
SRR14610642	CRC	0.406255	0.0833217	Liu (n=165)
SRR14610643	CRC	0.394778	0.0811904	Liu (n=165)
SRR14610644	CRC	0.280055	0.104798	Liu (n=165)
SRR14610645	CRC	0.345497	0.0780145	Liu (n=165)
SRR14610646	CRC	0.340746	0.0668539	Liu (n=165)
SRR14610647	CRC	0.349297	0.103216	Liu (n=165)
SRR14610648	CRC	0.210268	0.0699756	Liu (n=165)
SRR14610649	CRC	0.344899	0.100526	Liu (n=165)
SRR14610650	CRC	0.234972	0.0825264	Liu (n=165)
SRR14610651	CRC	0.382918	0.0784345	Liu (n=165)
SRR14610652	CRC	0.376674	0.0952081	Liu (n=165)
SRR14610653	CRC	0.278616	0.0912695	Liu (n=165)
SRR14610654	CRC	0.360263	0.10466	Liu (n=165)
SRR14610655	CRC	0.321448	0.0952047	Liu (n=165)
SRR14610656	CRC	0.200703	0.0642055	Liu (n=165)
SRR14610657	CRC	0.296821	0.0845092	Liu (n=165)
SRR14610658	CRC	0.351344	0.0943719	Liu (n=165)
SRR14610659	CRC	0.387249	0.0776925	Liu (n=165)
SRR14610660	CTR	0.249221	0.085685	Liu (n=165)
SRR14610661	CTR	0.301588	0.13552	Liu (n=165)
SRR14610662	CTR	0.339862	0.117235	Liu (n=165)
SRR14610663	CTR	0.2096	0.127118	Liu (n=165)
SRR14610664	CTR	0.2468	0.0730763	Liu (n=165)
SRR14610665	CTR	0.205858	0.0707388	Liu (n=165)
SRR14610666	CRC	0.306914	0.102651	Liu (n=165)
SRR14610667	CRC	0.312898	0.0566038	Liu (n=165)
SRR14610668	CTR	0.217158	0.107426	Liu (n=165)
SRR14610669	CTR	0.178402	0.066189	Liu (n=165)
SRR14610670	CTR	0.239099	0.077788	Liu (n=165)
SRR14610671	CTR	0.190104	0.110039	Liu (n=165)
SRR14610672	CTR	0.208263	0.083078	Liu (n=165)
SRR14610673	CTR	0.206372	0.0774635	Liu (n=165)
SRR14610674	CTR	0.199347	0.0868301	Liu (n=165)
SRR14610675	CTR	0.199464	0.0808883	Liu (n=165)
SRR14610676	CTR	0.149704	0.0402389	Liu (n=165)
SRR14610677	CTR	0.229401	0.0869174	Liu (n=165)
SRR14610678	CRC	0.256253	0.08705	Liu (n=165)
SRR14610679	CTR	0.217599	0.100272	Liu (n=165)
SRR14610680	CTR	0.269638	0.0638888	Liu (n=165)
SRR14610681	CTR	0.216333	0.12773	Liu (n=165)
SRR14610682	CTR	0.236063	0.0947091	Liu (n=165)
SRR14610683	CTR	0.193417	0.0963049	Liu (n=165)
SRR14610684	CTR	0.250908	0.115704	Liu (n=165)
SRR14610685	CTR	0.190071	0.0708208	Liu (n=165)
SRR14610686	CTR	0.217356	0.08897	Liu (n=165)
SRR14610687	CTR	0.305798	0.109879	Liu (n=165)
SRR14610688	CTR	0.223695	0.0708623	Liu (n=165)
SRR14610689	CRC	0.269653	0.088259	Liu (n=165)
SRR14610690	CTR	0.358289	0.11829	Liu (n=165)
SRR14610691	CTR	0.340507	0.10473	Liu (n=165)
SRR14610692	CTR	0.255032	0.0727679	Liu (n=165)
SRR14610693	CTR	0.411055	0.132434	Liu (n=165)
SRR14610694	CTR	0.117436	0.0492625	Liu (n=165)
SRR14610695	CTR	0.261136	0.0910272	Liu (n=165)
SRR14610696	CTR	0.104704	0.029522	Liu (n=165)
SRR14610697	CTR	0.199037	0.103957	Liu (n=165)
SRR14610698	CTR	0.263072	0.0959756	Liu (n=165)
SRR14610699	CRC	0.400459	0.107259	Liu (n=165)
SRR14610700	CRC	0.244426	0.0738185	Liu (n=165)
SRR14610701	CRC	0.27415	0.075209	Liu (n=165)
SRR14610702	CRC	0.295415	0.0774201	Liu (n=165)
SRR14610703	CRC	0.390877	0.120499	Liu (n=165)
SRR14610704	CRC	0.15607	0.0669906	Liu (n=165)
SRR14610705	CRC	0.352659	0.0881171	Liu (n=165)
SRR14610706	CRC	0.303957	0.118706	Liu (n=165)
SRR14610707	CRC	0.201964	0.0635269	Liu (n=165)
SRR14610708	CRC	0.318299	0.0915694	Liu (n=165)
SRR14610709	CRC	0.398879	0.0990822	Liu (n=165)
SRR14610710	CRC	0.358869	0.111212	Liu (n=165)
SRR14610711	CRC	0.297623	0.0873482	Liu (n=165)
SRR14610712	CRC	0.326224	0.106693	Liu (n=165)
SRR14610713	CRC	0.336778	0.0584919	Liu (n=165)
SRR14610714	CRC	0.301003	0.0864346	Liu (n=165)
SRR14610715	CRC	0.341426	0.10361	Liu (n=165)
SRR14610716	CRC	0.285789	0.064511	Liu (n=165)
SRR14610717	CRC	0.413425	0.0989498	Liu (n=165)
SRR14610718	CRC	0.34205	0.0865684	Liu (n=165)
SRR14610719	CRC	0.264523	0.0800584	Liu (n=165)
SRR14610720	CRC	0.304924	0.0855462	Liu (n=165)
SRR14610721	CRC	0.31312	0.10147	Liu (n=165)
SRR14610722	CRC	0.430918	0.122881	Liu (n=165)
SRR14610723	CRC	0.235471	0.093492	Liu (n=165)
SRR14610724	CRC	0.301111	0.0933648	Liu (n=165)
SRR14610725	CRC	0.225943	0.0826339	Liu (n=165)
SRR14610726	CRC	0.338862	0.09763	Liu (n=165)
SRR14610727	CRC	0.303325	0.0811988	Liu (n=165)
SRR14610728	CRC	0.386711	0.10327	Liu (n=165)
SRR14610729	CRC	0.253459	0.0910753	Liu (n=165)
SRR14610730	CRC	0.348657	0.120035	Liu (n=165)
SRR14610731	CTR	0.227321	0.0749	Liu (n=165)
SRR14610732	CRC	0.342636	0.105224	Liu (n=165)
SRR14610733	CRC	0.328491	0.0660044	Liu (n=165)
SRR14610734	CRC	0.288802	0.078189	Liu (n=165)
SRR15647908	CTR	0.308039	0.0910003	Xu (n=129)
SRR15647919	CTR	0.388935	0.1042	Xu (n=129)
SRR15647930	CTR	0.338462	0.0880248	Xu (n=129)
SRR15647941	CTR	0.352809	0.147144	Xu (n=129)
SRR15647952	CTR	0.419155	0.0883459	Xu (n=129)
SRR15647954	CTR	0.35009	0.121037	Xu (n=129)
SRR15647955	CTR	0.403935	0.103636	Xu (n=129)
SRR15647956	CTR	0.438546	0.111792	Xu (n=129)
SRR15647957	CTR	0.248324	0.0655042	Xu (n=129)
SRR15647958	CTR	0.41964	0.122239	Xu (n=129)
SRR15647959	CTR	0.392194	0.108263	Xu (n=129)
SRR15647960	CTR	0.339626	0.0993789	Xu (n=129)
SRR15647961	CTR	0.414307	0.0976051	Xu (n=129)
SRR15647962	CTR	0.33886	0.105828	Xu (n=129)
SRR15647963	CTR	0.332435	0.135817	Xu (n=129)
SRR15647964	CTR	0.363102	0.106738	Xu (n=129)
SRR15647965	CTR	0.410236	0.0638291	Xu (n=129)
SRR15647966	CTR	0.366484	0.110229	Xu (n=129)
SRR15647967	CTR	0.256918	0.0781658	Xu (n=129)
SRR15647968	CTR	0.419024	0.0958741	Xu (n=129)
SRR15647969	CTR	0.339122	0.111681	Xu (n=129)
SRR15647970	CTR	0.381557	0.0898515	Xu (n=129)
SRR15647971	CTR	0.341547	0.125286	Xu (n=129)
SRR15647972	CTR	0.375765	0.116456	Xu (n=129)
SRR15647973	CTR	0.378121	0.0879013	Xu (n=129)
SRR15647974	CTR	0.391545	0.129109	Xu (n=129)
SRR15647975	CTR	0.37546	0.117148	Xu (n=129)
SRR15647976	CTR	0.364307	0.108549	Xu (n=129)
SRR15647977	CTR	0.369888	0.0922771	Xu (n=129)
SRR15647978	CTR	0.442044	0.128944	Xu (n=129)
SRR15647979	CTR	0.367016	0.127328	Xu (n=129)
SRR15647980	CTR	0.340798	0.0903853	Xu (n=129)
SRR15647981	CTR	0.385601	0.0689017	Xu (n=129)
SRR15647982	CTR	0.424888	0.106766	Xu (n=129)
SRR15647983	CTR	0.265528	0.0658173	Xu (n=129)
SRR15647984	CTR	0.396955	0.0878019	Xu (n=129)
SRR15647985	CTR	0.418709	0.116504	Xu (n=129)
SRR15647986	CTR	0.402102	0.0986118	Xu (n=129)
SRR15647987	CTR	0.274175	0.0785366	Xu (n=129)
SRR15647988	CTR	0.320437	0.0978357	Xu (n=129)
SRR15647989	CTR	0.310676	0.0741586	Xu (n=129)
SRR15647990	CTR	0.376044	0.11424	Xu (n=129)
SRR15647991	CTR	0.314752	0.109485	Xu (n=129)
SRR15647992	CTR	0.381727	0.117113	Xu (n=129)
SRR15647993	CTR	0.406447	0.0848496	Xu (n=129)
SRR15647994	CTR	0.403553	0.120092	Xu (n=129)
SRR15647995	CTR	0.348743	0.0962082	Xu (n=129)
SRR15647996	CTR	0.313287	0.117456	Xu (n=129)
SRR15647997	CTR	0.330369	0.108701	Xu (n=129)
SRR15674129	CRC	0.232508	0.0731718	Xu (n=129)
SRR15674130	CRC	0.393847	0.100617	Xu (n=129)
SRR15674131	CRC	0.109034	0.0317452	Xu (n=129)
SRR15674132	CRC	0.411267	0.0994374	Xu (n=129)
SRR15674139	CTR	0.239758	0.0780977	Xu (n=129)
SRR15674150	CTR	0.239767	0.0812321	Xu (n=129)
SRR15674161	CTR	0.383089	0.0986024	Xu (n=129)
SRR15674172	CTR	0.257297	0.0707119	Xu (n=129)
SRR15674183	CTR	0.330393	0.0906699	Xu (n=129)
SRR15674184	CTR	0.303844	0.0968675	Xu (n=129)
SRR15674185	CTR	0.294456	0.057876	Xu (n=129)
SRR15674186	CTR	0.407272	0.103088	Xu (n=129)
SRR15674187	CTR	0.346031	0.100291	Xu (n=129)
SRR15674188	CTR	0.350121	0.0867452	Xu (n=129)
SRR15674189	CTR	0.449598	0.103985	Xu (n=129)
SRR15674190	CTR	0.25601	0.048695	Xu (n=129)
SRR15674191	CTR	0.274385	0.0608156	Xu (n=129)
SRR15674192	CTR	0.367461	0.095467	Xu (n=129)
SRR15674193	CTR	0.335548	0.0810211	Xu (n=129)
SRR15674194	CTR	0.370001	0.0759239	Xu (n=129)
SRR15674195	CTR	0.424883	0.0998433	Xu (n=129)
SRR15674196	CTR	0.400545	0.0914946	Xu (n=129)
SRR15674197	CTR	0.39487	0.0956145	Xu (n=129)
SRR15674198	CTR	0.375902	0.104788	Xu (n=129)
SRR15674199	CTR	0.457468	0.113968	Xu (n=129)
SRR15674200	CTR	0.38855	0.110588	Xu (n=129)
SRR15674201	CTR	0.399238	0.0685477	Xu (n=129)
SRR15674202	CTR	0.432041	0.0779415	Xu (n=129)
SRR15674203	CTR	0.254865	0.0936943	Xu (n=129)
SRR15674204	CTR	0.287242	0.0833857	Xu (n=129)
SRR15674205	CTR	0.315834	0.0812771	Xu (n=129)
SRR15674206	CTR	0.341714	0.098077	Xu (n=129)
SRR15674207	CTR	0.339009	0.0850154	Xu (n=129)
SRR15674208	CTR	0.402517	0.0918452	Xu (n=129)
SRR15674209	CTR	0.457079	0.0788043	Xu (n=129)
SRR15674210	CTR	0.345196	0.0864266	Xu (n=129)
SRR15674211	CTR	0.363707	0.10192	Xu (n=129)
SRR15674212	CTR	0.432166	0.0853306	Xu (n=129)
SRR15674213	CTR	0.388152	0.110795	Xu (n=129)
SRR15674214	CTR	0.369762	0.0977329	Xu (n=129)
SRR15674215	CTR	0.374838	0.0800283	Xu (n=129)
SRR15674216	CTR	0.223775	0.0794805	Xu (n=129)
SRR15674217	CTR	0.269178	0.080534	Xu (n=129)
SRR15674218	CTR	0.352622	0.0991052	Xu (n=129)
SRR15674219	CTR	0.391982	0.0696829	Xu (n=129)
SRR15674220	CTR	0.33568	0.095276	Xu (n=129)
SRR15674221	CTR	0.341602	0.0964328	Xu (n=129)
SRR15674222	CTR	0.395152	0.0960294	Xu (n=129)
SRR15674223	CTR	0.339996	0.0906593	Xu (n=129)
SRR15674224	CRC	0.438217	0.0833212	Xu (n=129)
SRR15674225	CRC	0.40023	0.0864513	Xu (n=129)
SRR15674226	CRC	0.359182	0.110177	Xu (n=129)
SRR15674227	CRC	0.314408	0.0856565	Xu (n=129)
SRR15674228	CRC	0.415209	0.100517	Xu (n=129)
SRR15674229	CRC	0.37531	0.0807781	Xu (n=129)
SRR15674230	CTR	0.366631	0.119172	Xu (n=129)
SRR15674231	CRC	0.386818	0.0898655	Xu (n=129)
SRR15674232	CRC	0.34641	0.0863883	Xu (n=129)
SRR15674233	CRC	0.376611	0.107599	Xu (n=129)
SRR15674234	CRC	0.320001	0.140548	Xu (n=129)
SRR15674235	CRC	0.433603	0.101118	Xu (n=129)
SRR15674236	CRC	0.444911	0.112069	Xu (n=129)
SRR15674237	CRC	0.390938	0.0869894	Xu (n=129)
SRR15674238	CRC	0.383566	0.100031	Xu (n=129)
SRR15674239	CRC	0.363258	0.0857276	Xu (n=129)
SRR15674240	CRC	0.358577	0.0914158	Xu (n=129)
SRR15674241	CTR	0.380326	0.078155	Xu (n=129)
SRR15674242	CRC	0.379654	0.107993	Xu (n=129)
SRR15674243	CRC	0.375746	0.080273	Xu (n=129)
SRR15674244	CRC	0.33111	0.0761341	Xu (n=129)
SRR15674245	CRC	0.292559	0.0634889	Xu (n=129)
SRR15674246	CRC	0.339507	0.101811	Xu (n=129)
SRR15674247	CRC	0.396468	0.116646	Xu (n=129)
SRR15674248	CRC	0.408725	0.104793	Xu (n=129)
SRR15674249	CRC	0.445967	0.113182	Xu (n=129)
SRR15674250	CRC	0.392902	0.111089	Xu (n=129)
SRR15674251	CRC	0.37371	0.0856813	Xu (n=129)
SRR15674252	CTR	0.38168	0.0935487	Xu (n=129)
SRR15674253	CTR	0.389874	0.100957	Xu (n=129)
SRR15674254	CTR	0.367194	0.0886846	Xu (n=129)
SRR16124168	CTR	0.24098	0.0875385	Yang (n=200)
SRR16124169	CTR	0.206822	0.0750915	Yang (n=200)
SRR16124170	CTR	0.252405	0.0818415	Yang (n=200)
SRR16124171	CTR	0.323834	0.0789846	Yang (n=200)
SRR16124172	CTR	0.302128	0.0870671	Yang (n=200)
SRR16124173	CTR	0.42869	0.0899691	Yang (n=200)
SRR16124174	CTR	0.373564	0.0991621	Yang (n=200)
SRR16124175	CTR	0.425051	0.10585	Yang (n=200)
SRR16124176	CTR	0.401377	0.109104	Yang (n=200)
SRR16124177	CTR	0.357839	0.0924297	Yang (n=200)
SRR16124178	CTR	0.268909	0.0799084	Yang (n=200)
SRR16124179	CTR	0.386163	0.137586	Yang (n=200)
SRR16124180	CTR	0.361561	0.0906227	Yang (n=200)
SRR16124181	CTR	0.278043	0.103692	Yang (n=200)
SRR16124182	CTR	0.287649	0.0765725	Yang (n=200)
SRR16124183	CTR	0.294757	0.116744	Yang (n=200)
SRR16124184	CTR	0.372473	0.0971423	Yang (n=200)
SRR16124185	CTR	0.164251	0.045969	Yang (n=200)
SRR16124186	CTR	0.339224	0.0903939	Yang (n=200)
SRR16124187	CTR	0.305315	0.0820309	Yang (n=200)
SRR16124188	CTR	0.239162	0.077567	Yang (n=200)
SRR16124189	CTR	0.273489	0.0885309	Yang (n=200)
SRR16124190	CTR	0.365689	0.160653	Yang (n=200)
SRR16124191	CTR	0.402048	0.0868035	Yang (n=200)
SRR16124192	CTR	0.206281	0.0733628	Yang (n=200)
SRR16124193	CTR	0.413408	0.0793241	Yang (n=200)
SRR16124194	CTR	0.394747	0.120004	Yang (n=200)
SRR16124195	CTR	0.274559	0.0942942	Yang (n=200)
SRR16124196	CTR	0.516679	0.0869632	Yang (n=200)
SRR16124197	CTR	0.338946	0.116488	Yang (n=200)
SRR16124198	CTR	0.356181	0.0907778	Yang (n=200)
SRR16124199	CTR	0.364836	0.105414	Yang (n=200)
SRR16124200	CTR	0.359499	0.0961563	Yang (n=200)
SRR16124201	CTR	0.467866	0.0860133	Yang (n=200)
SRR16124202	CTR	0.40259	0.0787504	Yang (n=200)
SRR16124203	CTR	0.333237	0.0961368	Yang (n=200)
SRR16124204	CTR	0.424996	0.0739281	Yang (n=200)
SRR16124205	CTR	0.269888	0.0546417	Yang (n=200)
SRR16124206	CTR	0.373907	0.118419	Yang (n=200)
SRR16124207	CTR	0.368101	0.0895474	Yang (n=200)
SRR16124208	CTR	0.205391	0.0655504	Yang (n=200)
SRR16124209	CTR	0.381175	0.11427	Yang (n=200)
SRR16124210	CTR	0.4612	0.106042	Yang (n=200)
SRR16124211	CTR	0.26487	0.100583	Yang (n=200)
SRR16124212	CTR	0.364214	0.103897	Yang (n=200)
SRR16124213	CTR	0.309311	0.0850996	Yang (n=200)
SRR16124214	CTR	0.319479	0.0978547	Yang (n=200)
SRR16124215	CTR	0.3583	0.0758528	Yang (n=200)
SRR16124216	CTR	0.257965	0.0847384	Yang (n=200)
SRR16124217	CTR	0.392057	0.111794	Yang (n=200)
SRR16124218	CTR	0.290109	0.0801594	Yang (n=200)
SRR16124219	CTR	0.41317	0.111851	Yang (n=200)
SRR16124220	CTR	0.313769	0.0927048	Yang (n=200)
SRR16124221	CTR	0.315129	0.0984675	Yang (n=200)
SRR16124222	CTR	0.35346	0.132667	Yang (n=200)
SRR16124223	CTR	0.194022	0.072083	Yang (n=200)
SRR16124224	CTR	0.285447	0.0908281	Yang (n=200)
SRR16124225	CTR	0.317721	0.112444	Yang (n=200)
SRR16124226	CTR	0.251526	0.0735367	Yang (n=200)
SRR16124227	CTR	0.327636	0.113882	Yang (n=200)
SRR16124228	CTR	0.314529	0.0993814	Yang (n=200)
SRR16124229	CTR	0.217783	0.0699138	Yang (n=200)
SRR16124230	CTR	0.549657	0.137429	Yang (n=200)
SRR16124231	CTR	0.247916	0.0907626	Yang (n=200)
SRR16124232	CTR	0.410625	0.0810639	Yang (n=200)
SRR16124233	CTR	0.431029	0.102085	Yang (n=200)
SRR16124234	CTR	0.359418	0.119729	Yang (n=200)
SRR16124235	CTR	0.402617	0.104001	Yang (n=200)
SRR16124236	CTR	0.243515	0.0940143	Yang (n=200)
SRR16124237	CTR	0.289245	0.0792545	Yang (n=200)
SRR16124238	CTR	0.361851	0.110388	Yang (n=200)
SRR16124239	CTR	0.278523	0.0992311	Yang (n=200)
SRR16124240	CTR	0.288629	0.0845493	Yang (n=200)
SRR16124241	CTR	0.128022	0.0361648	Yang (n=200)
SRR16124242	CTR	0.335529	0.0852423	Yang (n=200)
SRR16124243	CTR	0.375003	0.105145	Yang (n=200)
SRR16124244	CTR	0.250168	0.0765925	Yang (n=200)
SRR16124245	CTR	0.337337	0.0889943	Yang (n=200)
SRR16124246	CTR	0.366232	0.1062	Yang (n=200)
SRR16124247	CTR	0.355414	0.0984932	Yang (n=200)
SRR16124248	CTR	0.358207	0.0766497	Yang (n=200)
SRR16124249	CTR	0.450229	0.126	Yang (n=200)
SRR16124250	CTR	0.302313	0.107018	Yang (n=200)
SRR16124251	CTR	0.391494	0.124263	Yang (n=200)
SRR16124252	CTR	0.343735	0.143686	Yang (n=200)
SRR16124253	CTR	0.330333	0.0945243	Yang (n=200)
SRR16124254	CTR	0.394733	0.0798306	Yang (n=200)
SRR16124255	CTR	0.44041	0.0541654	Yang (n=200)
SRR16124256	CRC	0.257005	0.0800014	Yang (n=200)
SRR16124257	CRC	0.407498	0.10647	Yang (n=200)
SRR16124258	CRC	0.422768	0.120479	Yang (n=200)
SRR16124259	CRC	0.359362	0.107746	Yang (n=200)
SRR16124260	CRC	0.454484	0.118226	Yang (n=200)
SRR16124261	CRC	0.296538	0.09225	Yang (n=200)
SRR16124262	CRC	0.345051	0.0740505	Yang (n=200)
SRR16124263	CRC	0.365218	0.108165	Yang (n=200)
SRR16124264	CRC	0.394965	0.116594	Yang (n=200)
SRR16124265	CRC	0.252158	0.0839097	Yang (n=200)
SRR16124266	CTR	0.196297	0.0685376	Yang (n=200)
SRR16124267	CRC	0.374544	0.109689	Yang (n=200)
SRR16124268	CRC	0.387577	0.104785	Yang (n=200)
SRR16124269	CRC	0.390138	0.101041	Yang (n=200)
SRR16124270	CRC	0.373956	0.0920542	Yang (n=200)
SRR16124271	CRC	0.452367	0.0987102	Yang (n=200)
SRR16124272	CRC	0.39921	0.096256	Yang (n=200)
SRR16124273	CRC	0.224366	0.0708051	Yang (n=200)
SRR16124274	CRC	0.329086	0.0739404	Yang (n=200)
SRR16124275	CRC	0.428556	0.113467	Yang (n=200)
SRR16124276	CRC	0.374831	0.0899268	Yang (n=200)
SRR16124277	CTR	0.351603	0.0952822	Yang (n=200)
SRR16124278	CRC	0.387985	0.114434	Yang (n=200)
SRR16124279	CRC	0.409292	0.0938493	Yang (n=200)
SRR16124280	CRC	0.255367	0.0799303	Yang (n=200)
SRR16124281	CRC	0.360966	0.115745	Yang (n=200)
SRR16124282	CRC	0.423279	0.0774335	Yang (n=200)
SRR16124283	CRC	0.382774	0.126457	Yang (n=200)
SRR16124284	CRC	0.360427	0.0918751	Yang (n=200)
SRR16124285	CRC	0.290671	0.0863555	Yang (n=200)
SRR16124286	CRC	0.319637	0.117557	Yang (n=200)
SRR16124287	CRC	0.240337	0.0837481	Yang (n=200)
SRR16124288	CTR	0.293165	0.0883052	Yang (n=200)
SRR16124289	CRC	0.325805	0.0870796	Yang (n=200)
SRR16124290	CRC	0.418664	0.112242	Yang (n=200)
SRR16124291	CRC	0.387581	0.0954632	Yang (n=200)
SRR16124292	CRC	0.379168	0.088781	Yang (n=200)
SRR16124293	CRC	0.459368	0.127427	Yang (n=200)
SRR16124294	CRC	0.288414	0.104025	Yang (n=200)
SRR16124295	CRC	0.375699	0.134693	Yang (n=200)
SRR16124296	CRC	0.419384	0.103827	Yang (n=200)
SRR16124297	CRC	0.349663	0.0777289	Yang (n=200)
SRR16124298	CRC	0.322479	0.114344	Yang (n=200)
SRR16124299	CTR	0.10048	0.0293521	Yang (n=200)
SRR16124300	CRC	0.365367	0.119857	Yang (n=200)
SRR16124301	CRC	0.377037	0.10185	Yang (n=200)
SRR16124302	CRC	0.466399	0.0800418	Yang (n=200)
SRR16124303	CRC	0.322508	0.101073	Yang (n=200)
SRR16124304	CRC	0.405211	0.0743191	Yang (n=200)
SRR16124305	CRC	0.268346	0.0762631	Yang (n=200)
SRR16124306	CRC	0.266678	0.0989744	Yang (n=200)
SRR16124307	CRC	0.362948	0.110144	Yang (n=200)
SRR16124308	CRC	0.479425	0.093003	Yang (n=200)
SRR16124309	CRC	0.324184	0.0873158	Yang (n=200)
SRR16124310	CTR	0.445476	0.123153	Yang (n=200)
SRR16124311	CRC	0.456478	0.10299	Yang (n=200)
SRR16124312	CRC	0.304097	0.0922528	Yang (n=200)
SRR16124313	CRC	0.412391	0.126223	Yang (n=200)
SRR16124314	CRC	0.238967	0.0725362	Yang (n=200)
SRR16124315	CRC	0.139205	0.0531455	Yang (n=200)
SRR16124316	CRC	0.179805	0.061612	Yang (n=200)
SRR16124317	CRC	0.326745	0.0940592	Yang (n=200)
SRR16124318	CRC	0.366255	0.11413	Yang (n=200)
SRR16124319	CRC	0.385275	0.10505	Yang (n=200)
SRR16124320	CRC	0.24096	0.0575258	Yang (n=200)
SRR16124321	CTR	0.345219	0.0876533	Yang (n=200)
SRR16124322	CRC	0.39888	0.092243	Yang (n=200)
SRR16124323	CRC	0.346753	0.105882	Yang (n=200)
SRR16124324	CRC	0.352503	0.0854412	Yang (n=200)
SRR16124325	CRC	0.383335	0.110394	Yang (n=200)
SRR16124326	CRC	0.335872	0.123016	Yang (n=200)
SRR16124327	CRC	0.467851	0.106209	Yang (n=200)
SRR16124328	CRC	0.402736	0.127124	Yang (n=200)
SRR16124329	CRC	0.398222	0.11079	Yang (n=200)
SRR16124330	CRC	0.421623	0.0826252	Yang (n=200)
SRR16124331	CRC	0.515327	0.129318	Yang (n=200)
SRR16124332	CTR	0.312488	0.0838905	Yang (n=200)
SRR16124333	CRC	0.380944	0.107407	Yang (n=200)
SRR16124334	CRC	0.323713	0.0740971	Yang (n=200)
SRR16124335	CRC	0.273974	0.092652	Yang (n=200)
SRR16124336	CRC	0.351612	0.110675	Yang (n=200)
SRR16124337	CRC	0.365699	0.119169	Yang (n=200)
SRR16124338	CRC	0.259694	0.0781795	Yang (n=200)
SRR16124339	CRC	0.448966	0.0995687	Yang (n=200)
SRR16124340	CRC	0.421051	0.089648	Yang (n=200)
SRR16124341	CRC	0.376529	0.125809	Yang (n=200)
SRR16124342	CRC	0.298663	0.103759	Yang (n=200)
SRR16124343	CTR	0.379143	0.118393	Yang (n=200)
SRR16124344	CRC	0.118006	0.0357194	Yang (n=200)
SRR16124345	CRC	0.378859	0.0309833	Yang (n=200)
SRR16124346	CRC	0.283543	0.0781259	Yang (n=200)
SRR16124347	CRC	0.398375	0.116326	Yang (n=200)
SRR16124348	CRC	0.372216	0.100137	Yang (n=200)
SRR16124349	CRC	0.260903	0.0817267	Yang (n=200)
SRR16124350	CRC	0.360885	0.116455	Yang (n=200)
SRR16124351	CRC	0.414027	0.123682	Yang (n=200)
SRR16124352	CRC	0.271348	0.0863079	Yang (n=200)
SRR16124353	CRC	0.361394	0.128119	Yang (n=200)
SRR16124354	CTR	0.342431	0.118069	Yang (n=200)
SRR16124355	CRC	0.295141	0.114378	Yang (n=200)
SRR16124356	CRC	0.341553	0.0672061	Yang (n=200)
SRR16124357	CRC	0.228551	0.0779272	Yang (n=200)
SRR16124358	CRC	0.526243	0.122011	Yang (n=200)
SRR16124359	CRC	0.310131	0.114515	Yang (n=200)
SRR16124360	CRC	0.338322	0.103052	Yang (n=200)
SRR16124361	CRC	0.269973	0.0859268	Yang (n=200)
SRR16124362	CRC	0.415088	0.127104	Yang (n=200)
SRR16124363	CRC	0.36038	0.0781745	Yang (n=200)
SRR16124364	CRC	0.364536	0.116986	Yang (n=200)
SRR16124365	CTR	0.422274	0.0947205	Yang (n=200)
SRR16124366	CTR	0.265346	0.0979304	Yang (n=200)
SRR16124367	CTR	0.487129	0.164067	Yang (n=200)
SRR5898908	CTR	0.245845	0.0720014	Gupta (n=60)
SRR5898909	CTR	0.393972	0.105666	Gupta (n=60)
SRR5898910	CTR	0.284319	0.0769474	Gupta (n=60)
SRR5898911	CTR	0.212275	0.0695158	Gupta (n=60)
SRR5898912	CTR	0.263511	0.0775498	Gupta (n=60)
SRR5898920	CTR	0.227568	0.0814832	Gupta (n=60)
SRR5898921	CTR	0.298585	0.0734123	Gupta (n=60)
SRR5898922	CTR	0.378922	0.0781883	Gupta (n=60)
SRR5898923	CTR	0.309615	0.0901616	Gupta (n=60)
SRR5898924	CTR	0.273427	0.061121	Gupta (n=60)
SRR5898925	CTR	0.272904	0.0751412	Gupta (n=60)
SRR5898926	CTR	0.286832	0.0639027	Gupta (n=60)
SRR5898948	CTR	0.381308	0.113718	Gupta (n=60)
SRR5898950	CTR	0.213252	0.068814	Gupta (n=60)
SRR5898954	CTR	0.194518	0.0509261	Gupta (n=60)
SRR5898966	CTR	0.268443	0.0568085	Gupta (n=60)
SRR5898978	CTR	0.325196	0.0697581	Gupta (n=60)
SRR5898979	CTR	0.299747	0.076762	Gupta (n=60)
SRR5898980	CTR	0.299509	0.103277	Gupta (n=60)
SRR5898981	CTR	0.22512	0.0888898	Gupta (n=60)
SRR5898982	CTR	0.263758	0.0692207	Gupta (n=60)
SRR5898983	CTR	0.105426	0.0532841	Gupta (n=60)
SRR5898984	CTR	0.215739	0.0644778	Gupta (n=60)
SRR5898985	CTR	0.275027	0.0794281	Gupta (n=60)
SRR5898986	CTR	0.29832	0.0759369	Gupta (n=60)
SRR5898987	CTR	0.330583	0.0956042	Gupta (n=60)
SRR5899005	CTR	0.278285	0.0671631	Gupta (n=60)
SRR5899006	CTR	0.230871	0.0619652	Gupta (n=60)
SRR5899007	CTR	0.256649	0.0697778	Gupta (n=60)
SRR5899017	CTR	0.212763	0.0702025	Gupta (n=60)
SRR6451254	CRC	0.366289	0.0992677	YangJ (n=193)
SRR6451255	CRC	0.304834	0.0923891	YangJ (n=193)
SRR6451256	CRC	0.221979	0.0688872	YangJ (n=193)
SRR6451257	CRC	0.363212	0.083779	YangJ (n=193)
SRR6451258	CRC	0.316976	0.12025	YangJ (n=193)
SRR6451259	CRC	0.359685	0.119162	YangJ (n=193)
SRR6451260	CRC	0.283448	0.0733571	YangJ (n=193)
SRR6451261	CRC	0.412524	0.0772162	YangJ (n=193)
SRR6451262	CRC	0.314911	0.101494	YangJ (n=193)
SRR6451662	CRC	0.339485	0.121473	YangJ (n=193)
SRR6451663	CRC	0.348363	0.115868	YangJ (n=193)
SRR6451664	CRC	0.388457	0.103253	YangJ (n=193)
SRR6451665	CRC	0.298238	0.0868173	YangJ (n=193)
SRR6451666	CRC	0.322215	0.102281	YangJ (n=193)
SRR6451667	CRC	0.429864	0.0944422	YangJ (n=193)
SRR6451668	CRC	0.397173	0.0952566	YangJ (n=193)
SRR6451669	CRC	0.434067	0.0989671	YangJ (n=193)
SRR6451670	CRC	0.35353	0.0922442	YangJ (n=193)
SRR6451671	CRC	0.313205	0.089632	YangJ (n=193)
SRR6451672	CRC	0.345072	0.0819067	YangJ (n=193)
SRR6451673	CRC	0.353717	0.107612	YangJ (n=193)
SRR6451674	CRC	0.262789	0.0857497	YangJ (n=193)
SRR6451675	CRC	0.394294	0.0944085	YangJ (n=193)
SRR6451676	CRC	0.420242	0.102453	YangJ (n=193)
SRR6451677	CRC	0.445318	0.0968678	YangJ (n=193)
SRR6451678	CRC	0.415346	0.100685	YangJ (n=193)
SRR6451679	CRC	0.193247	0.0758655	YangJ (n=193)
SRR6451680	CRC	0.205334	0.0647842	YangJ (n=193)
SRR6451681	CRC	0.320613	0.0951098	YangJ (n=193)
SRR6451682	CRC	0.347914	0.0859661	YangJ (n=193)
SRR6451683	CRC	0.214998	0.0715178	YangJ (n=193)
SRR6451684	CRC	0.252215	0.0796113	YangJ (n=193)
SRR6451685	CRC	0.288831	0.0941067	YangJ (n=193)
SRR6451686	CRC	0.388423	0.0999077	YangJ (n=193)
SRR6451687	CRC	0.352043	0.0789923	YangJ (n=193)
SRR6451688	CRC	0.34418	0.0874364	YangJ (n=193)
SRR6451689	CRC	0.405581	0.0896884	YangJ (n=193)
SRR6451690	CRC	0.391059	0.10335	YangJ (n=193)
SRR6451691	CRC	0.393721	0.103737	YangJ (n=193)
SRR6451692	CRC	0.397074	0.089374	YangJ (n=193)
SRR6456128	CTR	0.401332	0.0821331	YangJ (n=193)
SRR6456129	CTR	0.230837	0.063932	YangJ (n=193)
SRR6456130	CTR	0.206787	0.0640379	YangJ (n=193)
SRR6456131	CTR	0.38523	0.0811213	YangJ (n=193)
SRR6456132	CTR	0.371182	0.0896265	YangJ (n=193)
SRR6456133	CTR	0.321112	0.0994461	YangJ (n=193)
SRR6456134	CTR	0.240513	0.0735117	YangJ (n=193)
SRR6456135	CTR	0.378904	0.0983744	YangJ (n=193)
SRR6456136	CTR	0.256934	0.0831711	YangJ (n=193)
SRR6456137	CTR	0.300659	0.092629	YangJ (n=193)
SRR6456138	CRC	0.343412	0.120376	YangJ (n=193)
SRR6456139	CRC	0.428844	0.118485	YangJ (n=193)
SRR6456140	CRC	0.275659	0.077189	YangJ (n=193)
SRR6456141	CRC	0.4155	0.101768	YangJ (n=193)
SRR6456142	CRC	0.407477	0.096043	YangJ (n=193)
SRR6456143	CRC	0.393871	0.101794	YangJ (n=193)
SRR6456144	CRC	0.320575	0.096352	YangJ (n=193)
SRR6456145	CRC	0.315787	0.0842113	YangJ (n=193)
SRR6456146	CRC	0.369542	0.110449	YangJ (n=193)
SRR6456147	CRC	0.252163	0.0600237	YangJ (n=193)
SRR6456148	CRC	0.357642	0.106516	YangJ (n=193)
SRR6456149	CTR	0.38851	0.0947658	YangJ (n=193)
SRR6456150	CRC	0.411589	0.100692	YangJ (n=193)
SRR6456151	CTR	0.440526	0.0861797	YangJ (n=193)
SRR6456152	CTR	0.28475	0.0808598	YangJ (n=193)
SRR6456153	CTR	0.38126	0.102286	YangJ (n=193)
SRR6456154	CTR	0.387995	0.0939827	YangJ (n=193)
SRR6456155	CTR	0.424401	0.11824	YangJ (n=193)
SRR6456156	CTR	0.234805	0.0733344	YangJ (n=193)
SRR6456157	CTR	0.370005	0.0734607	YangJ (n=193)
SRR6456158	CTR	0.243567	0.0781498	YangJ (n=193)
SRR6456159	CRC	0.345612	0.105641	YangJ (n=193)
SRR6456160	CRC	0.340403	0.0867636	YangJ (n=193)
SRR6456161	CRC	0.426977	0.121376	YangJ (n=193)
SRR6456162	CRC	0.377929	0.10954	YangJ (n=193)
SRR6456163	CTR	0.419821	0.100667	YangJ (n=193)
SRR6456164	CTR	0.414899	0.115881	YangJ (n=193)
SRR6456165	CTR	0.238168	0.0702141	YangJ (n=193)
SRR6456166	CTR	0.180086	0.085315	YangJ (n=193)
SRR6456167	CTR	0.246943	0.0819768	YangJ (n=193)
SRR6456168	CTR	0.326565	0.0789967	YangJ (n=193)
SRR6456169	CTR	0.400736	0.111688	YangJ (n=193)
SRR6456170	CTR	0.350906	0.101464	YangJ (n=193)
SRR6456171	CTR	0.383854	0.0813913	YangJ (n=193)
SRR6456172	CTR	0.378485	0.080355	YangJ (n=193)
SRR6456173	CTR	0.250694	0.0648133	YangJ (n=193)
SRR6456174	CTR	0.261008	0.0666057	YangJ (n=193)
SRR6456175	CTR	0.370844	0.0673662	YangJ (n=193)
SRR6456176	CTR	0.386254	0.099928	YangJ (n=193)
SRR6456177	CTR	0.401803	0.112535	YangJ (n=193)
SRR6456178	CTR	0.216453	0.0888758	YangJ (n=193)
SRR6456179	CTR	0.253227	0.0770121	YangJ (n=193)
SRR6456180	CRC	0.349303	0.0883406	YangJ (n=193)
SRR6456181	CTR	0.305564	0.0779598	YangJ (n=193)
SRR6456182	CTR	0.337631	0.105523	YangJ (n=193)
SRR6456183	CRC	0.327564	0.0794029	YangJ (n=193)
SRR6456184	CRC	0.306101	0.0915675	YangJ (n=193)
SRR6456185	CRC	0.33739	0.0791571	YangJ (n=193)
SRR6456186	CRC	0.342116	0.108052	YangJ (n=193)
SRR6456187	CRC	0.400027	0.0757906	YangJ (n=193)
SRR6456188	CRC	0.279481	0.0871896	YangJ (n=193)
SRR6456189	CRC	0.247094	0.0807959	YangJ (n=193)
SRR6456190	CRC	0.308082	0.0919244	YangJ (n=193)
SRR6456191	CRC	0.34991	0.0828015	YangJ (n=193)
SRR6456192	CRC	0.306247	0.0790956	YangJ (n=193)
SRR6456193	CRC	0.438448	0.106127	YangJ (n=193)
SRR6456194	CRC	0.27563	0.067206	YangJ (n=193)
SRR6456195	CRC	0.404644	0.107664	YangJ (n=193)
SRR6456196	CRC	0.286825	0.0846416	YangJ (n=193)
SRR6456197	CRC	0.416271	0.0847632	YangJ (n=193)
SRR6456198	CRC	0.367052	0.113011	YangJ (n=193)
SRR6456199	CRC	0.175301	0.084064	YangJ (n=193)
SRR6456200	CRC	0.399661	0.109178	YangJ (n=193)
SRR6456201	CRC	0.368018	0.102844	YangJ (n=193)
SRR6456202	CRC	0.36035	0.0919876	YangJ (n=193)
SRR6456203	CRC	0.310251	0.113172	YangJ (n=193)
SRR6456204	CRC	0.387087	0.091388	YangJ (n=193)
SRR6456205	CRC	0.385082	0.0845141	YangJ (n=193)
SRR6456206	CRC	0.319566	0.0909816	YangJ (n=193)
SRR6456207	CRC	0.328718	0.0989449	YangJ (n=193)
SRR6456208	CRC	0.286667	0.0686946	YangJ (n=193)
SRR6456209	CRC	0.30329	0.0990355	YangJ (n=193)
SRR6456210	CTR	0.184793	0.082087	YangJ (n=193)
SRR6456211	CTR	0.317015	0.090902	YangJ (n=193)
SRR6456212	CRC	0.430405	0.106814	YangJ (n=193)
SRR6456213	CRC	0.387514	0.111099	YangJ (n=193)
SRR6456214	CRC	0.463437	0.110661	YangJ (n=193)
SRR6456215	CRC	0.331906	0.100232	YangJ (n=193)
SRR6456216	CRC	0.322433	0.124054	YangJ (n=193)
SRR6456217	CRC	0.313739	0.0910925	YangJ (n=193)
SRR6456218	CRC	0.388905	0.10266	YangJ (n=193)
SRR6456219	CRC	0.374627	0.101701	YangJ (n=193)
SRR6456220	CRC	0.294081	0.0882558	YangJ (n=193)
SRR6456221	CRC	0.288297	0.0924822	YangJ (n=193)
SRR6456222	CRC	0.351173	0.117207	YangJ (n=193)
SRR6456223	CRC	0.260831	0.0751813	YangJ (n=193)
SRR6456224	CRC	0.386492	0.095691	YangJ (n=193)
SRR6456225	CRC	0.345471	0.0756582	YangJ (n=193)
SRR6456226	CTR	0.341332	0.0961028	YangJ (n=193)
SRR6456227	CTR	0.287472	0.0809725	YangJ (n=193)
SRR6456228	CTR	0.253692	0.0774539	YangJ (n=193)
SRR6456229	CTR	0.191609	0.0849397	YangJ (n=193)
SRR6456230	CTR	0.344937	0.100225	YangJ (n=193)
SRR6456231	CTR	0.361021	0.0976809	YangJ (n=193)
SRR6456232	CTR	0.28018	0.0863157	YangJ (n=193)
SRR6456233	CTR	0.28252	0.0955174	YangJ (n=193)
SRR6456234	CTR	0.265711	0.0834463	YangJ (n=193)
SRR6456235	CTR	0.24204	0.0780993	YangJ (n=193)
SRR6456236	CTR	0.362016	0.101725	YangJ (n=193)
SRR6456237	CTR	0.377227	0.098849	YangJ (n=193)
SRR6456238	CTR	0.359157	0.08598	YangJ (n=193)
SRR6456239	CTR	0.367059	0.102744	YangJ (n=193)
SRR6456240	CTR	0.363574	0.0966931	YangJ (n=193)
SRR6456241	CTR	0.319382	0.0976564	YangJ (n=193)
SRR6456242	CTR	0.347974	0.107948	YangJ (n=193)
SRR6456243	CTR	0.345074	0.0893828	YangJ (n=193)
SRR6456244	CTR	0.305114	0.0942641	YangJ (n=193)
SRR6456245	CTR	0.368312	0.0954288	YangJ (n=193)
SRR6456246	CTR	0.309738	0.0872136	YangJ (n=193)
SRR6456247	CTR	0.364463	0.093742	YangJ (n=193)
SRR6456248	CTR	0.330539	0.0991556	YangJ (n=193)
SRR6456249	CTR	0.319166	0.0806218	YangJ (n=193)
SRR6456250	CTR	0.404971	0.0904228	YangJ (n=193)
SRR6456251	CTR	0.326505	0.0867869	YangJ (n=193)
SRR6456252	CTR	0.389644	0.0795113	YangJ (n=193)
SRR6456253	CTR	0.40776	0.0624229	YangJ (n=193)
SRR6456254	CTR	0.254215	0.0678322	YangJ (n=193)
SRR6456255	CTR	0.344779	0.0840704	YangJ (n=193)
SRR6456352	CTR	0.295306	0.0988171	YangJ (n=193)
SRR6456353	CTR	0.244197	0.118951	YangJ (n=193)
SRR6456354	CTR	0.303019	0.127165	YangJ (n=193)
SRR6456355	CTR	0.305084	0.105347	YangJ (n=193)
SRR6456356	CTR	0.299541	0.104666	YangJ (n=193)
SRR6456357	CTR	0.25122	0.0769605	YangJ (n=193)
SRR6456358	CTR	0.322888	0.103868	YangJ (n=193)
SRR6456359	CTR	0.260175	0.0804045	YangJ (n=193)
SRR6456360	CTR	0.364992	0.06064	YangJ (n=193)
SRR6456361	CTR	0.380045	0.0694424	YangJ (n=193)
SRR6456362	CTR	0.383936	0.10993	YangJ (n=193)
SRR6456363	CTR	0.329444	0.0998353	YangJ (n=193)
SRR6456364	CTR	0.280955	0.115199	YangJ (n=193)
SRR6456365	CTR	0.225077	0.0913574	YangJ (n=193)
SRR6456366	CTR	0.394517	0.0981256	YangJ (n=193)
SRR6456368	CTR	0.283022	0.0652721	YangJ (n=193)
SRR6456369	CTR	0.232817	0.0880211	YangJ (n=193)
SRR6456370	CTR	0.310739	0.0932288	YangJ (n=193)
SRR6456371	CTR	0.286921	0.0965434	YangJ (n=193)
SRR6456372	CTR	0.278654	0.0990275	YangJ (n=193)
SRR6456373	CTR	0.387443	0.0706864	YangJ (n=193)
SRR6456374	CTR	0.376534	0.0916603	YangJ (n=193)
SRR6456375	CTR	0.297621	0.0824531	YangJ (n=193)
SRR6456376	CTR	0.323727	0.0853506	YangJ (n=193)
SRR6456377	CTR	0.22469	0.0717585	YangJ (n=193)
SRR6915091	CRC	0.409837	0.05112	Thomas-1 (n=53)
SRR6915092	CTR	0.324677	0.135817	Thomas-1 (n=53)
SRR6915093	CRC	0.36408	0.0798674	Thomas-1 (n=53)
SRR6915094	CRC	0.43658	0.0726829	Thomas-1 (n=53)
SRR6915095	CRC	0.0988282	0.0308213	Thomas-1 (n=53)
SRR6915097	CTR	0.322468	0.111005	Thomas-1 (n=53)
SRR6915098	CRC	0.0950038	0.0376385	Thomas-1 (n=53)
SRR6915099	CRC	0.331568	0.0969786	Thomas-1 (n=53)
SRR6915100	CTR	0.340932	0.0907584	Thomas-1 (n=53)
SRR6915101	CRC	0.394305	0.0911271	Thomas-1 (n=53)
SRR6915102	CRC	0.36786	0.0850189	Thomas-1 (n=53)
SRR6915103	CRC	0.208678	0.0643259	Thomas-2 (n=60)
SRR6915104	CRC	0.32121	0.0890927	Thomas-2 (n=60)
SRR6915105	CRC	0.195535	0.0598419	Thomas-2 (n=60)
SRR6915106	CTR	0.194943	0.0574468	Thomas-2 (n=60)
SRR6915107	CRC	0.287157	0.08544	Thomas-2 (n=60)
SRR6915108	CTR	0.251402	0.0748765	Thomas-2 (n=60)
SRR6915109	CRC	0.286289	0.0725369	Thomas-2 (n=60)
SRR6915110	CTR	0.330756	0.0901089	Thomas-2 (n=60)
SRR6915111	CTR	0.384408	0.0616223	Thomas-2 (n=60)
SRR6915112	CTR	0.272015	0.0766665	Thomas-2 (n=60)
SRR6915113	CTR	0.378291	0.0417661	Thomas-1 (n=53)
SRR6915114	CTR	0.356218	0.080534	Thomas-2 (n=60)
SRR6915115	CRC	0.422436	0.053418	Thomas-1 (n=53)
SRR6915116	CTR	0.283362	0.0733116	Thomas-1 (n=53)
SRR6915117	CTR	0.266347	0.0657436	Thomas-2 (n=60)
SRR6915119	CRC	0.425358	0.0624806	Thomas-1 (n=53)
SRR6915120	CRC	0.353925	0.0878829	Thomas-1 (n=53)
SRR6915121	CTR	0.281736	0.0827702	Thomas-1 (n=53)
SRR6915122	CTR	0.359573	0.091894	Thomas-1 (n=53)
SRR6915123	CRC	0.341568	0.0973473	Thomas-1 (n=53)
SRR6915125	CRC	0.272408	0.0828197	Thomas-2 (n=60)
SRR6915126	CTR	0.29091	0.0933204	Thomas-2 (n=60)
SRR6915127	CRC	0.245899	0.0716095	Thomas-2 (n=60)
SRR6915128	CRC	0.222721	0.0587093	Thomas-2 (n=60)
SRR6915129	CRC	0.252903	0.070274	Thomas-2 (n=60)
SRR6915130	CRC	0.259814	0.0735367	Thomas-2 (n=60)
SRR6915131	CTR	0.269975	0.0771614	Thomas-2 (n=60)
SRR6915132	CRC	0.294904	0.0797271	Thomas-2 (n=60)
SRR6915133	CRC	0.240514	0.0829424	Thomas-2 (n=60)
SRR6915134	CTR	0.226802	0.0689024	Thomas-2 (n=60)
SRR6915135	CRC	0.241991	0.0672562	Thomas-2 (n=60)
SRR6915136	CRC	0.188053	0.0599626	Thomas-2 (n=60)
SRR6915137	CRC	0.431527	0.0774421	Thomas-1 (n=53)
SRR6915144	CTR	0.415726	0.0826747	Thomas-1 (n=53)
SRR6915145	CTR	0.229975	0.0481104	Thomas-1 (n=53)
SRR6915147	CRC	0.207885	0.0629662	Thomas-2 (n=60)
SRR6915148	CTR	0.230857	0.072851	Thomas-2 (n=60)
SRR6915149	CTR	0.257776	0.0737881	Thomas-2 (n=60)
SRR6915150	CRC	0.272096	0.0678109	Thomas-2 (n=60)
SRR6915151	CRC	0.292614	0.0847723	Thomas-2 (n=60)
SRR6915152	CRC	0.187165	0.0638748	Thomas-2 (n=60)
SRR6915153	CRC	0.249204	0.0706479	Thomas-2 (n=60)
SRR6915154	CRC	0.292959	0.0724881	Thomas-2 (n=60)
SRR6915155	CRC	0.271818	0.0814631	Thomas-2 (n=60)
SRR6915156	CRC	0.185889	0.0700156	Thomas-2 (n=60)
SRR6915158	CRC	0.375281	0.0774069	Thomas-1 (n=53)
SRR6915159	CRC	0.350127	0.0943146	Thomas-1 (n=53)
SRR6915160	CRC	0.43273	0.0888619	Thomas-1 (n=53)
SRR6915164	CTR	0.316617	0.0790943	Thomas-1 (n=53)
SRR6915165	CTR	0.244737	0.0561593	Thomas-1 (n=53)
SRR6915166	CRC	0.366693	0.108322	Thomas-1 (n=53)
SRR6915167	CTR	0.317885	0.0733747	Thomas-2 (n=60)
SRR6915168	CTR	0.294676	0.0665093	Thomas-2 (n=60)
SRR6915169	CTR	0.260792	0.0683108	Thomas-2 (n=60)
SRR6915170	CTR	0.24051	0.067872	Thomas-2 (n=60)
SRR6915171	CTR	0.292799	0.0722926	Thomas-2 (n=60)
SRR6915172	CTR	0.297771	0.0782858	Thomas-2 (n=60)
SRR6915173	CTR	0.273185	0.075661	Thomas-2 (n=60)
SRR6915174	CTR	0.311707	0.0730837	Thomas-2 (n=60)
SRR6915175	CTR	0.32868	0.0867554	Thomas-2 (n=60)
SRR6915176	CTR	0.244371	0.0715906	Thomas-2 (n=60)
SRR6915177	CRC	0.22752	0.0597472	Thomas-2 (n=60)
SRR6915178	CRC	0.263819	0.0809108	Thomas-2 (n=60)
SRR6915179	CRC	0.229397	0.0698227	Thomas-2 (n=60)
SRR6915180	CRC	0.30293	0.112224	Thomas-2 (n=60)
SRR6915181	CRC	0.275052	0.0688476	Thomas-2 (n=60)
SRR6915182	CRC	0.354721	0.0808631	Thomas-2 (n=60)
SRR6915183	CRC	0.219559	0.0702723	Thomas-2 (n=60)
SRR6915184	CRC	0.318982	0.0933898	Thomas-2 (n=60)
SRR6915185	CRC	0.213287	0.0718097	Thomas-2 (n=60)
SRR6915186	CTR	0.259244	0.0710522	Thomas-2 (n=60)
SRR6915187	CTR	0.319439	0.0776962	Thomas-1 (n=53)
SRR6915188	CRC	0.418208	0.0975021	Thomas-1 (n=53)
SRR6915189	CTR	0.341141	0.0814933	Thomas-1 (n=53)
SRR6915190	CRC	0.353457	0.0934394	Thomas-1 (n=53)
SRR6915191	CTR	0.245227	0.0655733	Thomas-1 (n=53)
SRR6915192	CTR	0.348848	0.0818333	Thomas-1 (n=53)
SRR6915193	CTR	0.327511	0.07434	Thomas-1 (n=53)
SRR6915194	CTR	0.418173	0.108034	Thomas-1 (n=53)
SRR6915195	CRC	0.269294	0.0686742	Thomas-2 (n=60)
SRR6915196	CTR	0.236939	0.0690827	Thomas-2 (n=60)
SRR6915197	CTR	0.229109	0.0571763	Thomas-2 (n=60)
SRR6915198	CTR	0.216756	0.0685155	Thomas-2 (n=60)
SRR6915199	CTR	0.24919	0.0810891	Thomas-2 (n=60)
SRR6915200	CTR	0.233272	0.0749292	Thomas-2 (n=60)
SRR6915201	CRC	0.315193	0.0717135	Thomas-1 (n=53)
SRR6915202	CTR	0.332555	0.109073	Thomas-1 (n=53)
SRR6915206	CTR	0.248946	0.0761138	Thomas-1 (n=53)
SRR6915207	CTR	0.338723	0.0886755	Thomas-1 (n=53)
SRR6915208	CRC	0.365475	0.109775	Thomas-1 (n=53)
SRR6915209	CRC	0.30176	0.0869514	Thomas-1 (n=53)
SRR6915210	CRC	0.323435	0.0785885	Thomas-1 (n=53)
SRR6915211	CRC	0.335083	0.103036	Thomas-1 (n=53)
SRR6915213	CRC	0.311767	0.0765695	Thomas-1 (n=53)
SRR6915217	CTR	0.357927	0.0884149	Thomas-1 (n=53)
SRR6915218	CRC	0.387196	0.073247	Thomas-1 (n=53)
SRR6915219	CRC	0.170927	0.0690393	Thomas-1 (n=53)
SRR6915220	CRC	0.322369	0.0971308	Thomas-1 (n=53)
SRR6915222	CTR	0.40198	0.0961389	Thomas-1 (n=53)
SRR6915223	CRC	0.317005	0.0667641	Thomas-1 (n=53)
SRR6915225	CTR	0.463102	0.119552	Thomas-1 (n=53)
SRR6915227	CTR	0.277238	0.0865545	Thomas-1 (n=53)
SRR8865572	CRC	0.314915	0.0783984	Gupta (n=60)
SRR8865573	CRC	0.393842	0.0973078	Gupta (n=60)
SRR8865574	CRC	0.424441	0.0991167	Gupta (n=60)
SRR8865575	CRC	0.421995	0.0993476	Gupta (n=60)
SRR8865576	CRC	0.395442	0.108451	Gupta (n=60)
SRR8865577	CRC	0.31685	0.0811341	Gupta (n=60)
SRR8865578	CRC	0.414279	0.0943773	Gupta (n=60)
SRR8865579	CRC	0.389126	0.0964992	Gupta (n=60)
SRR8865580	CRC	0.354498	0.0862689	Gupta (n=60)
SRR8865581	CRC	0.390307	0.098711	Gupta (n=60)
SRR8865582	CRC	0.445571	0.099	Gupta (n=60)
SRR8865583	CRC	0.406233	0.0894294	Gupta (n=60)
SRR8865584	CRC	0.34306	0.0712181	Gupta (n=60)
SRR8865585	CRC	0.346453	0.0968408	Gupta (n=60)
SRR8865586	CRC	0.235941	0.0694519	Gupta (n=60)
SRR8865587	CRC	0.16348	0.0448071	Gupta (n=60)
SRR8865588	CRC	0.338015	0.0722107	Gupta (n=60)
SRR8865589	CRC	0.319514	0.0772965	Gupta (n=60)
SRR8865590	CRC	0.358108	0.0976351	Gupta (n=60)
SRR8865591	CRC	0.446389	0.100406	Gupta (n=60)
SRR8865592	CRC	0.434384	0.0948117	Gupta (n=60)
SRR8865593	CRC	0.333428	0.0856613	Gupta (n=60)
SRR8865594	CRC	0.160925	0.0962776	Gupta (n=60)
SRR8865595	CRC	0.390603	0.107251	Gupta (n=60)
SRR8865596	CRC	0.163	0.0464758	Gupta (n=60)
SRR8865597	CRC	0.411648	0.108361	Gupta (n=60)
SRR8865598	CRC	0.292746	0.0796363	Gupta (n=60)
SRR8865599	CRC	0.210254	0.0578761	Gupta (n=60)
SRR8865600	CRC	0.300014	0.0844109	Gupta (n=60)
SRR8865601	CRC	0.274396	0.0700651	Gupta (n=60)
